# Supplementary material for: Network Modeling of Liver Metabolism to Predict Plasma Metabolite Changes During Short-Term Fasting in the Laboratory Rat
Source: Front Physiol. 2019 Mar 1;10:161. doi: 10.3389/fphys.2019.00161 (PMC6405515; doi:10.3389/fphys.2019.00161)
Supplement: TABLE S2 — Flux constraints for iRno during short-term fasting obtained from the literature. [file Table_2.XLSX]

## Sheet: Raw data
This Excel sheet summarizes the experimental data from literature on rats under fasted conditions
Study
Banta et al 2005	male Sprague-Dawley rats were fasted overnight before starting the perfusion expt and metabolite measurements
Metabolite (uptake/release)	raw_value	raw_value_sd
	µmol / g liver / hr	µmol / g liver / hr
Acetoacetate	18	5
Alanine	-1.6	2.2
Ammonia	6.8	1.1
Arginine	-16	7
Asparagine	-8.6	4.4
Aspartate	0.19	0.52
Carbon Dioxide	220	80
Cystine	1.4	1.2
Glucose	52	6
Glutamate	7.1	1.3
Glutamine	-16	8
Glycine	-2.4	1.4
Histidine	-0.82	0.98
Isoleucine	-0.35	1.07
Lactate	-89	14
Leucine	0.36	0.84
Lysine	-1.8	1.7
Methionine	-0.77	0.36
Ornithine	11	5
Oxygen	-240	30
Phenylalanine	-3.2	1
Proline	-2.1	1.5
Serine	-5.6	3.6
Threonine	2.3	1.7
Tyrosine	0.48	1.72
Urea	59	17
Valine	0.36	0.87
β-Hydroxybutyrate	60	8
Izamis et al 2011	male CD rats overnight fasted (outbred strain derived from Sprague-Dawley @ Charles River)
Oxygen uptake	249	132
Carbon dioxide output	216	30
Glucose output	93	37
Lactate uptake	5.6	2.6
Acetoacetate output	−1.3	0.6
β-Hydroxybutyrate output	21	16
Urea output	28	23
Ammonia uptake	6.2	1.7
Alanine uptake	13	6
Arginine uptake	3.6	5.1
Ornithine uptake	3.4	0.9
Asparagine uptake	2.0	1.1
Aspartate uptake	0.5	0.4
Cysteine output	0.2	0
Glutamate output	0.8	1.3
Glutamine uptake	2.0	2.5
Glycine uptake	5.4	1.2
Histidine uptake	8.0	5.3
Proline uptake	0.7	2.9
Serine uptake	2.7	1.7
Methionine uptake	0.8	0.1
Threonine uptake	1.2	4
Valine uptake	0.8	0.4
Tyrosine uptake	1.0	1.1
Isoleucine uptake	−0.2	0.7
Phenylalanine uptake	0.5	0.4
Lysine uptake	1.5	0.4
Leucine uptake	−0.2	3.5
Banta et al 2007	male Sprague-Dawley rats were fasted 24 h before starting the perfusion expt and metabolite measurements
Acetoacetate output	-2.4	1.1
Alanine output	-1.2	0.7
Ammonia output	3.5	0.7
arginine	-17	2
Asparagine output	-10	2
Aspartate output	0.086	0.07
CO2 output	280	30
Cysteine output	1.7	0.4
Glucose	58	4
Glutamate output	7	0.8
Glutamine output	-25	5
Glycine output	-3.1	0.5
Histidine output	0.23	0.58
Isoleucine output	0.32	0.2
Lactate	68	6
Leucine output	1.5	0.2
Lysine output	-2.2	0.7
Methionine output	-0.88	0.11
O2 uptake	250	10
Ornithine output	8.5	2
Phenylalanine output	-3.4	0.3
Proline output	-1.9	0.4
Serine output	-7	1.2
Threonine output	1.8	0.4
Tyrosine output	1.1	0.4
urea	80	4
Valine output	0.67	0.25
β Hydroxybutyrate	85	7
Lee et al 2003	male Sprague-Dawley rats were fasted 24 h before starting the perfusion expt and metabolite measurements
acetoacetate	9	1.2
Ala	0.1	0.6
Arg	-4.5	0.7
Asn	-2.6	0.9
Asp	0.1	0.1
co2	52.6	5.5
Cys	-0.4	0.1
Gln	-7.6	1.7
Glu	2.4	0.9
Glucose	23.4	2.5
Gly	-0.4	0.4
His	-0.2	0.3
hydroxybutyrate	25.1	1.7
Lactate	-30	2.4
Lys	-0.5	0.6
Met	-0.3	0.1
NH3	2.6	4.7
O2	59.8	4.1
Orn	2.4	0.5
Phe	-0.6	0.2
Pro	-0.1	0.4
Ser	-2.3	0.7
Thr	-0.2	0.4
Tyr	-0.1	0.3
Urea	23.3	2.1
Orman et al 2013	male Sprague-Dawley rats were fasted 24 h before starting the perfusion expt and metabolite measurements (sham fasted)
Alanine	2.5	1.99
Ammonia	-5.35	1.06
Arginine	-5.69	4.27
Aspartate	0.282	0.27
Glucose	69.76	22.21
Glutamic acid	7.914	7.74
Glutamine	-15.9	5.54
Glycine	-1.1	2.22
Histidine	-1.15	1.62
Isoleucine	2.635	3.15
Lactate	-100	17.16
Leucine	4.932	3.74
Lysine	2.6	2.37
Methionine	-0.32	0.73
Ornithine	2.176	1.3
Oxygen	-321	19.34
Phenylalanine	-1.74	1.77
Proline	1.696	4.25
Threonine	2.743	3.93
Tyrosine	-2.9	9.74
Urea	10.94	2.33
Valine	3.515	3.08
β-hydroxybutyrate	76.77	7.11
Yokoyama et al 2005	male Sprague-Dawley rats were fasted 25 h before starting the perfusion expt and metabolite measurements
	µmol / g dry liver / hr	µmol / g dry liver / hr
acetoacetate	44.0171	19.0171
alanine	-20.9402	4.70085
arginine	-35.2564	10.0427
asparagine	-21.5812	5.76923
aspartate	-1.06838	0.854701
betahydroxybutyrate	27.9915	5.98291
co2	422.65	39.5299
cysteine	2.5641	0.641026
glucose	30.3419	4.70085
glutamate	-9.40171	2.5641
glutamine	-151.282	40.812
glycine	-9.82906	2.77778
histidine	-11.7521	2.35043
isoleucine	-1.06838	2.5641
lactate	34.8291	1.06838
leucine	7.90598	2.13675
lysine	-6.41026	2.99145
methionine	-2.13675	1.06838
nh4	4.48718	6.83761
o2	-838.675	60.2564
ornithine	31.6239	3.4188
phenylalanine	-21.3675	2.77778
proline	-10.2564	1.7094
serine	-12.8205	5.55556
threonine	-1.06838	3.20513
tyrosine	-3.84615	0.641026
urea	288.889	31.4103
valine	5.55556	1.92308
	Blood from hepatic and systemic vessels in male-wistar rats was sampled in situ
Lopez et al	Units: umol/min	(fed liver weight 13.5 g, postabsorptive liver weight 10.8 g)
	Fed	Postabsorptive (16 hours of food deprivation)
acetoacetate	0	2.3
betahydroxybutyrate	0	1.6
glucose	-50.3	12.5
lactate	-27.9	-17.7
urea	3.78	1.88
glutamate	1.27	1.1
glutamine	2.71	2.49
alanine	-5.95	-3.05
threonine	-0.48	-0.036
serine	-1.17	-0.31
proline	-4.09	-0.44
glycine	-1.28	-0.5
ammonia	-2.86	-2.6
all other amino acids	-6.8	-0.9

## Sheet: Units_converted
Unit conversion: 1 umol / g liver = 10^9 fmol / 117*10^6 cells
Negative values are uptake and positive values are secretion rates
Flux values highlighted in bold were chosen as uptake or secretion flux constraints: Values were selected from in situ sampling data as much as possible
		Banta et al 2005	Izamis et al 2011	Banta et al 2007	Lee et al 2003	Orman et al 2013	Yokoyama et al 2005	Lopez et al 1998 (in situ sampling)
		Fasting hours
	Metabolite (uptake/release)	Overnight	Overnight	18h	24 h	24 h	25 h	16 h
		fmol/cell/hr
	Acetoacetate	153.846	-11.11	-20.5128	76.9231		44.0171	76
	Alanine	-13.6752	-111.12	-10.2564	0.854701	21.3675	-20.9402	-145
	Ammonia	58.1197	-53	29.9145	22.2222	-45.7265	4.48718	-135.8
	Arginine	-136.752	-30.76	-145.299	-38.4615	-48.6325	-35.2564
	Asparagine	-73.5043	-17.1	-85.4701	-22.2222		-21.5812
	Aspartate	1.62393	-4.27	0.735043	0.854701	2.41026	-1.06838
	Carbon Dioxide	1880.34	1846.15	2393.16	449.573		422.65
	Cysteine	11.9658	1.7	14.5299	-3.4188		2.5641
	Glucose	444.444	794.87	495.726	200	596.239	30.3419	593.5
	Glutamate	60.6838	6.83	59.8291	20.5128	67.641	-9.40171	52
	Glutamine	-136.752	-17.1	-213.675	-64.9573	-135.897	-151.282	118
	Glycine	-20.5128	-46.15	-26.4957	-3.4188	-9.40171	-9.82906	-23.74
	Histidine	-7.00855	-68.37	1.96581	-1.7094	-9.82906	-11.7521
	Isoleucine	-2.99145	1.71	2.73504		22.5214	-1.06838
	Lactate	-760.684	-47.86	-581.197	-256.41	-854.701	34.8291	840.5
	Leucine	3.07692	1.71	12.8205		42.1538	7.90598
	Lysine	-15.3846	-12.82	-18.8034	-4.2735	22.2222	-6.41026
	Methionine	-6.5812	-6.83	-7.52137	-2.5641	-2.73504	-2.13675
	Ornithine	94.0171	-29.06	72.6496	20.5128	18.5983	31.6239
	Oxygen	-2051.28	-2128.2	-2136.75	-511.111	-2743.59	-838.675
	Phenylalanine	-27.3504	-4.27	-29.0598	-5.12821	-14.8718	-21.3675
	Proline	-17.9487	-5.98	-16.2393	-0.854701	14.4957	-10.2564	-20.89
	Serine	-47.8632	-23.076	-59.8291	-19.6581		-12.8205	-14.58
	Threonine	19.6581	-10.25	15.3846	-1.7094	23.4444	-1.06838	-1.71
	Tyrosine	4.10256	-8.54	9.40171	-0.854701	-24.7863	-3.84615
	Urea	504.274	239.31	683.761	199.145	93.5043	288.889	89.3
	Valine	3.07692	-6.83	5.7265		30.0427	5.55556
	β-Hydroxybutyrate	512.821	179.5	726.496	214.53	656.154	27.9915	109
								-42.73	(All other amino acids: this value was partitioned equally between cysteine, leucine and isoleucine)

## Sheet: ModelConstraintsFromLiterature
	All flux values are in units of fmol/cell/hr
	Uptake fluxes	(lower bound)
		5-7 h fasted	10-13 h fasted
	Alanine	-145	145
	Ammonia	-135.8	135.8
	Arginine	-30.76	30.76
	Asparagine	-17.1	17.1
	Cysteine	-14.2	14.2
	Glycine	-23.74	23.74
	Histidine	-68.37	68.37
	Isoleucine	-7.65	7.65
	Leucine	-13.21	13.21
	Lysine	-12.82	12.82
	Methionine	-6.83	6.83
	Ornithine	-29.06	29.06
	Palmitate	-80	80
	Phenylalanine	-4.27	4.27
	Proline	-20.89	20.89
	Serine	-14.58	14.58
	Threonine	-1.71	1.71
	Tyrosine	-8.54	8.54
	Valine	-6.83	6.83
	Release fluxes	(upper bound)
	Glutamate	52	100
	Glutamine	52	100
	Urea	89.3	89.3
	(R)-3-hydroxybutanoate	0	109
	acetoacetate	0	76
