# Supplementary material for: Network Modeling of Liver Metabolism to Predict Plasma Metabolite Changes During Short-Term Fasting in the Laboratory Rat
Source: Front Physiol. 2019 Mar 1;10:161. doi: 10.3389/fphys.2019.00161 (PMC6405515; doi:10.3389/fphys.2019.00161)
Supplement: TABLE S3 — Metabolomic imputed data from Studies 1–3, and the summary of statistical analysis of metabolite changes during short-term fasting in all three studies. [file Table_3.XLSX]

## Sheet: Summary of Statistical Analysis
Superpathway	Subpathway	Metabolite	Mean fold-change	Median fold-change	Lowerbound 99% CI	Upper bound 99% CI	Estimated p value	Statistical significance	Metabolite KEGG id
Amino Acid	Alanine and Aspartate Metabolism	N-acetylasparagine	1.07776	1.06983	0.833817	1.40454	0.25346	0
Amino Acid	Alanine and Aspartate Metabolism	N-acetylaspartate (NAA)	1.00069	0.996953	0.796138	1.24737	0.51364	0	C01042
Amino Acid	Alanine and Aspartate Metabolism	alanine	0.937688	0.937083	0.852853	1.02792	0.03715	0	C00041
Amino Acid	Alanine and Aspartate Metabolism	asparagine	0.949459	0.9466	0.828161	1.10306	0.16921	0	C00152
Amino Acid	Alanine and Aspartate Metabolism	aspartate	1.13193	1.12199	0.862983	1.50757	0.1405	0	C00049
Amino Acid	Creatine Metabolism	creatine	0.975529	0.975146	0.809167	1.14794	0.35417	0	C00300
Amino Acid	Creatine Metabolism	creatine phosphate	1.13617	1.12939	0.864906	1.48031	0.11991	0	C02305
Amino Acid	Creatine Metabolism	creatinine	1.04483	1.04469	0.980578	1.11106	0.03692	0	C00791
Amino Acid	Creatine Metabolism	guanidinoacetate	1.23849	1.23301	0.940977	1.59707	0.02267	0	C00581
Amino Acid	Glutamate Metabolism	N-acetyl-aspartyl-glutamate (NAAG)	0.986949	0.976364	0.649611	1.43651	0.43827	0	C12270
Amino Acid	Glutamate Metabolism	N-acetylglutamate	1.03242	1.0208	0.76536	1.4206	0.43473	0	C00624
Amino Acid	Glutamate Metabolism	N-acetylglutamine	1.06576	1.06409	0.890953	1.26262	0.18638	0	C02716
Amino Acid	Glutamate Metabolism	N-methyl-GABA	0.826841	0.823885	0.670849	1.01549	0.00875	0	C15987
Amino Acid	Glutamate Metabolism	alpha-ketoglutaramate**	0.941382	0.940914	0.702011	1.18121	0.2723	0
Amino Acid	Glutamate Metabolism	carboxyethyl-GABA	0.948825	0.945065	0.755481	1.18221	0.26415	0
Amino Acid	Glutamate Metabolism	gamma-aminobutyrate (GABA)	1.66372	1.64496	0.969762	2.5639	0.00753	0	C00334
Amino Acid	Glutamate Metabolism	gamma-carboxyglutamate	1.20687	1.19725	0.973506	1.54789	0.01569	0
Amino Acid	Glutamate Metabolism	glutamate	1.02653	1.02386	0.900075	1.18006	0.32765	0	C00025
Amino Acid	Glutamate Metabolism	glutamine	1.05276	1.05274	0.985906	1.12119	0.0219	0	C00064
Amino Acid	Glutathione Metabolism	5-oxoproline	0.991771	0.991062	0.90969	1.08146	0.39694	0	C01879
Amino Acid	Glutathione Metabolism	cysteine-glutathione disulfide	1.04972	1.04341	0.881547	1.27955	0.27936	0
Amino Acid	Glutathione Metabolism	glutathione, oxidized (GSSG)	1.13445	1.12163	0.742134	1.66634	0.24039	0	C00127
Amino Acid	Glutathione Metabolism	ophthalmate	1.28892	1.25761	0.56378	2.36443	0.21977	0
Amino Acid	Glycine, Serine and Threonine Metabolism	N-acetylserine	0.949106	0.945582	0.842678	1.09494	0.1526	0
Amino Acid	Glycine, Serine and Threonine Metabolism	N-acetylthreonine	0.938356	0.937144	0.799678	1.09014	0.13988	0
Amino Acid	Glycine, Serine and Threonine Metabolism	betaine	1.1042	1.1032	0.995372	1.22598	0.00696	0	C00719
Amino Acid	Glycine, Serine and Threonine Metabolism	homoserine	1.95281	1.83937	0.753092	4.20379	0.03934	0	C00263
Amino Acid	Glycine, Serine and Threonine Metabolism	sarcosine	1.01866	1.01666	0.854681	1.20411	0.40358	0	C00213
Amino Acid	Glycine, Serine and Threonine Metabolism	sarcosine (N-Methylglycine)	1.09814	1.09787	0.876125	1.32076	0.13034	0	C00213
Amino Acid	Glycine, Serine and Threonine Metabolism	serine	0.992055	0.992361	0.903642	1.0791	0.41068	0	C00065
Amino Acid	Glycine, Serine and Threonine Metabolism	threonine	0.95352	0.95352	0.88855	1.0183	0.03316	0	C00188
Amino Acid	Guanidino and Acetamido Metabolism	1-methylguanidine	1.2806	1.25464	0.643724	2.20999	0.19058	0	C02294
Amino Acid	Guanidino and Acetamido Metabolism	4-guanidinobutanoate	0.84451	0.842943	0.670213	1.03467	0.01751	0	C01035
Amino Acid	Histidine Metabolism	1-methyl-4-imidazoleacetate	0.620113	0.569143	0.163171	1.58068	0.10662	0	C05828
Amino Acid	Histidine Metabolism	1-methylhistidine	1.13038	1.12926	0.961502	1.31202	0.02406	0	C01152
Amino Acid	Histidine Metabolism	1-methylimidazoleacetate	0.782218	0.729021	0.366455	1.69739	0.18837	0	C05828
Amino Acid	Histidine Metabolism	4-imidazoleacetate	1.18571	1.18042	0.821269	1.61809	0.11509	0	C02835
Amino Acid	Histidine Metabolism	N-acetyl-3-methylhistidine*	1.30128	1.29017	0.920131	1.80753	0.02602	0
Amino Acid	Histidine Metabolism	N-acetylcarnosine	1.00344	1.00092	0.815393	1.2189	0.49499	0
Amino Acid	Histidine Metabolism	N-acetylhistamine	0.754677	0.751595	0.538589	1.00586	0.00588	0	C05135
Amino Acid	Histidine Metabolism	N-acetylhistidine	1.10001	1.09712	0.875317	1.36244	0.14729	0	C02997
Amino Acid	Histidine Metabolism	anserine	1.32762	1.29399	0.819681	2.24544	0.13731	0	C01262
Amino Acid	Histidine Metabolism	carnosine	1.52272	1.50171	0.796618	2.84339	0.12468	0	C00386
Amino Acid	Histidine Metabolism	histamine	1.17645	1.09942	0.467363	2.6247	0.39176	0	C00388
Amino Acid	Histidine Metabolism	histidine	0.982164	0.982073	0.91365	1.05155	0.25547	0	C00135
Amino Acid	Histidine Metabolism	hydantoin-5-propionic acid	1.42987	1.40135	0.561547	2.6562	0.15818	0	C05565
Amino Acid	Histidine Metabolism	imidazole lactate	1.31206	1.30122	0.898792	1.84644	0.03427	0	C05568
Amino Acid	Histidine Metabolism	imidazole propionate	2.36754	2.23378	0.934123	5.2816	0.01059	0
Amino Acid	Histidine Metabolism	trans-urocanate	1.62335	1.51278	0.818322	3.37704	0.06365	0	C00785
Amino Acid	Leucine, Isoleucine and Valine Metabolism	2-methylbutyrylcarnitine (C5)	1.26658	1.25683	0.821488	1.81376	0.07819	0
Amino Acid	Leucine, Isoleucine and Valine Metabolism	2-methylbutyrylglycine	1.8312	1.80076	0.847585	3.16757	0.01978	0
Amino Acid	Leucine, Isoleucine and Valine Metabolism	3-methyl-2-oxobutyrate	1.0779	1.07728	0.952816	1.21183	0.05798	0	C00141
Amino Acid	Leucine, Isoleucine and Valine Metabolism	3-methyl-2-oxovalerate	1.10581	1.1014	0.861255	1.40469	0.1598	0	C00671
Amino Acid	Leucine, Isoleucine and Valine Metabolism	3-methylglutaconate	1.17093	1.16509	0.854513	1.55242	0.10015	0
Amino Acid	Leucine, Isoleucine and Valine Metabolism	4-methyl-2-oxopentanoate	1.04673	1.04482	0.876357	1.24326	0.26139	0	C00233
Amino Acid	Leucine, Isoleucine and Valine Metabolism	N-acetylisoleucine	1.13603	1.13384	0.917803	1.38066	0.0621	0
Amino Acid	Leucine, Isoleucine and Valine Metabolism	N-acetylleucine	1.06883	1.06735	0.926494	1.22777	0.11919	0	C02710
Amino Acid	Leucine, Isoleucine and Valine Metabolism	N-acetylvaline	1.1659	1.15883	0.966641	1.44081	0.02022	0
Amino Acid	Leucine, Isoleucine and Valine Metabolism	alpha-hydroxyisocaproate	0.840357	0.835976	0.675348	1.051	0.02175	0	C03264
Amino Acid	Leucine, Isoleucine and Valine Metabolism	alpha-hydroxyisovalerate	0.895486	0.891944	0.73228	1.09376	0.07625	0
Amino Acid	Leucine, Isoleucine and Valine Metabolism	beta-hydroxyisovalerate	0.906604	0.904604	0.697466	1.13891	0.14133	0
Amino Acid	Leucine, Isoleucine and Valine Metabolism	ethylmalonate	1.08094	1.07629	0.827366	1.38503	0.23467	0
Amino Acid	Leucine, Isoleucine and Valine Metabolism	isobutyrylcarnitine	1.26901	1.24244	0.644464	2.18782	0.19776	0
Amino Acid	Leucine, Isoleucine and Valine Metabolism	isobutyrylglycine	1.05692	1.05131	0.74238	1.43073	0.35071	0
Amino Acid	Leucine, Isoleucine and Valine Metabolism	isoleucine	0.944094	0.943589	0.888932	1.00412	0.00791	0	C00407
Amino Acid	Leucine, Isoleucine and Valine Metabolism	isovalerate	1.77992	1.74935	0.971626	2.93754	0.00803	0	C08262
Amino Acid	Leucine, Isoleucine and Valine Metabolism	isovalerylcarnitine	0.96609	0.956426	0.550405	1.49274	0.40996	0
Amino Acid	Leucine, Isoleucine and Valine Metabolism	isovalerylcarnitine (C5)	0.823981	0.817388	0.617597	1.09708	0.04087	0
Amino Acid	Leucine, Isoleucine and Valine Metabolism	leucine	0.958891	0.958556	0.898159	1.02228	0.04594	0	C00123
Amino Acid	Leucine, Isoleucine and Valine Metabolism	methylsuccinate	1.10046	1.09288	0.826077	1.44944	0.20931	0
Amino Acid	Leucine, Isoleucine and Valine Metabolism	tiglylcarnitine	0.951305	0.951768	0.810205	1.08663	0.18637	0
Amino Acid	Leucine, Isoleucine and Valine Metabolism	tiglylcarnitine (C5:1-DC)	0.846721	0.843964	0.697155	1.02434	0.01267	0
Amino Acid	Leucine, Isoleucine and Valine Metabolism	valine	0.943012	0.942261	0.873967	1.0183	0.02349	0	C00183
Amino Acid	Lysine Metabolism	2-aminoadipate	1.14632	1.12599	0.816149	1.69152	0.19159	0	C00956
Amino Acid	Lysine Metabolism	2-oxoadipate	1.06782	1.061	0.788724	1.41617	0.30452	0	C00322
Amino Acid	Lysine Metabolism	5-(galactosylhydroxy)-L-lysine	1.00975	1.00343	0.754169	1.33936	0.4884	0
Amino Acid	Lysine Metabolism	5-aminovalerate	0.989689	1	0.566838	1.34455	0.61692	0	C00431
Amino Acid	Lysine Metabolism	5-hydroxylysine	0.968882	0.968211	0.854135	1.09237	0.24709	0	C16741
Amino Acid	Lysine Metabolism	6-oxopiperidine-2-carboxylate	0.919733	0.915072	0.666089	1.22726	0.22581	0
Amino Acid	Lysine Metabolism	6-oxopiperidine-2-carboxylic acid	0.937602	0.928081	0.615362	1.37187	0.32401	0
Amino Acid	Lysine Metabolism	N-trimethyl 5-aminovalerate	1.17583	1.16549	0.664506	1.80373	0.22739	0
Amino Acid	Lysine Metabolism	N2,N6-diacetyllysine	1.23576	1.2336	0.906362	1.59525	0.03755	0
Amino Acid	Lysine Metabolism	N2-acetyllysine	1.06871	1.05737	0.716324	1.53705	0.3554	0	C12989
Amino Acid	Lysine Metabolism	N2-acetyllysine/N6-acetyllysine	1.15232	1.14981	0.982788	1.34543	0.01116	0
Amino Acid	Lysine Metabolism	N6,N6,N6-trimethyllysine	1.02066	1.02086	0.93845	1.10156	0.25976	0	C03793
Amino Acid	Lysine Metabolism	N6-acetyllysine	0.917674	0.917367	0.830223	1.00893	0.00989	0	C02727
Amino Acid	Lysine Metabolism	glutarate (pentanedioate)	1.06385	1.05268	0.680085	1.57443	0.37926	0	C00489
Amino Acid	Lysine Metabolism	pipecolate	0.995499	0.99523	0.896574	1.09726	0.45247	0	C00408
Amino Acid	Methionine, Cysteine, SAM and Taurine Metabolism	N-acetylmethionine	0.935975	0.93473	0.832635	1.05224	0.07051	0	C02712
Amino Acid	Methionine, Cysteine, SAM and Taurine Metabolism	N-acetyltaurine	1.09847	1.09601	0.901547	1.32201	0.11288	0
Amino Acid	Methionine, Cysteine, SAM and Taurine Metabolism	N-formylmethionine	0.930398	0.929527	0.811952	1.05845	0.07538	0	C03145
Amino Acid	Methionine, Cysteine, SAM and Taurine Metabolism	S-methylcysteine	1.18263	1.18119	0.983729	1.39877	0.00935	0
Amino Acid	Methionine, Cysteine, SAM and Taurine Metabolism	S-methylcysteine sulfoxide	1.26679	1.26142	0.991997	1.60044	0.00643	0
Amino Acid	Methionine, Cysteine, SAM and Taurine Metabolism	cystathionine	1.25812	1.24735	0.943065	1.68535	0.02351	0	C02291
Amino Acid	Methionine, Cysteine, SAM and Taurine Metabolism	cysteine s-sulfate	0.997626	0.993565	0.754126	1.28848	0.47564	0	C05824
Amino Acid	Methionine, Cysteine, SAM and Taurine Metabolism	cysteine sulfinic acid	0.963767	0.954977	0.671917	1.35517	0.37539	0	C00606
Amino Acid	Methionine, Cysteine, SAM and Taurine Metabolism	cystine	1.0648	1.05999	0.869667	1.31101	0.23464	0	C00491
Amino Acid	Methionine, Cysteine, SAM and Taurine Metabolism	hypotaurine	1.08539	1.06764	0.800113	1.52958	0.30051	0	C00519
Amino Acid	Methionine, Cysteine, SAM and Taurine Metabolism	methionine	0.955035	0.954596	0.892489	1.02335	0.04179	0	C00073
Amino Acid	Methionine, Cysteine, SAM and Taurine Metabolism	methionine sulfone	1.05826	1.05479	0.794465	1.35804	0.30493	0
Amino Acid	Methionine, Cysteine, SAM and Taurine Metabolism	taurine	0.922326	0.920857	0.823211	1.03607	0.03587	0	C00245
Amino Acid	Phenylalanine Metabolism	N-acetylphenylalanine	1.18507	1.18197	0.94201	1.45902	0.02812	0	C03519
Amino Acid	Phenylalanine Metabolism	phenylalanine	1.02465	1.02445	0.964408	1.08703	0.15221	0	C00079
Amino Acid	Phenylalanine Metabolism	phenyllactate (PLA)	0.629556	0.593165	0.365369	1.17404	0.02844	0	C05607
Amino Acid	Phenylalanine Metabolism	phenylpyruvate	0.916836	0.912631	0.688714	1.19154	0.19455	0	C00166
Amino Acid	Phenylalanine and Tyrosine Metabolism	2-hydroxyphenylacetate	0.937874	0.930224	0.668164	1.28943	0.29048	0	C05852
Amino Acid	Phenylalanine and Tyrosine Metabolism	4-hydroxyphenylacetate	1.53527	1.52373	0.919979	2.27861	0.01555	0	C00642
Amino Acid	Phenylalanine and Tyrosine Metabolism	4-hydroxyphenylacetyl glycine	1.23359	1.22204	0.567435	2.02458	0.21809	0	C05596
Amino Acid	Phenylalanine and Tyrosine Metabolism	N-formylphenylalanine	1.19845	1.19224	0.63953	1.84073	0.20591	0
Amino Acid	Polyamine Metabolism	4-acetamidobutanoate	0.899701	0.894083	0.682324	1.18062	0.15105	0	C02946
Amino Acid	Polyamine Metabolism	N-acetylputrescine	0.968833	0.967391	0.807657	1.14713	0.31249	0	C02714
Amino Acid	Polyamine Metabolism	spermidine	0.929959	0.92174	0.628663	1.32103	0.28788	0	C00315
Amino Acid	Polyamine Metabolism	spermine	0.973381	0.899828	0.352552	2.30053	0.39196	0	C00750
Amino Acid	Tryptophan Metabolism	3-indoxyl sulfate	1.61932	1.60507	0.990357	2.41731	0.00566	0
Amino Acid	Tryptophan Metabolism	5-bromotryptophan	1.1718	1.16979	0.876794	1.49349	0.07415	0
Amino Acid	Tryptophan Metabolism	5-hydroxyindoleacetate	1.00743	1.00471	0.820294	1.22326	0.47638	0	C05635
Amino Acid	Tryptophan Metabolism	7-hydroxyindole sulfate	1.66098	1.63282	0.915937	2.70739	0.01389	0
Amino Acid	Tryptophan Metabolism	C-glycosyltryptophan	1.13229	1.13006	0.977522	1.31257	0.01513	0
Amino Acid	Tryptophan Metabolism	N-acetylkynurenine (2)	1.2605	1.24807	0.860504	1.79648	0.0651	0
Amino Acid	Tryptophan Metabolism	N-acetyltryptophan	0.876104	0.871882	0.691511	1.10517	0.0675	0	C03137
Amino Acid	Tryptophan Metabolism	anthranilate	1.23677	1.23581	0.995363	1.48925	0.00576	0	C00108
Amino Acid	Tryptophan Metabolism	indole-3-carboxylic acid	1.15512	1.1528	0.973457	1.35989	0.01477	0	C19837
Amino Acid	Tryptophan Metabolism	indoleacetate	1.07864	1.07531	0.813534	1.37796	0.24393	0	C00954
Amino Acid	Tryptophan Metabolism	indoleacetylglycine	1.12117	1.11561	0.783874	1.52398	0.20741	0
Amino Acid	Tryptophan Metabolism	indolelactate	0.747317	0.741594	0.542031	1.01445	0.00707	0	C02043
Amino Acid	Tryptophan Metabolism	indolepropionate	1.6581	1.61215	0.87574	3.04601	0.05856	0
Amino Acid	Tryptophan Metabolism	kynurenate	1.10571	1.10314	0.856247	1.3812	0.15165	0	C01717
Amino Acid	Tryptophan Metabolism	kynurenine	1.16135	1.15989	0.942272	1.39394	0.0307	0	C00328
Amino Acid	Tryptophan Metabolism	picolinate	1.1539	1.14972	0.900815	1.45024	0.07094	0	C10164
Amino Acid	Tryptophan Metabolism	tryptophan	0.909687	0.909302	0.816682	1.00827	0.00874	0	C00078
Amino Acid	Tryptophan Metabolism	xanthurenate	2.30723	2.24393	0.979004	4.65372	0.00817	0	C02470
Amino Acid	Tyrosine Metabolism	3-methoxytyrosine	1.10748	1.10598	0.939375	1.29082	0.05884	0
Amino Acid	Tyrosine Metabolism	4-hydroxyphenylpyruvate	1.10461	1.10008	0.882943	1.37502	0.13653	0	C01179
Amino Acid	Tyrosine Metabolism	gentisate	1.93352	1.83137	0.536971	4.3951	0.13999	0	C00628
Amino Acid	Tyrosine Metabolism	phenol glucuronide	2.94042	2.69849	0.587787	7.83042	0.04896	0
Amino Acid	Tyrosine Metabolism	thyroxine	1.05976	1.05836	0.915613	1.21983	0.15915	0	C01829
Amino Acid	Urea cycle; Arginine and Proline Metabolism	2-oxoarginine*	0.901987	0.897474	0.685578	1.17131	0.15322	0	C03771
Amino Acid	Urea cycle; Arginine and Proline Metabolism	N-acetylarginine	0.905573	0.904433	0.745688	1.08203	0.07784	0	C02562
Amino Acid	Urea cycle; Arginine and Proline Metabolism	N-acetylcitrulline	1.06554	1.05936	0.789832	1.41117	0.30799	0	C15532
Amino Acid	Urea cycle; Arginine and Proline Metabolism	N-acetylproline	0.975627	0.97251	0.774939	1.21168	0.37576	0
Amino Acid	Urea cycle; Arginine and Proline Metabolism	N-alpha-acetylornithine	1.04915	1.04515	0.791917	1.35317	0.3381	0	C00437
Amino Acid	Urea cycle; Arginine and Proline Metabolism	N-delta-acetylornithine	1.01544	1.00751	0.851293	1.26855	0.46443	0
Amino Acid	Urea cycle; Arginine and Proline Metabolism	N-methylproline	1.12901	1.08635	0.62071	2.16892	0.39955	0
Amino Acid	Urea cycle; Arginine and Proline Metabolism	N2,N5-diacetylornithine	1.07914	1.07551	0.89771	1.3028	0.15629	0
Amino Acid	Urea cycle; Arginine and Proline Metabolism	argininosuccinate	1.17765	1.17464	0.976217	1.41485	0.01288	0	C03406
Amino Acid	Urea cycle; Arginine and Proline Metabolism	citrulline	0.961192	0.960813	0.85482	1.07381	0.17959	0	C00327
Amino Acid	Urea cycle; Arginine and Proline Metabolism	dimethylarginine (SDMA + ADMA)	1.08043	1.0798	0.993471	1.17454	0.00883	0	C03626
Amino Acid	Urea cycle; Arginine and Proline Metabolism	homocitrulline	1.08073	1.07195	0.853932	1.3933	0.23404	0	C02427
Amino Acid	Urea cycle; Arginine and Proline Metabolism	ornithine	0.928937	0.927779	0.839558	1.0322	0.03374	0	C00077
Amino Acid	Urea cycle; Arginine and Proline Metabolism	pro-hydroxy-pro	1.03568	1.03412	0.870686	1.21951	0.30584	0
Amino Acid	Urea cycle; Arginine and Proline Metabolism	proline	0.94468	0.944284	0.886605	1.00822	0.01181	0	C00148
Amino Acid	Urea cycle; Arginine and Proline Metabolism	trans-4-hydroxyproline	1.03037	1.02829	0.909668	1.17284	0.28314	0	C01157
Amino Acid	Urea cycle; Arginine and Proline Metabolism	urea	0.999702	0.999758	0.90256	1.09809	0.49748	0	C00086
Carbohydrate	Advanced Glycation End-product	N6-carboxymethyllysine	0.836559	0.816721	0.527326	1.41874	0.18798	0
Carbohydrate	Aminosugar Metabolism	N-acetylglucosamine/N-acetylgalactosamine	0.917508	0.903113	0.645286	1.34651	0.25911	0
Carbohydrate	Aminosugar Metabolism	N-acetylneuraminate	1.05222	1.05089	0.875244	1.24268	0.23335	0	C00270
Carbohydrate	Aminosugar Metabolism	erythronate*	1.02384	1.02308	0.91758	1.13803	0.29547	0
Carbohydrate	Aminosugar Metabolism	glucuronate	1.03086	1.03058	0.907925	1.1582	0.26499	0	C00191
Carbohydrate	Fructose, Mannose and Galactose Metabolism	fructose	1.15949	1.1465	0.827858	1.63127	0.16147	0	C00095
Carbohydrate	Fructose, Mannose and Galactose Metabolism	galactonate	0.988919	0.963416	0.634609	1.68336	0.43114	0	C00880
Carbohydrate	Fructose, Mannose and Galactose Metabolism	mannitol/sorbitol	0.740749	0.712043	0.376041	1.43024	0.12623	0	C00794
Carbohydrate	Glycolysis, Gluconeogenesis, and Pyruvate Metabolism	1,5-anhydroglucitol (1,5-AG)	1.03507	1.0243	0.754636	1.4283	0.4239	0	C07326
Carbohydrate	Glycolysis, Gluconeogenesis, and Pyruvate Metabolism	3-phosphoglycerate	1.21437	1.18008	0.770771	1.98282	0.19015	0	C00597
Carbohydrate	Glycolysis, Gluconeogenesis, and Pyruvate Metabolism	glycerate	1.00596	1.00498	0.910202	1.11132	0.44838	0	C00258
Carbohydrate	Glycolysis, Gluconeogenesis, and Pyruvate Metabolism	lactate	0.887286	0.88496	0.742269	1.05848	0.04038	0	C00186
Carbohydrate	Glycolysis, Gluconeogenesis, and Pyruvate Metabolism	pyruvate	0.928025	0.927191	0.826072	1.03918	0.04502	0	C00022
Carbohydrate	Pentose Metabolism	arabitol/xylitol	0.971131	0.969426	0.837437	1.12081	0.29469	0	C01904
Carbohydrate	Pentose Metabolism	arabonate/xylonate	0.903349	0.901836	0.778104	1.04736	0.03729	0
Carbohydrate	Pentose Metabolism	ribitol	1.09585	1.08315	0.905379	1.42242	0.17767	0	C00474
Carbohydrate	Pentose Metabolism	ribonate	1.01225	1.0091	0.826539	1.22812	0.45278	0	C01685
Carbohydrate	Pentose Metabolism	ribose	1.21508	1.18469	0.675257	2.07782	0.23168	0	C00121
Carbohydrate	Pentose Metabolism	ribulonate/xylulonate*	0.990819	0.987662	0.790247	1.22365	0.4432	0
Carbohydrate	Pentose Metabolism	xylose	0.906145	0.8773	0.446503	1.67673	0.32022	0	C00181
Cofactors and Vitamins	Ascorbate and Aldarate Metabolism	gulonic acid*	1.1005	1.10178	0.840514	1.34218	0.16207	0
Cofactors and Vitamins	Hemoglobin and Porphyrin Metabolism	bilirubin (E,Z or Z,E)*	1.32929	1.30683	0.783386	2.13483	0.09963	0
Cofactors and Vitamins	Hemoglobin and Porphyrin Metabolism	heme	2.30819	2.28053	0.398359	7.49577	0.34194	0	C00032
Cofactors and Vitamins	Nicotinate and Nicotinamide Metabolism	1-methylnicotinamide	2.29517	2.2094	0.785569	4.7505	0.02346	0	C02918
Cofactors and Vitamins	Nicotinate and Nicotinamide Metabolism	N1-Methyl-2-pyridone-5-carboxamide	0.786956	0.783126	0.595025	1.02351	0.00992	0	C05842
Cofactors and Vitamins	Nicotinate and Nicotinamide Metabolism	N1-Methyl-4-pyridone-3-carboxamide	1.18806	1.17596	0.873463	1.6306	0.09271	0	C05843
Cofactors and Vitamins	Nicotinate and Nicotinamide Metabolism	nicotinamide	1.53664	1.51722	0.97176	2.31093	0.00799	0	C00153
Cofactors and Vitamins	Nicotinate and Nicotinamide Metabolism	nicotinamide riboside	0.853721	0.835798	0.488038	1.40746	0.19815	0	C03150
Cofactors and Vitamins	Nicotinate and Nicotinamide Metabolism	nicotinate ribonucleoside	0.626539	0.610564	0.332772	1.07876	0.01435	0	C05841
Cofactors and Vitamins	Nicotinate and Nicotinamide Metabolism	trigonelline (N'-methylnicotinate)	4.86568	4.26645	0.568879	18.1858	0.34332	0	C01004
Cofactors and Vitamins	Pantothenate and CoA Metabolism	pantothenate	1.08838	1.08753	0.919677	1.26592	0.09365	0	C00864
Cofactors and Vitamins	Riboflavin Metabolism	flavin mononucleotide (FMN)	0.983129	0.98042	0.772616	1.22882	0.4128	0	C00061
Cofactors and Vitamins	Thiamine Metabolism	thiamin (Vitamin B1)	1.25411	1.23976	0.808899	1.85149	0.09851	0	C00378
Cofactors and Vitamins	Thiamine Metabolism	thiamin monophosphate	1.00707	0.998387	0.666832	1.43247	0.50414	0	C01081
Cofactors and Vitamins	Tocopherol Metabolism	alpha-CEHC	1.28561	1.27294	0.858743	1.846	0.05697	0
Cofactors and Vitamins	Tocopherol Metabolism	alpha-CEHC sulfate	1.19265	1.18895	0.902516	1.51655	0.04962	0
Cofactors and Vitamins	Tocopherol Metabolism	alpha-tocopherol	0.915801	0.913812	0.789621	1.06697	0.06465	0	C02477
Cofactors and Vitamins	Tocopherol Metabolism	gamma-tocopherol/beta-tocopherol	1.08795	1.07022	0.670614	1.69177	0.35823	0
Cofactors and Vitamins	Tocopherol Metabolism	gamma-tocotrienol	0.55922	0.539097	0.217638	1.12108	0.01782	0	C14155
Cofactors and Vitamins	Vitamin A Metabolism	retinol (Vitamin A)	1.01525	1.01159	0.825755	1.2463	0.4444	0	C00473
Cofactors and Vitamins	Vitamin B6 Metabolism	pyridoxal	1.08855	1.07802	0.832404	1.45309	0.25435	0	C00250
Cofactors and Vitamins	Vitamin B6 Metabolism	pyridoxamine	1.25538	1.25166	0.940572	1.6111	0.02078	0	C00534
Energy	Oxidative Phosphorylation	phosphate	1.0469	1.04594	0.963814	1.14085	0.08515	0	C00009
Energy	TCA Cycle	aconitate [cis or trans]	0.924832	0.923745	0.838302	1.02292	0.02309	0
Energy	TCA Cycle	alpha-ketoglutarate	0.911311	0.909825	0.788259	1.05089	0.04665	0	C00026
Energy	TCA Cycle	citrate	1.00598	1.00509	0.905007	1.11685	0.4507	0	C00158
Energy	TCA Cycle	fumarate	0.931146	0.928735	0.751294	1.13546	0.17948	0	C00122
Energy	TCA Cycle	malate	0.844286	0.842472	0.707562	1.00253	0.00565	0	C00149
Energy	TCA Cycle	succinate	0.945667	0.944069	0.829324	1.0799	0.13456	0	C00042
Energy	TCA Cycle	tricarballylate	1.39197	1.29702	0.658089	3.00302	0.179	0	C19806
Lipid	Ceramides	N-palmitoyl-sphingosine (d18:1/16:0)	0.957672	0.957005	0.80027	1.12047	0.25004	0
Lipid	Ceramides	ceramide (d16:1/24:1, d18:1/22:1)*	1.21673	1.2132	0.930423	1.53878	0.02842	0
Lipid	Ceramides	ceramide (d18:1/17:0, d17:1/18:0)*	1.75726	1.73661	0.920925	2.8416	0.0123	0
Lipid	Ceramides	ceramide (d18:1/20:0, d16:1/22:0, d20:1/18:0)*	1.1337	1.1305	0.806276	1.49665	0.16156	0
Lipid	Ceramides	ceramide (d18:2/24:1, d18:1/24:2)*	0.926843	0.924711	0.768855	1.10744	0.1384	0
Lipid	Ceramides	glycosyl ceramide (d18:1/20:0, d16:1/22:0)*	1.72867	1.66295	0.768192	3.43301	0.0619	0
Lipid	Ceramides	glycosyl ceramide (d18:2/24:1, d18:1/24:2)*	1.52071	1.47224	0.790601	2.75883	0.06335	0
Lipid	Ceramides	glycosyl-N-palmitoyl-sphingosine (d18:1/16:0)	1.17336	1.15587	0.821291	1.71472	0.1505	0
Lipid	Ceramides	glycosyl-N-stearoyl-sphingosine (d18:1/18:0)	1.44673	1.42929	0.990965	2.09508	0.00599	0
Lipid	Diacylglycerol	1-oleoyl-2-linoleoyl-glycerol (18:1/18:2)	2.03311	1.8215	0.227161	6.13161	0.22301	0
Lipid	Diacylglycerol	1-oleoyl-3-linoleoyl-glycerol (18:1/18:2)	2.96221	2.87662	0.704739	6.16474	0.02127	0
Lipid	Diacylglycerol	1-palmitoyl-2-linoleoyl-glycerol (16:0/18:2)*	1.99402	1.88186	0.264537	5.22156	0.16248	0
Lipid	Diacylglycerol	diacylglycerol (16:1/18:2 [2], 16:0/18:3 [1])*	0.546792	0.509995	0.280076	1.11226	0.01462	0
Lipid	Diacylglycerol	linoleoyl-arachidonoyl-glycerol (18:2/20:4) [2]*	1.56247	1.51486	0.876564	2.76289	0.03287	0
Lipid	Diacylglycerol	linoleoyl-docosahexaenoyl-glycerol (18:2/22:6) [1]*	1.51249	1.36074	0.676891	3.80464	0.25608	0
Lipid	Diacylglycerol	linoleoyl-docosahexaenoyl-glycerol (18:2/22:6) [2]*	1.28567	1.16643	0.617407	2.8882	0.35417	0
Lipid	Diacylglycerol	linoleoyl-linolenoyl-glycerol (18:2/18:3) [1]*	1.15533	0.895056	0.173388	4.19941	0.57131	0
Lipid	Diacylglycerol	linoleoyl-linolenoyl-glycerol (18:2/18:3) [2]*	1.587	1.36169	0.70106	4.81376	0.18216	0
Lipid	Diacylglycerol	linoleoyl-linoleoyl-glycerol (18:2/18:2) [1]*	1.63235	1.28353	0.581626	5.92551	0.32262	0
Lipid	Diacylglycerol	linoleoyl-linoleoyl-glycerol (18:2/18:2) [2]*	0.743942	0.737441	0.444889	1.11108	0.03214	0
Lipid	Diacylglycerol	oleoyl-arachidonoyl-glycerol (18:1/20:4) [1]*	1.1207	1.06818	0.625073	2.11423	0.40717	0
Lipid	Diacylglycerol	oleoyl-arachidonoyl-glycerol (18:1/20:4) [2]*	1.10684	1.05708	0.594275	2.12721	0.42956	0
Lipid	Diacylglycerol	oleoyl-linoleoyl-glycerol (18:1/18:2) [1]	1.15925	0.912284	0.35881	4.47354	0.56334	0
Lipid	Diacylglycerol	oleoyl-linoleoyl-glycerol (18:1/18:2) [2]	1.0243	0.826417	0.347582	3.73024	0.6445	0
Lipid	Diacylglycerol	oleoyl-oleoyl-glycerol (18:1/18:1) [1]*	0.954615	0.561107	0.208326	3.54483	0.29063	0
Lipid	Diacylglycerol	oleoyl-oleoyl-glycerol (18:1/18:1) [2]*	0.73802	0.541071	0.204086	2.27772	0.28694	0
Lipid	Diacylglycerol	palmitoleoyl-arachidonoyl-glycerol (16:1/20:4) [2]*	1.66406	1.53272	0.97638	3.68322	0.00814	0
Lipid	Diacylglycerol	palmitoleoyl-linoleoyl-glycerol (16:1/18:2) [1]*	1.13077	0.672792	0.294617	4.52455	0.63307	0
Lipid	Diacylglycerol	palmitoyl-arachidonoyl-glycerol (16:0/20:4) [1]*	1.78263	1.71243	0.917984	3.43705	0.0168	0
Lipid	Diacylglycerol	palmitoyl-arachidonoyl-glycerol (16:0/20:4) [2]*	1.74652	1.62838	0.774168	3.94228	0.08201	0
Lipid	Diacylglycerol	palmitoyl-docosahexaenoyl-glycerol (16:0/22:6) [2]*	1.08874	1.05694	0.505814	1.98407	0.42068	0
Lipid	Diacylglycerol	palmitoyl-linoleoyl-glycerol (16:0/18:2) [1]*	1.03085	0.888519	0.42971	3.0856	0.61025	0
Lipid	Diacylglycerol	palmitoyl-linoleoyl-glycerol (16:0/18:2) [2]*	0.99739	0.862471	0.432908	2.90328	0.35786	0
Lipid	Diacylglycerol	palmitoyl-oleoyl-glycerol (16:0/18:1) [2]*	0.738344	0.600976	0.23502	2.60927	0.18098	0	C13861
Lipid	Diacylglycerol	stearoyl-arachidonoyl-glycerol (18:0/20:4) [1]*	0.836549	0.826811	0.606324	1.17285	0.08128	0
Lipid	Diacylglycerol	stearoyl-arachidonoyl-glycerol (18:0/20:4) [2]*	1.28113	1.25616	0.63905	2.29445	0.21453	0
Lipid	Diacylglycerol	stearoyl-linoleoyl-glycerol (18:0/18:2) [2]*	1.17978	1.06114	0.232165	3.24507	0.4638	0
Lipid	Endocannabinoid	N-oleoyltaurine	1.27801	1.23113	0.602064	2.42431	0.23257	0
Lipid	Endocannabinoid	N-palmitoyltaurine	1.52799	1.51317	0.959735	2.26634	0.00996	0
Lipid	Endocannabinoid	N-stearoyltaurine	1.27276	1.25911	0.902194	1.79069	0.04148	0
Lipid	Endocannabinoid	linoleoyl ethanolamide	1.10995	1.10507	0.825706	1.44211	0.18367	0
Lipid	Endocannabinoid	oleoyl ethanolamide	1.20574	1.1983	0.915191	1.5767	0.04346	0
Lipid	Endocannabinoid	palmitoyl ethanolamide	1.14049	1.13678	0.944138	1.37288	0.0377	0	C16512
Lipid	Fatty Acid Metabolism (Acyl Choline)	arachidonoylcholine	2.44295	2.24944	0.882087	5.8413	0.01403	0
Lipid	Fatty Acid Metabolism (Acyl Choline)	docosahexaenoylcholine	2.0184	1.80991	0.790999	5.29761	0.03721	0
Lipid	Fatty Acid Metabolism (Acyl Choline)	linoleoylcholine*	1.62353	1.50177	0.629777	3.7886	0.12124	0
Lipid	Fatty Acid Metabolism (Acyl Choline)	oleoylcholine	2.2862	1.95224	0.490656	7.62207	0.1164	0
Lipid	Fatty Acid Metabolism (Acyl Choline)	palmitoylcholine	1.46327	1.38385	0.747761	2.96846	0.09277	0
Lipid	Fatty Acid Metabolism (Acyl Choline)	stearoylcholine*	2.86095	2.53198	0.849728	7.54139	0.0148	0
Lipid	Fatty Acid Metabolism (also BCAA Metabolism)	butyrylcarnitine	1.04991	1.04858	0.7349	1.38702	0.3554	0	C02862
Lipid	Fatty Acid Metabolism (also BCAA Metabolism)	methylmalonate (MMA)	1.0194	0.988126	0.639201	1.70505	0.52239	0	C02170
Lipid	Fatty Acid Metabolism (also BCAA Metabolism)	propionylcarnitine	1.11237	1.10371	0.790955	1.52048	0.22655	0	C03017
Lipid	Fatty Acid Metabolism (also BCAA Metabolism)	propionylcarnitine (C3)	0.859897	0.857666	0.716181	1.02613	0.01387	0	C03017
Lipid	Fatty Acid Metabolism (also BCAA Metabolism)	propionylglycine	1.13588	1.12759	0.870978	1.48771	0.12212	0
Lipid	Fatty Acid Metabolism(Acyl Carnitine)	arachidoylcarnitine (C20)*	1.25897	1.24909	0.876003	1.75477	0.05794	0
Lipid	Fatty Acid Metabolism(Acyl Carnitine)	behenoylcarnitine (C22)*	0.98037	0.977377	0.790012	1.20468	0.39249	0
Lipid	Fatty Acid Metabolism(Acyl Carnitine)	cerotoylcarnitine (C26)*	1.09164	1.08332	0.716029	1.55835	0.30704	0
Lipid	Fatty Acid Metabolism(Acyl Carnitine)	cis-4-decenoyl carnitine	1.12383	1.11246	0.70417	1.67115	0.27303	0
Lipid	Fatty Acid Metabolism(Acyl Carnitine)	decanoylcarnitine	1.12124	1.11222	0.687144	1.65585	0.27624	0
Lipid	Fatty Acid Metabolism(Acyl Carnitine)	dihomo-linolenoylcarnitine (20:3n3 or 6)*	1.12021	1.11413	0.909834	1.39168	0.0944	0
Lipid	Fatty Acid Metabolism(Acyl Carnitine)	docosahexaenoylcarnitine (C22:6)*	1.37146	1.34526	0.735538	2.29247	0.1038	0
Lipid	Fatty Acid Metabolism(Acyl Carnitine)	docosapentaenoylcarnitine (C22:5n3)*	1.05598	1.04573	0.699228	1.52201	0.38947	0
Lipid	Fatty Acid Metabolism(Acyl Carnitine)	erucoylcarnitine (C22:1)*	1.41144	1.40442	0.890177	2.00751	0.02566	0
Lipid	Fatty Acid Metabolism(Acyl Carnitine)	hexanoylcarnitine	1.40271	1.39604	0.786828	2.0869	0.05408	0
Lipid	Fatty Acid Metabolism(Acyl Carnitine)	laurylcarnitine	1.16124	1.15871	0.772049	1.5885	0.15889	0
Lipid	Fatty Acid Metabolism(Acyl Carnitine)	lignoceroylcarnitine (C24)*	1.01608	1.01216	0.795271	1.28052	0.44882	0
Lipid	Fatty Acid Metabolism(Acyl Carnitine)	linoleoylcarnitine*	1.35854	1.35261	0.733106	2.048	0.08271	0
Lipid	Fatty Acid Metabolism(Acyl Carnitine)	myristoleoylcarnitine*	1.19323	1.1814	0.594748	1.91614	0.23617	0
Lipid	Fatty Acid Metabolism(Acyl Carnitine)	myristoylcarnitine	1.07404	1.0677	0.725645	1.49058	0.32382	0
Lipid	Fatty Acid Metabolism(Acyl Carnitine)	nervonoylcarnitine (C24:1)*	1.20945	1.20533	0.950345	1.51463	0.02133	0
Lipid	Fatty Acid Metabolism(Acyl Carnitine)	octadecenedioylcarnitine (C18:1-DC)*	1.01073	1.00207	0.704009	1.39893	0.49048	0
Lipid	Fatty Acid Metabolism(Acyl Carnitine)	octanoylcarnitine	1.2259	1.21674	0.733962	1.81665	0.14572	0	C02838
Lipid	Fatty Acid Metabolism(Acyl Carnitine)	oleoylcarnitine	1.29483	1.29058	0.688635	1.948	0.1177	0
Lipid	Fatty Acid Metabolism(Acyl Carnitine)	palmitoylcarnitine	1.00396	1.00176	0.672046	1.35421	0.49501	0	C02990
Lipid	Fatty Acid Metabolism(Acyl Carnitine)	stearoylcarnitine	0.863769	0.865165	0.632724	1.07756	0.05821	0
Lipid	Fatty Acid Synthesis	malonate	0.905266	0.902105	0.719671	1.12685	0.12061	0	C00383
Lipid	Fatty Acid Synthesis	malonylcarnitine	1.01007	1.00196	0.721621	1.37673	0.49398	0
Lipid	Fatty Acid, Amide	linoleamide (18:2n6)	0.710567	0.686625	0.359871	1.29927	0.07087	0
Lipid	Fatty Acid, Amide	oleamide	0.946012	0.544959	0.0847243	4.42865	0.34752	0	C19670
Lipid	Fatty Acid, Amino	2-aminoheptanoate	1.26291	1.24388	0.888119	1.83553	0.05293	0
Lipid	Fatty Acid, Amino	N-acetyl-2-aminooctanoate*	1.32735	1.32092	0.76243	1.97127	0.0791	0
Lipid	Fatty Acid, Branched	13-methylmyristate	0.924614	0.916759	0.527	1.4059	0.32247	0
Lipid	Fatty Acid, Branched	15-methylpalmitate	1.18972	1.18253	0.84358	1.61522	0.09903	0
Lipid	Fatty Acid, Branched	17-methylstearate	1.2996	1.29583	0.929246	1.71589	0.02108	0
Lipid	Fatty Acid, Dicarboxylate	2-hydroxyadipate	1.21104	1.14263	0.506602	2.65024	0.38268	0	C02360
Lipid	Fatty Acid, Dicarboxylate	2-hydroxyglutarate	1.01453	1.01002	0.803173	1.27029	0.45592	0	C02630
Lipid	Fatty Acid, Dicarboxylate	3-carboxy-4-methyl-5-propyl-2-furanpropanoate (CMPF)	1.00445	0.990379	0.741359	1.42029	0.52822	0
Lipid	Fatty Acid, Dicarboxylate	3-methyladipate	1.03547	1.0316	0.750233	1.36016	0.39459	0
Lipid	Fatty Acid, Dicarboxylate	4-hydroxy-2-oxoglutaric acid	1.53574	1.45218	0.438228	3.45503	0.21349	0	C01127
Lipid	Fatty Acid, Dicarboxylate	azelate (C9-DC)	1.14417	1.13449	0.757376	1.64449	0.21132	0	C08261
Lipid	Fatty Acid, Dicarboxylate	azelate (nonanedioate)	0.728061	0.718669	0.417405	1.1402	0.03752	0	C08261
Lipid	Fatty Acid, Dicarboxylate	dimethylmalonic acid	1.00712	0.970381	0.490255	1.90334	0.5419	0
Lipid	Fatty Acid, Dicarboxylate	docosadioate	0.954307	0.943336	0.714264	1.30778	0.3194	0
Lipid	Fatty Acid, Dicarboxylate	docosadioate (C22-DC)	1.00631	0.990372	0.663303	1.52421	0.52299	0	C19625
Lipid	Fatty Acid, Dicarboxylate	dodecanedioate	1.06863	1.05039	0.638973	1.69815	0.40358	0	C02678
Lipid	Fatty Acid, Dicarboxylate	eicosanodioate	0.845384	0.842082	0.65063	1.07768	0.0373	0
Lipid	Fatty Acid, Dicarboxylate	eicosanodioate (C20-DC)	0.737777	0.730533	0.481751	1.0705	0.01919	0
Lipid	Fatty Acid, Dicarboxylate	glutarate (C5-DC)	1.63976	1.60662	0.830069	2.81871	0.03225	0	C00489
Lipid	Fatty Acid, Dicarboxylate	hexadecanedioate	1.14695	1.14391	0.86197	1.46336	0.10278	0	C19615
Lipid	Fatty Acid, Dicarboxylate	hexadecanedioate (C16-DC)	0.927221	0.920387	0.658491	1.27407	0.26356	0	C19615
Lipid	Fatty Acid, Dicarboxylate	maleate	0.870037	0.865459	0.601026	1.19425	0.13356	0	C01384
Lipid	Fatty Acid, Dicarboxylate	octadecanedioate	1.13648	1.13231	0.888315	1.43375	0.09312	0
Lipid	Fatty Acid, Dicarboxylate	octadecanedioate (C18-DC)	0.987922	0.981277	0.721306	1.32721	0.439	0
Lipid	Fatty Acid, Dicarboxylate	octadecenedioate (C18:1-DC)*	0.635192	0.620888	0.317148	1.11858	0.0218	0
Lipid	Fatty Acid, Dicarboxylate	pimelate (heptanedioate)	1.28523	1.26071	0.701895	2.13706	0.15673	0	C02656
Lipid	Fatty Acid, Dicarboxylate	sebacate (C10-DC)	0.896545	0.890905	0.580212	1.27811	0.22387	0	C08277
Lipid	Fatty Acid, Dicarboxylate	sebacate (decanedioate)	1.11032	1.10483	0.746135	1.54041	0.24543	0	C08277
Lipid	Fatty Acid, Dicarboxylate	suberate (C8-DC)	1.66803	1.65737	0.925951	2.51739	0.01111	0	C08278
Lipid	Fatty Acid, Dicarboxylate	suberate (octanedioate)	1.31921	1.30375	0.871837	1.91928	0.04456	0	C08278
Lipid	Fatty Acid, Dicarboxylate	tetradecanedioate	0.971385	0.968404	0.783603	1.19201	0.34781	0
Lipid	Fatty Acid, Dicarboxylate	tetradecanedioate (C14-DC)	0.951752	0.948858	0.724482	1.21372	0.30124	0
Lipid	Fatty Acid, Dihydroxy	9,10-DiHOME	1.08536	1.08307	0.908971	1.28622	0.11851	0	C14828
Lipid	Fatty Acid, Monohydroxy	13-HODE + 9-HODE	0.884614	0.865122	0.57386	1.395	0.21193	0
Lipid	Fatty Acid, Monohydroxy	2-hydroxydecanoate	0.879207	0.875842	0.68535	1.10954	0.07823	0
Lipid	Fatty Acid, Monohydroxy	2-hydroxyoctanoate	1.32494	1.28974	0.784105	2.30987	0.1447	0
Lipid	Fatty Acid, Monohydroxy	2-hydroxypalmitate	1.18696	1.18434	0.997526	1.40626	0.00554	0
Lipid	Fatty Acid, Monohydroxy	2-hydroxystearate	1.12877	1.12638	0.934269	1.34979	0.04984	0	C03045
Lipid	Fatty Acid, Monohydroxy	3-hydroxydecanoate	1.18963	1.18261	0.860833	1.59565	0.08357	0
Lipid	Fatty Acid, Monohydroxy	3-hydroxyhexanoate	1.06577	1.06172	0.829656	1.34759	0.26696	0
Lipid	Fatty Acid, Monohydroxy	3-hydroxylaurate	1.26654	1.25928	0.95276	1.6626	0.01644	0
Lipid	Fatty Acid, Monohydroxy	3-hydroxyoctanoate	1.11763	1.11292	0.864417	1.42563	0.1401	0
Lipid	Glycerolipid Metabolism	glycerol	1.06249	1.05562	0.793587	1.40291	0.31458	0	C00116
Lipid	Glycerolipid Metabolism	glycerol 3-phosphate	1.12681	1.1238	0.959479	1.324	0.03002	0	C00093
Lipid	Glycerolipid Metabolism	glycerophosphoglycerol	0.936357	0.93526	0.808733	1.07615	0.11474	0	C03274
Lipid	Inositol Metabolism	chiro-inositol	0.734687	0.721984	0.513576	1.10018	0.02503	0	C19891
Lipid	Inositol Metabolism	myo-inositol	1.09361	1.07764	0.789805	1.56741	0.29524	0	C00137
Lipid	Long Chain Fatty Acid	10-heptadecenoate (17:1n7)	1.26075	1.24903	0.897873	1.74058	0.04234	0
Lipid	Long Chain Fatty Acid	10-nonadecenoate (19:1n9)	1.24484	1.23098	0.891539	1.74468	0.05311	0
Lipid	Long Chain Fatty Acid	arachidate (20:0)	0.908478	0.899832	0.678175	1.22788	0.19052	0	C06425
Lipid	Long Chain Fatty Acid	behenate (22:0)*	0.88458	0.876602	0.549041	1.30525	0.21493	0	C08281
Lipid	Long Chain Fatty Acid	eicosenoate (20:1)	1.32996	1.31297	0.915291	1.91237	0.02576	0	C16526
Lipid	Long Chain Fatty Acid	erucate (22:1n9)	1.49568	1.47221	0.923689	2.30677	0.01605	0	C08316
Lipid	Long Chain Fatty Acid	margarate (17:0)	1.30682	1.29519	0.957285	1.778	0.0137	0
Lipid	Long Chain Fatty Acid	myristate (14:0)	1.12651	1.12338	0.89779	1.3918	0.09085	0	C06424
Lipid	Long Chain Fatty Acid	nervonate (24:1n9)*	1.76897	1.74676	0.883603	2.90884	0.01744	0	C08323
Lipid	Long Chain Fatty Acid	nonadecanoate (19:0)	1.20569	1.20079	0.921251	1.54603	0.03787	0	C16535
Lipid	Long Chain Fatty Acid	oleate/vaccenate (18:1)	1.07262	1.06725	0.809278	1.38489	0.26942	0
Lipid	Long Chain Fatty Acid	palmitate (16:0)	1.17755	1.17363	0.930446	1.46739	0.03706	0	C00249
Lipid	Long Chain Fatty Acid	palmitoleate (16:1n7)	1.2214	1.215	0.893658	1.6284	0.052	0	C08362
Lipid	Long Chain Fatty Acid	pentadecanoate (15:0)	1.12509	1.12188	0.913772	1.37212	0.07552	0	C16537
Lipid	Long Chain Fatty Acid	stearate (18:0)	1.17779	1.17463	0.967442	1.42568	0.017	0	C01530
Lipid	Lysolipid	1-arachidonoyl-GPE (20:4)*	0.812303	0.809041	0.558473	1.10478	0.04236	0
Lipid	Lysolipid	1-palmitoyl-GPI (16:0)*	1.01941	1.01181	0.631511	1.4888	0.472	0
Lipid	Lysophospholipid	1-arachidonoyl-GPA (20:4)	1.03774	1.03353	0.812402	1.30408	0.35927	0
Lipid	Lysophospholipid	1-arachidonoyl-GPE (20:4n6)*	1.05963	1.0419	0.805953	1.51762	0.38462	0
Lipid	Lysophospholipid	1-arachidonoyl-GPI (20:4)*	0.991778	0.978191	0.679489	1.44687	0.44248	0
Lipid	Lysophospholipid	1-linoleoyl-GPA (18:2)*	0.858699	0.855047	0.65757	1.09629	0.0566	0
Lipid	Lysophospholipid	1-linoleoyl-GPG (18:2)*	1.02631	1.01711	0.670477	1.49066	0.45746	0
Lipid	Lysophospholipid	1-linoleoyl-GPI (18:2)*	0.866621	0.849976	0.532569	1.37507	0.20096	0
Lipid	Lysophospholipid	1-oleoyl-GPI (18:1)*	0.893513	0.792945	0.214581	2.48383	0.35864	0
Lipid	Lysophospholipid	1-palmitoyl-GPI (16:0)	0.84558	0.808908	0.466543	1.56049	0.22188	0
Lipid	Lysophospholipid	1-stearoyl-GPI (18:0)	1.24622	1.22797	0.783795	1.91418	0.13036	0
Lipid	Lysophospholipid	2-palmitoleoyl-GPC (16:1)*	1.26067	1.19289	0.603884	2.5951	0.29367	0
Lipid	Lysophospholipid	2-palmitoyl-GPC (16:0)*	1.05119	1.0458	0.837438	1.32309	0.30471	0
Lipid	Lysophospholipid	2-stearoyl-GPE (18:0)*	1.40359	1.38872	0.894471	2.08166	0.02771	0
Lipid	Lysoplasmalogen	1-(1-enyl-oleoyl)-GPE (P-18:1)*	1.42115	1.37836	0.740762	2.87516	0.21243	0
Lipid	Lysoplasmalogen	1-(1-enyl-stearoyl)-GPE (P-18:0)*	0.942556	0.922916	0.720436	1.34511	0.28144	0
Lipid	Medium Chain Fatty Acid	10-undecenoate (11:1n1)	1.12413	1.12541	0.822375	1.41233	0.14321	0	C13910
Lipid	Medium Chain Fatty Acid	caprate (10:0)	1.09925	1.0936	0.89038	1.37188	0.14139	0	C01571
Lipid	Medium Chain Fatty Acid	caproate (6:0)	1.07258	1.05999	0.753008	1.52171	0.33849	0	C01585
Lipid	Medium Chain Fatty Acid	caprylate (8:0)	1.25766	1.2224	0.813097	2.05751	0.11769	0	C06423
Lipid	Medium Chain Fatty Acid	heptanoate (7:0)	1.03121	1.02881	0.798576	1.29244	0.38096	0	C17714
Lipid	Medium Chain Fatty Acid	laurate (12:0)	1.18369	1.18172	0.98787	1.40255	0.00827	0	C02679
Lipid	Medium Chain Fatty Acid	pelargonate (9:0)	1.26231	1.21316	0.865594	2.07568	0.10402	0	C01601
Lipid	Mevalonate Metabolism	mevalonate	1.06009	1.05875	0.881345	1.25543	0.20824	0	C02104
Lipid	Monoacylglycerol	1-arachidonylglycerol (20:4)	1.04954	1.03792	0.699805	1.52611	0.4056	0	C13857
Lipid	Monoacylglycerol	1-dihomo-linolenylglycerol (20:3)	0.910014	0.858743	0.377489	1.94798	0.32295	0
Lipid	Monoacylglycerol	1-docosahexaenoylglycerol (22:6)	0.815978	0.810106	0.543471	1.1576	0.06946	0
Lipid	Monoacylglycerol	1-eicosapentaenoylglycerol (20:5)*	2.47411	2.38634	0.919415	4.98699	0.00949	0
Lipid	Monoacylglycerol	1-linolenoylglycerol (18:3)	1.32712	1.29398	0.577291	2.4613	0.20031	0
Lipid	Monoacylglycerol	1-linoleoylglycerol (18:2)	1.16337	1.14113	0.566535	2.00781	0.30402	0
Lipid	Monoacylglycerol	1-myristoylglycerol (14:0)	0.840555	0.814603	0.441878	1.51791	0.21336	0	C01885
Lipid	Monoacylglycerol	1-oleoylglycerol (18:1)	0.783729	0.771042	0.432399	1.27009	0.10093	0
Lipid	Monoacylglycerol	1-palmitoleoylglycerol (16:1)*	0.998325	0.938915	0.404253	2.19761	0.43761	0
Lipid	Monoacylglycerol	1-palmitoylglycerol (16:0)	0.768694	0.737402	0.409982	1.42307	0.12928	0
Lipid	Monoacylglycerol	1-pentadecanoylglycerol (15:0)	1.25547	1.22998	0.600971	2.18751	0.21432	0
Lipid	Monoacylglycerol	2-arachidonoylglycerol (20:4)	0.784009	0.698004	0.294577	2.16366	0.2189	0	C13856
Lipid	Monoacylglycerol	2-docosahexaenoylglycerol (22:6)*	0.633556	0.602671	0.290337	1.30202	0.05408	0
Lipid	Monoacylglycerol	2-linoleoylglycerol (18:2)	1.28253	1.24936	0.611814	2.30648	0.20702	0
Lipid	Monoacylglycerol	2-oleoylglycerol (18:1)	2.83111	2.46094	0.427001	9.09966	0.16583	0
Lipid	Monoacylglycerol	2-palmitoleoylglycerol (16:1)*	1.14404	1.09771	0.534369	2.24363	0.39169	0
Lipid	Monoacylglycerol	2-palmitoylglycerol (16:0)	1.02603	0.983476	0.451735	2.03148	0.52189	0
Lipid	Phosphatidylcholine (PC)	1,2-dipalmitoyl-GPC (16:0/16:0)	0.998435	0.99782	0.926468	1.07712	0.47135	0
Lipid	Phosphatidylcholine (PC)	1,2-distearoyl-GPC (18:0/18:0)	0.921036	0.920379	0.758484	1.09351	0.11701	0
Lipid	Phosphatidylcholine (PC)	1-myristoyl-2-palmitoyl-GPC (14:0/16:0)	0.992122	0.981232	0.638063	1.46562	0.45499	0
Lipid	Phosphatidylcholine (PC)	1-oleoyl-2-docosahexaenoyl-GPC (18:1/22:6)*	0.955658	0.953454	0.744045	1.18765	0.29887	0
Lipid	Phosphatidylcholine (PC)	1-palmitoyl-2-arachidonoyl-GPC (16:0/20:4n6)	1.01831	1.01823	0.968423	1.06927	0.17655	0
Lipid	Phosphatidylcholine (PC)	1-palmitoyl-2-dihomo-linolenoyl-GPC (16:0/20:3n3 or 6)*	1.42928	1.41806	0.911678	2.08048	0.02098	0
Lipid	Phosphatidylcholine (PC)	1-palmitoyl-2-docosahexaenoyl-GPC (16:0/22:6)	1.08007	1.07901	0.964966	1.20731	0.04168	0
Lipid	Phosphatidylcholine (PC)	1-palmitoyl-2-gamma-linolenoyl-GPC (16:0/18:3n6)*	1.1314	1.12316	0.888146	1.47118	0.12474	0
Lipid	Phosphatidylcholine (PC)	1-stearoyl-2-arachidonoyl-GPC (18:0/20:4)	1.02087	1.01977	0.945138	1.10837	0.26434	0
Lipid	Phosphatidylcholine (PC)	1-stearoyl-2-docosahexaenoyl-GPC (18:0/22:6)	1.02938	1.03065	0.937773	1.10612	0.19053	0
Lipid	Phosphatidylethanolamine (PE)	1-oleoyl-2-linoleoyl-GPE (18:1/18:2)*	0.617467	0.598669	0.268255	1.17775	0.03239	0
Lipid	Phosphatidylethanolamine (PE)	1-palmitoyl-2-arachidonoyl-GPE (16:0/20:4)*	1.26658	1.21678	0.639954	2.47379	0.26301	0
Lipid	Phosphatidylethanolamine (PE)	1-palmitoyl-2-docosahexaenoyl-GPE (16:0/22:6)*	1.22679	1.20068	0.669672	2.05588	0.21133	0
Lipid	Phosphatidylethanolamine (PE)	1-palmitoyl-2-linoleoyl-GPE (16:0/18:2)	1.02476	0.974346	0.491113	2.11184	0.53137	0
Lipid	Phosphatidylethanolamine (PE)	1-palmitoyl-2-oleoyl-GPE (16:0/18:1)	0.998615	0.948891	0.434025	2.11468	0.4427	0
Lipid	Phosphatidylethanolamine (PE)	1-stearoyl-2-arachidonoyl-GPE (18:0/20:4)	1.36487	1.31253	0.671727	2.68947	0.20439	0
Lipid	Phosphatidylethanolamine (PE)	1-stearoyl-2-docosahexaenoyl-GPE (18:0/22:6)*	1.02942	1.02432	0.645858	1.46668	0.44131	0
Lipid	Phosphatidylethanolamine (PE)	1-stearoyl-2-linoleoyl-GPE (18:0/18:2)*	1.05375	1.00243	0.445266	2.2448	0.49747	0
Lipid	Phosphatidylethanolamine (PE)	1-stearoyl-2-oleoyl-GPE (18:0/18:1)	0.816384	0.777201	0.346006	1.74846	0.23934	0
Lipid	Phosphatidylinositol (PI)	1-palmitoyl-2-arachidonoyl-GPI (16:0/20:4)*	0.867068	0.865282	0.735791	1.01801	0.01101	0
Lipid	Phosphatidylinositol (PI)	1-stearoyl-2-arachidonoyl-GPI (18:0/20:4)	0.965491	0.963448	0.843566	1.11187	0.24744	0
Lipid	Phospholipid Metabolism	1-linoleoyl-2-arachidonoyl-GPC (18:2/20:4)*	0.781576	0.777512	0.554861	1.05827	0.01946	0
Lipid	Phospholipid Metabolism	1-palmitoyl-2-arachidonoyl-GPC (16:0/20:4)	0.877641	0.875455	0.714323	1.06564	0.04493	0
Lipid	Phospholipid Metabolism	1-palmitoyl-2-linolenoyl-GPC (16:0/18:3)*	0.80144	0.788051	0.516803	1.2256	0.09035	0
Lipid	Phospholipid Metabolism	choline phosphate	1.02497	1.0224	0.856843	1.22421	0.37874	0	C00588
Lipid	Phospholipid Metabolism	glycerophosphoethanolamine	0.911513	0.909917	0.782142	1.05928	0.05588	0	C01233
Lipid	Phospholipid Metabolism	glycerophosphoinositol*	1.25537	1.22912	0.716225	2.09768	0.17931	0
Lipid	Phospholipid Metabolism	phosphoethanolamine	0.994557	0.992324	0.861486	1.15362	0.44612	0	C00346
Lipid	Phospholipid Metabolism	trimethylamine N-oxide	1.09686	1.09146	0.844965	1.41178	0.19254	0	C01104
Lipid	Plasmalogen	1-(1-enyl-palmitoyl)-2-arachidonoyl-GPC (P-16:0/20:4)*	1.1229	1.12204	0.964393	1.29068	0.02451	0
Lipid	Plasmalogen	1-(1-enyl-palmitoyl)-2-arachidonoyl-GPE (P-16:0/20:4)*	0.972774	0.97083	0.83716	1.1311	0.30895	0
Lipid	Plasmalogen	1-(1-enyl-palmitoyl)-2-linoleoyl-GPC (P-16:0/18:2)*	1.03354	1.03108	0.824341	1.27033	0.35972	0
Lipid	Plasmalogen	1-(1-enyl-palmitoyl)-2-linoleoyl-GPE (P-16:0/18:2)*	1.14774	1.12068	0.571292	2.01416	0.33558	0
Lipid	Plasmalogen	1-(1-enyl-palmitoyl)-2-oleoyl-GPC (P-16:0/18:1)*	1.04152	1.03989	0.887737	1.21241	0.25976	0
Lipid	Plasmalogen	1-(1-enyl-palmitoyl)-2-oleoyl-GPE (P-16:0/18:1)*	0.933739	0.916727	0.687995	1.35291	0.25926	0
Lipid	Plasmalogen	1-(1-enyl-palmitoyl)-2-palmitoyl-GPC (P-16:0/16:0)*	1.0386	1.0376	0.920592	1.16531	0.21112	0
Lipid	Plasmalogen	1-(1-enyl-stearoyl)-2-arachidonoyl-GPE (P-18:0/20:4)*	0.952137	0.949447	0.828046	1.10525	0.18199	0
Lipid	Plasmalogen	1-(1-enyl-stearoyl)-2-docosahexaenoyl-GPC (P-18:0/22:6)*	0.874275	0.868326	0.633987	1.18512	0.12781	0
Lipid	Plasmalogen	1-(1-enyl-stearoyl)-2-linoleoyl-GPE (P-18:0/18:2)*	0.849011	0.844267	0.672709	1.07854	0.03942	0
Lipid	Plasmalogen	1-(1-enyl-stearoyl)-2-oleoyl-GPE (P-18:0/18:1)	0.939792	0.835336	0.271408	2.44829	0.37013	0
Lipid	Polyunsaturated Fatty Acid (n3 and n6)	adrenate (22:4n6)	1.2025	1.18707	0.83485	1.72783	0.11098	0	C16527
Lipid	Polyunsaturated Fatty Acid (n3 and n6)	dihomo-linoleate (20:2n6)	1.11526	1.09997	0.777085	1.61597	0.25122	0	C16525
Lipid	Polyunsaturated Fatty Acid (n3 and n6)	dihomo-linolenate (20:3n3 or n6)	1.16487	1.15536	0.85245	1.5773	0.11472	0	C03242
Lipid	Polyunsaturated Fatty Acid (n3 and n6)	docosadienoate (22:2n6)	1.13276	1.12663	0.824598	1.50267	0.15968	0	C16533
Lipid	Polyunsaturated Fatty Acid (n3 and n6)	docosahexaenoate (DHA; 22:6n3)	1.33502	1.32061	0.891142	1.9362	0.03436	0	C06429
Lipid	Polyunsaturated Fatty Acid (n3 and n6)	docosapentaenoate (n3 DPA; 22:5n3)	1.45278	1.40719	0.815934	2.5587	0.05784	0	C16513
Lipid	Polyunsaturated Fatty Acid (n3 and n6)	docosapentaenoate (n6 DPA; 22:5n6)	1.22731	1.21918	0.847547	1.6959	0.07768	0	C16513
Lipid	Polyunsaturated Fatty Acid (n3 and n6)	docosatrienoate (22:3n3)	1.41778	1.39351	0.716404	2.4066	0.10269	0	C16534
Lipid	Polyunsaturated Fatty Acid (n3 and n6)	docosatrienoate (22:3n6)*	1.56301	1.4064	0.437323	4.03141	0.22982	0
Lipid	Polyunsaturated Fatty Acid (n3 and n6)	heneicosapentaenoate (21:5n3)	2.37998	2.19302	0.776553	5.81379	0.03113	0
Lipid	Polyunsaturated Fatty Acid (n3 and n6)	linoleate (18:2n6)	1.2467	1.24058	0.948707	1.61097	0.01928	0	C01595
Lipid	Polyunsaturated Fatty Acid (n3 and n6)	linolenate [alpha or gamma; (18:3n3 or 6)]	1.18663	1.17938	0.867365	1.58373	0.08499	0	C06426
Lipid	Polyunsaturated Fatty Acid (n3 and n6)	nisinate (24:6n3)	1.15722	1.10975	0.509031	2.27582	0.3661	0
Lipid	Polyunsaturated Fatty Acid (n3 and n6)	stearidonate (18:4n3)	1.23096	1.22067	0.874722	1.70204	0.06499	0	C16300
Lipid	Primary Bile Acid Metabolism	alpha-muricholate	2.22592	2.07269	0.381026	5.87623	0.13373	0	C17647
Lipid	Primary Bile Acid Metabolism	beta-muricholate	0.909003	0.891562	0.477511	1.5207	0.30812	0	C17726
Lipid	Primary Bile Acid Metabolism	chenodeoxycholate	2.11883	1.97441	0.4453	5.28231	0.09931	0	C02528
Lipid	Primary Bile Acid Metabolism	cholate	3.42407	1.95278	0.297347	16.5039	0.1845	0	C00695
Lipid	Primary Bile Acid Metabolism	glyco-alpha-muricholate**	6.25059	5.98374	0.196276	21.8903	0.14759	0
Lipid	Primary Bile Acid Metabolism	glyco-beta-muricholate**	1.24896	1.16864	0.263257	3.19306	0.40087	0
Lipid	Primary Bile Acid Metabolism	glycochenodeoxycholate	7.71464	7.23943	0.854541	20.2418	0.00808	0	C05466
Lipid	Primary Bile Acid Metabolism	glycocholate	2.09694	1.97774	0.572165	4.98959	0.0879	0	C01921
Lipid	Primary Bile Acid Metabolism	tauro-alpha-muricholate	1.58636	1.54193	0.944098	2.65662	0.01223	0
Lipid	Secondary Bile Acid Metabolism	12-dehydrocholate	11.7083	11.3249	0.344611	33.378	0.10471	0
Lipid	Secondary Bile Acid Metabolism	3-dehydrocholate	1.75312	1.56139	0.303208	5.11942	0.25636	0
Lipid	Secondary Bile Acid Metabolism	6-beta-hydroxylithocholate	3.98516	3.56048	0.287893	12.6235	0.09529	0	C15515
Lipid	Secondary Bile Acid Metabolism	6-oxolithocholate	2.40322	2.33435	0.860089	4.68106	0.01348	0
Lipid	Secondary Bile Acid Metabolism	7-ketodeoxycholate	1.92066	1.8189	0.660557	4.20509	0.05621	0
Lipid	Secondary Bile Acid Metabolism	7-ketolithocholate	3.78136	3.20226	0.489269	12.0652	0.1866	0
Lipid	Secondary Bile Acid Metabolism	glycohyodeoxycholate	5.14891	5.01284	0.81191	11.1009	0.00915	0
Lipid	Secondary Bile Acid Metabolism	glycoursodeoxycholate	1.03083	1.01808	0.663336	1.55316	0.46041	0
Lipid	Secondary Bile Acid Metabolism	hyocholate	1.60483	1.45422	0.531325	4.12586	0.19213	0	C17649
Lipid	Secondary Bile Acid Metabolism	hyodeoxycholate	3.49271	2.66229	0.737274	11.6624	0.03611	0	C15517
Lipid	Secondary Bile Acid Metabolism	isohyodeoxycholate	2.88561	2.72296	0.567841	7.16558	0.05296	0
Lipid	Secondary Bile Acid Metabolism	ursocholate	2.12871	2.01093	0.335878	5.57746	0.1659	0
Lipid	Secondary Bile Acid Metabolism	ursodeoxycholate	2.14496	1.7998	0.526536	7.54677	0.11714	0	C07880
Lipid	Sphingolipid Metabolism	N-behenoyl-sphingadienine (d18:2/22:0)*	0.905172	0.885895	0.557337	1.44865	0.26892	0
Lipid	Sphingolipid Metabolism	behenoyl dihydrosphingomyelin (d18:0/22:0)*	1.19924	1.19275	0.860842	1.6125	0.08208	0
Lipid	Sphingolipid Metabolism	behenoyl sphingomyelin (d18:1/22:0)*	1.03055	1.02925	0.901756	1.17192	0.28764	0
Lipid	Sphingolipid Metabolism	glycosyl-N-palmitoyl-sphingosine	0.951419	0.942788	0.589271	1.40949	0.36224	0
Lipid	Sphingolipid Metabolism	lignoceroyl sphingomyelin (d18:1/24:0)	1.00312	0.999724	0.871297	1.1698	0.50207	0
Lipid	Sphingolipid Metabolism	palmitoyl dihydrosphingomyelin (d18:0/16:0)*	1.15294	1.14806	0.931678	1.43451	0.05036	0
Lipid	Sphingolipid Metabolism	palmitoyl sphingomyelin (d18:1/16:0)	1.05358	1.05338	0.9413	1.16889	0.11244	0
Lipid	Sphingolipid Metabolism	sphinganine	1.31929	1.31017	0.964823	1.78028	0.01223	0	C00836
Lipid	Sphingolipid Metabolism	sphinganine-1-phosphate	1.18263	1.17951	0.974157	1.42523	0.01333	0
Lipid	Sphingolipid Metabolism	sphingomyelin (d17:1/16:0, d18:1/15:0, d16:1/17:0)*	0.989131	0.989759	0.85549	1.11521	0.42224	0
Lipid	Sphingolipid Metabolism	sphingomyelin (d18:0/20:0, d16:0/22:0)*	2.34755	2.23861	0.955577	5.00925	0.00813	0
Lipid	Sphingolipid Metabolism	sphingomyelin (d18:1/15:0, d16:1/17:0)*	0.933907	0.930946	0.783773	1.11477	0.15469	0
Lipid	Sphingolipid Metabolism	sphingomyelin (d18:1/17:0, d17:1/18:0, d19:1/16:0)	1.04425	1.04305	0.924859	1.17827	0.18717	0
Lipid	Sphingolipid Metabolism	sphingomyelin (d18:1/20:0, d16:1/22:0)*	1.1323	1.12941	0.976339	1.31819	0.01745	0
Lipid	Sphingolipid Metabolism	sphingomyelin (d18:1/21:0, d17:1/22:0, d16:1/23:0)*	1.0362	1.03361	0.88397	1.21775	0.29865	0
Lipid	Sphingolipid Metabolism	sphingomyelin (d18:1/22:1, d18:2/22:0, d16:1/24:1)*	1.03795	1.03613	0.911364	1.18555	0.24497	0
Lipid	Sphingolipid Metabolism	sphingomyelin (d18:1/22:2, d18:2/22:1, d16:1/24:2)*	1.2167	1.2128	0.987945	1.49049	0.00792	0
Lipid	Sphingolipid Metabolism	sphingomyelin (d18:1/24:1, d18:2/24:0)*	0.933442	0.931586	0.828308	1.05934	0.07381	0
Lipid	Sphingolipid Metabolism	sphingomyelin (d18:1/25:0, d19:0/24:1, d20:1/23:0, d19:1/24:0)*	0.997875	0.993773	0.745393	1.29367	0.47638	0
Lipid	Sphingolipid Metabolism	sphingomyelin (d18:2/14:0, d18:1/14:1)*	0.810795	0.802799	0.543456	1.17273	0.07188	0
Lipid	Sphingolipid Metabolism	sphingomyelin (d18:2/16:0, d18:1/16:1)*	0.945394	0.944103	0.819747	1.08479	0.14533	0
Lipid	Sphingolipid Metabolism	sphingomyelin (d18:2/21:0, d16:2/23:0)*	1.18442	1.17667	0.917331	1.53503	0.04929	0
Lipid	Sphingolipid Metabolism	sphingomyelin (d18:2/23:0, d18:1/23:1, d17:1/24:1)*	0.943597	0.941429	0.815499	1.09484	0.1503	0
Lipid	Sphingolipid Metabolism	sphingomyelin (d18:2/23:1)*	1.00398	1.00064	0.828441	1.21505	0.49679	0
Lipid	Sphingolipid Metabolism	sphingomyelin (d18:2/24:1, d18:1/24:2)*	0.982633	0.981541	0.86446	1.11456	0.35449	0
Lipid	Sphingolipid Metabolism	sphingomyelin (d18:2/24:2)*	1.09174	1.09097	0.921294	1.26819	0.08609	0
Lipid	Sphingolipid Metabolism	sphingosine	1.18157	1.17507	0.907497	1.52959	0.0582	0	C00319
Lipid	Sphingolipid Metabolism	sphingosine 1-phosphate	1.02253	1.02002	0.910302	1.16331	0.33957	0	C06124
Lipid	Sphingolipid Metabolism	tricosanoyl sphingomyelin (d18:1/23:0)*	1.07166	1.0697	0.950651	1.21534	0.07653	0
Lipid	Steroid	11-dehydrocorticosterone	1.32218	1.31481	0.866061	2.2623	0.11022	0
Lipid	Sterol	3beta,7alpha-dihydroxy-5-cholestenoate	1.38445	1.31611	0.610616	2.80252	0.18754	0	C17335
Lipid	Sterol	3beta-hydroxy-5-cholestenoate	1.04141	1.03365	0.646033	1.52342	0.4212	0	C17333
Lipid	Sterol	4-cholesten-3-one	0.86531	0.862794	0.6327	1.12608	0.08574	0	C00599
Lipid	Sterol	7-alpha-hydroxy-3-oxo-4-cholestenoate (7-Hoca)	0.947362	0.941215	0.665802	1.29453	0.32037	0	C17337
Lipid	Sterol	7-hydroxycholesterol (alpha or beta)	1.43515	1.37588	0.550868	2.98011	0.20331	0
Lipid	Sterol	beta-sitosterol	1.01827	1.00731	0.638149	1.52184	0.48273	0	C01753
Lipid	Sterol	campesterol	0.944345	0.937367	0.613058	1.35835	0.33664	0	C01789
Nucleotide	Purine Metabolism, (Hypo)Xanthine/Inosine containing	N1-methylinosine	1.45766	1.44227	0.90036	2.1807	0.02331	0
Nucleotide	Purine Metabolism, (Hypo)Xanthine/Inosine containing	allantoic acid	1.16416	1.15962	0.831464	1.54384	0.12263	0	C00499
Nucleotide	Purine Metabolism, (Hypo)Xanthine/Inosine containing	allantoin	1.01973	1.01865	0.924559	1.12657	0.31471	0	C02350
Nucleotide	Purine Metabolism, (Hypo)Xanthine/Inosine containing	urate	1.1882	1.16802	0.93306	1.66616	0.06991	0	C00366
Nucleotide	Purine Metabolism, (Hypo)Xanthine/Inosine containing	xanthosine	1	1	1	1	1e-05	0	C01762
Nucleotide	Purine Metabolism, Adenine containing	1-methyladenine	1.58423	1.54367	0.770332	3.5224	0.22612	0	C02216
Nucleotide	Purine Metabolism, Adenine containing	adenine	1.06903	1.06735	0.887959	1.2694	0.17905	0	C00147
Nucleotide	Purine Metabolism, Adenine containing	adenosine	1.48731	1.46823	0.950905	2.29465	0.01973	0	C00212
Nucleotide	Purine Metabolism, Adenine containing	adenosine 3',5'-cyclic monophosphate (cAMP)	1.08473	1.07971	0.904436	1.31695	0.13705	0	C00575
Nucleotide	Purine Metabolism, Adenine containing	adenosine 5'-monophosphate (AMP)	1.70318	1.56603	0.676076	3.91602	0.10263	0	C00020
Nucleotide	Purine Metabolism, Guanine containing	7-methylguanine	1.05938	1.05869	0.95383	1.17221	0.07844	0	C02242
Nucleotide	Purine Metabolism, Guanine containing	N2,N2-dimethylguanosine	1.10527	1.10307	0.890068	1.34514	0.1137	0
Nucleotide	Purine Metabolism, Guanine containing	guanosine	1.20387	1.15933	0.721584	2.14063	0.25608	0	C00387
Nucleotide	Pyrimidine Metabolism, Cytidine containing	2'-O-methylcytidine	1.04879	1.04404	0.817857	1.32598	0.3242	0
Nucleotide	Pyrimidine Metabolism, Cytidine containing	2'-deoxycytidine	1.01508	1.01588	0.933312	1.08833	0.30035	0	C00881
Nucleotide	Pyrimidine Metabolism, Cytidine containing	3-methylcytidine	1.34663	1.33295	0.907753	1.9501	0.03175	0
Nucleotide	Pyrimidine Metabolism, Cytidine containing	5-methyl-2'-deoxycytidine	1.02437	1.02181	0.843421	1.23393	0.38806	0	C03592
Nucleotide	Pyrimidine Metabolism, Cytidine containing	5-methylcytidine	1.06797	1.06719	0.989055	1.15549	0.01454	0
Nucleotide	Pyrimidine Metabolism, Cytidine containing	cytosine	0.860981	0.798962	0.346985	2.09251	0.29668	0	C00380
Nucleotide	Pyrimidine Metabolism, Orotate containing	dihydroorotate	1.04612	1.04219	0.84905	1.28409	0.30663	0	C00337
Nucleotide	Pyrimidine Metabolism, Orotate containing	orotate	0.977341	0.974562	0.833006	1.1514	0.34125	0	C00295
Nucleotide	Pyrimidine Metabolism, Orotate containing	orotidine	0.931507	0.92918	0.800407	1.08782	0.11491	0
Nucleotide	Pyrimidine Metabolism, Thymine containing	thymidine	1.03519	1.03204	0.85561	1.25048	0.33242	0	C00214
Nucleotide	Pyrimidine Metabolism, Thymine containing	thymine	1.15853	1.15217	0.88006	1.50315	0.09109	0	C00178
Nucleotide	Pyrimidine Metabolism, Uracil containing	2'-O-methyluridine	1.13172	1.11938	0.675057	1.72549	0.27483	0
Nucleotide	Pyrimidine Metabolism, Uracil containing	2'-deoxyuridine	0.963486	0.962307	0.832032	1.11035	0.24642	0	C00526
Nucleotide	Pyrimidine Metabolism, Uracil containing	3-ureidopropionate	1.12987	1.10312	0.692712	1.8608	0.33	0	C02642
Nucleotide	Pyrimidine Metabolism, Uracil containing	5,6-dihydrouridine	0.951714	0.950781	0.834961	1.07612	0.15428	0
Nucleotide	Pyrimidine Metabolism, Uracil containing	5-methyluridine (ribothymidine)	0.940846	0.939534	0.823584	1.07411	0.11531	0
Nucleotide	Pyrimidine Metabolism, Uracil containing	N-acetyl-beta-alanine	1.01319	1.00983	0.80851	1.2559	0.45522	0	C01073
Nucleotide	Pyrimidine Metabolism, Uracil containing	beta-alanine	0.961561	0.959374	0.766451	1.17971	0.31033	0	C00099
Nucleotide	Pyrimidine Metabolism, Uracil containing	pseudouridine	1.02112	1.02067	0.92822	1.11754	0.28666	0	C02067
Nucleotide	Pyrimidine Metabolism, Uracil containing	uracil	1.17726	1.17548	0.973975	1.39839	0.01339	0	C00106
Nucleotide	Pyrimidine Metabolism, Uracil containing	uridine	1.15228	1.13843	0.912198	1.54108	0.09837	0	C00299
Peptide	Acetylated Peptides	4-hydroxyphenylacetylglycine	0.814752	0.801374	0.465273	1.30343	0.13799	0	C05596
Peptide	Acetylated Peptides	phenylacetylcarnitine	1.34487	1.30642	0.511247	2.60165	0.22287	0
Peptide	Acetylated Peptides	phenylacetylglutamine	0.947186	0.916492	0.388622	1.83161	0.38997	0	C04148
Peptide	Dipeptide	isoleucylglycine	1.29513	1.29129	0.999766	1.63388	0.00503	0
Peptide	Dipeptide	leucylglycine	2.13594	2.04159	0.530549	4.78642	0.07638	0
Peptide	Dipeptide	prolylglycine	0.909271	0.906683	0.740717	1.10598	0.10395	0
Peptide	Dipeptide	valylglycine	1.25719	1.25005	0.825685	1.77832	0.07954	0
Peptide	Gamma-glutamyl Amino Acid	gamma-glutamyl-alpha-lysine	2.68767	2.74028	0.689958	8.23114	0.24387	0
Peptide	Gamma-glutamyl Amino Acid	gamma-glutamyl-epsilon-lysine	1.26076	1.25566	0.987199	1.59271	0.00734	0
Peptide	Gamma-glutamyl Amino Acid	gamma-glutamylalanine	0.951596	0.919244	0.620576	1.60513	0.33605	0
Peptide	Gamma-glutamyl Amino Acid	gamma-glutamylglutamate	1.1855	1.18085	0.941815	1.48504	0.03105	0	C05282
Peptide	Gamma-glutamyl Amino Acid	gamma-glutamylglutamine	1.01827	1.01255	0.849735	1.25135	0.43589	0	C05283
Peptide	Gamma-glutamyl Amino Acid	gamma-glutamylglycine	1.12857	1.12654	0.964639	1.31191	0.02335	0
Peptide	Gamma-glutamyl Amino Acid	gamma-glutamylhistidine	1.02406	1.02238	0.866702	1.19918	0.36503	0
Peptide	Gamma-glutamyl Amino Acid	gamma-glutamylisoleucine*	1.01874	1.01737	0.875529	1.17614	0.38118	0
Peptide	Gamma-glutamyl Amino Acid	gamma-glutamylleucine	0.932508	0.931244	0.820657	1.05988	0.07738	0
Peptide	Gamma-glutamyl Amino Acid	gamma-glutamylmethionine	0.933579	0.933129	0.826811	1.04743	0.06459	0
Peptide	Gamma-glutamyl Amino Acid	gamma-glutamylphenylalanine	0.987881	0.983486	0.81839	1.20843	0.41428	0
Peptide	Gamma-glutamyl Amino Acid	gamma-glutamylthreonine	1.12656	1.11427	0.759596	1.63219	0.24312	0
Peptide	Gamma-glutamyl Amino Acid	gamma-glutamylthreonine*	1.02323	1.02159	0.816894	1.24638	0.39971	0
Peptide	Gamma-glutamyl Amino Acid	gamma-glutamylvaline	0.909453	0.908698	0.816545	1.01037	0.01037	0
Xenobiotics	Bacterial/Fungal	1H-indole-7-acetic acid	1.05325	1.04707	0.737548	1.43836	0.36732	0
Xenobiotics	Bacterial/Fungal	N-methylpipecolate	1.22508	1.21159	0.793845	1.81333	0.12946	0
Xenobiotics	Benzoate Metabolism	3-(2-hydroxyphenyl)propionate	1.084	1.06161	0.550248	1.86008	0.40535	0	C01198
Xenobiotics	Benzoate Metabolism	3-(3-hydroxyphenyl)propionate	3.51481	3.03798	0.544927	11.1845	0.11032	0	C11457
Xenobiotics	Benzoate Metabolism	3-(3-hydroxyphenyl)propionate sulfate	6.44911	5.74449	0.476097	22.5285	0.10027	0
Xenobiotics	Benzoate Metabolism	3-(4-hydroxyphenyl)propionate	1.79408	1.70367	0.568945	4.80255	0.25673	0	C01744
Xenobiotics	Benzoate Metabolism	3-hydroxyhippurate	0.708247	0.682329	0.400902	1.23602	0.05481	0
Xenobiotics	Benzoate Metabolism	3-methoxycatechol sulfate (1)	1	1	1	1	1e-05	0
Xenobiotics	Benzoate Metabolism	3-phenylpropionate (hydrocinnamate)	6.15277	5.7623	0.715823	17.9231	0.08206	0	C05629
Xenobiotics	Benzoate Metabolism	4-hydroxybenzoate	0.980355	0.967616	0.496541	1.60234	0.4417	0	C00156
Xenobiotics	Benzoate Metabolism	4-hydroxyhippurate	0.70078	0.690113	0.446349	1.0701	0.01526	0
Xenobiotics	Benzoate Metabolism	4-methylcatechol sulfate	0.927716	0.920587	0.598647	1.33877	0.29789	0
Xenobiotics	Benzoate Metabolism	4-vinylphenol sulfate	2.41806	1.78641	0.683945	8.07512	0.06466	0	C05627
Xenobiotics	Benzoate Metabolism	O-methylcatechol sulfate	0.800643	0.79272	0.514269	1.17179	0.07372	0
Xenobiotics	Benzoate Metabolism	benzoate	2.74349	2.43583	0.879863	7.57915	0.01677	0	C00180
Xenobiotics	Benzoate Metabolism	catechol sulfate	9.79527	9.60227	0.463407	38.6218	0.34332	0
Xenobiotics	Benzoate Metabolism	hippurate	4.33539	2.75219	0.641786	27.5997	0.13438	0	C01586
Xenobiotics	Benzoate Metabolism	methyl-4-hydroxybenzoate sulfate	1.01224	1.00624	0.686863	1.39959	0.482	0
Xenobiotics	Chemical	1,2,3-benzenetriol sulfate (2)	1	1	1	1	1e-05	0
Xenobiotics	Chemical	1-(3-aminopropyl)-2-pyrrolidone	1.08777	1.05495	0.503921	2.0152	0.42386	0
Xenobiotics	Chemical	2-aminophenol sulfate	0.666926	0.65158	0.424285	1.10295	0.02128	0
Xenobiotics	Chemical	2-oxo-1-pyrrolidinepropionate	1.49681	1.44771	0.711461	2.80778	0.09534	0
Xenobiotics	Chemical	3-hydroxyindolin-2-one sulfate	2.63469	2.55109	0.967582	5.23326	0.00662	0
Xenobiotics	Chemical	3-hydroxypyridine sulfate	0.712119	0.67944	0.367839	1.38402	0.09225	0
Xenobiotics	Chemical	6-hydroxyindole sulfate	1.57947	1.56672	0.966357	2.33543	0.00788	0
Xenobiotics	Chemical	O-sulfo-L-tyrosine	1.05188	1.05088	0.923868	1.19074	0.15833	0
Xenobiotics	Chemical	dimethyl sulfone	2.08235	2.00035	0.960072	4.2566	0.01266	0	C11142
Xenobiotics	Chemical	ectoine	0.84489	0.779399	0.380078	1.9403	0.24719	0	C06231
Xenobiotics	Chemical	perfluorooctanesulfonic acid (PFOS)	1.1889	1.18505	0.92105	1.49995	0.04221	0	C18142
Xenobiotics	Chemical	succinimide	1.13277	1.11964	0.724584	1.69583	0.25214	0	C07273
Xenobiotics	Chemical	sulfate*	0.975886	0.975267	0.906949	1.05169	0.19787	0	C00059
Xenobiotics	Chemical	thioproline	1.2028	1.19713	0.882643	1.58943	0.06347	0
Xenobiotics	Chemical	triethanolamine	0.707068	0.699382	0.243915	1.25616	0.08045	0	C06771
Xenobiotics	Chemical	trizma acetate	1	1	1	1	1e-05	0	C07182
Xenobiotics	Drug	2-hydroxyacetaminophen sulfate*	1	1	1	1	1e-05	0
Xenobiotics	Drug	2-methoxyacetaminophen glucuronide*	1	1	1	1	1e-05	0
Xenobiotics	Drug	2-methoxyacetaminophen sulfate*	1	1	1	1	1e-05	0
Xenobiotics	Drug	3-(N-acetyl-L-cystein-S-yl) acetaminophen	1	1	1	1	1e-05	0
Xenobiotics	Drug	3-(cystein-S-yl)acetaminophen*	1	1	1	1	1e-05	0
Xenobiotics	Drug	4-acetamidophenol	1	1	1	1	1e-05	0	C06804
Xenobiotics	Drug	4-acetamidophenylglucuronide	1	1	1	1	1e-05	0
Xenobiotics	Drug	4-acetaminophen sulfate	1	1	1	1	1e-05	0	C06804
Xenobiotics	Drug - Other	4-acetylphenol sulfate	2.06601	1.99949	0.68897	4.22887	0.04637	0
Xenobiotics	Drug - Topical Agents	hydroquinone sulfate	1.03439	1.01445	0.633403	1.6378	0.47035	0	C00530
Xenobiotics	Drug - Topical Agents	salicylate	1.39337	1.1865	0.321849	4.88759	0.40123	0	C00805
Xenobiotics	Food Component/Plant	1H-quinolin-2-one	4.13652	4.05095	0.795799	9.79193	0.05332	0	C06415
Xenobiotics	Food Component/Plant	2,3-dihydroxyisovalerate	1.4152	1.402	0.907511	2.06475	0.02422	0	C04039
Xenobiotics	Food Component/Plant	2,8-quinolinediol sulfate	0.813067	0.772135	0.315338	1.70359	0.22596	0
Xenobiotics	Food Component/Plant	2-isopropylmalate	1.1639	0.942764	0.289367	3.50465	0.53547	0	C02504
Xenobiotics	Food Component/Plant	2-oxindole-3-acetate	0.667796	0.654164	0.341725	1.14958	0.03073	0
Xenobiotics	Food Component/Plant	2-piperidinone	0.853422	0.834092	0.621122	1.27381	0.12823	0
Xenobiotics	Food Component/Plant	3-hydroxycinnamate sulfate	1.26445	1.21435	0.283085	2.83847	0.33085	0
Xenobiotics	Food Component/Plant	4-allylphenol sulfate	1.45097	1.42224	0.619665	2.64877	0.13967	0
Xenobiotics	Food Component/Plant	4-ethylphenol glucuronide	2.72939	2.64291	0.586225	5.96115	0.03354	0
Xenobiotics	Food Component/Plant	N-acetylpyrraline	0.690554	0.628169	0.307946	1.67202	0.14107	0
Xenobiotics	Food Component/Plant	N-glycolylneuraminate	1.22553	1.17777	0.593079	2.34556	0.293	0	C03410
Xenobiotics	Food Component/Plant	beta-guanidinopropanoate	1.19691	1.19106	0.847134	1.60585	0.08713	0	C03065
Xenobiotics	Food Component/Plant	cinnamate	7.90858	4.0711	0.997942	37.743	0.00513	0	C00423
Xenobiotics	Food Component/Plant	daidzein	0.898301	0.706925	0.271387	3.80005	0.24162	0	C10208
Xenobiotics	Food Component/Plant	daidzein sulfate (2)	0.967394	0.621807	0.138471	4.58003	0.30612	0
Xenobiotics	Food Component/Plant	dihydroferulic acid	0.788702	0.789206	0.494657	1	0.02384	0
Xenobiotics	Food Component/Plant	equol glucuronide	1.01574	0.993442	0.673666	1.60926	0.51355	0
Xenobiotics	Food Component/Plant	equol sulfate	1.31165	1.28037	0.729585	2.2216	0.12815	0
Xenobiotics	Food Component/Plant	ergothioneine	0.952937	0.952329	0.816367	1.09779	0.19557	0	C05570
Xenobiotics	Food Component/Plant	erythritol	0.957898	0.949851	0.739802	1.25961	0.31493	0	C00503
Xenobiotics	Food Component/Plant	ferulic acid 4-sulfate	1.12027	0.938424	0.421069	3.1661	0.54547	0
Xenobiotics	Food Component/Plant	genistein	1.97786	1.21029	0.36024	7.32486	0.38628	0	C06563
Xenobiotics	Food Component/Plant	gluconate	1.00963	1.00858	0.851948	1.18118	0.44614	0	C00257
Xenobiotics	Food Component/Plant	homostachydrine*	1.33277	1.29799	0.87699	2.14685	0.06472	0	C08283
Xenobiotics	Food Component/Plant	indoleacrylate	1.92118	1.80427	0.716981	4.52711	0.1199	0
Xenobiotics	Food Component/Plant	indolin-2-one	1.60444	1.5753	0.777509	2.7545	0.04385	0	C12312
Xenobiotics	Food Component/Plant	jasmonic acid	1.48581	1.45113	0.784282	2.57131	0.06741	0	C08491
Xenobiotics	Food Component/Plant	methyl glucopyranoside (alpha + beta)	0.932884	0.874726	0.530561	1.84668	0.34746	0
Xenobiotics	Food Component/Plant	methyl indole-3-acetate	1.15453	1.08476	0.490328	2.48683	0.40868	0
Xenobiotics	Food Component/Plant	pyrraline	0.581042	0.557803	0.355825	1.0146	0.00618	0
Xenobiotics	Food Component/Plant	quinate	1.3961	1.35134	0.798851	2.44889	0.07777	0	C00296
Xenobiotics	Food Component/Plant	stachydrine	2.18523	2.13012	0.722014	6.40337	0.34285	0	C10172
Xenobiotics	Xanthine Metabolism	caffeic acid sulfate	1.78482	1.85839	0.764087	4.66947	0.22874	0
		octanoylcholine*	1.94376	1.91511	1.21175	2.99567	1e-05	1
Amino Acid	Alanine and Aspartate Metabolism	N-acetylalanine	0.893194	0.892447	0.803446	0.993533	0.00328	1	C02847
Amino Acid	Alanine and Aspartate Metabolism	N-methylalanine	1.55317	1.52982	1.02504	2.32654	0.00319	1	C02721
Amino Acid	Glutamate Metabolism	4-hydroxyglutamate	1.49872	1.48939	1.11235	1.98105	0.0002	1	C03079
Amino Acid	Glutamate Metabolism	S-1-pyrroline-5-carboxylate	0.76563	0.764874	0.634907	0.907047	1e-05	1	C04322
Amino Acid	Glutamate Metabolism	pyroglutamine*	2.02701	1.99309	1.1509	3.28656	0.00052	1
Amino Acid	Glutathione Metabolism	2-aminobutyrate	1.19191	1.19002	1.0031	1.39976	0.0043	1	C02261
Amino Acid	Glutathione Metabolism	2-hydroxybutyrate/2-hydroxyisobutyrate	1.24509	1.24238	1.00596	1.51194	0.0042	1
Amino Acid	Glycine, Serine and Threonine Metabolism	N-acetylglycine	1.50471	1.50403	1.21415	1.8072	1e-05	1
Amino Acid	Glycine, Serine and Threonine Metabolism	dimethylglycine	1.24688	1.24489	1.07014	1.44589	0.00012	1	C01026
Amino Acid	Glycine, Serine and Threonine Metabolism	glycine	1.13847	1.13741	1.00359	1.28551	0.00402	1	C00037
Amino Acid	Histidine Metabolism	3-methylhistidine	1.22084	1.22024	1.03203	1.42124	0.00107	1	C01152
Amino Acid	Histidine Metabolism	N-acetyl-1-methylhistidine*	1.38315	1.37183	1.02714	1.86039	0.00234	1
Amino Acid	Leucine, Isoleucine and Valine Metabolism	2-hydroxy-3-methylvalerate	0.7631	0.759341	0.59007	0.977223	0.00231	1
Amino Acid	Leucine, Isoleucine and Valine Metabolism	3-hydroxy-2-ethylpropionate	1.30468	1.29982	1.03204	1.62446	0.00178	1
Amino Acid	Leucine, Isoleucine and Valine Metabolism	3-hydroxyisobutyrate	1.37787	1.37718	1.13817	1.62441	1e-05	1	C06001
Amino Acid	Leucine, Isoleucine and Valine Metabolism	beta-hydroxyisovaleroylcarnitine	1.23964	1.23277	1.00366	1.55456	0.0044	1
Amino Acid	Leucine, Isoleucine and Valine Metabolism	isobutyrylcarnitine (C4)	0.523411	0.51179	0.359543	0.805706	4e-05	1
Amino Acid	Leucine, Isoleucine and Valine Metabolism	isovalerylglycine	1.2525	1.25019	1.05257	1.47899	0.00036	1
Amino Acid	Leucine, Isoleucine and Valine Metabolism	tigloylglycine	1.92679	1.92319	1.32012	2.57595	1e-05	1
Amino Acid	Lysine Metabolism	lysine	1.07655	1.07646	1.01066	1.1433	0.00132	1	C00047
Amino Acid	Methionine, Cysteine, SAM and Taurine Metabolism	S-methylmethionine	2.2058	2.15756	1.214	3.6959	0.00031	1	C05319
Amino Acid	Methionine, Cysteine, SAM and Taurine Metabolism	alpha-ketobutyrate	2.28388	2.23428	1.12838	3.9636	0.00132	1	C00109
Amino Acid	Methionine, Cysteine, SAM and Taurine Metabolism	cysteine	2.62732	2.56392	1.0505	5.43721	0.00074	1	C00097
Amino Acid	Methionine, Cysteine, SAM and Taurine Metabolism	methionine sulfoxide	0.810847	0.809345	0.698087	0.942155	0.00018	1	C02989
Amino Acid	Polyamine Metabolism	5-methylthioadenosine (MTA)	1.22673	1.22125	1.00819	1.51003	0.00344	1	C00170
Amino Acid	Tryptophan Metabolism	serotonin	3.13833	3.07096	1.38059	5.60005	0.0003	1	C00780
Amino Acid	Tyrosine Metabolism	3-(4-hydroxyphenyl)lactate	0.803685	0.803365	0.711216	0.90099	1e-05	1	C03672
Amino Acid	Tyrosine Metabolism	4-hydroxycinnamate sulfate	2.10675	2.06999	1.0918	3.533	0.00163	1
Amino Acid	Tyrosine Metabolism	N-acetyltyrosine	0.607936	0.601685	0.405775	0.876582	0.00027	1
Amino Acid	Tyrosine Metabolism	catechol glucuronide	0.402911	0.399394	0.271687	0.570892	1e-05	1
Amino Acid	Tyrosine Metabolism	p-cresol-glucuronide*	8.69216	8.2443	2.63352	19.3024	2e-05	1
Amino Acid	Tyrosine Metabolism	phenol sulfate	4.32651	3.79708	1.1964	12.3222	0.00089	1	C02180
Amino Acid	Tyrosine Metabolism	tyrosine	0.812976	0.810697	0.71009	0.942675	0.00015	1	C00082
Amino Acid	Urea cycle; Arginine and Proline Metabolism	argininate*	0.637401	0.631983	0.441208	0.893889	0.00018	1
Amino Acid	Urea cycle; Arginine and Proline Metabolism	arginine	0.905869	0.905697	0.841127	0.973821	0.0002	1	C00062
Amino Acid	Urea cycle; Arginine and Proline Metabolism	homoarginine	1.23683	1.23536	1.06603	1.42402	0.00015	1	C01924
Carbohydrate	Fructose, Mannose and Galactose Metabolism	galactitol (dulcitol)	0.761182	0.759522	0.577806	0.965757	0.00135	1	C01697
Carbohydrate	Fructose, Mannose and Galactose Metabolism	mannose	1.13501	1.13473	1.03273	1.23891	0.00028	1	C00159
Carbohydrate	Glycolysis, Gluconeogenesis, and Pyruvate Metabolism	glucose	0.939216	0.938158	0.89263	0.997106	0.00361	1	C00031
Carbohydrate	Pentose Metabolism	sedoheptulose	2.53381	2.49763	1.3747	4.08843	1e-05	1
Cofactors and Vitamins	Ascorbate and Aldarate Metabolism	gulonate*	1.40396	1.40039	1.12479	1.72155	4e-05	1	C00257
Cofactors and Vitamins	Ascorbate and Aldarate Metabolism	oxalate (ethanedioate)	1.2001	1.19859	1.06681	1.35137	3e-05	1	C00209
Cofactors and Vitamins	Ascorbate and Aldarate Metabolism	threonate	1.5304	1.52433	1.23794	1.89436	1e-05	1	C01620
Cofactors and Vitamins	Biotin Metabolism	biotin	1.52009	1.50613	1.10854	2.08682	0.00017	1	C00120
Cofactors and Vitamins	Hemoglobin and Porphyrin Metabolism	bilirubin (E,E)*	1.49342	1.48479	1.11993	1.9689	0.00019	1
Cofactors and Vitamins	Hemoglobin and Porphyrin Metabolism	bilirubin (Z,Z)	1.30133	1.29663	1.0486	1.60388	0.0007	1	C00486
Cofactors and Vitamins	Hemoglobin and Porphyrin Metabolism	biliverdin	1.50252	1.48223	1.07212	2.13787	0.00056	1	C00500
Cofactors and Vitamins	Nicotinate and Nicotinamide Metabolism	quinolinate	1.59604	1.5854	1.15645	2.16408	2e-05	1	C03722
Cofactors and Vitamins	Tetrahydrobiopterin Metabolism	dihydrobiopterin	1.57689	1.56202	1.2383	2.06449	1e-05	1	C00268
Cofactors and Vitamins	Vitamin B6 Metabolism	pyridoxate	1.48547	1.48141	1.19359	1.82852	1e-05	1	C00847
Energy	TCA Cycle	isocitrate	3.56284	3.46247	1.67967	6.56172	1e-05	1	C00311
Lipid	Carnitine Metabolism	carnitine	0.896182	0.895947	0.826374	0.96863	0.00021	1	C00318
Lipid	Carnitine Metabolism	deoxycarnitine	1.2424	1.2417	1.06376	1.42809	0.00013	1	C01181
Lipid	Ceramides	N-stearoyl-sphingosine (d18:1/18:0)*	1.38039	1.37149	1.05961	1.80028	0.00072	1
Lipid	Corticosteroids	corticosterone	1.78973	1.76775	1.12903	2.69091	0.00046	1	C02140
Lipid	Diacylglycerol	diacylglycerol (14:0/18:1, 16:0/16:1) [1]*	0.362905	0.355214	0.166668	0.641245	1e-05	1
Lipid	Diacylglycerol	diacylglycerol (14:0/18:1, 16:0/16:1) [2]*	0.321025	0.313098	0.199749	0.528523	1e-05	1
Lipid	Diacylglycerol	linoleoyl-arachidonoyl-glycerol (18:2/20:4) [1]*	1.83989	1.77365	1.04017	3.32349	0.00245	1
Lipid	Diacylglycerol	oleoyl-linolenoyl-glycerol (18:1/18:3) [2]*	0.280073	0.275772	0.141379	0.470706	1e-05	1
Lipid	Diacylglycerol	palmitoyl-linolenoyl-glycerol (16:0/18:3) [2]*	0.550407	0.538516	0.24923	0.984069	0.00394	1
Lipid	Diacylglycerol	palmitoyl-oleoyl-glycerol (16:0/18:1) [1]*	0.634053	0.634991	0.437606	0.820433	1e-05	1	C13861
Lipid	Diacylglycerol	palmitoyl-palmitoyl-glycerol (16:0/16:0) [1]*	0.505606	0.502358	0.262761	0.780052	1e-05	1
Lipid	Diacylglycerol	palmitoyl-palmitoyl-glycerol (16:0/16:0) [2]*	0.503718	0.498597	0.276404	0.783489	1e-05	1
Lipid	Endocannabinoid	N-linoleoyltaurine*	1.42916	1.41883	1.01706	1.95385	0.00335	1
Lipid	Fatty Acid Metabolism (also BCAA Metabolism)	butyrylcarnitine (C4)	0.760539	0.758304	0.628831	0.915274	5e-05	1	C02862
Lipid	Fatty Acid Metabolism (also BCAA Metabolism)	butyrylglycine	1.50142	1.48758	1.09023	2.05562	0.0004	1
Lipid	Fatty Acid Metabolism(Acyl Carnitine)	3-hydroxybutyrylcarnitine (1)	4.0252	3.99998	2.7272	5.59169	1e-05	1
Lipid	Fatty Acid Metabolism(Acyl Carnitine)	3-hydroxybutyrylcarnitine (2)	2.17042	2.16854	1.66226	2.69975	1e-05	1
Lipid	Fatty Acid Metabolism(Acyl Carnitine)	acetylcarnitine	1.75	1.74966	1.02493	2.47215	0.00382	1	C02571
Lipid	Fatty Acid Metabolism(Acyl Carnitine)	acetylcarnitine (C2)	1.68697	1.68628	1.44626	1.93311	1e-05	1	C02571
Lipid	Fatty Acid Metabolism(Acyl Carnitine)	arachidonoylcarnitine (C20:4)	1.35627	1.35453	1.13461	1.59552	1e-05	1
Lipid	Fatty Acid Metabolism(Acyl Carnitine)	cis-4-decenoylcarnitine (C10:1)	1.3349	1.33287	1.16367	1.53072	1e-05	1
Lipid	Fatty Acid Metabolism(Acyl Carnitine)	decanoylcarnitine (C10)	1.34803	1.34423	1.13778	1.60006	1e-05	1
Lipid	Fatty Acid Metabolism(Acyl Carnitine)	dihomo-linoleoylcarnitine (C20:2)*	1.29482	1.29229	1.00646	1.61141	0.004	1
Lipid	Fatty Acid Metabolism(Acyl Carnitine)	eicosenoylcarnitine (C20:1)*	1.39312	1.38977	1.15227	1.67173	1e-05	1
Lipid	Fatty Acid Metabolism(Acyl Carnitine)	hexanoylcarnitine (C6)	1.44061	1.43822	1.23199	1.67649	1e-05	1
Lipid	Fatty Acid Metabolism(Acyl Carnitine)	laurylcarnitine (C12)	1.36421	1.36268	1.16622	1.58089	1e-05	1
Lipid	Fatty Acid Metabolism(Acyl Carnitine)	linolenoylcarnitine (C18:3)*	2.24671	2.23663	1.3849	3.2199	1e-05	1
Lipid	Fatty Acid Metabolism(Acyl Carnitine)	linoleoylcarnitine (C18:2)*	1.78619	1.78327	1.51126	2.09419	1e-05	1
Lipid	Fatty Acid Metabolism(Acyl Carnitine)	margaroylcarnitine (C17)*	1.5356	1.53014	1.1282	2.00349	0.00021	1
Lipid	Fatty Acid Metabolism(Acyl Carnitine)	margaroylcarnitine*	1.73012	1.72125	1.33223	2.22796	1e-05	1
Lipid	Fatty Acid Metabolism(Acyl Carnitine)	myristoleoylcarnitine (C14:1)*	1.31269	1.31014	1.10402	1.54591	1e-05	1
Lipid	Fatty Acid Metabolism(Acyl Carnitine)	myristoylcarnitine (C14)	1.53119	1.52776	1.27205	1.82761	1e-05	1
Lipid	Fatty Acid Metabolism(Acyl Carnitine)	octanoylcarnitine (C8)	1.37124	1.37028	1.20812	1.54161	1e-05	1	C02838
Lipid	Fatty Acid Metabolism(Acyl Carnitine)	oleoylcarnitine (C18:1)	1.55034	1.54739	1.30426	1.827	1e-05	1
Lipid	Fatty Acid Metabolism(Acyl Carnitine)	palmitoleoylcarnitine (C16:1)*	1.73145	1.72608	1.41401	2.11133	1e-05	1
Lipid	Fatty Acid Metabolism(Acyl Carnitine)	palmitoylcarnitine (C16)	1.64365	1.64153	1.42385	1.8856	1e-05	1	C02990
Lipid	Fatty Acid Metabolism(Acyl Carnitine)	pentadecanoylcarnitine (C15)*	1.61318	1.61021	1.23276	2.02762	1e-05	1
Lipid	Fatty Acid Metabolism(Acyl Carnitine)	stearoylcarnitine (C18)	1.52179	1.51901	1.3033	1.77551	1e-05	1
Lipid	Fatty Acid Metabolism(Acyl Glycine)	N-palmitoyl glycine	2.42298	2.38213	1.22775	4.0341	0.00042	1
Lipid	Fatty Acid Metabolism(Acyl Glycine)	N-palmitoylglycine	1.87732	1.87723	1.44502	2.31104	1e-05	1
Lipid	Fatty Acid Metabolism(Acyl Glycine)	hexanoylglycine	2.6237	2.62194	1.96143	3.30424	1e-05	1
Lipid	Fatty Acid, Branched	15-methylpalmitate (i17:0)	2.14948	2.05629	1.15067	3.97934	0.0004	1
Lipid	Fatty Acid, Branched	17-methylstearate (i19:0)	2.10494	2.02346	1.16371	3.84935	0.00025	1
Lipid	Fatty Acid, Dicarboxylate	dodecanedioate (C12-DC)	1.61633	1.60356	1.10851	2.25233	0.00043	1	C02678
Lipid	Fatty Acid, Dicarboxylate	dodecenedioate (C12:1-DC)*	1.78423	1.75532	1.15345	2.7191	9e-05	1
Lipid	Fatty Acid, Dicarboxylate	pimelate (C7-DC)	0.605614	0.59908	0.335671	0.952085	0.00203	1	C02656
Lipid	Fatty Acid, Dihydroxy	12,13-DiHOME	1.78035	1.74478	1.06793	2.87039	0.00154	1	C14829
Lipid	Fatty Acid, Monohydroxy	16-hydroxypalmitate	1.26707	1.26436	1.03518	1.52498	0.00124	1	C18218
Lipid	Fatty Acid, Monohydroxy	3-hydroxysebacate	2.5073	2.47723	1.22781	4.159	0.00047	1
Lipid	Fatty Acid, Monohydroxy	5-hydroxyhexanoate	1.83016	1.82699	1.17987	2.49948	0.00016	1
Lipid	Ketone Bodies	3-hydroxybutyrate (BHBA)	2.97287	2.96847	2.22262	3.7887	1e-05	1	C01089
Lipid	Ketone Bodies	acetoacetate	2.51228	2.48399	1.58652	3.78784	1e-05	1	C00164
Lipid	Long Chain Fatty Acid	myristoleate (14:1n5)	1.39661	1.39298	1.01808	1.82506	0.00337	1	C08322
Lipid	Lysolipid	1-arachidonoyl-GPC (20:4)*	0.777441	0.776071	0.639452	0.930996	9e-05	1	C05208
Lipid	Lysophospholipid	1-arachidonoyl-GPC (20:4n6)*	0.899503	0.898576	0.814568	0.994647	0.00334	1	C05208
Lipid	Lysophospholipid	1-lignoceroyl-GPC (24:0)	0.821264	0.819802	0.71855	0.940013	9e-05	1
Lipid	Lysophospholipid	1-linolenoyl-GPC (18:3)*	0.682746	0.675917	0.553294	0.884733	8e-05	1
Lipid	Lysophospholipid	1-linoleoyl-GPC (18:2)	0.748144	0.745423	0.668734	0.858382	1e-05	1	C04100
Lipid	Lysophospholipid	1-linoleoyl-GPE (18:2)*	0.672572	0.670571	0.553219	0.814694	1e-05	1
Lipid	Lysophospholipid	1-oleoyl-GPC (18:1)	0.749141	0.747601	0.659448	0.85653	1e-05	1
Lipid	Lysophospholipid	1-oleoyl-GPE (18:1)	0.567916	0.566423	0.469701	0.681763	1e-05	1
Lipid	Lysophospholipid	1-palmitoleoyl-GPC (16:1)*	0.697405	0.692207	0.562218	0.890972	0.0001	1
Lipid	Lysophospholipid	1-palmitoyl-GPC (16:0)	0.887311	0.886833	0.82821	0.950437	2e-05	1
Lipid	Lysophospholipid	1-palmitoyl-GPE (16:0)	0.814709	0.813313	0.724712	0.919116	1e-05	1
Lipid	Lysophospholipid	1-stearoyl-GPC (18:0)	0.926119	0.925513	0.86625	0.993492	0.00235	1
Lipid	Lysophospholipid	1-stearoyl-GPE (18:0)	0.839251	0.838414	0.74758	0.942305	2e-05	1
Lipid	Lysoplasmalogen	1-(1-enyl-palmitoyl)-GPC (P-16:0)*	0.814987	0.814845	0.736582	0.894007	1e-05	1
Lipid	Lysoplasmalogen	1-(1-enyl-palmitoyl)-GPE (P-16:0)*	0.840851	0.840422	0.737809	0.949766	0.00015	1
Lipid	Mevalonate Metabolism	3-hydroxy-3-methylglutarate	1.35663	1.356	1.15457	1.56905	1e-05	1	C03761
Lipid	Phosphatidylcholine (PC)	1,2-dilinoleoyl-GPC (18:2/18:2)	0.599093	0.593781	0.460748	0.795705	1e-05	1
Lipid	Phosphatidylcholine (PC)	1-linoleoyl-2-arachidonoyl-GPC (18:2/20:4n6)*	0.702097	0.700997	0.60562	0.810209	1e-05	1
Lipid	Phosphatidylcholine (PC)	1-linoleoyl-2-linolenoyl-GPC (18:2/18:3)*	0.427142	0.425145	0.31886	0.556369	1e-05	1
Lipid	Phosphatidylcholine (PC)	1-oleoyl-2-linoleoyl-GPC (18:1/18:2)*	0.767031	0.764399	0.635442	0.927451	0.00024	1
Lipid	Phosphatidylcholine (PC)	1-palmitoleoyl-2-linoleoyl-GPC (16:1/18:2)*	0.705668	0.699846	0.547026	0.928804	0.00069	1
Lipid	Phosphatidylcholine (PC)	1-palmitoyl-2-linoleoyl-GPC (16:0/18:2)	0.876516	0.876229	0.811335	0.944805	1e-05	1
Lipid	Phosphatidylcholine (PC)	1-palmitoyl-2-oleoyl-GPC (16:0/18:1)	0.858291	0.857692	0.783938	0.938018	1e-05	1
Lipid	Phosphatidylcholine (PC)	1-palmitoyl-2-palmitoleoyl-GPC (16:0/16:1)*	0.780381	0.776671	0.644985	0.957998	0.00104	1
Lipid	Phosphatidylcholine (PC)	1-palmitoyl-2-stearoyl-GPC (16:0/18:0)	0.884296	0.883727	0.809513	0.965807	0.00011	1
Lipid	Phosphatidylcholine (PC)	1-stearoyl-2-linoleoyl-GPC (18:0/18:2)*	0.89653	0.895258	0.811709	0.995196	0.00361	1
Lipid	Phosphatidylcholine (PC)	1-stearoyl-2-oleoyl-GPC (18:0/18:1)	0.838607	0.837192	0.743579	0.948471	0.0001	1
Lipid	Phosphatidylinositol (PI)	1,2-dioleoyl-GPI (18:1/18:1)	0.513801	0.510634	0.330179	0.731769	1e-05	1
Lipid	Phosphatidylinositol (PI)	1-oleoyl-2-arachidonoyl-GPI (18:1/20:4) *	0.78411	0.778566	0.640437	0.989989	0.0037	1
Lipid	Phosphatidylinositol (PI)	1-palmitoyl-2-linoleoyl-GPI (16:0/18:2)	0.69924	0.695077	0.554035	0.889087	6e-05	1
Lipid	Phosphatidylinositol (PI)	1-palmitoyl-2-oleoyl-GPI (16:0/18:1)*	0.664636	0.656141	0.479285	0.941877	0.00127	1
Lipid	Phosphatidylinositol (PI)	1-stearoyl-2-linoleoyl-GPI (18:0/18:2)	0.718747	0.717463	0.60993	0.840867	1e-05	1
Lipid	Phospholipid Metabolism	1-palmitoleoyl-2-linolenoyl-GPC (16:1/18:3)*	0.300707	0.296536	0.18452	0.46456	1e-05	1
Lipid	Phospholipid Metabolism	1-palmitoyl-2-alpha-linolenoyl-GPC (16:0/18:3n3)*	0.561428	0.557341	0.420177	0.746765	1e-05	1
Lipid	Phospholipid Metabolism	choline	1.27746	1.27697	1.16673	1.39247	1e-05	1	C00114
Lipid	Phospholipid Metabolism	glycerophosphorylcholine (GPC)	0.817212	0.816728	0.736295	0.903065	1e-05	1	C00670
Lipid	Polyunsaturated Fatty Acid (n3 and n6)	arachidonate (20:4n6)	1.19713	1.19436	1.01337	1.40883	0.00262	1	C00219
Lipid	Polyunsaturated Fatty Acid (n3 and n6)	eicosapentaenoate (EPA; 20:5n3)	1.7466	1.7187	1.06985	2.73372	0.00145	1	C06428
Lipid	Polyunsaturated Fatty Acid (n3 and n6)	hexadecadienoate (16:2n6)	1.77946	1.75579	1.18656	2.63984	2e-05	1
Lipid	Polyunsaturated Fatty Acid (n3 and n6)	mead acid (20:3n9)	1.60841	1.59579	1.1374	2.20691	0.00014	1
Lipid	Primary Bile Acid Metabolism	tauro-beta-muricholate	2.66085	2.53901	1.01539	5.54013	0.00445	1
Lipid	Primary Bile Acid Metabolism	taurochenodeoxycholate	1.73722	1.71119	1.09053	2.66581	0.00075	1	C05465
Lipid	Primary Bile Acid Metabolism	taurocholate	2.30289	2.24941	1.12348	4.08283	0.00119	1	C05122
Lipid	Secondary Bile Acid Metabolism	deoxycholate	5.65489	4.04843	1.08358	20.9074	0.00235	1	C04483
Lipid	Secondary Bile Acid Metabolism	glycodeoxycholate	10.32	9.85144	1.36873	24.4741	0.00183	1	C05464
Lipid	Secondary Bile Acid Metabolism	taurocholenate sulfate	1.42441	1.4104	1.0019	1.99407	0.00467	1
Lipid	Secondary Bile Acid Metabolism	taurodeoxycholate	3.42078	3.13769	1.52293	7.80595	1e-05	1	C05463
Lipid	Secondary Bile Acid Metabolism	taurohyodeoxycholic acid	2.43333	2.30778	1.09809	5.03841	0.0013	1
Lipid	Secondary Bile Acid Metabolism	tauroursodeoxycholate	1.77482	1.752	1.09597	2.6919	0.00115	1
Lipid	Sphingolipid Metabolism	N-palmitoyl-sphinganine (d18:0/16:0)	0.705057	0.702458	0.531804	0.909129	0.00013	1
Lipid	Sphingolipid Metabolism	sphingomyelin (d18:0/18:0, d19:0/17:0)*	1.73147	1.69568	1.08889	2.76717	0.00049	1
Lipid	Sphingolipid Metabolism	sphingomyelin (d18:1/14:0, d16:1/16:0)*	0.851858	0.85049	0.736462	0.982519	0.0019	1
Lipid	Sphingolipid Metabolism	sphingomyelin (d18:1/18:1, d18:2/18:0)	1.16911	1.16874	1.03072	1.31062	0.00078	1
Lipid	Sphingolipid Metabolism	sphingomyelin (d18:1/19:0, d19:1/18:0)*	1.35943	1.3473	1.04645	1.80457	0.00106	1
Lipid	Sphingolipid Metabolism	sphingomyelin (d18:1/20:1, d18:2/20:0)*	1.31738	1.3157	1.10791	1.54438	3e-05	1
Lipid	Sphingolipid Metabolism	sphingomyelin (d18:1/20:2, d18:2/20:1, d16:1/22:2)*	1.6871	1.67178	1.15974	2.37649	9e-05	1
Lipid	Sphingolipid Metabolism	sphingomyelin (d18:2/18:1)*	1.2652	1.26032	1.02267	1.5615	0.00202	1
Lipid	Sphingolipid Metabolism	stearoyl sphingomyelin (d18:1/18:0)	1.30415	1.30322	1.12493	1.49113	1e-05	1	C00550
Lipid	Sterol	cholesterol	0.839443	0.836118	0.724515	0.990217	0.00282	1	C00187
Nucleotide	Purine Metabolism, (Hypo)Xanthine/Inosine containing	inosine	3.00424	2.78899	1.14413	7.0352	0.0007	1	C00294
Nucleotide	Purine Metabolism, Adenine containing	N1-methyladenosine	1.14317	1.14273	1.00476	1.28838	0.00391	1	C02494
Nucleotide	Purine Metabolism, Adenine containing	N6-carbamoylthreonyladenosine	1.32925	1.32242	1.01894	1.71326	0.00276	1
Nucleotide	Purine Metabolism, Adenine containing	N6-succinyladenosine	1.41312	1.40386	1.03205	1.88986	0.00217	1
Nucleotide	Pyrimidine Metabolism, Cytidine containing	N4-acetylcytidine	1.5955	1.56724	1.02285	2.46101	0.00332	1
Nucleotide	Pyrimidine Metabolism, Cytidine containing	cytidine	1.48084	1.47853	1.21149	1.78158	1e-05	1	C00475
Nucleotide	Pyrimidine Metabolism, Orotate containing	N-carbamoylaspartate	0.64366	0.639994	0.463956	0.859136	1e-05	1	C00438
Partially Characterized Molecules	Partially Characterized Molecules	glucuronide of C8H16O2 (1)*	4.40489	4.31636	1.62312	8.15064	0.00026	1
Partially Characterized Molecules	Partially Characterized Molecules	glucuronide of C8H16O2 (2)*	4.30211	4.21797	1.55106	8.05135	0.0003	1
Peptide	Acetylated Peptides	phenylacetylglycine	1.81874	1.7967	1.11182	2.77789	0.00085	1	C05598
Peptide	Gamma-glutamyl Amino Acid	gamma-glutamyltryptophan	1.35257	1.34188	1.0257	1.80254	0.00214	1
Peptide	Gamma-glutamyl Amino Acid	gamma-glutamyltyrosine	0.695036	0.693911	0.595576	0.804959	1e-05	1
Xenobiotics	Bacterial/Fungal	tartronate (hydroxymalonate)	1.28494	1.28182	1.07085	1.53495	0.00014	1	C02287
Xenobiotics	Benzoate Metabolism	2-hydroxyhippurate (salicylurate)	0.674358	0.674258	0.559551	0.789583	1e-05	1	C07588
Xenobiotics	Benzoate Metabolism	4-ethylphenylsulfate	130.026	120.094	1.15754	385.675	0.00364	1	C13637
Xenobiotics	Benzoate Metabolism	guaiacol sulfate	0.534087	0.528579	0.357356	0.770119	1e-05	1
Xenobiotics	Benzoate Metabolism	p-cresol sulfate	4.36405	4.23356	1.6343	8.61694	8e-05	1
Xenobiotics	Chemical	EDTA	1.69188	1.67923	1.0534	2.48111	0.00199	1	C00284
Xenobiotics	Chemical	iminodiacetate (IDA)	1.39513	1.38914	1.08786	1.77008	0.00018	1	C19911
Xenobiotics	Drug	2-acetamidophenol sulfate	0.263668	0.257609	0.147392	0.447426	1e-05	1
Xenobiotics	Drug	maleoylcarnitine	1.12523	1.12428	1.00507	1.2572	0.00346	1
Xenobiotics	Drug - Cardiovascular	4-hydroxycoumarin	0.577871	0.572228	0.414938	0.804971	1e-05	1	C20414
Xenobiotics	Food Component/Plant	3-hydroxycinnamate (m-coumarate)	0.774454	0.781583	0.474859	0.992296	0.0036	1	C12621
Xenobiotics	Food Component/Plant	N-(2-furoyl)glycine	0.643978	0.642241	0.399613	0.9149	0.00039	1
Xenobiotics	Food Component/Plant	betonicine	0.435955	0.433106	0.313877	0.587462	1e-05	1	C08269
Xenobiotics	Food Component/Plant	cinnamoylglycine	2.23685	2.17744	1.33205	3.76744	1e-05	1
Xenobiotics	Food Component/Plant	daidzein glucuronide*	0.148009	0.140437	0.0789628	0.280728	1e-05	1
Xenobiotics	Food Component/Plant	genistein glucuronide*	0.140326	0.129945	0.0585094	0.346668	1e-05	1
Xenobiotics	Food Component/Plant	genistein sulfate*	0.173313	0.162214	0.084002	0.353979	1e-05	1

## Sheet: Study 1 Data
												SAMPLE NAME	VAND-01340	VAND-01341	VAND-01342	VAND-01343	VAND-01344	VAND-01345	VAND-01346	VAND-01347	VAND-01356	VAND-01357	VAND-01358	VAND-01359	VAND-01360	VAND-01361	VAND-01362	VAND-01363
												CLIENT IDENTIFIER	2420	2422	2425	2441	2447	2450	2455	2461	2413	2417	2432	2434	2436	2451	2453	2458
												SAMPLE ID	2532959	2532962	2532932	2532940	2532941	2532934	2532950	2532929	2532960	2532949	2532942	2532961	2532931	2532944	2532951	2532953
												PARENT SAMPLE ID	2437176	2437177	2437178	2437179	2437180	2437181	2437182	2437183	2437192	2437193	2437194	2437195	2437196	2437197	2437198	2437199
												ANIMAL NUMBER	2420	2422	2425	2441	2447	2450	2455	2461	2413	2417	2432	2434	2436	2451	2453	2458
												TIMEPOINT	5 h	5 h	5 h	5 h	5 h	5 h	5 h	5 h	10 h	10 h	10 h	10 h	10 h	10 h	10 h	10 h
PATHWAY SORTORDER	BIOCHEMICAL	SUPER PATHWAY	SUB PATHWAY	COMP ID	PLATFORM	CHEMICAL ID	RI	MASS	CAS	PUBCHEM	KEGG	Group HMDB	5-h vehicle	5-h vehicle	5-h vehicle	5-h vehicle	5-h vehicle	5-h vehicle	5-h vehicle	5-h vehicle	10-h vehicle	10-h vehicle	10-h vehicle	10-h vehicle	10-h vehicle	10-h vehicle	10-h vehicle	10-h vehicle
1702	1-(1-enyl-oleoyl)-GPE (P-18:1)*	Lipid	Lysoplasmalogen	44621	LC/MS Neg	100005372	6250	462.299					124410	153811	68528				126132		977580	151498		99764				123320
1690	1-(1-enyl-palmitoyl)-2-arachidonoyl-GPC (P-16:0/20:4)*	Lipid	Plasmalogen	52689	LC/MS Pos Late	100009014	2154	766.575					9035109	5099254	4689840	7450839	9737106	6044710	18253416	9066639	5986192	6388119	5031733	7552434	7764441	6832073	8508213	7597420
1684	1-(1-enyl-palmitoyl)-2-arachidonoyl-GPE (P-16:0/20:4)*	Lipid	Plasmalogen	52673	LC/MS Pos Late	100009002	2270	724.528					4338706	3548778	3881928	3.99894e+06	4675227	2690276	4102873	3622387	5292148	3001890	2857043	3460516	3256956	3221371	3665678	3156892
1691	1-(1-enyl-palmitoyl)-2-linoleoyl-GPC (P-16:0/18:2)*	Lipid	Plasmalogen	52682	LC/MS Pos Late	100009009	2226	742.575					1789914	972529	995395	1470119	2113766	1126137	1883779	2223792	980830	1179310	684563	1407137	1380251	1170271	1421667	1647280
1681	1-(1-enyl-palmitoyl)-2-linoleoyl-GPE (P-16:0/18:2)*	Lipid	Plasmalogen	52677	LC/MS Pos Late	100009069	2351	700.528					447184	343059	295371	443156	354104	119166		305563	307951	250675	116301	384916	269792		337592	382883
1686	1-(1-enyl-palmitoyl)-2-oleoyl-GPC (P-16:0/18:1)*	Lipid	Plasmalogen	52478	LC/MS Pos Late	100009007	2443	744.59					1.40421e+06	986487	679724	1173549	1793225	949707	2205426	1908537	819168	862167	570731	1039942	1.19226e+06	839773	1257903	1105928
1680	1-(1-enyl-palmitoyl)-2-oleoyl-GPE (P-16:0/18:1)*	Lipid	Plasmalogen	52477	LC/MS Pos Late	100009005	2600	702.543					481909	409557	992831	673615	675667	607670	162826	1533515	341160		404154		1.03323e+06	297529	311368	543746
1682	1-(1-enyl-palmitoyl)-2-palmitoyl-GPC (P-16:0/16:0)*	Lipid	Plasmalogen	52716	LC/MS Pos Late	100009162	2454	718.575		11146967			2294883	1810944	1409695	2207470	2799397	1641336	3712774	3230909	1543602	1722738	1289407	1900156	2038167	1768074	2188127	2336597
1699	1-(1-enyl-palmitoyl)-GPC (P-16:0)*	Lipid	Lysoplasmalogen	52474	LC/MS Pos Late	100002875	1547	480.345		10917802			4462746	3809729	3114296	3872977	4091429	2.8831e+06	5390919	3858307	2855493	2251632	2.87012e+06	2964994	2.93736e+06	2486948	2542524	2561741
1700	1-(1-enyl-palmitoyl)-GPE (P-16:0)*	Lipid	Lysoplasmalogen	39270	LC/MS Pos Late	100003000	1558	438.298					1094600	926712	861740	1017971	984382	694244	734201	1138394	997742	604762	936977	713304	765114	776320	671512	731602
1694	1-(1-enyl-stearoyl)-2-arachidonoyl-GPE (P-18:0/20:4)*	Lipid	Plasmalogen	52475	LC/MS Pos Late	100008999	2511	752.559		9547058		HMDB05779	5450249	4334367	5409289	5571699	5569123	3036950	4745342	4748226	7676623	3568152	4119617	3930920	4474937	4247239	4346774	4914872
1695	1-(1-enyl-stearoyl)-2-docosahexaenoyl-GPC (P-18:0/22:6)*	Lipid	Plasmalogen	52704	LC/MS Pos Late	100009015	2235	818.606					1201545	652519	841318	1185253	1705631	860252	1398923	1358536	936836	682203	827059	914800	920246	902055	1229247	956970
1689	1-(1-enyl-stearoyl)-2-linoleoyl-GPE (P-18:0/18:2)*	Lipid	Plasmalogen	52748	LC/MS Pos Late	100009225	2633	728.559					735727	526371	865235	1049226	690007	253667		654389	684242	366850	461744	401759	565079			567313
1688	1-(1-enyl-stearoyl)-2-oleoyl-GPE (P-18:0/18:1)	Lipid	Plasmalogen	52614	LC/MS Pos Late	100008919	2950	730.575	144371-68-6				363763	138467	627444	534353	403204	317119		1136669	158632	243597			753878	106923		470705
1704	1-(1-enyl-stearoyl)-GPE (P-18:0)*	Lipid	Lysoplasmalogen	39271	LC/MS Neg	100003001	6500	464.315					415854	825036	307111	995149	389503	217659	550713	476031	1394730	572250	320216	343509	334882	469738	278755	460251
3606	1-(3-aminopropyl)-2-pyrrolidone	Xenobiotics	Chemical	40506	LC/MS Pos Early	100003263	2420	143.118	7663-77-6	82111			4781298	4123811	5076258	1782190	4189561	4756306	12861998	2228210	8238725	4324873	3775696	5018861	1503993	4380984	2641301	1996566
3718	1,2,3-benzenetriol sulfate (2)	Xenobiotics	Chemical	48762	LC/MS Neg	100006374	1709	204.981												1291076
1530	1,2-dilinoleoyl-GPC (18:2/18:2)	Lipid	Phospholipid Metabolism	52603	LC/MS Pos Late	100008903	2006	782.569	998-06-1	5288075			129825632	120325384	108871960	118757040	106091064	58967044	29786420	52162140	40423768	48542496	78366688	35432436	75888400	59280276	49869608	68228176
1471	1,2-dipalmitoyl-GPC (16:0/16:0)	Lipid	Phospholipid Metabolism	19130	LC/MS Pos Late	100000657	2365	734.569	63-89-8	452110		HMDB00564	62530316	74110960	53386728	63810736	69850872	46093096	68480504	61431004	64886744	46590764	48736728	47138912	55740648	54381848	54712152	57292744
1533	1,2-distearoyl-GPC (18:0/18:0)	Lipid	Phospholipid Metabolism	19132	LC/MS Pos Late	100000660	3066	790.632	816-94-4	94190			8996472	5629455	7.05871e+06	8976786	11078370	6.83689e+06	4854858	4988771	5492188	5384956	7004489	6935833	5471163	2755232	7.52127e+06	6399663
818	1,5-anhydroglucitol (1,5-AG)	Carbohydrate	Glycolysis, Gluconeogenesis, and Pyruvate Metabolism	20675	LC/MS Neg	100000580	802	163.061	154-58-5	64960	C07326	HMDB02712	17151336	12684759	19935360	4939840	10407343	23700214	17038674	33241996	11761358	19765640	12667961	9580227	26596290	9864092	15901082	18138528
1047	10-heptadecenoate (17:1n7)	Lipid	Long Chain Fatty Acid	33971	LC/MS Neg	100001278	5555	267.233	29743-97-3	5312435		HMDB60038	31870158	50910248	44942916	54260412	30032298	32895844	80717032	131675096	74306576	35501980	23933108	41423332	54430952	36102352	33545678	113464808
1057	10-nonadecenoate (19:1n9)	Lipid	Long Chain Fatty Acid	33972	LC/MS Neg	100001277	5780	295.264	73033-09-7	5312513		HMDB13622	13714244	19181304	15485299	27953896	14266513	12963309	37429920	45893120	36697912	15279725	10746741	17551324	23054266	17360072	16983112	47115916
1889	11-dehydrocorticosterone	Lipid	Steroid	39779	LC/MS Pos Late	100002781	892	345.206	72-23-1										85004		84484	192595
1330	12,13-DiHOME	Lipid	Fatty Acid, Dihydroxy	38395	LC/MS Neg	62	5137	313.238	263399-35-5	10236635	C14829	HMDB04705	842766	625527	930582	1226115	1192721	227102	1184805	2462175	1507118	148614	961167	956410	257478	955233	1000798	919916
1317	13-HODE + 9-HODE	Lipid	Fatty Acid, Monohydroxy	37752	LC/MS Neg	100002196	5275	295.228		43013			9657233	5978631	9390385	8235503	7180247	4879557	1876161	18243268	4059411	3164953	5014372	3942813	8131237	5729479	5310717	13890154
1142	13-methylmyristate	Lipid	Fatty Acid, Branched	38293	LC/MS Neg	100002344	5499	241.217	2485-71-4	151014			6.78765e+06	7818737	8.23169e+06	14438996	7274353	7281000	14115981	24491184	12141882	6165655	5094491	5496983	12052378	7.86499e+06	6562462	14068802
1145	15-methylpalmitate	Lipid	Fatty Acid, Branched	38768	LC/MS Neg	100002945	5695	269.249		17903417			30871408	22775260	31684804	39963768	18777574	21438152	61067820	68558560	52176968	27936276	17876360	25241836	40300624	23653936	24698384	48509116
1311	16-hydroxypalmitate	Lipid	Fatty Acid, Monohydroxy	39609	LC/MS Neg	100002953	5236.2	271.228	506-13-8	10466	C18218	HMDB06294	703299	856519	1361469	1497733	1602712	844377	2167007	4039469	1482153	1302829	1310573	1036345	2132284	1263880	1587563	1143097
1148	17-methylstearate	Lipid	Fatty Acid, Branched	38296	LC/MS Neg	100002356	5993	297.28	2724-59-6	3083779			5467164	5.26257e+06	6037164	11360545	6554747	5.49229e+06	18070236	23111330	16738126	7597363	4536878	7.56493e+06	11962440	10602531	9037946	12180271
1662	1-arachidonoyl-GPA (20:4)	Lipid	Lysolipid	46325	LC/MS Neg	100004442	5499	457.236	799268-65-8				262495	569930	300138	884510	250774	343152	409525	577000	741708	399523	373084	276654	270212	323690	342083	587236
1604	1-arachidonoyl-GPC (20:4)*	Lipid	Lysolipid	33228	LC/MS Pos Late	100001551	1460	544.34			C05208	HMDB10395	608948672	748384128	490410048	733343424	816192128	578257024	495136896	565563520	486669568	399177088	590811584	468464256	500749568	470077824	440741344	434284192
1630	1-arachidonoyl-GPE (20:4)*	Lipid	Lysolipid	35186	LC/MS Pos Late	100001571	1450	502.293		42607465		HMDB11517	9475849	11802109	10650265	10362579	7795048	7542071	12994354	26210384	7030183	7256480	8807696	7550162	8331160	8559613	8170692	13028187
1651	1-arachidonoyl-GPI (20:4)*	Lipid	Lysolipid	34214	LC/MS Neg	100001654	5482	619.289				HMDB61690	4281603	6.61726e+06	3936265	11050472	5353195	3.90702e+06	7208890	22433258	5668146	5660817	6.28213e+06	3882242	6.32308e+06	4988854	4337335	8711700
1726	1-arachidonylglycerol (20:4)	Lipid	Monoacylglycerol	34397	LC/MS Neg	100001433	6450	303.233	35474-99-8	5282281	C13857	HMDB11572	2598120	2092054	2317819	4325358	3361104	2123722	3446994	6055405	916353	580990	1546510	3305628	3153424	2360262	1742425	10162802
1733	1-dihomo-linolenylglycerol (20:3)	Lipid	Monoacylglycerol	48341	LC/MS Neg	100006121	6220	305.249					575562	1072817	813611	1252581	528876	484098	258029	779158	380446	108712	339874	626682	643530	467746	261923	1390831
1731	1-docosahexaenoylglycerol (22:6)	Lipid	Monoacylglycerol	35153	LC/MS Neg	100001481	6150	309.222				HMDB11587	1858616	3056563	2107781	2790567	1769478	1718434	1200911	1870151	1030199	587962	1136878	1439605	1558564	1211908	803143	3727442
2994	1H-quinolin-2-one	Xenobiotics	Food Component/Plant	40464	LC/MS Pos Early	100002385	2680	146.06	59-31-4	6038	C06415		32487140	29120848	34115596	19656748	33823624	21563304	885470	801602	26247888	32201504	43860640	24763184	39577936	37374104	33586324	34111460
1614	1-lignoceroyl-GPC (24:0)	Lipid	Lysolipid	49617	LC/MS Pos Late	100002873	1907	608.465	325171-59-3				4031895	3.66838e+06	3257729	3678851	4692037	2097058	3275394	3132908	3230921	2528598	2664205	2829747	2853122	3128972	2645280	2974660
1725	1-linolenoylglycerol (18:3)	Lipid	Monoacylglycerol	34393	LC/MS Neg	100001435	6214	277.217		53480978		HMDB11569	3778570	4590780	3432399	2923606	1139707	2233684	488800	1167922	651320	322649	777562	3498272	2157215	1621477	903660	5976484
1594	1-linolenoyl-GPC (18:3)*	Lipid	Lysolipid	45951	LC/MS Pos Late	100005350	1422	518.324					8480410	12359737	8092859	8911037	8401076	6082957	2536425	12958013	3890184	4265650	6770130	4060942	6595043	5.38173e+06	3674306	5465167
1534	1-linoleoyl-2-arachidonoyl-GPC (18:2/20:4)*	Lipid	Phospholipid Metabolism	52710	LC/MS Pos Late	100009131	1969	806.569					82708248	107745936	64957936	85079344	112827112	63347900	48037852	44708036	48836568	44425092	68546096	44490480	64751296	52244552	51022544	55544628
1723	1-linoleoylglycerol (18:2)	Lipid	Monoacylglycerol	27447	LC/MS Neg	100001040	6477	279.233	2277-28-3	5283469			124896144	167108096	134667936	105413928	50293008	101347560	53959904	66807940	25523064	9747332	24117530	245240368	96394400	72544936	37007208	414693792
1677	1-linoleoyl-GPA (18:2)*	Lipid	Lysolipid	52690	LC/MS Neg	100009082	5483	433.236				HMDB07856	385614	715318	549710	1121508	358487	490601	422116	701225	787278	648714	525813	311980	285112	417266	447576	675594
1592	1-linoleoyl-GPC (18:2)	Lipid	Lysolipid	34419	LC/MS Pos Late	100001395	1465	520.34		11988421	C04100	HMDB10386	1361726464	1506907136	1228398464	1491446528	1421032064	930173568	614563008	1127760640	803548160	859310400	1097444480	807658176	1102463360	894543104	783990656	908413632
1626	1-linoleoyl-GPE (18:2)*	Lipid	Lysolipid	36600	LC/MS Pos Late	100001570	1482	478.293		52925130		HMDB11507	15449232	16966984	17943930	16485789	11273700	9361545	9463047	20803706	6376726	9065535	13328903	8026873	10838613	10024014	7693749	16323119
1647	1-linoleoyl-GPI (18:2)*	Lipid	Lysolipid	36594	LC/MS Neg	100001778	5494	595.289					740345	1053925	653656	2002410	661160	432952	521391	3948739	658661	690677	829675	545301	861235	831237	554102	1262933
2599	1-methyladenine	Nucleotide	Purine Metabolism, Adenine containing	1527	LC/MS Pos Early	54	2133	150.077	5142-22-3	78821	C02216	HMDB11599	658420	444650	514986	355754	505848	537670	82717	682646	566811	504985	432066	325436	504725	454418	479235	641161
396	1-methylguanidine	Amino Acid	Guanidino and Acetamido Metabolism	48114	LC/MS Pos Early	100000715	2149	74.0713	22661-87-6	10111	C02294	HMDB01522	1519072		569899	225479	592361			764032	656500	1.03083e+06	321866	537200	869966	390951	659289	1471632
57	1-methylhistidine	Amino Acid	Histidine Metabolism	30460	LC/MS Pos Early	100001051	2755	170.092	332-80-9	92105	C01152	HMDB00001	276938016	234128608	217096112	324588096	314076160	322013984	654426816	346795296	422793216	435584000	293208096	361696608	337068480	427419840	371544832	304363552
73	1-methylimidazoleacetate	Amino Acid	Histidine Metabolism	32350	LC/MS Pos Early	100001208	2064	141.066	2625-49-2	75810	C05828	HMDB02820	6475630	9791835	7.14383e+06	4410106	2710445	3030301	1049432	5611618	1776659	4993936	10112998	2.83828e+06	4765687	2423937	2574325	6366660
2728	1-methylnicotinamide	Cofactors and Vitamins	Nicotinate and Nicotinamide Metabolism	27665	LC/MS Pos Early	55	1940	137.071	1005-24-9	10129985	C02918	HMDB00699	1177830	15895836	1058114	34286720	12595507	2794452	824589	6620231	2865461	7294384	2485176	3458187	21958452	3274053	19392872	3495383
1712	1-myristoylglycerol (14:0)	Lipid	Monoacylglycerol	35625	LC/MS Neg	100001618	6353.3	227.202	75685-84-6	79050	C01885	HMDB11561	10156835	10300964	6889950	5251818	1781846	2398869	1683644	2362726	1098035	1124271	1.43684e+06	3.96903e+06	5316192	2094299	1504646	13255952
1745	1-oleoyl-2-linoleoyl-glycerol (18:1/18:2)	Lipid	Diacylglycerol	46798	LC/MS Pos Late	100002989	3115	636.556	106292-55-1				10865108	13069122	10591017	6966705	6346004	7647252	418633	384005	2158261	1284142	6.68475e+06	2915682	3477698	2512060	2069560	1.73503e+06
1482	1-oleoyl-2-linoleoyl-GPC (18:1/18:2)*	Lipid	Phospholipid Metabolism	52453	LC/MS Pos Late	100008981	2165	784.585					243664352	366337408	218075632	229993760	278868960	151357680	101251376	160634320	167300160	160559984	189503648	127056840	246915904	179390064	143240272	179307776
1531	1-oleoyl-2-linoleoyl-GPE (18:1/18:2)*	Lipid	Phospholipid Metabolism	52687	LC/MS Pos Late	100009078	2270	742.538		9546753		HMDB05349	3.44568e+06	5995322	3.58278e+06	2658045	2345644	1528596	667838	419973	1382374	950238	1988070	786392	1678568	1110499	1027701	1328325
1746	1-oleoyl-3-linoleoyl-glycerol (18:1/18:2)	Lipid	Diacylglycerol	46799	LC/MS Pos Late	100002990	3223	636.556	104346-53-4				11576788				3728000			378008		1290311		3031430	3689789		1559316	966092
1721	1-oleoylglycerol (18:1)	Lipid	Monoacylglycerol	21184	LC/MS Neg	100000924	6300	281.249	111-03-5	5283468		HMDB11567	93884008	124386984	98944168	72527648	50055100	64992360	34966584	73066504	15269706	18394844	30978876	91383848	63474664	53811452	35505316	206224432
1589	1-oleoyl-GPC (18:1)	Lipid	Lysolipid	48258	LC/MS Pos Late	100001272	1540	522.355	19420-56-5	16081932		HMDB02815	487121856	783345216	445147008	481820832	570883584	343397152	252716576	457526624	368176448	279285760	332590432	242959504	424321472	308731136	269020640	307162400
1622	1-oleoyl-GPE (18:1)	Lipid	Lysolipid	35628	LC/MS Pos Late	100001569	1554	480.308	89576-29-4	9547071		HMDB11506	5451103	8805435	5342750	5855799	5183650	4233584	2903088	6218583	3186246	2917068	4336606	2316546	3.78835e+06	3443819	2567010	3758743
1526	1-palmitoleoyl-2-linoleoyl-GPC (16:1/18:2)*	Lipid	Phospholipid Metabolism	52683	LC/MS Pos Late	100009075	2003	756.554					39269536	76203976	28783068	32259348	42056076	19356282	11107662	28138834	18860632	19344148	23365904	15039430	37309208	21300364	18165084	25243896
1735	1-palmitoleoylglycerol (16:1)*	Lipid	Monoacylglycerol	52431	LC/MS Neg	100008952	6094	253.217					8.02601e+06	25319636	7021007	4362714	4.02552e+06	4435905	957245	2.04272e+06	678461		919374	5885639	3850851	4596797	613438	11797892
1583	1-palmitoleoyl-GPC (16:1)*	Lipid	Lysolipid	33230	LC/MS Pos Late	100001511	1450	494.324		24779461		HMDB10383	54416400	159183632	55771240	53823516	64193740	39669260	19950212	54907144	40779908	28316092	39984472	27254572	57779060	31237936	23759604	35188220
1475	1-palmitoyl-2-arachidonoyl-GPC (16:0/20:4)	Lipid	Phospholipid Metabolism	52462	LC/MS Pos Late	100008914	2091	782.569	35418-58-7	10747814			889699968	1190873216	720024192	1059082048	1177409152	958497984	1047703616	698736960	876444480	604194240	839154112	790264896	845852416	879335232	861626944	855015360
1495	1-palmitoyl-2-arachidonoyl-GPE (16:0/20:4)*	Lipid	Phospholipid Metabolism	52464	LC/MS Pos Late	100008990	2198	740.522		9546800		HMDB05323	6413198	11022755	9230762	5730719	4609725	5169698	3567733	505018	4743337	1.90831e+06	4519406	2895193	3636096	3299156	3.83074e+06	3311988
1486	1-palmitoyl-2-arachidonoyl-GPI (16:0/20:4)*	Lipid	Phospholipid Metabolism	52467	LC/MS Polar	100008993	892	857.519					1432093	1.7894e+06	865492	716380	989359	571943	637749	1010039	856021	576077	520802	809528	887218	862044	875043	1317772
1523	1-palmitoyl-2-linolenoyl-GPC (16:0/18:3)*	Lipid	Phospholipid Metabolism	52684	LC/MS Pos Late	100009076	2034	756.554					14935854	28180592	14479209	17762484	15601039	11051550	6587483	15793433	10519597	7508342	14079869	7686194	12663674	12571872	8854907	11903422
1748	1-palmitoyl-2-linoleoyl-glycerol (16:0/18:2)*	Lipid	Diacylglycerol	52633	LC/MS Pos Late	100009052	3080	610.541		9543695		HMDB05207,HMDB07103	5068850	5057511	5357198	1904183	2406624	3273482	187372		1053085	312677	1438910	1.91735e+06	1756497	1558115	1051759	1105375
1469	1-palmitoyl-2-linoleoyl-GPC (16:0/18:2)	Lipid	Phospholipid Metabolism	42446	LC/MS Pos Late	1537	2160	758.569	40811-94-7	5287971			1698132736	2150868480	1778025472	2023975424	1617189888	1299167104	1378489216	1399361408	1183639552	1141735808	1547351936	1177861120	1490877568	1579086336	1301158016	1377833600
1497	1-palmitoyl-2-linoleoyl-GPE (16:0/18:2)	Lipid	Phospholipid Metabolism	42449	LC/MS Pos Late	100001870	2275	716.522		9546747		HMDB05322	8470222	12098706	12058120	6679015	5340213	5133200	2987727	388664	3.36833e+06	2175951	5459060	2882511	3.54455e+06	3117325	3427659	3147996
1484	1-palmitoyl-2-linoleoyl-GPI (16:0/18:2)	Lipid	Phospholipid Metabolism	52450	LC/MS Polar	1528	910	833.518					341930	451572	503997	352575	495443	220547		491657	327879	273384	226895	325566	439605	487700	391243
1467	1-palmitoyl-2-oleoyl-GPC (16:0/18:1)	Lipid	Phospholipid Metabolism	52461	LC/MS Pos Late	1539	2358	760.585	26853-31-6;26853-31-6	6436017			562382528	870778944	485455456	534062912	649080576	393403136	449412384	598698688	424005888	343976928	373724832	299079584	492312544	414638496	383314464	410713664
1490	1-palmitoyl-2-oleoyl-GPE (16:0/18:1)	Lipid	Phospholipid Metabolism	19263	LC/MS Pos Late	1526	2509	718.538	26662-94-2	5283496		HMDB05320	1.7788e+06	3961301	2.80412e+06	1288398	1348959	1439149		376568	976394	392681	866948	378087	776923	350249	496028	481710
1478	1-palmitoyl-2-palmitoleoyl-GPC (16:0/16:1)*	Lipid	Phospholipid Metabolism	52470	LC/MS Pos Late	100008984	2160	732.554					34514104	99177080	33625364	33102632	43384680	22843920	13927777	32758654	25399820	18687384	24820984	16246619	37612460	21781508	17975494	24274066
1514	1-palmitoyl-2-stearoyl-GPC (16:0/18:0)	Lipid	Phospholipid Metabolism	52616	LC/MS Pos Late	100008921	2653	762.601	59403-51-9				39983756	34588816	31631398	38235168	43844940	26590168	25254696	29783512	26351242	22355244	25818300	24602652	26843206	26471670	28180800	28627758
1716	1-palmitoylglycerol (16:0)	Lipid	Monoacylglycerol	21127	LC/MS Neg	100000827	6400	255.233	542-44-9	14900		HMDB31074	106133512	110448176	121723608	49317980	17345996	28662508	25130164	37627196	13444855	6103792	13751496	75094048	27936926	23781168	11583875	158097840
1581	1-palmitoyl-GPC (16:0)	Lipid	Lysolipid	33955	LC/MS Pos Late	100001263	1525	496.34	17364-16-8	86554		HMDB10382	1875852288	2157013504	1710718464	1803103744	1851256192	1491535616	1312497152	1340699904	1504801280	1123405312	1398239616	1269166080	1624853504	1360712192	1239000320	1240542592
1617	1-palmitoyl-GPE (16:0)	Lipid	Lysolipid	35631	LC/MS Pos Late	100001567	1544	454.293		9547069		HMDB11503	21037272	24351248	23021150	25042118	19633484	16831344	12411017	19233474	16251763	14021417	16750145	13983793	18151082	17883598	15993517	15408183
1640	1-palmitoyl-GPI (16:0)*	Lipid	Lysolipid	35305	LC/MS Neg	100001655	5564	571.289				HMDB61695	999572	2132212	1099162	2940644	1108492	678181	857165	1233476	989838	1023524	1181212	924433	1525710	969791	895065	1712475
1468	1-stearoyl-2-arachidonoyl-GPC (18:0/20:4)	Lipid	Phospholipid Metabolism	42450	LC/MS Pos Late	100001869	2300	810.601	35418-59-8	16219824			1123597440	1101292032	1014173696	1448943616	1390255488	1346221312	1485718016	816817728	1196212224	859512576	1399266176	1137019776	909616000	1317908864	1257030016	1073659264
1492	1-stearoyl-2-arachidonoyl-GPE (18:0/20:4)	Lipid	Phospholipid Metabolism	52447	LC/MS Pos Late	100008977	2424	768.554		5289133			24227974	34794160	30899230	22632032	17898260	19225836	14770844	1430398	17408818	8373120	19906848	11766057	10230789	13538433	12461699	11536420
1481	1-stearoyl-2-arachidonoyl-GPI (18:0/20:4)	Lipid	Phospholipid Metabolism	52449	LC/MS Polar	100000616	870	885.549					15661363	13552446	5776485	6403995	10284773	6501207	9569291	7271761	8477895	5850294	5616953	8.12559e+06	6092179	8871422	9015627	13047388
1476	1-stearoyl-2-linoleoyl-GPC (18:0/18:2)*	Lipid	Phospholipid Metabolism	52452	LC/MS Pos Late	100008980	2380	786.601					1535543040	1678547712	1670127488	1867518720	1492799616	1282869888	908991616	1042762944	1101432832	1056735168	1551351040	1058043392	1165205376	1286152960	1281738880	1311894272
1500	1-stearoyl-2-linoleoyl-GPE (18:0/18:2)*	Lipid	Phospholipid Metabolism	52446	LC/MS Pos Late	100008976	2522	744.554		9546749			23519254	30326632	31711120	18293448	9803188	12427087	4417443	1209886	7535382	4762928	16549418	6090379	7207084	8.0465e+06	5153826	8.20954e+06
1472	1-stearoyl-2-oleoyl-GPC (18:0/18:1)	Lipid	Phospholipid Metabolism	52438	LC/MS Pos Late	100008904	2644	788.616	56421-10-4				181063472	221179088	176867344	184209232	197014464	137157552	111873504	189944208	128724976	110440112	146190656	96517968	136243472	130558080	132144560	142087200
1494	1-stearoyl-2-oleoyl-GPE (18:0/18:1)	Lipid	Phospholipid Metabolism	42448	LC/MS Pos Late	100001856	2858	746.569					2294316	3987385	2870178	1876079	985185	1094093	147619	565998		301208	1260930	550153	829209	767585	299932	736094
1587	1-stearoyl-GPC (18:0)	Lipid	Lysolipid	33961	LC/MS Pos Late	100001271	1606	524.371	19420-57-6	497299		HMDB10384	1501433728	1315604352	1345761920	1440502016	1500826240	1247422592	1093736064	932761216	1168414848	872603648	1260461696	1148035968	1106780288	1142875520	1135048704	988027072
1620	1-stearoyl-GPE (18:0)	Lipid	Lysolipid	42398	LC/MS Pos Late	100001461	1626	482.324	69747-55-3	9547068		HMDB11130	28609392	29706686	29325296	35401008	27873466	21523476	18295144	20749060	20024384	20812118	24470928	19300146	21323960	24885782	23281310	20496056
1643	1-stearoyl-GPI (18:0)	Lipid	Lysolipid	19324	LC/MS Neg	100000656	5794.3	599.32	796963-93-4			HMDB61696	4817079	5597613	2.92273e+06	9483705	5378680	3229938	5794911	2966090	4625509	5910271	5042786	5564675	3806319	3685505	5025465	7362459
2995	2,3-dihydroxyisovalerate	Xenobiotics	Food Component/Plant	38276	LC/MS Polar	100002417	1050	133.051	1756-18-9	677	C04039	HMDB12141		240854			304852		572304	529034		256928			429290		247927	453219
84	2-aminoadipate	Amino Acid	Lysine Metabolism	6146	LC/MS Pos Early	381	1912	162.076	542-32-5;1118-90-7	469	C00956	HMDB00510	2.96239e+06	6.36038e+06	8448499	8.29535e+06	6.05418e+06	6663624	5368969	1.57894e+06	3466028	8771906	5302162	4008918	2254270	4982592	2519192	4111522
326	2-aminobutyrate	Amino Acid	Methionine, Cysteine, SAM and Taurine Metabolism	42374	LC/MS Pos Early	1128	2059	104.071	1492-24-6	439691	C02261	HMDB00650	84479048	56693508	57872604	57441644	88746592	75204288	219740512	96623984	82701840	83454192	61723376	98528560	69652200	70369368	78957464	102664088
1212	2-aminoheptanoate	Lipid	Fatty Acid, Amino	43761	LC/MS Pos Early	100004542	3160	146.118	1115-90-8	227939			2120985	1878015	2100898	2669158	1.5739e+06	1.61484e+06	481634	2278133	1227191	1542269	1826726	1499622	2110671	2340614	2327002	3942990
3621	2-aminophenol sulfate	Xenobiotics	Chemical	43266	LC/MS Neg	100004322	1677	188.002		181670		HMDB61116	836883	495313	744678	611375	349736	304277		592995	227348	517541	528712	398033	435214	454334	606678	551565
1727	2-arachidonoylglycerol (20:4)	Lipid	Monoacylglycerol	19266	LC/MS Neg	100000584	6170	303.233	53847-30-6	5282280	C13856	HMDB04666	245079		188101	296447	392367	238742	226050	542200				91814		182610		639728
2699	2'-deoxycytidine	Nucleotide	Pyrimidine Metabolism, Cytidine containing	15949	LC/MS Pos Early	100000125	2193	228.098	951-77-9	13711	C00881	HMDB00014	724111232	521053824	550970176	562179968	641205504	708840000	822341440	593206784	673913920	676247232	737568576	704287040	703437952	690842624	738219136	563928192
2677	2'-deoxyuridine	Nucleotide	Pyrimidine Metabolism, Uracil containing	1412	LC/MS Neg	536	1586	111.02	951-78-0	13712	C00526	HMDB00012	910097	902603	774781	941105	855291	990464	1.71347e+06	1147288	1129188	1101700	1099584	768423	767628	956687	1183955	705866
1734	2-docosahexaenoylglycerol (22:6)*	Lipid	Monoacylglycerol	48675	LC/MS Neg	100006352	6000	309.222				HMDB11557	234984	381966	156104	269235	141309	185822	103202	196035			61458		151586	127376		331304
292	2-hydroxy-3-methylvalerate	Amino Acid	Leucine, Isoleucine and Valine Metabolism	36746	LC/MS Neg	100001541	1800	131.071	488-15-3	164623		HMDB00317	1.90381e+06	897071	1662808	2.06943e+06	451541	632877	1295329	1720833	249499	952619	1079477	1.02257e+06	788396	902946	476667	910727
3314	2-hydroxyacetaminophen sulfate*	Xenobiotics	Drug	33173	LC/MS Neg	100001791	1674	246.008
1162	2-hydroxyadipate	Lipid	Fatty Acid, Dicarboxylate	31934	LC/MS Polar	100001153	3000	161.046	18294-85-4	193530	C02360	HMDB00321			251072	309870		267672	124350	149173							247743	538009
345	2-hydroxybutyrate/2-hydroxyisobutyrate	Amino Acid	Methionine, Cysteine, SAM and Taurine Metabolism	52281	LC/MS Polar	100008928	1258	103.04					5166031	3992313	5548143	6.8036e+06	4491827	5010010	29487686	12174032	5246528	9802608	5258853	4952799	5931905	4908329	5548830	6.73771e+06
1290	2-hydroxydecanoate	Lipid	Fatty Acid, Monohydroxy	42489	LC/MS Neg	100004089	4840	187.134	5393-81-7	21488			324922	267555	264584	463860	342570	545646	193336	646592	323183	375883	403277	292981	531723	406188	312538	404176
1159	2-hydroxyglutarate	Lipid	Fatty Acid, Dicarboxylate	37253	LC/MS Polar	100002070	3352.8	147.03	40951-21-1	43	C02630	HMDB00606	21406280	17492214	14785418	17371090	17871176	18723452	15157606	20660468	9541148	12204461	17276760	14004002	12624596	13075932	12459876	33099328
1289	2-hydroxyoctanoate	Lipid	Fatty Acid, Monohydroxy	22036	LC/MS Neg	100000743	3736.8	159.103	617-73-2	94180		HMDB02264	131098		100035	181240				202872			140660	165901	141323			399609
1292	2-hydroxypalmitate	Lipid	Fatty Acid, Monohydroxy	35675	LC/MS Neg	100001579	5511.2	271.228	764-67-0	92836		HMDB31057	17239002	15267830	15575930	30314780	17764590	15806431	27098496	28438676	45320612	38734744	16812648	22278594	26965822	26117420	31431788	27934210
1293	2-hydroxystearate	Lipid	Fatty Acid, Monohydroxy	17945	LC/MS Neg	1239	5695	299.259	629-22-1	69417	C03045		4276753	4129183	3960934	8.27571e+06	3888382	3508001	5895301	5288229	8909758	6297191	3525285	4413038	5531119	4366900	6207917	7.46904e+06
3001	2-isopropylmalate	Xenobiotics	Food Component/Plant	15667	LC/MS Polar	100000409	2605	175.061	3237-44-3	77	C02504	HMDB00402	525394		83054	170699	876536	357848		284700						229927		727611
1724	2-linoleoylglycerol (18:2)	Lipid	Monoacylglycerol	32506	LC/MS Neg	100000987	6250	279.233	3443-82-1	5365676		HMDB11538	9487737	13028294	10550564	8408639	4193470	8960024	3519680	4525291	1515497	710240	1830484	17262208	7402067	6.02118e+06	2595738	33029984
3321	2-methoxyacetaminophen glucuronide*	Xenobiotics	Drug	33161	LC/MS Neg	100001795	1633	356.099
3315	2-methoxyacetaminophen sulfate*	Xenobiotics	Drug	47031	LC/MS Neg	100001793	1949	260.023
287	2-methylbutyrylcarnitine (C5)	Amino Acid	Leucine, Isoleucine and Valine Metabolism	45095	LC/MS Pos Early	100001509	3035	246.17	31023-25-3	6426901		HMDB00378	16345540	3316785	7558660	4330047	3.39729e+06	2174013	21675756	4476923	4632556	3919739	12209028	15379399	8318754	11854404	12384197	10629020
288	2-methylbutyrylglycine	Amino Acid	Leucine, Isoleucine and Valine Metabolism	31928	LC/MS Pos Early	100001155	2000	160.097	52320-67-9	193872		HMDB00339	812710	174052	468173	379478	324297	206292	1420899	502521	258813	461861	428006	945677	694201	821633	912826	718931
1722	2-oleoylglycerol (18:1)	Lipid	Monoacylglycerol	21232	LC/MS Neg	100000943	6200	281.249	3443-84-3	5319879			7762305	30611556	19469696			12847916	3.85279e+06	2.56613e+06	12881406	328857	4196618	7758460	4280099	14948456		25361284
86	2-oxoadipate	Amino Acid	Lysine Metabolism	38347	LC/MS Polar	92	2633.1	159.03	3184-35-8	71	C00322	HMDB00225	896225	877183	736523	897188	657624	578308	778071	485952	400605	568290	668974	517854	613029	590937	470822	1973185
1736	2-palmitoleoylglycerol (16:1)*	Lipid	Monoacylglycerol	52432	LC/MS Neg	100008953	6016	253.217					754933	2583305	520123			1586928						558232		158435		1177064
1584	2-palmitoleoyl-GPC (16:1)*	Lipid	Lysolipid	47118	LC/MS Neg	100001561	5720	568.326					541233	1507411	424134	982130	459809	187613		981237	1167153	583211	319822	266963	769126	237939	369903	696291
1717	2-palmitoylglycerol (16:0)	Lipid	Monoacylglycerol	33419	LC/MS Neg	100001048	6200	255.233	23470-00-0	123409		HMDB11533	12098075	14948198	11474537	5006516	2073011	3.38732e+06	11440314	6.83711e+06	2.93834e+06	2199594	4064923	9559448	5405821	6026400		19131054
1582	2-palmitoyl-GPC (16:0)*	Lipid	Lysolipid	35253	LC/MS Neg	100001562	6215	570.341		15061532		HMDB61702	26717444	34210080	15628148	32310458	22074540	15446310	21176678	27578488	56273836	31230840	14933281	19499944	25812948	18349016	25821160	32775060
2909	2-piperidinone	Xenobiotics	Food Component/Plant	43400	LC/MS Pos Early	100004295	1675	100.076	675-20-7	12665			9560607	10471657	8.1152e+06	11825807	4274470	6051558	2139431	7.13047e+06	2692575	4508695	6292689	2205447	3959664	3753035	3163001	9702626
1621	2-stearoyl-GPE (18:0)*	Lipid	Lysolipid	41220	LC/MS Neg	100003901	6350	480.31					1245726	1006454	568517	1233638	590339	584104	947368	1207305	2930530	1704859	888356	1353956	514493	965593	1455021	2467901
2876	3-(2-hydroxyphenyl)propionate	Xenobiotics	Benzoate Metabolism	35634	LC/MS Neg	100001623	2530	165.056	495-78-3	873	C01198	HMDB33752	107313	122768	173914	148926	77529				71038	147301	63839		81843	127162		62449
180	3-(3-hydroxyphenyl)propionate	Amino Acid	Phenylalanine and Tyrosine Metabolism	35635	LC/MS Neg	100001624	1980	165.056	621-54-5	91	C11457	HMDB00375	4581324	215652	840767	794437	217646	11397991		7795095		368938	456669	168524	694405	593461	434077	243853
176	3-(3-hydroxyphenyl)propionate sulfate	Amino Acid	Phenylalanine and Tyrosine Metabolism	45415	LC/MS Neg	100005391	1294	245.013	86321-32-6	187488			3321168	70187	537483	449066	63177	6793835		3049066		114421	144926	39936	357561	319828	208603	98981
129	3-(4-hydroxyphenyl)lactate	Amino Acid	Phenylalanine and Tyrosine Metabolism	32197	LC/MS Neg	240	1379	181.051	6482-98-0	9378	C03672	HMDB00755	5926121	5756092	5833805	6964698	7828629	6569618	5437473	7725340	6064350	6896043	4749168	5537117	4468175	5832066	5327565	4273139
181	3-(4-hydroxyphenyl)propionate	Amino Acid	Phenylalanine and Tyrosine Metabolism	39587	LC/MS Neg	100002914	1670	165.056	501-97-3	10394	C01744	HMDB02199	284306	181610	264027	220474		213223		3546783			259479		163286	107942	77130	255071
3316	3-(cystein-S-yl)acetaminophen*	Xenobiotics	Drug	34365	LC/MS Pos Early	100001797	2420	271.075		5233914
3317	3-(N-acetyl-L-cystein-S-yl) acetaminophen	Xenobiotics	Drug	45721	LC/MS Neg	2048	2094	311.071	52372-86-8	83967
2014	3-dehydrocholate	Lipid	Secondary Bile Acid Metabolism	43835	LC/MS Neg	100001062	5050	405.265	2304-89-4	159655		HMDB00502		771991		357598	782822	175854		1325257	124760	376758	632822
293	3-hydroxy-2-ethylpropionate	Amino Acid	Leucine, Isoleucine and Valine Metabolism	32397	LC/MS Neg	100001170	975	117.056	4374-62-3	188979		HMDB00396	644313	364115	901551	928439	530549	678058	2242932	1056000	632700	1057125	752603	827483	1066675	1658987	1056703	749323
1793	3-hydroxy-3-methylglutarate	Lipid	Mevalonate Metabolism	531	LC/MS Polar	112	2700	161.046	503-49-1	1662	C03761	HMDB00355	6451652	4708733	6893960	6215604	6930456	5862126	12265113	8722203	5844294	9373289	6786546	9009134	6044069	8931611	8663871	11735056
1285	3-hydroxybutyrate (BHBA)	Lipid	Ketone Bodies	542	LC/MS Polar	254	1443.3	103.04	625-72-9	441	C01089	HMDB00357	37545096	37601400	37169584	34805792	37142312	36788364	573908096	124424648	93699440	202745200	43840096	122412440	70668448	167294208	229198672	58167500
1257	3-hydroxybutyrylcarnitine (1)	Lipid	Fatty Acid Metabolism(Acyl Carnitine)	43264	LC/MS Pos Early	100003926	2400	248.149		53481617		HMDB13127	622224	508777	898993	948896	890468	1221448	21145808	1781771	5999707	9183799	1268990	5583729	1590974	4414373	5246564	2050797
1258	3-hydroxybutyrylcarnitine (2)	Lipid	Fatty Acid Metabolism(Acyl Carnitine)	52984	LC/MS Pos Early	100009271	2340	248.149					876206	704461	829087	784291	1129655	672273	3358078	1315682	2084243	2.7033e+06	1184174	1.96074e+06	1053530	1561562	1803321	1496401
3048	3-hydroxycinnamate (m-coumarate)	Xenobiotics	Food Component/Plant	20698	LC/MS Neg	100000842	1960	163.04	588-30-7;14755-02-3	637541	C12621	HMDB01713	100805		73680			243966		239673			69139
3256	3-hydroxycinnamate sulfate	Xenobiotics	Food Component/Plant	48409	LC/MS Neg	100006094	1338	242.997	86321-30-4	6443141			2077343		236119	358684		4323046		2682153		69074	125973		161429	147121	74876	33804
1297	3-hydroxydecanoate	Lipid	Fatty Acid, Monohydroxy	22053	LC/MS Neg	100000997	4634.7	187.134	5561-87-5	26612		HMDB02203	3057553	1638229	1121051	2745444	3.73035e+06	3480508	2879045	1122962	2500287	1209499	2806619	2249927	1585919	2066489	2459493	2269866
2825	3-hydroxyhippurate	Xenobiotics	Benzoate Metabolism	39600	LC/MS Neg	100002122	1687	194.046	1637-75-8	450268		HMDB06116	70418					78036		109602
301	3-hydroxyisobutyrate	Amino Acid	Leucine, Isoleucine and Valine Metabolism	1549	LC/MS Polar	111	1619.1	103.04	2068-83-9	87	C06001	HMDB00336	12015966	9955913	10544628	12423258	10126340	8567447	25361120	13951742	9696989	14806735	10564746	13877467	10344435	14559788	15617046	11466693
1299	3-hydroxylaurate	Lipid	Fatty Acid, Monohydroxy	32457	LC/MS Neg	100001112	5175	215.165	53941-38-1	94216		HMDB00387	1210325	1041445	701032	1.59213e+06	1765258	1217058	1.32262e+06	1231287	1336046	661878	1281241	1086872	905171	1346269	1554205	1.04434e+06
1296	3-hydroxyoctanoate	Lipid	Fatty Acid, Monohydroxy	22001	LC/MS Neg	100000773	3446	159.103	88930-08-9	26613		HMDB01954	1009137	715053	346987	750689	1000469	1.87889e+06	1320627	536261	797775	1169976	819101	1025726	611242	748034	1010047	880709
3720	3-hydroxypyridine sulfate	Xenobiotics	Chemical	48448	LC/MS Neg	100006098	1595.5	173.987	1955-23-3				2366106	1195001	2465665	1802233	516954	978128		375693	344924	532305	1064468	319554	1.04757e+06	831017	798771	1890257
217	3-indoxyl sulfate	Amino Acid	Tryptophan Metabolism	27672	LC/MS Neg	100000467	2222.2	212.002	2642-37-7	10258		HMDB00682	8718882	34092040	12806075	68552640	8803472	18562856	18676432	75921376	38990760	41213960	76652616	21954576	37106892	73658064	40726456	34553720
2877	3-methoxycatechol sulfate (1)	Xenobiotics	Benzoate Metabolism	48763	LC/MS Neg	100006375	2163	218.997												145345
150	3-methoxytyrosine	Amino Acid	Phenylalanine and Tyrosine Metabolism	12017	LC/MS Pos Early	1342	2555	212.092	300-48-1	1670		HMDB01434	2539240	2133855	2723687	2356787	2623214	2615814	3138214	3649384	3.37413e+06	3109702	3.27385e+06	3017218	2698256	3.63292e+06	3174271	3780336
298	3-methyl-2-oxobutyrate	Amino Acid	Leucine, Isoleucine and Valine Metabolism	44526	LC/MS Neg	100000936	1465	115.04	3715-29-5	49	C00141	HMDB00019	11861377	11433289	13280818	15380461	11328968	10900552	18072348	13327362	12281886	18269710	9388828	14075409	11157958	8929570	9781297	9622385
286	3-methyl-2-oxovalerate	Amino Acid	Leucine, Isoleucine and Valine Metabolism	15676	LC/MS Neg	100000036	2064.2	129.056	1460-34-0;51829-07-3	47	C00671	HMDB03736	29597942	34460308	42853228	49243632	22290288	30499640	71928416	37582808	25629324	71583888	24323036	41927456	40751984	21066260	23634428	28216846
1163	3-methyladipate	Lipid	Fatty Acid, Dicarboxylate	36749	LC/MS Polar	100001765	2865	159.066	3058-01-03	12292		HMDB00555			128883		155841	320589	186956	274698	174170	219256			121095	206306	247244	277479
58	3-methylhistidine	Amino Acid	Histidine Metabolism	15677	LC/MS Neg	100000042	906.3	168.078	368-16-1	64969	C01152	HMDB00479	3113771	3003708	2693706	5376217	5232239	4552132	8881229	5167146	4854515	3706302	3117562	5909886	4706886	4873328	5306908	4745605
183	3-phenylpropionate (hydrocinnamate)	Amino Acid	Phenylalanine and Tyrosine Metabolism	15749	LC/MS Neg	100000010	2860	149.061	501-52-0	107	C05629	HMDB00764	6643596	6866049	7967989	5385061	4180580	1986967	72407	192447	3781126	9571155	7378895	6162922	7143044	8084682	7829316	6558198
835	3-phosphoglycerate	Carbohydrate	Glycolysis, Gluconeogenesis, and Pyruvate Metabolism	1414	LC/MS Pos Early	132	590	187	80731-10-8	724	C00597	HMDB00807	949652	1122879	3574901	743642	988616	471743	848878	587439	4696171	976009	279434	872079	257215	260729	350861	355898
2679	3-ureidopropionate	Nucleotide	Pyrimidine Metabolism, Uracil containing	3155	LC/MS Pos Early	1053	875	133.061	462-88-4	111	C02642	HMDB00026	7187496	10833090	6012800	4838284	5432973	6198587	5386262	6263345	7784337	7525652	7217249	5836058	5471488	6085207	6010778	4277736
3319	4-acetamidophenol	Xenobiotics	Drug	12032	LC/MS Neg	1383	2173.7	150.056	103-90-2	1983	C06804	HMDB01859
3320	4-acetamidophenylglucuronide	Xenobiotics	Drug	15736	LC/MS Neg	100000043	1400	326.088	120595-80-4	83944		HMDB10316
3318	4-acetaminophen sulfate	Xenobiotics	Drug	37475	LC/MS Neg	2049	1792	230.013	10066-90-7;32113-41-0	83939	C06804	HMDB59911
3339	4-acetylphenol sulfate	Xenobiotics	Drug	44620	LC/MS Neg	100000711	2375	215.002		4684006			103563	52155	72241	278905	295951	345832		33302	27215	51651	42677	29172	621305	349051	51035	502108
3219	4-allylphenol sulfate	Xenobiotics	Food Component/Plant	37181	LC/MS Neg	100001868	3805	213.023					772083			88171	208424			93279	169214					1033915	604039	667665
3277	4-ethylphenol glucuronide	Xenobiotics	Food Component/Plant	52937	LC/MS Neg	100009049	3167	297.098								8404430	11100992	5515574			550111				8997962	7875783	750681	10734558
2864	4-ethylphenylsulfate	Xenobiotics	Benzoate Metabolism	36099	LC/MS Neg	100001756	3580	201.023	123-07-9		C13637		134542	78513	91527	115504368	145096656	117275024	254104	115122	9097229	66526	56391	110908	187038128	185034256	12870898	194023904
398	4-guanidinobutanoate	Amino Acid	Guanidino and Acetamido Metabolism	15681	LC/MS Pos Early	100000096	2320	146.092	463-003;463-00-3	500	C01035	HMDB03464	28058986	29843160	35650488	99136832	32797172	28486280	21071172	45078360	30274772	19843064	14215678	23906792	34573012	48310120	32012884	39292696
2841	4-hydroxybenzoate	Xenobiotics	Benzoate Metabolism	21133	LC/MS Neg	100000862	820	137.024	99-96-7	135	C00156	HMDB00500	1652455	990170	990586	3316992	1726492	1533127	1.93907e+06	6454848	2463598		1126194	1559957	1.0201e+06	2168186	1376592	2478707
200	4-hydroxycinnamate sulfate	Amino Acid	Phenylalanine and Tyrosine Metabolism	48410	LC/MS Neg	100006095	1000	242.997	376374-66-2	6070438			577698	212814	268602	517113	112941	352421		926048			364633		116656			264386
2826	4-hydroxyhippurate	Xenobiotics	Benzoate Metabolism	35527	LC/MS Neg	100001423	1475	194.046	2482-25-9	151012		HMDB13678	274333	129176	176853	315681	105349	152083		2127190	63679	65503	193364	77748	46985	118279	84921	171759
182	4-hydroxyphenylacetyl glycine	Amino Acid	Phenylalanine and Tyrosine Metabolism	43525	LC/MS Neg	100004418	1622	208.062	28116-23-6	440732	C05596		67984	51205	77721	49590	47916	41443	32064	191402	96672	41235	100537	19290	24308	109252	60783	78820
127	4-hydroxyphenylpyruvate	Amino Acid	Phenylalanine and Tyrosine Metabolism	1669	LC/MS Neg	1141	1690.1	179.035	156-39-8	979	C01179	HMDB00707	152963	273729	156327	250201	334614	200760	167211	75080	164823	217799	139339	179543	102479	221433	113147	160187
74	4-imidazoleacetate	Amino Acid	Histidine Metabolism	32349	LC/MS Pos Early	100001207	2055	127.05	645-65-8	96215	C02835	HMDB02024	12453617	37222640	20413606	38809640	12523115	25599286	15488884	14625457	23501286	45075896	13639546	19532338	34909160	23520650	12828235	46647284
257	4-methyl-2-oxopentanoate	Amino Acid	Leucine, Isoleucine and Valine Metabolism	22116	LC/MS Neg	100000551	2170	129.056	816-66-0	70	C00233	HMDB00695	51560472	51042504	57317468	71762184	38054456	47406276	80572904	58610564	45040552	79463968	42188348	63235656	49329260	36466296	33001954	47181648
2854	4-methylcatechol sulfate	Xenobiotics	Benzoate Metabolism	46146	LC/MS Neg	100004111	2665	203.002					1808287	1786423	1402285	1236563	563602	496753	285296	439462	311422	899759	1127251	747727	921343	1224134	1303441	1130380
2865	4-vinylphenol sulfate	Xenobiotics	Benzoate Metabolism	36098	LC/MS Neg	100001755	3320	199.007	2628-17-3	6426766	C05627	HMDB04072	624939	585607	546520	2300041	1644631	1392574		340741	195376	434608	547201	245658	4443170	2668912	472845	2.6566e+06
1304	5-hydroxyhexanoate	Lipid	Fatty Acid, Monohydroxy	31938	LC/MS Neg	100001148	1267	131.071	44843-89-2	170748		HMDB00525			72113				138053		115793	205025			139545	123988	211904	182842
82	5-hydroxylysine	Amino Acid	Lysine Metabolism	15685	LC/MS Pos Early	100000054	2790	163.108	13204-98-3	1029	C16741	HMDB00450	30833602	17574332	19615290	19792842	22400512	17872774	15438630	20907898	26633320	34020696	24781312	21033856	22013792	21471934	24531060	26503832
2700	5-methyl-2'-deoxycytidine	Nucleotide	Pyrimidine Metabolism, Cytidine containing	38159	LC/MS Pos Early	100002300	2303	242.114	838-07-3	440055	C03592	HMDB02224	14302888	13666595	13104393	18170580	13155255	12794016	13075585	21367184	11782406	28429032	14698439	13311470	13946172	20299242	16807228	18970600
2692	5-methylcytidine	Nucleotide	Pyrimidine Metabolism, Cytidine containing	22119	LC/MS Pos Early	100000763	2227	258.108	2140-61-6	92918		HMDB00982	94760128	73198320	76401432	74271472	86206536	79219016	91820992	71260768	92142576	93334080	86993520	95718424	89754488	85473808	101929032	92436720
389	5-methylthioadenosine (MTA)	Amino Acid	Polyamine Metabolism	1419	LC/MS Pos Early	212	2752	298.097	2457-80-9	439176	C00170	HMDB01173	2263292	1539452	1764217	1975611	1980657	2150388	1.6717e+06	2362487	2795877	4930446	2002297	2366032	2225978	3044134	3032161	2511471
2666	5-methyluridine (ribothymidine)	Nucleotide	Pyrimidine Metabolism, Uracil containing	35136	LC/MS Neg	100001446	1778.1	257.078	1463-10-1	445408		HMDB00884	145742	149496	118034	141185	151450	164527	113684	172752	148403	184983	194876	109897	139574	155364	250905	153616
408	5-oxoproline	Amino Acid	Glutathione Metabolism	1494	LC/MS Neg	1021	738.5	128.035	98-79-3	7405	C01879	HMDB00267	17038920	18631700	17343416	20357698	23757890	18524862	20924320	17429332	15283197	26699876	16693044	21531012	18230744	15706134	17339440	22751630
3731	6-hydroxyindole sulfate	Xenobiotics	Chemical	48698	LC/MS Neg	100006260	2498	212.002					108465	350174	163386	789757	86265	246126	143377	951735	391337	507109	810786	284524	391115	590165	439674	374112
2005	6-oxolithocholate	Lipid	Secondary Bile Acid Metabolism	46336	LC/MS Neg	100001068	5033	389.27	2393-61-5	164960				247248		375565	509507	378804	491077	894346	145965	412254	475077		74098			144154
104	6-oxopiperidine-2-carboxylic acid	Amino Acid	Lysine Metabolism	43231	LC/MS Neg	100004499	964.5	142.051	34622-39-4	3014237			205983	207083	355027	194553	181756	172780	180123	255064	120714	185177	177006	137476	163949	302626	127599	349266
1815	7-alpha-hydroxy-3-oxo-4-cholestenoate (7-Hoca)	Lipid	Sterol	36776	LC/MS Neg	100001609	5288.1	429.301	115538-85-7	3081085	C17337	HMDB12458	4514458	3.00013e+06	2786732	2704781	4639567	3.3896e+06	2139686	6460580	2143682	3045947	3518811	3153715	5802328	916212	3.95859e+06	4533314
1846	7-hydroxycholesterol (alpha or beta)	Lipid	Sterol	47890	LC/MS Pos Late	100005999	1930	367.336					841859	512742	465147	424104	521675		157178	880504	237095	221081	470561	495361	889934		507381	942585
2019	7-ketodeoxycholate	Lipid	Secondary Bile Acid Metabolism	31904	LC/MS Neg	100001063	4821	405.265	911-40-0	188292		HMDB00391	667347	5794242	653217	15431147	10393961	8648924	7456830	18757800	4048598	4616774	6051601	427573	2093588	511082	450367	642702
2006	7-ketolithocholate	Lipid	Secondary Bile Acid Metabolism	43830	LC/MS Neg	100001069	5082	389.27	4651-67-6	444262		HMDB00467				781828	1026282	372604		253077		330048	632750
2633	7-methylguanine	Nucleotide	Purine Metabolism, Guanine containing	35114	LC/MS Neg	100001456	1729.7	164.058	578-76-7	11361	C02242	HMDB00897	265218	186727	235420	262313	254151	243776	204142	356022	256030	343881	237531	264328	236995	294378	322612	266016
1331	9,10-DiHOME	Lipid	Fatty Acid, Dihydroxy	38399	LC/MS Neg	179	5180	313.238	263399-34-4	9966640	C14828	HMDB04704	775701	563362	797974	1128235	1090830	868743	803873	1973271	1144471	908796	977545	782951	1030147	1061414	846098	938751
1283	acetoacetate	Lipid	Ketone Bodies	33963	LC/MS Pos Early	1218	1062	103.039	3483-11-02	96	C00164	HMDB00060	7.23475e+06	3.83029e+06	5120792	3109254	4706755	4156938	38022568	12232190	6.63278e+06	1294901	8740769	13309750	7995596	15591633	20047822	8023455
1256	acetylcarnitine	Lipid	Fatty Acid Metabolism(Acyl Carnitine)	32198	LC/MS Pos Early	100000802	2282	204.123	5080-50-2	1	C02571	HMDB00201	895393088	835637696	756265664	852297792	935324160	1027172032	3436278528	1503392896	2508172544	2420213504	849398144	2063236224	1085638912	1527202432	2168970752	1727540864
1007	aconitate [cis or trans]	Energy	TCA Cycle	46173	LC/MS Neg	100001359	580	173.009			C00417	HMDB00072	47462412	44489980	41377492	47489012	42977444	38616604	29704248	43179320	35805240	41776444	39065552	37387064	32786206	37914796	37544304	46343376
2598	adenine	Nucleotide	Purine Metabolism, Adenine containing	554	LC/MS Pos Early	880	2221	136.062	73-24-5	190	C00147	HMDB00034	1.67109e+06	1345402	1392097	1372031	1294776	1401933	1144676	1736563	1361230	2372411	1403480	1402936	1.68522e+06	1.49404e+06	1.61447e+06	1554617
2597	adenosine	Nucleotide	Purine Metabolism, Adenine containing	555	LC/MS Pos Early	798	2169	268.104	58-61-7	60961	C00212	HMDB00050	280241								1388764	369136				966116	245140	288460
2593	adenosine 3',5'-cyclic monophosphate (cAMP)	Nucleotide	Purine Metabolism, Adenine containing	2831	LC/MS Neg	207	1952.2	328.045	60-92-4	6076	C00575	HMDB00058	97956	87343	52676	101609	97589	94298	86541	159257	83224	96069	76482	86403	76979	84731	67024	137823
2590	adenosine 5'-monophosphate (AMP)	Nucleotide	Purine Metabolism, Adenine containing	32342	LC/MS Pos Early	209	1013	348.07	149022-20-8	6083	C00020	HMDB00045	18924228	3137540	4778594	11511856	36992208	632088	6561542	16242800	10023310	2584822	13132502	4728269	2545794	5811297	1052079	4762626
1089	adrenate (22:4n6)	Lipid	Polyunsaturated Fatty Acid (n3 and n6)	32980	LC/MS Neg	100001193	5678	331.264	2091-25-0	5497181	C16527	HMDB02226	78031520	78558392	82091000	156022144	69141848	81247312	101195664	166218080	220460720	49965980	58757284	99304624	105400272	94196144	84958216	244670368
25	alanine	Amino Acid	Alanine and Aspartate Metabolism	1126	LC/MS Pos Early	811	1700	90.055	56-41-7	5950	C00041	HMDB00161	1034950976	969114560	1015543040	933891520	1095539712	1018031872	814036608	936205312	900392640	1087167104	896376896	1053974720	928505344	862317184	867801344	1108888320
2586	allantoic acid	Nucleotide	Purine Metabolism, (Hypo)Xanthine/Inosine containing	33434	LC/MS Polar	218	2960	175.047	99-16-1	203	C00499	HMDB01209	88251	188325		179937	276516		77222	118099	79729	326842		175590	219484	212523	299558	277160
2585	allantoin	Nucleotide	Purine Metabolism, (Hypo)Xanthine/Inosine containing	1107	LC/MS Polar	1002	1672	157.037	97-59-6	204	C02350	HMDB00462	36438576	35365084	41188116	51226884	44779756	49047908	41460728	43670828	37539732	64860508	43654044	43198040	43248124	54656496	50575100	43897444
2767	alpha-CEHC	Cofactors and Vitamins	Tocopherol Metabolism	48188	LC/MS Neg	100002206	4045	277.145	4072-32-6	9943542		HMDB01518		279197		233861	222975		108560	230280	228850	390157	205293	191200			88959	219880
2766	alpha-CEHC sulfate	Cofactors and Vitamins	Tocopherol Metabolism	47666	LC/MS Neg	100005972	3090	357.101					272062	371412	279592	532779	504356	321326	274442	502163	740411	701368	423642	430165	406178	157236	185022	374528
302	alpha-hydroxyisocaproate	Amino Acid	Leucine, Isoleucine and Valine Metabolism	22132	LC/MS Neg	100000706	1840	131.071	10303-64-7	83697	C03264	HMDB00746	1119946	725166	783593	1258058	366132	483792	989750	1117384	181747	804469	910081	632500	560112	585669	278863	526247
273	alpha-hydroxyisovalerate	Amino Acid	Leucine, Isoleucine and Valine Metabolism	33937	LC/MS Neg	100001300	1126	117.056	600-37-3	99823		HMDB00407	3134961	2182541	2607363	3942833	1204087	1622110	4140160	3.90609e+06	828905	1.9402e+06	2535210	2231934	1752223	1807655	1306772	1.9535e+06
1977	alpha-muricholate	Lipid	Primary Bile Acid Metabolism	34092	LC/MS Neg	100001280	4765	407.28	2393-58-0	3083761	C17647	HMDB00506	294041	1.98882e+06	591098	4990176	13492488	6337548	794263	3601656	3278547	9400892	9865395	194570	365600	268222	408987	855466
2755	alpha-tocopherol	Cofactors and Vitamins	Tocopherol Metabolism	1561	LC/MS Pos Late	1105	2522	430.378	59-02-9;10191-41-0	14985	C02477	HMDB01893	353913248	434326816	409799616	499306368	480793152	426995968	477540672	405898272	415039776	343299392	407912704	410671680	397386112	414498848	377691616	406627520
435	anserine	Peptide	Dipeptide Derivative	15747	LC/MS Neg	100000044	1124.8	239.115	10030-52-1	112072	C01262	HMDB00194	329577	339317	251933	398192	325044	457195	240756	256489	229225	1600612	247354	329817	259366	242900	360440	389486
221	anthranilate	Amino Acid	Tryptophan Metabolism	4970	LC/MS Pos Early	1258	2606	138.055	118-92-3	227	C00108	HMDB01123	3772482	2897986	2527151	3172534	2.04649e+06	2.00021e+06	1.94928e+06	3876525	2020180	3629326	3735940	1910774	3813190	3456391	2239847	3040979
878	arabitol/xylitol	Carbohydrate	Pentose Metabolism	48885	LC/MS Polar	100006430	1932.4	151.061					1432533	1485766	1494199	1202493	1161877	1556841	1033185	1279352	790423	2331930	1323623	1006272	1445402	1348606	1356602	2111270
880	arabonate/xylonate	Carbohydrate	Pentose Metabolism	48255	LC/MS Polar	100006115	2664.6	165.04					4247762	5456106	5.54265e+06	6342419	6773422	7736247	7235613	6112222	3208810	4459001	6628157	5234187	5959323	8342137	6872516	5509081
1059	arachidate (20:0)	Lipid	Long Chain Fatty Acid	1118	LC/MS Neg	893	6295	311.296	506-30-9	10467	C06425	HMDB02212	28937984	26257166	25947524	34402576	18270170	19128556	33756516	65080976	36546476	19569956	16385175	24317276	31098740	26953732	20741724	77086896
1088	arachidonate (20:4n6)	Lipid	Polyunsaturated Fatty Acid (n3 and n6)	1110	LC/MS Neg	229	5535	303.233	506-32-1	444899	C00219	HMDB01043	364987232	378375040	390388992	686682944	598852544	395713536	819629184	836418944	954414720	428582784	397285376	505615776	588195904	539548544	473216640	699166400
346	arginine	Amino Acid	Urea cycle; Arginine and Proline Metabolism	1638	LC/MS Pos Early	231	2825	175.119	1119-34-2	232	C00062	HMDB00517	3242927872	3077796352	3241762816	3090775808	3136187648	3039609600	3087438848	2363129344	3094343680	3070880000	2920811008	3387201536	3020095232	2395661568	2395769088	2345854464
352	argininosuccinate	Amino Acid	Urea cycle; Arginine and Proline Metabolism	15497	LC/MS Pos Early	232	2745	291.13	156637-58-0	16950;828	C03406	HMDB00052	6159072	4533679	6.78982e+06	4772070	5718740	5180945	4583667	5961059	8527600	8297969	6193774	7.84273e+06	7047548	8805338	8759997	8674922
30	asparagine	Amino Acid	Alanine and Aspartate Metabolism	512	LC/MS Pos Early	917	1225	133.061	70-47-3	6267	C00152	HMDB00168	722375232	754376832	728420096	660712256	650421440	682331200	691028992	504222528	581021184	679229056	626270720	709705792	685046208	647598016	562769216	678102272
28	aspartate	Amino Acid	Alanine and Aspartate Metabolism	443	LC/MS Pos Early	234	1165	134.045	56-84-8	5960	C00049	HMDB00191	49881064	52262412	35752584	45489744	50659392	47681436	26128338	34222036	47492368	63512116	44992316	49103008	34125544	48557272	40843712	50155564
1171	azelate (nonanedioate)	Lipid	Fatty Acid, Dicarboxylate	18362	LC/MS Neg	2029	1276	187.098	123-99-9	2266	C08261	HMDB00784	600740	392612	467134	431467	289956	436781	268719	1091966	473058	151227	293283	197045	296716	240946	268145	526505
1776	behenoyl sphingomyelin (d18:1/22:0)*	Lipid	Sphingolipid Metabolism	48492	LC/MS Pos Late	100006294	3083	787.669					61052432	36190184	36292056	45163564	73621096	33263548	32549106	57981960	32061632	45322396	32776830	46617324	44956964	41043132	50173320	59120320
2832	benzoate	Xenobiotics	Benzoate Metabolism	15778	LC/MS Neg	100000008	1750	121.029	65-85-0	243	C00180	HMDB01870	3773707	6523179	3115944	13019719	7421803	1767442	2657459	3314580	2914056	83330128	958287	4771970	10567459	6462634	11665730	6807048
2680	beta-alanine	Nucleotide	Pyrimidine Metabolism, Uracil containing	55	LC/MS Pos Early	244	1939	90.055	56-41-7;107-95-9	239	C00099	HMDB00056	16878660	17503562	21002062	18289484	18131858	28461730	16242242	32495248	9383631	24283808	1979085	25364228	7758356	15776076	20626828	14878982
265	beta-hydroxyisovalerate	Amino Acid	Leucine, Isoleucine and Valine Metabolism	12129	LC/MS Neg	1442	1027	117.056	625-08-1	69362		HMDB00754	957136	632990	1502821	1160676	786626	1251359	3399144	719890	210797	1019924	1187314	757159	1325382	1397952	425470	1385335
266	beta-hydroxyisovaleroylcarnitine	Amino Acid	Leucine, Isoleucine and Valine Metabolism	35433	LC/MS Pos Early	100001594	2584	262.165	99159-87-2				8781423	9306154	7024620	9609061	9091314	10293775	11671852	7997437	16131778	12119916	8712815	12097425	9770880	9317558	10852335	10593294
6	betaine	Amino Acid	Glycine, Serine and Threonine Metabolism	3141	LC/MS Pos Early	799	1064	118.086	107-43-7	247	C00719	HMDB00043	2603152640	2902959616	2291068928	2897305856	2705805568	3073085696	2956345344	3039000832	3344078080	4101383424	3959433472	3319356672	3130732032	3693888256	4123468800	4204318976
1976	beta-muricholate	Lipid	Primary Bile Acid Metabolism	31885	LC/MS Neg	100001066	4794	407.28	2393-59-1	5283853	C17726	HMDB00415	4607915	26131042	7678287	31978242	19880884	18485712	20222358	39344712	14701486	16783646	14531658	4514406	12306567	5649866	5327008	8.14346e+06
1826	beta-sitosterol	Lipid	Sterol	27414	LC/MS Pos Late	100001033	3054	397.383	83-46-5	222284	C01753	HMDB00852	1010625	1.03365e+06	583480	3182195	3577335	1737722	3149887	1.74728e+06	856762	633304	1403686	1848569	1689409	1690903	1593540	1958258
2792	bilirubin (E,E)*	Cofactors and Vitamins	Hemoglobin and Porphyrin Metabolism	32586	LC/MS Pos Late	100001950	1045	585.271	114-25-0	5315454			248014	201291	96300	306146	396832	214995	384081	728641	174406	401917	411864	384505	526001	430802	256373	346879
2793	bilirubin (E,Z or Z,E)*	Cofactors and Vitamins	Hemoglobin and Porphyrin Metabolism	47886	LC/MS Pos Late	100001951	1270	585.271		5799469			332564	367886		248815	509585	261916	80144	524434	244263	241334	438908	234961	251840	441846	180841	240574
2791	bilirubin (Z,Z)	Cofactors and Vitamins	Hemoglobin and Porphyrin Metabolism	43807	LC/MS Pos Late	1090	1840	585.271	635-65-4	5280352	C00486	HMDB00054	1330406	1460726	1257412	2240724	2395552	1.90064e+06	2245561	3742266	1434894	2450073	1.92863e+06	2400685	2295480	2216372	1618710	1921908
2794	biliverdin	Cofactors and Vitamins	Hemoglobin and Porphyrin Metabolism	2137	LC/MS Pos Late	250	1016	583.255	55482-27-4;55482-27-4	5353439	C00500	HMDB01008	68725	73738	287240		70289	79567	115692		422779	195975		130973	104861
1239	butyrylcarnitine	Lipid	Fatty Acid Metabolism (also BCAA Metabolism)	32412	LC/MS Pos Early	100001054	2860	232.154	25576-40-3	439829	C02862	HMDB02013	106012912	148560832	73768696	83185688	80047048	62198244	65912972	87171952	85180232	48821988	85815032	82400608	111308752	96047032	65029948	118540320
1240	butyrylglycine	Lipid	Fatty Acid Metabolism (also BCAA Metabolism)	31850	LC/MS Neg	100001151	1470	144.067	20208-73-5	88412		HMDB00808	392573	109510	267326	325625	308312	299473	711500	551243	423345	401937	350236	409304	501394	711313	553377	414823
1828	campesterol	Lipid	Sterol	33997	LC/MS Pos Late	100001269	2873	383.367	474-62-4	173183	C01789	HMDB02869	1113234	1197270	920708	3077366	2848090	1617419	2848613	2037427	1122019	571890	1223389	1871276	1758210	1777612	1836742	1.95631e+06
1034	caprate (10:0)	Lipid	Medium Chain Fatty Acid	1642	LC/MS Neg	888	5090.7	171.139	112-37-8	2969	C01571	HMDB00511	9809687	4945797	5193374	5892663	9936852	6999659	13208679	7507138	12565296	3.64667e+06	5212006	5417602	4790805	5728864	6.60485e+06	5486383
1030	caproate (6:0)	Lipid	Medium Chain Fatty Acid	32489	LC/MS Neg	926	2713.7	115.076	142-62-1	8892	C01585	HMDB00535	3834062	1478162	1468110	1657939	2920348	3608327	3392312	1862061	3163967	1434404	1406892	2318452	1572591	1387560	2279400	3197443
1032	caprylate (8:0)	Lipid	Medium Chain Fatty Acid	32492	LC/MS Neg	932	4362	143.108	124-07-2	379	C06423	HMDB00482	10741992	7157736	3102191	4274937	8656493	14116548	8350768	2543609	4351788	2796743	5367040	4560762	3992369	4991293	4756867	7.02084e+06
1280	carnitine	Lipid	Carnitine Metabolism	15500	LC/MS Pos Early	100000007	1978	162.112	461-05-2	10917	C00318	HMDB00062	3191490816	3749563904	2942629888	3683961600	3477614336	3286042880	2941108224	3073757696	3548355328	3539768832	3191650560	4141140224	3777062400	3686336256	3812629760	4237267456
432	carnosine	Peptide	Dipeptide Derivative	1768	LC/MS Pos Early	249	2942	227.114	305-84-0	439224	C00386	HMDB00033	7276660	6.26879e+06	5046688	4967811	5063687	6082008	4471398	4372912	6335693	47898672	4563678	4952014	3945820	4762527	6423187	5607236
2849	catechol sulfate	Xenobiotics	Benzoate Metabolism	35320	LC/MS Neg	100001605	1906	188.986	4918-96-1	3083879	C00090	HMDB59724	25330202	15664341	20887552	16532154	11153912	7362541	63244	36181008	7.91874e+06	14968224	16607469	12770826	14283481	14241036	17403844	18031996
249	C-glycosyltryptophan	Amino Acid	Tryptophan Metabolism	48782	LC/MS Pos Early	100006379	2685	367.15	180509-18-6	10981970			2719132	2566578	2317072	2954417	2869131	2807293	3.14123e+06	4073004	3011295	5092048	2878621	3.42488e+06	3650421	3780678	4.05889e+06	2905877
1973	chenodeoxycholate	Lipid	Primary Bile Acid Metabolism	1563	LC/MS Neg	1123	5264	391.285	474-24-9;474-25-9	10133	C02528	HMDB00518	1146094	6.67787e+06	1619604	10427456	17763888	19823652	457057	12024143	7.292e+06	12866529	18211492	963125	1489136	948638	1504547	5.42031e+06
1429	chiro-inositol	Lipid	Inositol Metabolism	37112	LC/MS Polar	100001859	3191.2	225.062	643-12-9		C19891	HMDB34220	4118079	4235425	3252428	3806466	5070986	2986196		2876109	2153173	3342874	2.88707e+06	2677586	2953494	2914540	2603961	3.29736e+06
1970	cholate	Lipid	Primary Bile Acid Metabolism	22842	LC/MS Neg	136	5165	407.28	81-25-4	221493	C00695	HMDB00619	3041775	105627976	5189107	63446392	94624176	47294084	399265	148040672	18055568	75920688	59571160	2739669	6110611	10760551	3567213	6770350
1805	cholesterol	Lipid	Sterol	63	LC/MS Pos Late	266	2707	369.352	57-88-5	11025495	C00187	HMDB00067	221980560	256124976	197266432	262001696	289051200	203377824	210643392	224854848	172731376	163153200	169526336	145826560	159460064	181383968	211559616	211426432
1455	choline	Lipid	Phospholipid Metabolism	15506	LC/MS Pos Early	1256	1961	104.107	67-48-1	305	C00114	HMDB00097	320724672	364189696	375701600	318848928	305711072	347999008	343712992	389692704	467052224	576965696	454598336	442271424	389568608	418024288	416726912	418170816
1456	choline phosphate	Lipid	Phospholipid Metabolism	34396	LC/MS Pos Early	267	700	184.073	72556-74-2	1014	C00588	HMDB01565	58599676	59449436	64688900	63125916	39848992	53919232	29934964	30293300	75194400	64110040	67978560	46799256	44028564	51715104	32724978	47812748
3063	cinnamate	Xenobiotics	Food Component/Plant	12115	LC/MS Neg	1259	2878	147.045	140-10-3	444539	C00423	HMDB00930	364162	544394	460344	453907	229211	137026			175489	17911904	498454	440108	691554	661430	1001305	683387
3064	cinnamoylglycine	Xenobiotics	Food Component/Plant	38637	LC/MS Neg	100002253	3127	204.067	16534-24-0	709625		HMDB11621	241074	143083	141500	297009	170353	97737			169284	1802494	365761	255401	455467	452233	797351	303578
1265	cis-4-decenoyl carnitine	Lipid	Fatty Acid Metabolism(Acyl Carnitine)	38178	LC/MS Pos Late	100002259	1057	314.233	98930-66-6				1143368	1230556	1639177	2570733	2508779	2.07169e+06	4062777	3026489	3267659	2127160	1401650	2384191	1.97339e+06	2297646	1.98307e+06	1.92629e+06
1005	citrate	Energy	TCA Cycle	1564	LC/MS Neg	1124	582	191.02	77-92-9	311	C00158	HMDB00094	310716736	370932032	284554912	352822592	364226240	336632864	241327008	385827072	343949248	343266496	323600640	303476736	314924288	356329696	364350272	326915552
351	citrulline	Amino Acid	Urea cycle; Arginine and Proline Metabolism	2132	LC/MS Pos Early	391	1520	176.103	372-75-8	9750	C00327	HMDB00904	1257329152	1413860352	1427503360	1357424000	1007791552	1229673216	953043904	956325248	1417993472	1185809280	1313252608	1449378688	1195481472	1294502272	998058304	1448169088
1888	corticosterone	Lipid	Steroid	5983	LC/MS Neg	272	5040	345.207	50-22-6	5753	C02140	HMDB01547	1127947	3175794	2536322	1.02416e+06	3511967	2574559	6133703	4154736	5695145	8484712	5407016	5160269	5377988	3496113	9122921	7866495
375	creatine	Amino Acid	Creatine Metabolism	27718	LC/MS Pos Early	1221	1947	132.077	57-00-1	586	C00300	HMDB00064	5004964864	4604307456	4321048064	4437557760	6190694400	5631491584	6960122880	4074843136	5701646336	4031888384	5118128128	4005965568	3999940096	2949985536	2538592512	2190230016
378	creatine phosphate	Amino Acid	Creatine Metabolism	33951	LC/MS Neg	100000112	603	210.029	922-32-7	587	C02305	HMDB01511	595010	533065	473711	764365	717001	963530			780153	1303996	297227	537158	428256	348324	719071	560984
376	creatinine	Amino Acid	Creatine Metabolism	513	LC/MS Pos Early	275	2055	114.066	60-27-5	588	C00791	HMDB00562	807443264	743817216	816932864	934068032	788467456	959733312	916091456	768920896	873743360	1127479296	836047488	943055808	762807616	980626496	1086170112	1018696320
323	cystathionine	Amino Acid	Methionine, Cysteine, SAM and Taurine Metabolism	15705	LC/MS Pos Early	310	2270	223.075	535-34-2	439258	C02291	HMDB00099	6593716	2482148	7.76592e+06	4501381	7683282	7662358	7356827	8.32178e+06	10365580	11236583	8958293	8002615	9350307	11928921	14846222	11792218
328	cysteine	Amino Acid	Methionine, Cysteine, SAM and Taurine Metabolism	1868	LC/MS Pos Early	800	1488	122.027	52-90-4;56-89-3	5862	C00097	HMDB00574	1463050	1.99762e+06	1333780	1334136	1322733	1765093	1211248	1316520	2273668	2214204	1481776	1205977	1277832	901533	1270715	1263659
333	cysteine s-sulfate	Amino Acid	Methionine, Cysteine, SAM and Taurine Metabolism	22176	LC/MS Pos Early	100000808	565	201.984	1637-71-4	115015	C05824	HMDB00731	7.29441e+06	5.9896e+06	6.48234e+06	8.0594e+06	7.88406e+06	7564164	5741227	12892426	7.1174e+06	18043348	5140869	6726994	6406089	15959121	7.57892e+06	17724844
336	cysteine sulfinic acid	Amino Acid	Methionine, Cysteine, SAM and Taurine Metabolism	37443	LC/MS Pos Early	100002113	597	154.017	207121-48-0	109	C00606	HMDB00996	675875	704521	443461	710787	471531	614378	777945	666214	581191	584587	444783	629345	841089	623500	672970	420463
403	cysteine-glutathione disulfide	Amino Acid	Glutathione Metabolism	35159	LC/MS Pos Early	100001437	2465	427.095	13081-14-6	4247235		HMDB00656	31624460	31015986	32176884	36297380	35754048	33411124	13385942	28879504	44373532	40764560	31744716	39535036	27304296	29875616	34859640	31561872
330	cystine	Amino Acid	Methionine, Cysteine, SAM and Taurine Metabolism	56	LC/MS Pos Early	279	2000	241.031	56-89-3	67678	C00491	HMDB00192	150497888	428383232	347777504	350131520	181803248	268414224	146290016	81735888	244682240	276770144	191661008	203167888	183852048	185673424	167330896	117935744
2689	cytidine	Nucleotide	Pyrimidine Metabolism, Cytidine containing	514	LC/MS Pos Early	827	2124	244.093	65-46-3	6175	C00475	HMDB00089	160857920	128029080	117778624	100529136	177038752	163974672	129917816	122008432	394205632	301945024	190215008	215820336	154398736	197689520	239846960	98980488
2690	cytosine	Nucleotide	Pyrimidine Metabolism, Cytidine containing	573	LC/MS Pos Early	881	2060	112.051	71-30-7	597	C00380	HMDB00630	23070472	17125984	19736510	20614220	6.59628e+06	8534027	1071731	3983056	3444255	6.10974e+06	12087534	9059190	9486947	9904347	9522385	19082132
3076	daidzein	Xenobiotics	Food Component/Plant	32453	LC/MS Neg	100001219	3566	253.051	486-66-8	5281708	C10208	HMDB03312	130219	673601	154283	476330	175909	273972		782658	56075	323046	1256801			263419		121169
3250	daidzein sulfate (2)	Xenobiotics	Food Component/Plant	48728	LC/MS Neg	100006363	3330	333.008					910687	3206439	1001958	2163177	1021152	1799547		5219852	725639	3155993	6401287	128297	376781	1971126	191151	995918
1263	decanoylcarnitine	Lipid	Fatty Acid Metabolism(Acyl Carnitine)	33941	LC/MS Pos Late	100001251	1130	316.248	1492-27-9	10245190		HMDB00651	534417	837609	510412	949142	1.03751e+06	779988	1913375	1732145	1330030	800178	664943	1176104	782967	1076355	913390	873432
1279	deoxycarnitine	Lipid	Carnitine Metabolism	36747	LC/MS Pos Early	100001662	2052	146.118	6249-56-5	134	C01181	HMDB01161	63873828	56008464	71177072	85903224	68071568	91671088	116138160	65591160	169902208	167696960	100807664	135081728	66754272	107333616	141531072	124329320
1987	deoxycholate	Lipid	Secondary Bile Acid Metabolism	1114	LC/MS Neg	302	5294	391.285	83-44-3	222528	C04483	HMDB00626	869046	6.6379e+06	1055926	12246738	5768954	10983343	3433218	7339200	6116255	6470161	7548653	1655408	1399171	865860	1301034	1.04142e+06
1092	dihomo-linoleate (20:2n6)	Lipid	Polyunsaturated Fatty Acid (n3 and n6)	17805	LC/MS Neg	1231	5730	307.264	2091-39-6	6439848	C16525	HMDB05060	68634448	80693600	82303056	154412080	71405864	63031708	96093864	157806864	189768768	63994704	47199272	77659720	102666816	81050896	64726196	228912928
1087	dihomo-linolenate (20:3n3 or n6)	Lipid	Polyunsaturated Fatty Acid (n3 and n6)	35718	LC/MS Neg	100001739	5596	305.249	17046-59-2	5280581	C03242	HMDB02925	62898692	67910360	70766488	124327944	75529208	61738276	69736168	131829096	146967408	60938108	47282284	93749984	103804216	80220400	58060296	179394240
2777	dihydrobiopterin	Cofactors and Vitamins	Tetrahydrobiopterin Metabolism	35129	LC/MS Pos Early	100001506	1930	240.109	6779-87-9	1879	C00268	HMDB00038	109979	153996	99289		199422	87659	161739	259566	277388	613955	217110	241275	176279	308399	241208	316027
2650	dihydroorotate	Nucleotide	Pyrimidine Metabolism, Orotate containing	601	LC/MS Polar	923	1910.1	157.025	155-54-4	648	C00337	HMDB03349	669468	315152	301031	681944	611829	656316	547865	457831	278638	905158	484197	835408	462815	738278	816622	401898
3664	dimethyl sulfone	Xenobiotics	Chemical	43424	LC/MS Pos Early	100004284	832	95.0161	67-71-0	6213	C11142	HMDB04983	5539973	5916475	3253230	4633796	7.03096e+06	6267670	431383	1110706	5719685	7547515	5862357	6205337	4691783	5771326	5780063	5308433
358	dimethylarginine (SDMA + ADMA)	Amino Acid	Urea cycle; Arginine and Proline Metabolism	36808	LC/MS Pos Early	100001810	2850	203.15	102783-24-4	123831	C03626	HMDB01539	120254760	116060952	117239560	116319328	132566320	122027264	117244184	130454496	173472656	175232064	133089032	157184880	127873512	151316256	139616368	138654288
5	dimethylglycine	Amino Acid	Glycine, Serine and Threonine Metabolism	5086	LC/MS Pos Early	806	1104	104.071	1118-68-9	673	C01026	HMDB00092	72223456	68613360	81912376	68578904	77651368	94618664	118320136	50150360	119351800	97788048	107954744	80175680	79578768	76446096	89862768	99362568
1156	dimethylmalonic acid	Lipid	Fatty Acid, Dicarboxylate	42978	LC/MS Polar	100004251	2702	131.035	595-46-0	11686		HMDB02001	410804	139192	310794	233815	413526	262150	189157		114127	373253	212769	191542	227221	248397	88061	126470
1091	docosadienoate (22:2n6)	Lipid	Polyunsaturated Fatty Acid (n3 and n6)	32415	LC/MS Neg	100001182	6034	335.296	7370-49-2	5282807	C16533	HMDB61714	2949274	2713414	2467697	4305163	2537498	2432911	4217737	9093403	6.93468e+06	2401366	1576800	2428894	4317907	3402534	2740998	8088840
1079	docosahexaenoate (DHA; 22:6n3)	Lipid	Polyunsaturated Fatty Acid (n3 and n6)	44675	LC/MS Neg	100000665	5525	327.233	6217-54-5	445580	C06429	HMDB02183	367613952	475373152	573923648	755953216	501574688	465196736	696863360	1173289088	1053081728	373444672	302425920	602214400	647502144	597808704	409150208	1303318528
1078	docosapentaenoate (n3 DPA; 22:5n3)	Lipid	Polyunsaturated Fatty Acid (n3 and n6)	32504	LC/MS Neg	100001181	5571	329.249	2234-74-4	6441454	C16513	HMDB01976	134043016	184954288	244868704	248212928	183636704	165835296	147409664	364046560	376486688	100604208	78059336	303775808	300114880	226593856	142567568	808900864
1090	docosapentaenoate (n6 DPA; 22:5n6)	Lipid	Polyunsaturated Fatty Acid (n3 and n6)	37478	LC/MS Neg	100001580	5624.5	329.249	25182-74-5	6441454	C16513	HMDB01976	19616660	24170412	34499616	50793364	22393410	27525158	37527384	58197756	82200256	19526972	16103716	29139594	28070816	42335952	23207008	66698024
1080	docosatrienoate (22:3n3)	Lipid	Polyunsaturated Fatty Acid (n3 and n6)	32417	LC/MS Neg	100001195	5823	333.28	59708-86-0	5312556	C16534	HMDB02823	1344498	1561475	1464948	2850783	1548865	1033770	1287367	2.47294e+06	3593098	991790	875764	1.42354e+06	2.83182e+06	1827276	1240273	4640908
3666	ectoine	Xenobiotics	Chemical	35651	LC/MS Pos Early	100001635	1980	143.082	96702-03-3	126041	C06231		26424288	16251476	21043098	23904686	6129570	11205501		7.51754e+06	3678304	11663006	12363674	6724466	12354768	15212911	10820442	31080316
3667	EDTA	Xenobiotics	Chemical	22163	LC/MS Neg	100001002	643	291.083	60-00-4	6049	C00284	HMDB15109	578287232	697929408	390595552	247547856	401441248	349027616	1050093312	438370784	1591575552	183962448	460434592	480469728	104519176	377697920	150244768	230029904
1179	eicosanodioate	Lipid	Fatty Acid, Dicarboxylate	39831	LC/MS Neg	100002951	5200.9	341.27	2424-92-2	75502			600725	494336	782846	901225	664481	807731	550008	2.00165e+06	389860	675212	663055	436043	1065752	567490	561237	657831
1077	eicosapentaenoate (EPA; 20:5n3)	Lipid	Polyunsaturated Fatty Acid (n3 and n6)	18467	LC/MS Neg	2050	5450	301.217	10-2005-9;10417-94-4	446284	C06428	HMDB01999	89008880	112541160	180179504	167158736	179161392	110106016	189733024	684523584	234842864	121133464	96145816	276894272	232737568	167050512	131965584	537440128
1062	eicosenoate (20:1)	Lipid	Long Chain Fatty Acid	33587	LC/MS Neg	100001335	5950	309.28		5282768		HMDB02231	147434640	108728928	108444864	168921792	94440136	106912880	296215072	388226848	269129888	80477192	62973848	101852600	185610032	107227584	98770320	277637248
3088	equol glucuronide	Xenobiotics	Food Component/Plant	41948	LC/MS Neg	100003895	3215	417.119					22486488	30359402	22957564	33075892	29005258	20946554	4498803	55169544	19260216	32068712	25316388	16809876	23732952	21985900	20532844	29112808
3089	equol sulfate	Xenobiotics	Food Component/Plant	40478	LC/MS Neg	100003429	3630	321.044					9873934	14231981	7.9623e+06	9277011	21275276	12416495	2646943	26313088	12268184	30080400	8.02506e+06	7940684	6096929	6704313	9126812	6.34177e+06
3090	ergothioneine	Xenobiotics	Food Component/Plant	37459	LC/MS Neg	100002154	821	228.081	58511-63-0	3032311	C05570	HMDB03045	524870	539953	584755	920875	966243	597366	630178	1238376	687345	683087	691591	1018748	867487	674087	850964	842252
1066	erucate (22:1n9)	Lipid	Long Chain Fatty Acid	1552	LC/MS Neg	1087	6355.6	337.311	112-86-7	5281116	C08316	HMDB02068	17027364	8763158	16105846	12771523	5427390	9963779	40085224	56515912	19279402	7.16601e+06	4668197	8730268	20005416	11809926	8828722	30865884
3092	erythritol	Xenobiotics	Food Component/Plant	20699	LC/MS Polar	100000846	1491	167.056	149-32-6	222285	C00503	HMDB02994	749205	871255	881285	735714	684539	710585	332409	659058	392243	643289	724274	460027	1.0241e+06	766954	627663	995297
998	erythronate*	Carbohydrate	Aminosugar Metabolism	42420	LC/MS Polar	100001320	2186	135.03	88759-55-1	2781043		HMDB00613	50649404	59483104	67834224	65855744	80063064	75597632	94816064	79634856	57148072	86270216	64637252	67136200	85758616	91276696	88052224	78392288
294	ethylmalonate	Amino Acid	Leucine, Isoleucine and Valine Metabolism	15765	LC/MS Polar	2054	2785	131.035	601-75-2	11756		HMDB00622	58714056	43401184	24124692	43815752	38661336	66468936	51610244	18926868	31581950	33005548	42469164	37535540	38453048	59464244	56153304	55534220
3095	ferulic acid 4-sulfate	Xenobiotics	Food Component/Plant	47114	LC/MS Neg	100005389	1225	273.007	86321-29-1	6305574		HMDB29200	1294340	786850	855937	1185970	253344	574012		288182	58007	106594	928231	70663	330588	437642	86848	603251
925	fructose	Carbohydrate	Fructose, Mannose and Galactose Metabolism	48195	LC/MS Polar	878	2022.2	225.062	57-48-7	5984	C00095	HMDB00660	13443182	23473232	20387478	20019324	30438660	20425284	18466812	17898704	10673307	16674802	19732216	18042750	18428320	18150832	20391962	16704138
1014	fumarate	Energy	TCA Cycle	1643	LC/MS Polar	330	3084	115.004	100-17-8	444972	C00122	HMDB00134	4117927	5296847	2489904	3579194	3850004	3737157	2449984	4471240	2509371	5021602	2252226	3.16173e+06	2266102	2410903	2087760	3418712
949	galactonate	Carbohydrate	Fructose, Mannose and Galactose Metabolism	27719	LC/MS Polar	100001026	3085	195.051	299-28-5	128869	C00880	HMDB00565	3.78448e+06	3946849	2234477	4421654	4794038	5495093	552998	3.53166e+06	2278753	3758804	3.42572e+06	3141339	3124344	4.07916e+06	3112866	4850907
44	gamma-aminobutyrate (GABA)	Amino Acid	Glutamate Metabolism	1416	LC/MS Pos Early	141	2048	104.071	56-12-2	119	C00334	HMDB00112		799147	1037750	1448073		1136507	1393257		2303741	1341198	1309264	1252352	536992	1204178	1212947	1394202
53	gamma-carboxyglutamate	Amino Acid	Glutamate Metabolism	38754	LC/MS Pos Early	100002679	903	192.05	56271-99-9	40772		HMDB41900	3.88114e+06	3704396	2625581	3010764	3472328	3597985	2950742	3660080	4653667	6145711	3266823	3383998	3362110	3371913	3929880	3822133
416	gamma-glutamylalanine	Peptide	Gamma-glutamyl Amino Acid	37063	LC/MS Pos Early	100001843	1986	219.098	5875-41-2	440103		HMDB29142	35371280	32945726	36453576	35977952	38768972	31947142	20562500	25539984	31886518	42108448	29239908	34295144	23638646	32708030	24779848	42921876
424	gamma-glutamyl-epsilon-lysine	Peptide	Gamma-glutamyl Amino Acid	33934	LC/MS Pos Early	100001262	2717	276.155	17105-15-6	65254;14284565		HMDB03869	31421804	22022668	30170730	25210148	25786312	31762292	55903524	35263496	52612192	34701140	40987896	53474280	44397168	51487208	53026132	48451096
418	gamma-glutamylglutamate	Peptide	Gamma-glutamyl Amino Acid	36738	LC/MS Pos Early	331	1775	277.103	1116-22-9	92865	C05282	HMDB11737	1397917	1668524	1032858	1427601	1697265	1205628	1513594	1624675	1.55481e+06	2484915	1297996	1621649	1177884	1.60727e+06	1501285	1665457
419	gamma-glutamylglutamine	Peptide	Gamma-glutamyl Amino Acid	2730	LC/MS Pos Early	1140	1430	276.119	10148-81-9	150914	C05283	HMDB11738	100977408	104162760	74442128	105504336	123009488	96982264	111432584	105656496	105949448	122541360	99906024	143897472	97668608	101392784	112487848	132885792
420	gamma-glutamylglycine	Peptide	Gamma-glutamyl Amino Acid	33949	LC/MS Pos Early	100001294	1535	205.082	1948-29-4	165527		HMDB11667	21531730	16819194	20490004	30321856	33381712	23662546	33513606	31778836	38464456	35768604	23872756	28162308	24383922	29416324	36073300	31419172
421	gamma-glutamylhistidine	Peptide	Gamma-glutamyl Amino Acid	18245	LC/MS Pos Early	1235	2740	285.119	37460-15-4	7017195			6929898	6314610	5660198	6911257	8456333	6105367	9613371	8.34714e+06	8670053	8.10296e+06	7234281	8.19331e+06	7316312	8580523	8667662	9074143
422	gamma-glutamylisoleucine*	Peptide	Gamma-glutamyl Amino Acid	34456	LC/MS Pos Early	100001485	2940	261.144		14253342		HMDB11170	4311261	3384793	2946971	4352608	4042779	2800930	4449458	3157327	3326529	4545559	3417118	3819819	3351394	3280357	3280530	3.84545e+06
423	gamma-glutamylleucine	Peptide	Gamma-glutamyl Amino Acid	18369	LC/MS Neg	1268	1685	259.13	2566-39-4	151023		HMDB11171	906262	1003011	668334	1052525	863304	659977	800391	803800	667487	763468	709333	805000	695463	613082	726343	902982
425	gamma-glutamylmethionine	Peptide	Gamma-glutamyl Amino Acid	44872	LC/MS Pos Early	100001313	2640	279.101	17663-87-5	7009567		HMDB29155	20515348	16114939	13468466	20009460	22662800	15882307	17866088	15786155	18212212	18971660	15114578	18102984	17310296	16928168	15224783	18049712
426	gamma-glutamylphenylalanine	Peptide	Gamma-glutamyl Amino Acid	33422	LC/MS Neg	100000491	1825	293.114	7432-24-8	111299		HMDB00594	482170	452023	322708	487340	501799	488193	507266	541070	434333	484781	423798	492368	378550	413278	556432	611514
427	gamma-glutamylthreonine*	Peptide	Gamma-glutamyl Amino Acid	33364	LC/MS Pos Early	100001314	1750	249.108	5652-48-2			HMDB29159	836858	1088479	916616	1420344	934690	1090092	1100358	1.04386e+06	957251	987789	1171340	1235788	889895	1393758	752334	1047720
428	gamma-glutamyltryptophan	Peptide	Gamma-glutamyl Amino Acid	33947	LC/MS Pos Early	100001295	2975	334.14	66471-20-3	3989307		HMDB29160	304742	312696		231483	384261	213409	377285	491509	318461	521841	320066	391704	231660	315993	391654	370841
429	gamma-glutamyltyrosine	Peptide	Gamma-glutamyl Amino Acid	2734	LC/MS Neg	1102	1240	309.109	7432-23-7	94340		HMDB11741	299654	285841	223863	403190	438427	336987	316514	241178	329681	346668	221025	240289	190976	249158	260705	224938
430	gamma-glutamylvaline	Peptide	Gamma-glutamyl Amino Acid	43829	LC/MS Pos Early	100001126	2700	247.129	2746-34-1	7015683		HMDB11172	12846534	11433952	9479682	12937277	13008040	9153342	14327175	10349506	10606947	12997594	10377687	12767798	10983428	11087747	10213234	12402151
2769	gamma-tocopherol/beta-tocopherol	Cofactors and Vitamins	Tocopherol Metabolism	52473	LC/MS Pos Late	100008998	2384	416.364					1668885		1153949	875765	2628341	637419	1231881	3397371	610698	2896541	1108639	2384074	1441399		2948718	2352196
2762	gamma-tocotrienol	Cofactors and Vitamins	Tocopherol Metabolism	37501	LC/MS Pos Late	100001981	1918	410.318	14101-61-2	5282349	C14155	HMDB12958	1587291	1532812	1862319	1414827	703114	468642	406277	1024523	107221	246004	1010166	194002	569575	538948	360153	731299
2956	genistein	Xenobiotics	Food Component/Plant	32448	LC/MS Neg	100001221	3754	269.046	446-72-0	5280961	C06563	HMDB03217		642141		453557	111249	169254		1.00819e+06	48617	206316	1806198			323676
172	gentisate	Amino Acid	Phenylalanine and Tyrosine Metabolism	18280	LC/MS Neg	100000447	1459.8	153.019	490-79-9	3469	C00628	HMDB00152	1290245	1109365	670391	338301	1.02111e+06	73970		1359742	558569	1455297	988461	1035875	1774486	99023	1603079	1669521
3023	gluconate	Xenobiotics	Food Component/Plant	587	LC/MS Polar	338	2922	195.051	527-07-1	10690	C00257	HMDB00625	5120745	6233640	5838348	5428897	7687038	7010260	6127076	5708557	3.84587e+06	6316626	6785667	6782529	7.46742e+06	7577613	8695681	6900537
821	glucose	Carbohydrate	Glycolysis, Gluconeogenesis, and Pyruvate Metabolism	20488	LC/MS Polar	572	2342	179.056	50-99-7	79025	C00031	HMDB00122	880104832	913160704	964677632	944030592	958566464	892416832	955049216	897647488	867259008	1046546048	968618112	966069120	959315392	983995136	919780032	859174720
975	glucuronate	Carbohydrate	Aminosugar Metabolism	15443	LC/MS Polar	100000257	3233.3	193.035	207300-70-7	444791	C00191	HMDB00127	2828053	2838665	2898450	3118106	3.17405e+06	3460096	3068097	4397457	2243507	4652504	3.92061e+06	2971465	3462741	4.04884e+06	4032329	3126751
39	glutamate	Amino Acid	Glutamate Metabolism	57	LC/MS Pos Early	561	1500	148.06	56-86-0	611	C00025	HMDB00148	1087244928	1190015232	888647360	872478144	1065803392	1039879936	1022475136	681990016	1009329344	1499068416	1062731328	1102966528	773759488	934957888	935708032	1052117632
40	glutamine	Amino Acid	Glutamate Metabolism	53	LC/MS Pos Early	563	1291	147.076	56-85-9	5961	C00064	HMDB00641	5565148672	5476656128	4838216192	5286889472	5938214912	5711483392	7393557504	6121978368	6156990464	6376812544	5893090304	7407792128	6135166464	5351869440	5868529664	6787604992
87	glutarate (pentanedioate)	Amino Acid	Lysine Metabolism	396	LC/MS Polar	339	2900	131.035	110-94-1	743	C00489	HMDB00661	1083835	1152171	574791	1453351	964134	456159	862485	990516	371547	1.47648e+06	996534	393243	611154	708139	581604	1861817
401	glutathione, oxidized (GSSG)	Amino Acid	Glutathione Metabolism	38783	LC/MS Pos Early	448	2667	307.083	103239-24-3	65359	C00127	HMDB03337	2940055	2203701	2214216	3.86045e+06	3835617	3.69146e+06	1053900	4326079	4931319	2880022	4084233	3350457	1918264	3400476	2967976	2945731
841	glycerate	Carbohydrate	Glycolysis, Gluconeogenesis, and Pyruvate Metabolism	1572	LC/MS Polar	1052	2070.4	105.019	600-19-1	752	C00258	HMDB00139	55921900	55594852	53641448	54737048	58222988	49107464	60149332	39662744	50085000	61649008	52427084	48299328	63203340	54238536	49213524	52254544
1705	glycerol	Lipid	Glycerolipid Metabolism	15122	LC/MS Neg	1254	758	91.0401	56-81-5	753	C00116	HMDB00131	5205947	6703885	8533019	8027455	8021701	6393273	14556960	14665929	6662999	4943840	4795687	10208718	5421221	5302882	6034690	16455083
1706	glycerol 3-phosphate	Lipid	Glycerolipid Metabolism	43847	LC/MS Pos Early	100000258	580	173.021	29849-82-9	754	C00093	HMDB00126	6.03362e+06	6.21262e+06	5412115	6.47302e+06	7478362	5.67604e+06	5.48817e+06	5.68664e+06	8236721	12078046	5045865	7310251	6606797	6296403	5.69169e+06	5934538
1464	glycerophosphoethanolamine	Lipid	Phospholipid Metabolism	37455	LC/MS Pos Early	100001620	659	216.063	33049-08-0	123874	C01233	HMDB00114	12577232	16311048	12182747	12797501	11956412	10695722	9365802	20702100	13719282	13391340	13617825	9983274	12845231	11804556	10537480	12249421
1711	glycerophosphoglycerol	Lipid	Glycerolipid Metabolism	48857	LC/MS Polar	100001619	2430	245.043		439964	C03274		131377	146185	201041	200300	170696	126968	104611	170450	94731	150929	211770	129943	145991	162343	136978	171090
1466	glycerophosphoinositol*	Lipid	Phospholipid Metabolism	52307	LC/MS Pos Early	100001621	516	335.074	16824-65-0				530722			170923	472379	415733	103130	355249		224316	326552	597792		112931	355562	256611
1458	glycerophosphorylcholine (GPC)	Lipid	Phospholipid Metabolism	15990	LC/MS Pos Early	100000269	672	258.11	28319-77-9	71920	C00670	HMDB00086	799252480	887590528	622544832	694280256	803738048	582683264	530705216	771363712	551210240	432256224	668423744	602913856	769690560	605853120	733523264	654830784
1	glycine	Amino Acid	Glycine, Serine and Threonine Metabolism	58	LC/MS Pos Early	340	1375	76.0393	56-40-6	750	C00037	HMDB00123	379533088	310224064	379369344	437728608	496668832	414757120	544673024	484619136	562177792	531909664	410424064	485216384	442442560	457575136	567910464	501906240
1974	glycochenodeoxycholate	Lipid	Primary Bile Acid Metabolism	32346	LC/MS Neg	1628	5236.1	448.307	16564-43-5	12544	C05466	HMDB00637		155254		824963	1353351	715333	282686	1642834	1697448	2941295	3268614		27464		91226
1971	glycocholate	Lipid	Primary Bile Acid Metabolism	18476	LC/MS Neg	342	5163	464.302	475-31-0;863-57-0	10140	C01921	HMDB00138	1195362	20146400	813488	12359535	8455944	2926483	4617427	30903816	9395608	22003744	16792424	1218140	703725	485307	1449521	2489261
1989	glycodeoxycholate	Lipid	Secondary Bile Acid Metabolism	18477	LC/MS Neg	100000436	5281	448.307	360-65-6	3035026	C05464	HMDB00631		400846		3451540	1729687	1580449	263425	4244116	3670762	5264781	3064919				39298
2012	glycohyodeoxycholate	Lipid	Secondary Bile Acid Metabolism	43501	LC/MS Neg	100003868	5070	448.307	13042-33-6	114611				65246		755208	582543	301069	65133	1587506	296288	1068708	667036
1789	glycosyl-N-palmitoyl-sphingosine	Lipid	Sphingolipid Metabolism	53013	LC/MS Pos Late	100009272	2623	700.572					1102750	589179	971158	1376462	1.02566e+06	824494	2152194	2489088	724552	945103	878370	1039617	873833	1160831	1429854	1165920
2000	glycoursodeoxycholate	Lipid	Secondary Bile Acid Metabolism	39379	LC/MS Neg	100002911	5033	448.307	64480-66-6	12310288		HMDB00708				40433	67127			84808	51850	152636	91159
381	guanidinoacetate	Amino Acid	Creatine Metabolism	43802	LC/MS Pos Early	344	1937	118.061	352-97-6	763	C00581	HMDB00128	138702480	138842656	168876608	187276464	153295360	130476328	82041200	80049296	268420144	271130240	139659232	238086672	160878880	213544832	244428960	178934464
2754	gulonic acid*	Cofactors and Vitamins	Ascorbate and Aldarate Metabolism	46957	LC/MS Polar	100001586	2750	195.051	20246-53-1	9794176			37525888	50304444	40430920	40213356	46804016	46403612	37227616	37154936	26692016	51226216	39008128	33011324	55664728	56366520	54639508	48659732
2790	heme	Cofactors and Vitamins	Hemoglobin and Porphyrin Metabolism	41754	LC/MS Pos Late	100001386	1124	616.176	14875-96-8	26945	C00032	HMDB03178		190439	2333668	64729	67850				1801149	247123		49934
1031	heptanoate (7:0)	Lipid	Medium Chain Fatty Acid	1644	LC/MS Neg	925	3670	129.092	111-14-8	8094	C17714	HMDB00666	574782	333141	488179	457987	332219		399108		643827	481079	391842	280062	283237	484986	542864	519385
1177	hexadecanedioate	Lipid	Fatty Acid, Dicarboxylate	35678	LC/MS Neg	100001614	4615	285.207	505-54-4	10459	C19615	HMDB00672	612719	770970	622099	1081689	629874	712248	648194	2043913	534488	836541	712811	506280	766899	572960	599723	606739
1260	hexanoylcarnitine	Lipid	Fatty Acid Metabolism(Acyl Carnitine)	32328	LC/MS Pos Early	100000781	3308	260.186	6920-35-0	6426853		HMDB00705	3471090	4200391	3081085	4836309	6445006	4559791	15449381	12767818	9433294	5330653	4436885	9859066	6439795	6.73496e+06	8.14371e+06	6.646e+06
1248	hexanoylglycine	Lipid	Fatty Acid Metabolism(Acyl Glycine)	35436	LC/MS Neg	100001527	2900	172.098	24003-67-6	99463		HMDB00701							470776	431305	73560	110281			91145	159783	121678
2820	hippurate	Xenobiotics	Benzoate Metabolism	15753	LC/MS Neg	100000014	2106.9	178.051	495-69-2	464	C01586	HMDB00714	97291296	76849624	91136136	89463216	67979696	34767144	1611922	17211174	48263844	539585792	86823584	63245432	63932728	70876112	76383496	77048184
55	histidine	Amino Acid	Histidine Metabolism	59	LC/MS Neg	355	755.9	154.062	5934-29-2	6274	C00135	HMDB00177	30610378	25953090	26307700	25841020	31732288	24634392	29111932	32402570	26487988	25637762	25329030	31792568	33541206	25053120	29696654	32900416
353	homoarginine	Amino Acid	Urea cycle; Arginine and Proline Metabolism	22137	LC/MS Pos Early	100000961	2882	189.135	156-86-5	9085	C01924	HMDB00670	84691392	49278264	70915776	66525276	58211616	50217552	61202704	62829608	105222008	76397408	108563952	74724304	106333344	87858904	88398120	78510960
354	homocitrulline	Amino Acid	Urea cycle; Arginine and Proline Metabolism	22138	LC/MS Pos Early	100000963	1908	190.119	1190-49-4	65072	C02427	HMDB00679	53906152	51312548	60034792	74284160	42991000	45803744	18951648	45928960	69003024	71538096	44819956	38941312	46337864	82319664	59096692	59519484
18	homoserine	Amino Acid	Glycine, Serine and Threonine Metabolism	18351	LC/MS Polar	100000458	2875.8	118.051	672-15-1	12647	C00263	HMDB00719	234554	647945	685814	2163073	930113	593992	505979	790685	675962	602404	382835	2471332	2127555	771137	556401	1515590
3114	homostachydrine*	Xenobiotics	Food Component/Plant	33009	LC/MS Pos Early	100001550	1750	158.118	1195-94-4	441447	C08283	HMDB33433	173571664	98046640	125667464	207717712	249104736	269452032	33058800	89416672	261984080	347110656	158315136	172211168	165162656	211191328	338871488	301620832
3419	hydroquinone sulfate	Xenobiotics	Drug	35322	LC/MS Neg	100001604	1395	188.986	123-31-9	161220	C00530	HMDB02434	245193	162654	193958	159364	83753	59972		109523	51838	139396	125839	124264	116254	125088	177263	171001
2007	hyocholate	Lipid	Secondary Bile Acid Metabolism	34093	LC/MS Neg	100001279	5046	407.28	547-75-1	92805	C17649	HMDB00760	95760	370796		1.50006e+06	746192	841784	818805	3.91081e+06	598431	1190765	497654		89073	50294	48155	218187
2010	hyodeoxycholate	Lipid	Secondary Bile Acid Metabolism	27531	LC/MS Neg	100000777	5097	391.285	83-49-8	5283820	C15517	HMDB00733	1.04324e+06	4.12364e+06	449135	7.77173e+06	6182073	6063151	2.81131e+06	8160152	2036795	4240487	3125979	336846	1693036	982619	388872	1945010
337	hypotaurine	Amino Acid	Methionine, Cysteine, SAM and Taurine Metabolism	590	LC/MS Pos Early	358	724	110.027	300-84-5	107812	C00519	HMDB00965	5959283	5024977	4590072	8603724	12143860	5.59121e+06	1632386	4694363	8432460	10587659	3573210	7.50254e+06	6.26265e+06	3171192	3757799	4560108
67	imidazole lactate	Amino Acid	Histidine Metabolism	15716	LC/MS Pos Early	100000263	2040	157.061	14403-45-3	440129	C05568	HMDB02320	4310142	1396151	1886735	1371770	3532146	2925744	2898467	4851867	3.97439e+06	4603035	1688619	3.86089e+06	2168779	3463601	4739383	3401884
66	imidazole propionate	Amino Acid	Histidine Metabolism	40730	LC/MS Pos Early	100003434	2263	141.066	1074-59-5	70630		HMDB02271	34598544	17816060	18882808	40535864	19818614	36731280	2103780	28475834	18693268	69273488	20322092	38366424	67112464	45793544	37346840	64670308
3675	iminodiacetate (IDA)	Xenobiotics	Chemical	21025	LC/MS Pos Early	100000900	808	134.045	142-73-4	8897	C19911	HMDB11753	76593440	77192848	72269464	61023380	82024544	65630856	96224632	96344800	117488856	52147860	91271912	71547040	100105416	74274624	59296568	66203252
248	indole-3-carboxylic acid	Amino Acid	Tryptophan Metabolism	38116	LC/MS Neg	100002185	1708.8	160.04	771-50-6	69867	C19837	HMDB03320	71566	65829	80072	95639	67244	64387	45020	85462	53593	129247	64993	85005	84332	81461	92349	89852
213	indoleacetate	Amino Acid	Tryptophan Metabolism	27513	LC/MS Neg	100001034	2200	174.056	6505-45-9	802	C00954	HMDB00197	1141168	1813017	1116893	3566644	1045624	904777	1394040	1338215	549652	1132245	2191132	1107882	1379846	2474168	1297394	999264
3117	indoleacrylate	Xenobiotics	Food Component/Plant	22114	LC/MS Neg	100000800	2511	186.056	1204-06-4	15030923		HMDB00734	2175790	2987691	3247914	2578230	2727423	2636267	107454	267283	861728	1870392	2158422	1651740	3075164	1517938	3536488	2616153
212	indolelactate	Amino Acid	Tryptophan Metabolism	18349	LC/MS Pos Early	100000463	2600	206.081	832-97-3	92904	C02043	HMDB00671	5775227	5962805	5552830	7969960	3502889	3536611	2266948	10377986	2089861	4367857	5550013	5225284	8671325	4661377	3824323	6909915
215	indolepropionate	Amino Acid	Tryptophan Metabolism	32405	LC/MS Pos Early	100001083	3205	190.086	830-96-6	3744		HMDB02302	72946864	74644072	95867896	79419672	84739992	79984344	7337472	11415402	45924036	78090120	73624408	77954424	106966448	72194896	127559008	88282656
2575	inosine	Nucleotide	Purine Metabolism, (Hypo)Xanthine/Inosine containing	1123	LC/MS Neg	361	1602.1	267.073	58-63-9	6021	C00294	HMDB00195	1056128	158200	123860	1397268	2112335	51919	142681	542981	57898	555587	2030966	826788	816359	348595	485160	1078741
299	isobutyrylcarnitine	Amino Acid	Leucine, Isoleucine and Valine Metabolism	33441	LC/MS Pos Early	100001055	2810	232.154	25518-49-4	168379		HMDB00736	69357208	49738224	41352824	48146840	40859440	18597188	24228320	27244272	18619728	28022834	59484616	46343028	59503888	27961440	21378776	83481632
300	isobutyrylglycine	Amino Acid	Leucine, Isoleucine and Valine Metabolism	35437	LC/MS Neg	100001590	1420	144.067	15926-18-8	10855600		HMDB00730	136875	84279	91164	142719	108319	64912	144569		131910	74518	69551	82022	103523	96928		105025
1009	isocitrate	Energy	TCA Cycle	12110	LC/MS Polar	1206	4156.8	191.02	20226-99-7	1198	C00311	HMDB00193	3050084	4089625	7334484	7.96378e+06	2678772	10029064	1991946	1.01475e+06	6682545	4231009	12028369	9280143	9669292	24312732	20060884	4389150
283	isoleucine	Amino Acid	Leucine, Isoleucine and Valine Metabolism	1125	LC/MS Pos Early	376	2800	132.102	73-32-5	6306	C00407	HMDB00172	3227834880	3367536896	3079182336	3422736896	2904400896	2854095360	3357673472	2340683264	2578264832	2838234624	3123447552	2930374400	2920872704	2732261120	2401170688	2892220416
592	isoleucylglycine	Peptide	Dipeptide	40008	LC/MS Pos Early	100003169	2719	189.123	868-28-0	342532			1093831	954619	832865	1096661	1300409	762150	932214		1649073	1435316	1189820	1629699	958375	1432504	1625314	1197843
260	isovalerate	Amino Acid	Leucine, Isoleucine and Valine Metabolism	44656	LC/MS Neg	100000708	1564	101.061	503-74-2	10430	C08262	HMDB00718	719228		910966	648047	713667		1213847		716038	848776	770016	932114	761099	857280	930859	969569
262	isovalerylcarnitine	Amino Acid	Leucine, Isoleucine and Valine Metabolism	34407	LC/MS Pos Early	100001393	3085	246.17	31023-24-2	6426851		HMDB00688	12164224	13004329	7910398	15765660	12623047	7521769	12688628	5.98281e+06	8804811	4604224	13781893	12093805	11367466	6.93891e+06	3945155	15126831
261	isovalerylglycine	Amino Acid	Leucine, Isoleucine and Valine Metabolism	35107	LC/MS Neg	100001452	1950	158.082	16284-60-9	546304		HMDB00678	476986	339671	340317	595525	467981	457681	670154	466735	532781	385958	447453	496871	587275	505561	395329	379259
3127	jasmonic acid	Xenobiotics	Food Component/Plant	35659	LC/MS Neg	100001643	3530	209.118	77026-92-7	5281166	C08491	HMDB32797	134617	580612	136265	168375	215018	112989		211207	110979	805160	203719	182550	409967	579629	83006	168826
219	kynurenate	Amino Acid	Tryptophan Metabolism	1417	LC/MS Neg	98	2224	188.035	492-27-3	3845	C01717	HMDB00715	689973	692140	666105	532071	464905	657096	586879	589068	337084	766940	482425	642140	705168	477434	730928	614188
218	kynurenine	Amino Acid	Tryptophan Metabolism	15140	LC/MS Pos Early	100000265	2739	209.092	2922-83-0	161166	C00328	HMDB00684	88375928	62250996	75034752	52560212	67503008	96463168	155900608	108604144	109217672	106834848	110686832	147305792	124042328	144910992	168756576	110646152
838	lactate	Carbohydrate	Glycolysis, Gluconeogenesis, and Pyruvate Metabolism	527	LC/MS Polar	482	1468.8	89.0244	79-33-4	612	C00186	HMDB00190	813347840	856994048	629133824	772055744	472213344	706019008	456100608	676650304	464587488	795052544	655148736	492005696	339757600	498986496	312536032	556346176
1037	laurate (12:0)	Lipid	Medium Chain Fatty Acid	1645	LC/MS Neg	181	5300	199.17	143-07-7	3893	C02679	HMDB00638	19548978	21737458	27530378	26053622	32700552	21486132	52390524	57906612	37220524	16143121	22250238	21691562	20113908	28703548	23299374	25799298
1266	laurylcarnitine	Lipid	Fatty Acid Metabolism(Acyl Carnitine)	34534	LC/MS Pos Late	100001392	1235	344.28	25518-54-1	10427569		HMDB02250	949221	1279485	806763	1354616	1486250	1072134	2660114	2561857	1803477	1339553	1394559	1555290	1394438	1835995	1355856	1342006
254	leucine	Amino Acid	Leucine, Isoleucine and Valine Metabolism	60	LC/MS Pos Early	397	2864	132.102	61-90-5	6106	C00123	HMDB00687	2658342400	2609104128	2415104512	2617178880	2262601216	2041788544	2629748224	1936388096	1984403584	2191934208	2469867264	2514926336	2415971840	2141948672	1854847616	2477295360
610	leucylglycine	Peptide	Dipeptide	40045	LC/MS Pos Early	100003185	2778	189.123	686-50-0	79070			126493		278824	584324		428237	323644			242679	338586		368381	662872	317058
1083	linoleate (18:2n6)	Lipid	Polyunsaturated Fatty Acid (n3 and n6)	1105	LC/MS Neg	180	5535	279.233	60-33-3	5280450	C01595	HMDB00673	2316741376	2438473472	2891953664	3559407360	2210449920	2334183936	6156249088	6760241664	4316430848	2368213504	1799755264	3373416960	3495073792	3010784000	2854336256	6687170560
1085	linolenate [alpha or gamma; (18:3n3 or 6)]	Lipid	Polyunsaturated Fatty Acid (n3 and n6)	34035	LC/MS Neg	100001337	5450	277.217		5280934	C06426	HMDB03073	215535760	224674064	341609344	329982240	233325440	216168832	408264160	833670464	324734368	178396400	161167904	339484352	346000000	244421744	209903200	678311680
1271	linoleoylcarnitine*	Lipid	Fatty Acid Metabolism(Acyl Carnitine)	46223	LC/MS Pos Late	100003151	1430	424.342	36816-10-1	6450015		HMDB06469	1265892	1.49062e+06	1181610	2523768	2528496	1800261	7480013	4877793	3192886	3.4339e+06	2010788	2577954	2425248	2972984	3315339	1854746
77	lysine	Amino Acid	Lysine Metabolism	1301	LC/MS Pos Early	407	2850	147.113	56-87-1	5962	C00047	HMDB00182	4354408448	3679107584	4211962112	3974467584	3810661632	3785320704	4643347456	4206798848	5031321600	4124361472	4106988288	4314497024	4758210048	4957161472	4580746240	4413251072
1015	malate	Energy	TCA Cycle	1303	LC/MS Neg	409	615.6	133.014	6915-15-7	525	C00149	HMDB00156	44368740	60282012	29072668	40938472	46608268	43266848	30979246	53250372	33709520	56948840	28687824	30646064	26726732	26535552	21707188	36447296
3553	maleoylcarnitine	Xenobiotics	Drug	52923	LC/MS Pos Early	100006629	2155	260.113					1.33353e+06	998157	1034839	903182	1057066	867402	1296944	905396	1292080	1230266	1118303	1346983	1211568	1168356	1372672	1200252
1226	malonate	Lipid	Fatty Acid Synthesis	15872	LC/MS Polar	818	3447	103.004	141-82-2;26522-22-85-0	867	C00383	HMDB00691	30395940	24443740	14932195	22536882	30655990	22349764	21113126	32334374	14152422	29929174	18418690	25801992	25236380	19965932	32499028	33807740
1225	malonylcarnitine	Lipid	Fatty Acid Synthesis	37059	LC/MS Pos Early	100001526	2086	248.113	853728-01-5	22833583		HMDB02095		213291	154475	263282		211804	289865	139340	212537	274220	124721	129120	213025	86292	151958	114063
930	mannitol/sorbitol	Carbohydrate	Fructose, Mannose and Galactose Metabolism	46142	LC/MS Polar	100001740	2260	181.072		5780	C01507	HMDB00247	15459745	11193800	17453874	9733523	7271241	9093198	1736118	5197962	2087949	8293207	12227366	3601174	11562943	9315852	7788282	13133808
931	mannose	Carbohydrate	Fructose, Mannose and Galactose Metabolism	48153	LC/MS Polar	803	2200	225.062	3458-28-4	18950	C00159	HMDB00169	14249892	14796629	13398507	14735219	22256472	14702400	17664842	15484498	18047710	19225248	15958649	20025748	20667468	18989608	21112720	16999292
1046	margarate (17:0)	Lipid	Long Chain Fatty Acid	1121	LC/MS Neg	891	5731	269.249	506-12-7	10465		HMDB02259	56727012	60481352	69064920	134180064	56993952	61311532	147569424	182948272	160285760	85057584	57431608	78061208	96285224	80023896	86998992	201850656
1094	mead acid (20:3n9)	Lipid	Polyunsaturated Fatty Acid (n3 and n6)	35174	LC/MS Neg	100001472	5650	305.249	20590-32-3	5312531		HMDB10378	10870804	20297180	17941376	35763652	17943238	17427200	38106332	75398800	59295980	18365696	14012781	18911354	23291852	29880928	20580936	39963528
311	methionine	Amino Acid	Methionine, Cysteine, SAM and Taurine Metabolism	1302	LC/MS Pos Early	415	2526	150.058	63-68-3	6137	C00073	HMDB00696	1518714880	1245637248	1264613632	1349597696	1379543168	1306785664	1438720896	1034842432	1389104512	1283725824	1227714304	1367536512	1151767296	1308537472	1123188864	1389515648
315	methionine sulfone	Amino Acid	Methionine, Cysteine, SAM and Taurine Metabolism	44878	LC/MS Pos Early	100004635	1250	182.048	820-10-0	69961			2126203	1403873	2.05931e+06	1770454	1145966	1401905		3.67231e+06	1329798	1827253	1694606	1244781	1953539	2448155	2202950	2746342
316	methionine sulfoxide	Amino Acid	Methionine, Cysteine, SAM and Taurine Metabolism	18374	LC/MS Pos Early	100000039	1272	166.053	3226-65-1	158980	C02989	HMDB02005	173079264	150675312	156755104	161179824	118718208	120766528	101577680	115372144	88370984	94190480	148834944	103660952	147793952	137166800	102703280	158408928
3220	methyl glucopyranoside (alpha + beta)	Xenobiotics	Food Component/Plant	46144	LC/MS Neg	100005864	1070	193.072					1444896	1295379	1431742	1327949	579677	917037	110432	1009389	406712	715638	1335720	397243	678692	826576	511015	1213778
2879	methyl-4-hydroxybenzoate sulfate	Xenobiotics	Benzoate Metabolism	48429	LC/MS Neg	100006116	2873	230.997					872511	502353	671188	547048	282767	287886	363272	122810728	343371	845589	448521	679988	444421	424415	684940	888972
1245	methylmalonate (MMA)	Lipid	Fatty Acid Metabolism (also BCAA Metabolism)	1496	LC/MS Polar	418	3078.4	117.019	516-05-2	487	C02170	HMDB00202	23662078	32792000	16474421	12101435	23504424	12576021	7566760	11020262	6904527	10348155	48628700	8418632	9276242	10040369	11291187	23509988
275	methylsuccinate	Amino Acid	Leucine, Isoleucine and Valine Metabolism	15745	LC/MS Polar	2051	2800	131.035	498-21-5	10349		HMDB01844	2152459	1654915	875984	1853107	2384882	1808947	761704	878346	910043	1666841	1351007	1.47234e+06	1519142	2485566	1937627	3401238
1428	myo-inositol	Lipid	Inositol Metabolism	1124	LC/MS Polar	363	3506.3	225.062	87-89-8	892	C00137	HMDB00211	12799051	9828420	9612539	11278251	14049707	7934503	4761709	8789155	6946381	17832096	12392182	12188125	11181391	9909450	11316910	15738703
1040	myristate (14:0)	Lipid	Long Chain Fatty Acid	1365	LC/MS Neg	519	5440	227.202	544-63-8	11005	C06424	HMDB00806	201794000	274258304	330408864	331310784	266890816	171486464	447243040	647534848	366706336	188760848	227436080	283203872	267258448	212558768	205745392	478312096
1041	myristoleate (14:1n5)	Lipid	Long Chain Fatty Acid	32418	LC/MS Neg	100001198	5346.9	225.186	544-64-9	5281119	C08322	HMDB02000	8410792	16069221	13389974	14367604	20471466	10096365	36411080	62735804	24130204	10722893	12226948	20221480	18672038	16019648	15680038	17434184
1274	myristoleoylcarnitine*	Lipid	Fatty Acid Metabolism(Acyl Carnitine)	48182	LC/MS Pos Late	100006051	1316	370.295	889848-55-9					1402426	943385	1985856	1293106	1994173	5627504	4723205	3017993	1732755	1790426	1978602	1923624	2261232	1538344	910837
1267	myristoylcarnitine	Lipid	Fatty Acid Metabolism(Acyl Carnitine)	33952	LC/MS Pos Late	100001270	1350	372.311	18822-89-4	53477791		HMDB05066	1660341	1906563	1129275	2.68732e+06	2110388	1691325	4545079	2765644	2309980	2091135	2261076	2414937	1660952	2435502	1.95318e+06	1.93258e+06
2603	N1-methyladenosine	Nucleotide	Purine Metabolism, Adenine containing	15650	LC/MS Pos Early	1242	2120	282.12	15763-06-1	27476	C02494	HMDB03331	4015270	2840845	2873399	3037089	3770190	3891238	2964821	5515287	5962142	6.49826e+06	3823736	5046106	4297527	5403066	4943460	4099651
2639	N2,N2-dimethylguanosine	Nucleotide	Purine Metabolism, Guanine containing	35137	LC/MS Pos Early	100001412	2210	312.13	2140-67-2	92919		HMDB04824	499571	296426	388338	392129	396130	472896	588006	650757	695246	764301	394411	525889	383791	370006	607131	441878
363	N2,N5-diacetylornithine	Amino Acid	Urea cycle; Arginine and Proline Metabolism	43591	LC/MS Neg	100004575	1367	215.104	39825-23-5	10398396			668888	824054	596165	785364	885806	701963	319319	624838	897397	825479	659650	848484	763847	704330	710163	815233
80	N2-acetyllysine/N6-acetyllysine	Amino Acid	Lysine Metabolism	52256	LC/MS Pos Early	100008925	2129	189.123					51490576	35982268	42977636	47491304	40113768	35507196	30642128	43502764	44191848	48092576	40536456	44570040	48253232	49122020	43441804	50055052
2693	N4-acetylcytidine	Nucleotide	Pyrimidine Metabolism, Cytidine containing	35130	LC/MS Pos Early	100001413	1580	286.103	3768-18-1	107461		HMDB05923	157752	145403	287994		349183	149792	1.01918e+06	1562949	363793	677328		161220		859737	227607	342932
81	N6,N6,N6-trimethyllysine	Amino Acid	Lysine Metabolism	1498	LC/MS Pos Early	189	2825	189.16	23284-33-5	440120	C03793	HMDB01325	136412400	104223480	124732048	124574656	130877104	113835408	177704560	172997360	148426000	145332384	133759880	125945512	140589360	153051648	147367952	138869296
2613	N6-carbamoylthreonyladenosine	Nucleotide	Purine Metabolism, Adenine containing	35157	LC/MS Pos Early	100001415	2008	413.142	24719-82-2	161466		HMDB41623	406383	133474	255572	190238	425755	191581	344680	624061	186102	677128	263124	518194	409442	553044	659202	469240
1001	N6-carboxymethyllysine	Carbohydrate	Advanced Glycation End-product	36713	LC/MS Pos Early	100001768	2592	205.118	5746-04-03				3.32263e+06	4409744	3722620	2873974	3004293	3.53686e+06		3713987	3037442	3338489	3612351	2739342	4152877	3.61999e+06	2655178	2532182
2622	N6-succinyladenosine	Nucleotide	Purine Metabolism, Adenine containing	48130	LC/MS Pos Early	100001664	1930	384.115	4542-23-8			HMDB00912		155547	294836	245921	262069	232525	224804	233355	308921	408710	237220	219373	209276	408317	325309	316775
60	N-acetyl-1-methylhistidine*	Amino Acid	Histidine Metabolism	43255	LC/MS Pos Early	100004299	2100	212.103					3403024	3551795	3300969	2867939	4628815	2538133	14672692	3596138	6359102	4849326	3773825	7.32892e+06	4131517	3398272	2507210	2911151
59	N-acetyl-3-methylhistidine*	Amino Acid	Histidine Metabolism	43256	LC/MS Pos Early	100002204	2056	212.103	37841-04-6	193270				1321108	1185978	1093362	1411039	1524535	2464291	496794	2979020	941270	1849595	1439134		1800468	798753	612909
26	N-acetylalanine	Amino Acid	Alanine and Aspartate Metabolism	1585	LC/MS Polar	1110	1564.8	130.051	97-69-8	88064	C02847	HMDB00766	3549869	4155625	4498119	4631145	5124978	4411769	2701865	4204792	2455434	3265010	3533026	4551859	3970683	4528342	3695850	4276399
359	N-acetylarginine	Amino Acid	Urea cycle; Arginine and Proline Metabolism	33953	LC/MS Pos Early	100001266	2245	217.13	155-84-0	67427	C02562	HMDB04620	12600091	5661500	6044092	9490322	7520391	8.26834e+06	5649802	8721530	6910090	10851659	6845546	6951224	11637415	8981754	10974968	9665895
31	N-acetylasparagine	Amino Acid	Alanine and Aspartate Metabolism	33942	LC/MS Polar	100001257	2250	173.057	4033-40-3	99715		HMDB06028	111630	142729	139010	92720	157676	162144	149408	86138	109541	85831	151866	155080	122389	153051	156217	293183
32	N-acetylaspartate (NAA)	Amino Acid	Alanine and Aspartate Metabolism	22185	LC/MS Polar	100000787	3143	174.041	997-55-7;997-55-7	65065	C01042	HMDB00812	2093673	2205813	1878579	2036702	3360732	2251558	2152350	3001322	1711988	2695694	1899689	2139959	2240718	1992329	1988133	2690273
43	N-acetyl-aspartyl-glutamate (NAAG)	Amino Acid	Glutamate Metabolism	35665	LC/MS Pos Early	100001612	1035	305.098	3106-85-2	5255	C12270	HMDB01067	215605	250731	142971	234663	262670	235751	762540	830404	214269	343990	222577	259930	264972	203405	245904	243013
2681	N-acetyl-beta-alanine	Nucleotide	Pyrimidine Metabolism, Uracil containing	37432	LC/MS Neg	100002102	773	130.051	3025-95-4	76406	C01073		406530	390609	350526	241505	381937	421163	385813	478458	445089	576363	355396	361657	293890	276074	535809	499359
433	N-acetylcarnosine	Peptide	Dipeptide Derivative	43488	LC/MS Pos Early	100004046	2141	269.124	56353-15-2	9903482		HMDB12881	3075403	1468365	1956162	1928105	2279234	2045433	2191988	3.65277e+06	3021142	4102317	1517238	3012787	2345942	2558689	3375558	2207587
374	N-acetylcitrulline	Amino Acid	Urea cycle; Arginine and Proline Metabolism	48434	LC/MS Neg	100001577	940	216.099	33965-42-3	656979	C15532	HMDB00856	186856	229763	219688	174437	255825	144078	122825	180285	181147	145815	190282	255849	165165	161316	265923	206913
41	N-acetylglutamate	Amino Acid	Glutamate Metabolism	15720	LC/MS Pos Early	100000282	1050	190.071	5817-08-03	70914	C00624	HMDB01138	1451967	1242123	892974	1029588	1.5169e+06	1731127	816096	1552248	1176196	1913904	1390412	1287270	933382	1465670	972501	1510807
42	N-acetylglutamine	Amino Acid	Glutamate Metabolism	33943	LC/MS Polar	100001253	2140	187.072	2490-97-3	182230	C02716	HMDB06029	512869	643454	598639	524681	806467	963429	779675	546188	648865	642140	698063	849280	692169	671801	657350	648744
2	N-acetylglycine	Amino Acid	Glycine, Serine and Threonine Metabolism	27710	LC/MS Polar	100001006	1780	116.035	543-24-8	10972		HMDB00532	4443162	3.78078e+06	4853179	4514150	5176896	5221243	16799320	8969875	6713587	7396199	4942649	8267077	6064748	7156443	9916602	5685388
56	N-acetylhistidine	Amino Acid	Histidine Metabolism	33946	LC/MS Pos Early	100001293	2065	198.087	39145-52-3	75619	C02997	HMDB32055	1331631	1542326	1157159	1035493	1669612	1078676	1608462	1377772	1853815	1239451	1963324	1725741	1323547	1294679	1478506	1260896
285	N-acetylisoleucine	Amino Acid	Leucine, Isoleucine and Valine Metabolism	33967	LC/MS Neg	100001276	2325	172.098	3077-46-1	2802421			477323	402533	461268	556382	529213	354112	595408	288843	352106	490505	512711	673072	719301	417190	348514	553725
250	N-acetylkynurenine (2)	Amino Acid	Tryptophan Metabolism	48757	LC/MS Neg	100006378	2378	249.088					2630593	2101118	3306968	1536571	2689770	4731873	5380642	4691318	4883073	4312878	5165838	5529399	4173078	5381316	7912700	4145494
255	N-acetylleucine	Amino Acid	Leucine, Isoleucine and Valine Metabolism	1587	LC/MS Neg	1082	2400	172.098	1188-21-2	70912	C02710	HMDB11756	718852	745296	666665	848166	902193	631027	772769	621660	575798	578574	822569	1.03197e+06	862651	682495	613026	707379
312	N-acetylmethionine	Amino Acid	Methionine, Cysteine, SAM and Taurine Metabolism	1589	LC/MS Neg	1083	1787	190.054	65-82-7	448580	C02712	HMDB11745	362946	340852	297605	448930	500916	388188	232748	346174	357189	316695	365161	365238	317673	367705	323640	332442
986	N-acetylneuraminate	Carbohydrate	Aminosugar Metabolism	32377	LC/MS Pos Early	1162	660	310.113	131-48-6	439197	C00270	HMDB00230	6714164	6308051	5765720	6577015	7.95812e+06	6298455	5677717	6849785	8.17229e+06	10985869	6926464	7.88924e+06	5566696	8398637	8361617	6806540
106	N-acetylphenylalanine	Amino Acid	Phenylalanine and Tyrosine Metabolism	33950	LC/MS Neg	100001256	2597	206.082	2018-61-3	74839	C03519	HMDB00512	1255298	1431753	896071	1081340	2324408	1752387	1657396	1251677	1871290	799548	1868591	2337579	1237466	1546846	1826863	1346589
360	N-acetylproline	Amino Acid	Urea cycle; Arginine and Proline Metabolism	34387	LC/MS Pos Early	100001334	1695	158.081	1074-79-9	322640			1.50689e+06	865983	951590	672431	701574	701064	494943	680430	596739	741050	788898	677530	947377	720761	605227	1147166
392	N-acetylputrescine	Amino Acid	Polyamine Metabolism	37496	LC/MS Pos Early	192	2230	131.118	18233-70-0	122356	C02714	HMDB02064	798031	629522	951793	835134	963888	806545	757620	1569775	1.02822e+06	1363698	850467	780272	1060664	1346662	1236454	1155799
3253	N-acetylpyrraline	Xenobiotics	Food Component/Plant	48438	LC/MS Neg	100006120	2545	295.13					411584	471980	477416	266235	272335	167966		409502	150181	248542	311859	182157	531576	169394	139305	308678
10	N-acetylserine	Amino Acid	Glycine, Serine and Threonine Metabolism	37076	LC/MS Polar	100001851	2000	146.046	97-14-3	65249		HMDB02931	3682124	4.02936e+06	4553159	3805884	3864196	3945502	3213698	3799318	3225435	4229976	4449474	3223364	4612535	4582001	3440944	7987495
339	N-acetyltaurine	Amino Acid	Methionine, Cysteine, SAM and Taurine Metabolism	48187	LC/MS Neg	100005466	800	166.018		159864			1382548	959812	1749365	1372036	1056906	912205	984312	1561534	1096782	1590290	769618	1637913	2129534	1058748	1614551	1559548
15	N-acetylthreonine	Amino Acid	Glycine, Serine and Threonine Metabolism	33939	LC/MS Neg	100001274	821.6	160.062	17093-74-2	152204			1090790	889533	879674	835289	1261589	1196697	896674	1409340	922932	1388971	909223	1104939	1189966	1029231	1270596	865254
209	N-acetyltryptophan	Amino Acid	Tryptophan Metabolism	33959	LC/MS Neg	100001254	2630	245.093	1218-34-4	700653	C03137	HMDB13713	588702	623757	578243	692775	590635	454840	372776	578951	351117	484573	844468	518967	528846	292821	519419	412401
119	N-acetyltyrosine	Amino Acid	Phenylalanine and Tyrosine Metabolism	32390	LC/MS Neg	100001104	1680	222.077	537-55-3	68310		HMDB00866	201873	384535	229929	231371	801259	260671	323460	166403	610929	278993	211674	270651	71067	281285	196050	79569
296	N-acetylvaline	Amino Acid	Leucine, Isoleucine and Valine Metabolism	1591	LC/MS Neg	1084	1704	158.082	96-81-1	66789		HMDB11757	184141	147823	166023	176776	177469	177148	131696	165372	118116	217443	182828	199946	218656	155994	140224	175860
362	N-delta-acetylornithine	Amino Acid	Urea cycle; Arginine and Proline Metabolism	43249	LC/MS Neg	100004523	858	173.093		9920500			11543182	13435596	12563279	12729788	13758539	11768986	4.17829e+06	11423198	12253127	12472936	9154223	13619638	12394742	11237383	10885119	13743167
313	N-formylmethionine	Amino Acid	Methionine, Cysteine, SAM and Taurine Metabolism	2829	LC/MS Neg	194	1543.8	176.039	4289-98-9	439750	C03145	HMDB01015	220694	204868	175003	332536	265347	262243	174033	247807	301095	274413	185373	218992	206217	206581	185847	240435
197	N-formylphenylalanine	Amino Acid	Phenylalanine and Tyrosine Metabolism	48433	LC/MS Neg	100006056	2336	192.067	13200-85-6	759256			164897				78910						44865	75001	62349			47059
2716	nicotinamide	Cofactors and Vitamins	Nicotinate and Nicotinamide Metabolism	594	LC/MS Pos Early	432	1942	123.055	98-92-0	936	C00153	HMDB01406	9119404	63198216	21001070	16507785	35595000	14582734	8606065	40763528	39200384	36927416	31187500	30872284	26127466	40949728	36224024	26528766
34	N-methylalanine	Amino Acid	Alanine and Aspartate Metabolism	37069	LC/MS Pos Early	100001823	1536	104.071	600-21-5	5288725;6971259	C02721	HMDB01906	2902103	3453691	2691967	5020147	3541588	3423013	9266178	4686272	6542567	3610340	3077896	5804834	3765742	3929138	4357453	4983348
3709	N-methylpipecolate	Xenobiotics	Chemical	47101	LC/MS Pos Early	100005383	1932	144.102	41447-17-0	11862129;11286529			3577009	3527899	2759099	3.77582e+06	3123063	4.02961e+06	1269237	3083294	3.08921e+06	4799055	4073490	4217130	3.66422e+06	4240491	5.91853e+06	4297138
366	N-methylproline	Amino Acid	Urea cycle; Arginine and Proline Metabolism	37431	LC/MS Pos Early	100001956	1335	130.086	475-11-6	557			14372019	12652895	10821447	27886528	14269301	11783653	1254117	9570642	6693760	11693699	15115602	9053124	10978077	9761862	7948088	15021419
1056	nonadecanoate (19:0)	Lipid	Long Chain Fatty Acid	1356	LC/MS Neg	892	6068	297.28	646-30-0	12591	C16535	HMDB00772	8439327	8774138	8374396	18863968	10291895	8112789	15062632	31910048	22036362	8959282	6879806	9519739	15328471	13379161	11138064	24624428
1251	N-palmitoyl glycine	Lipid	Fatty Acid Metabolism(Acyl Glycine)	42092	LC/MS Neg	100003686	5580	312.254	2441-41-0	151008			106918	167986		401723	157162	166873	345145		699310	624202	168647	362328	204489	285661	387720	263898
1769	N-palmitoyl-sphingosine (d18:1/16:0)	Lipid	Sphingolipid Metabolism	44877	LC/MS Pos Late	1518	2893	538.519	24696-26-2	5283564		HMDB04949	3370615	2929774	2796206	3488896	3709421	2569707	8174492	5491744	2328718	2234971	2148021	2600641	2099254	3156474	3.52204e+06	3937570
1424	N-palmitoyltaurine	Lipid	Endocannabinoid	39835	LC/MS Neg	100003239	5560	362.237	83982-06-3						85074	149673	89853				359683	172886		100578
1423	N-stearoyltaurine	Lipid	Endocannabinoid	39730	LC/MS Neg	100003240	5782	390.268	63155-80-6	168274				75238	73058	258792	74072	78643	126014	118495	356260	181391	92946		135796	87507	59780	162851
1178	octadecanedioate	Lipid	Fatty Acid, Dicarboxylate	36754	LC/MS Neg	100001615	5043	313.238	871-70-5	70095		HMDB00782	1619949	1607637	1483069	2793816	1659720	2278346	2406072	4999180	2011609	1846017	2068185	1674455	2203101	1767790	1880390	1806606
1261	octanoylcarnitine	Lipid	Fatty Acid Metabolism(Acyl Carnitine)	33936	LC/MS Pos Late	100001247	950	288.217	3671-77-0	123701	C02838	HMDB00791	941648	1126622	938712	1.97211e+06	1799351	1482954	3.49876e+06	3168492	2594425	1600424	1367840	2371426	1613352	1.64961e+06	1746141	1717691
1073	oleate/vaccenate (18:1)	Lipid	Long Chain Fatty Acid	52285	LC/MS Neg	100008930	5655	281.249					2516727552	3234983680	2863651072	4060871680	2194350080	2459063296	6216584192	7461777920	5156236288	3034151936	1918959488	3275606784	3945942784	2931039488	3140847360	7243602944
1412	oleoyl ethanolamide	Lipid	Endocannabinoid	38102	LC/MS Neg	1137	6200	324.291	11-58-0;111-58-0	5283454		HMDB02088	810719	899950	700022	1907849	1.04122e+06	785464	1132711	2326382	3394195	1.93248e+06	680367	1050508	1298034	1347567	1313054	1806781
1272	oleoylcarnitine	Lipid	Fatty Acid Metabolism(Acyl Carnitine)	35160	LC/MS Pos Late	100001501	1423	426.358	38677-66-6	6441392;53477789		HMDB05065	6176494	7.50917e+06	5418441	10350121	12452462	8987145	34300840	29583634	13853958	13771420	8762269	12895110	12722187	13439470	15433437	8918181
2851	O-methylcatechol sulfate	Xenobiotics	Benzoate Metabolism	46111	LC/MS Neg	100004208	2344	203.002		22473			1975443	1441544	931393	1425660	1317861	594974		2587587	849785	1529382	1978659	1149766	901157	1735443	1243087	1559991
409	ophthalmate	Amino Acid	Glutathione Metabolism	34592	LC/MS Pos Early	100001311	2085	290.135	495-27-2	7018721		HMDB05765	418968	181396	445924	381227	671405	225686	1189379	542632	908612	178811	433922	548111	125780	504492	469725	694783
349	ornithine	Amino Acid	Urea cycle; Arginine and Proline Metabolism	1493	LC/MS Pos Early	444	2800	133.097	3184-13-2	6262	C00077	HMDB03374	1161394816	1232530304	1162614784	1085513856	1083161856	1007065088	864187264	769849600	924673280	948523200	1019907520	1050925568	1117692800	1000379584	779778368	1457663744
2651	orotate	Nucleotide	Pyrimidine Metabolism, Orotate containing	1505	LC/MS Polar	445	1638.1	155.01	50887-69-9	967	C00295	HMDB00226	5756371	4402335	6.25602e+06	5810007	6570635	7207691	6252067	7466353	6551385	12727169	6126029	6918856	5687363	6.66184e+06	6.47344e+06	4550377
2653	orotidine	Nucleotide	Pyrimidine Metabolism, Orotate containing	35172	LC/MS Polar	100001416	2250	287.052	314-50-1	92751	C01103	HMDB00788	333097	244886	319776	358138	353647	415499	218604	380755	276183	488088	299751	345136	348640	419534	370765	397964
3604	O-sulfo-L-tyrosine	Xenobiotics	Chemical	45413	LC/MS Neg	100005384	990	260.023		514186			694005	624694	564859	662627	656909	555047	479057	735734	767753	865532	527312	653287	738340	641330	856650	642970
2753	oxalate (ethanedioate)	Cofactors and Vitamins	Ascorbate and Aldarate Metabolism	20694	LC/MS Neg	100000841	603	88.988	144-62-7	971	C00209	HMDB02329	12958692	12787680	12375903	9193242	14187617	11720774	12935642	7.50914e+06	14744287	17197744	10989251	12706011	16015443	14291093	14018920	15222033
1043	palmitate (16:0)	Lipid	Long Chain Fatty Acid	1336	LC/MS Neg	424	5618	255.233	57-10-3	985	C00249	HMDB00220	2861359360	3366010880	3303837952	4883717120	2715570432	2915923712	6087300608	7442757120	5761637376	3767535104	2591309568	4174625024	4407550976	3708078848	3645561344	7397800960
1044	palmitoleate (16:1n7)	Lipid	Long Chain Fatty Acid	33447	LC/MS Neg	452	5475	253.217	373-49-9	445638	C08362	HMDB03229	254460928	535078816	427281696	398410432	356229280	314375264	818099968	1245125888	529694528	330343680	201779360	433506080	475005024	322764928	315078944	881777024
1779	palmitoyl dihydrosphingomyelin (d18:0/16:0)*	Lipid	Sphingolipid Metabolism	52434	LC/MS Pos Late	100008954	2290	705.591		9939965			5.88294e+06	4831677	3.66067e+06	5174445	5378074	4996530	7.0718e+06	8401187	3228833	4187802	2746301	4807110	3700614	4580501	5785027	4509651
1415	palmitoyl ethanolamide	Lipid	Endocannabinoid	38165	LC/MS Neg	1489	6100	298.275	544-31-0	4671	C16512	HMDB02100	940178	1130910	1021600	1990461	1293113	1148397	1260373	1.82011e+06	3092768	2325343	1186783	1277827	1299296	1657601	1804947	1817087
1755	palmitoyl sphingomyelin (d18:1/16:0)	Lipid	Sphingolipid Metabolism	37506	LC/MS Pos Late	100002107	2168	703.575	6254-89-3	9939941			218909936	213291392	198634240	273394816	254957312	230065632	442343264	329537664	202790080	191834016	187781040	239092320	190975072	260442448	237203616	234492608
1269	palmitoylcarnitine	Lipid	Fatty Acid Metabolism(Acyl Carnitine)	44681	LC/MS Pos Late	100000776	1425	400.342	6865-14-1	461	C02990	HMDB00222	7722681	10713508	7163073	10762364	12974165	9007870	24466060	17451662	13347496	10472080	8946132	12709125	10419527	11759567	11032203	7966688
2063	palmitoylcholine	Lipid	Fatty Acid Metabolism (Acyl Choline)	52944	LC/MS Pos Late	100009233	1482	342.337		151731			33423140	25337572	19750896	21207484	21748270	9158819	7243847	9307019	5341622	5520915	27407764	11297006	20753580	17637892	11681720	9093013
2741	pantothenate	Cofactors and Vitamins	Pantothenate and CoA Metabolism	1508	LC/MS Pos Early	1024	1667	220.118	137-08-6	6613	C00864	HMDB00210	35901180	26163072	28480384	22649160	32417848	22347796	29728472	36562472	34460156	43294864	24739504	33054792	34901976	23784336	30632130	28579328
137	p-cresol sulfate	Amino Acid	Phenylalanine and Tyrosine Metabolism	36103	LC/MS Neg	100001315	2890	187.007	3233-57-7	4615423	C01468	HMDB11635	3526965	3440895	2864693	3139759	2306502	2195325	67530944	1969351	1266554	1.98722e+06	2531915	1754734	9156704	22031558	2433005	7355566
195	p-cresol-glucuronide*	Amino Acid	Phenylalanine and Tyrosine Metabolism	48841	LC/MS Neg	100006191	2420	283.082	17680-99-8	154035		HMDB11686	195302	287688	197598	533605	854715	226644	6812685	183683	290781	381905	457648	120410	2067994	5603758	610348	4126632
1033	pelargonate (9:0)	Lipid	Medium Chain Fatty Acid	12035	LC/MS Neg	437	4798	157.123	112-05-0	8158	C01601	HMDB00847	3436892	1434345	2761849	3.35614e+06		3.80862e+06	3527511	3005141	3427919	1752246	2637769	2598507	2.05042e+06	3446853	2988232	10690301
1042	pentadecanoate (15:0)	Lipid	Long Chain Fatty Acid	1361	LC/MS Neg	980	5521	241.217	1002-84-2;10002-84-2	13849	C16537	HMDB00826	68870536	78182184	85208552	111974984	66985648	72419744	130728432	130943168	124668064	79767616	54486756	80152656	91783208	72747080	76011152	131238720
134	phenol sulfate	Amino Acid	Phenylalanine and Tyrosine Metabolism	32553	LC/MS Neg	100001510	2156	172.991	937-34-8	74426	C02180	HMDB60015	14088714	62787976	15281271	10954234	6021294	3411500	266876	1306500	4761321	10959338	15074838	9413821	10098360	23957360	27751084	17156396
116	phenylacetylglycine	Amino Acid	Phenylalanine and Tyrosine Metabolism	33945	LC/MS Pos Early	100001275	2317	194.081	500-98-1	68144	C05598	HMDB00821	12619154	21492256	31472998	28564388	16427454	25045832	32522528	36089580	85587840	32357032	66386492	8880235	37966324	74944888	29521054	23693822
105	phenylalanine	Amino Acid	Phenylalanine and Tyrosine Metabolism	64	LC/MS Pos Early	460	2878	166.086	63-91-2	6140	C00079	HMDB00159	3226824960	2846652928	2583314944	2801916928	3269583616	3076905984	3208681472	2782920192	3171000832	2890883840	2814974464	3600644864	3003716352	3155366144	3124748800	3374055936
110	phenyllactate (PLA)	Amino Acid	Phenylalanine and Tyrosine Metabolism	22130	LC/MS Neg	100000774	2208	165.056	828-01-3	3848	C05607	HMDB00779	5736830	3918467	4936973	6.79016e+06	1.87051e+06	2307123	593602	2.01149e+06	563514	747421	3427215	906989	3355107	1548385	783253	4570622
109	phenylpyruvate	Amino Acid	Phenylalanine and Tyrosine Metabolism	566	LC/MS Neg	241	2517.6	163.04	156-06-9	997	C00166	HMDB00205	267142	287324	206794	164676	370052	215559			144042	170895	170318	168507	158693	259668	167257	102715
1028	phosphate	Energy	Oxidative Phosphorylation	42109	LC/MS Neg	461	608	96.9696	7664-38-2	1061	C00009	HMDB01429	218131024	237699712	247805600	223304336	195098080	180574592	136166752	147260416	217992656	198218992	209474752	216026816	221502736	204524032	226378752	218770992
1462	phosphoethanolamine	Lipid	Phospholipid Metabolism	1600	LC/MS Neg	1026	638	140.012	1071-23-4	1015	C00346	HMDB00224	770750	840689	920722	847548	639735	883498	568116	551532	772190	1334850	760750	826860	788057	758836	577724	819659
226	picolinate	Amino Acid	Tryptophan Metabolism	1512	LC/MS Pos Early	1022	910	124.039	98-98-6	1018	C10164	HMDB02243	5494227	5420760	6244436	4079698	3433243	3625329	4465044	4406571	1867725	3789605	3377720	3342428	4262214	2093916	3901263	5466294
1166	pimelate (heptanedioate)	Lipid	Fatty Acid, Dicarboxylate	15704	LC/MS Polar	100000101	2745	159.066	111-16-0	385	C02656	HMDB00857					164366	176777	139644	227509	61304	121249			85889	111440	152832	284450
95	pipecolate	Amino Acid	Lysine Metabolism	1444	LC/MS Pos Early	1025	2200	130.086	4043-87-2	849	C00408	HMDB00070	650101120	547602240	572197952	725093952	557436096	572798464	529010816	507750560	842248448	703143296	401701184	740437696	650491904	650718528	621824320	666782272
370	pro-hydroxy-pro	Amino Acid	Urea cycle; Arginine and Proline Metabolism	35127	LC/MS Pos Early	100001167	2128	229.118	18684-24-7	11673055		HMDB06695	132845856	92623864	96627008	113172520	150837152	89558536	114561768	132164408	168447952	240509104	107286272	152538192	129871512	167259296	196776352	121021440
350	proline	Amino Acid	Urea cycle; Arginine and Proline Metabolism	1898	LC/MS Pos Early	480	1603	116.071	147-85-3	145742	C00148	HMDB00162	2830251776	2544254976	2970474240	2588099328	2459587584	2582432256	2083197696	2046701952	2537580288	2591515392	2933880320	2502940672	2360213504	2572806912	2084679936	3003694592
679	prolylglycine	Peptide	Dipeptide	40703	LC/MS Pos Early	100003674	2136	173.092	2578-57-6	7408076;6426709			9654398	5678171	5151042	5892409	5756996	4557343	3750136	6.13929e+06	4151871	5454811	5911705	6.82427e+06	5516258	5308875	5.5997e+06	8056423
1242	propionylcarnitine	Lipid	Fatty Acid Metabolism (also BCAA Metabolism)	32452	LC/MS Pos Early	100001162	2590	218.139	17298-37-2	107738	C03017	HMDB00824	199996320	171827184	116315960	161588128	193569728	124181872	120216704	103958048	142112928	101019176	249203408	146577328	174576192	129949808	121409416	189785200
1243	propionylglycine	Lipid	Fatty Acid Metabolism (also BCAA Metabolism)	31932	LC/MS Neg	100001150	960	130.051	21709-90-0	98681		HMDB00783	623477	320069	345646	354966	598177	308151	243691	360215	508735	332702	753324	313120	303191	267256	369926	409681
2665	pseudouridine	Nucleotide	Pyrimidine Metabolism, Uracil containing	33442	LC/MS Neg	821	1100	243.062	1445-07-4	15047	C02067	HMDB00767	6871152	6906748	6555430	6761349	7807408	7293141	5489940	8809718	7.63496e+06	8357557	7189835	6687480	6942154	7950391	9211147	7.61085e+06
2817	pyridoxal	Cofactors and Vitamins	Vitamin B6 Metabolism	1651	LC/MS Neg	491	1534.9	166.051	65-22-5	1050	C00250	HMDB01545	494235	592028	433885	788061	262263	589228	150592	596448	596651	616881	226764	528038	478462	459576	674564	684628
2818	pyridoxate	Cofactors and Vitamins	Vitamin B6 Metabolism	31555	LC/MS Neg	100001121	2185	182.046	82-82-6	6723	C00847	HMDB00017	1.89041e+06	1678516	2286974	1744822	2.07939e+06	2668178	1072125	3058425	2943301	3.84583e+06	2504778	2804690	2.04359e+06	3192253	2528003	2761157
50	pyroglutamine*	Amino Acid	Glutamate Metabolism	46225	LC/MS Pos Early	100001540	1900	129.066	2353-44-8	134508			62636708	62113856	55915724	93772624	22617166	82849808	13619525	38139548	71710256	146253808	36680720	150138192	97643960	202820848	143484944	159938944
3248	pyrraline	Xenobiotics	Food Component/Plant	48428	LC/MS Pos Early	100001767	2750	255.134	74509-14-1				9966884	6280098	8.25361e+06	8138294	4682222	4526331	1489055	7872305	2256022	3.49743e+06	6961210	3318401	7.96266e+06	6487438	3.72754e+06	8590152
837	pyruvate	Carbohydrate	Glycolysis, Gluconeogenesis, and Pyruvate Metabolism	42582	LC/MS Neg	823	732.4	87.0088	127-17-3	1060	C00022	HMDB00243	32251132	30081550	25961400	23301624	23401430	31016124	19373370	27633818	23468168	28829058	26489364	22177430	14896900	18382620	15382524	24205416
3176	quinate	Xenobiotics	Food Component/Plant	18335	LC/MS Polar	100000442	2432.9	191.056	77-95-2	6508	C00296	HMDB03072	630334	724299	819664	784526	222089	579932		484534		175115	542611	273130	475590	497950	383826	1109806
2712	quinolinate	Cofactors and Vitamins	Nicotinate and Nicotinamide Metabolism	1899	LC/MS Pos Early	182	845	168.029	89-00-9	1066	C03722	HMDB00232	1439588	898576	746744	1225569	1833465	1396377	661480	420272	950431	2396492	1405305	1066843	877647	1092578	1196986	1012428
2808	retinol (Vitamin A)	Cofactors and Vitamins	Vitamin A Metabolism	1806	LC/MS Pos Late	498	1636	269.226	68-26-8	445354	C00473	HMDB00305	53182524	81872712	38710964	60542308	75032032	60242516	23476870	31756654	55260264	56124364	43524552	52142236	52522788	53469076	50624516	38054400
856	ribitol	Carbohydrate	Pentose Metabolism	15772	LC/MS Polar	100000406	1789.6	151.061	488-81-3	6912	C00474	HMDB00508	400840	338211	369038	376316	350157	442200	343565	454267	297520	516592	326512	308897	410727	397540	370072	454303
857	ribonate	Carbohydrate	Pentose Metabolism	27731	LC/MS Polar	100001007	2425	165.04	5336-08-03	5460677	C01685	HMDB00867	2018861	3054498	3308085	3883877	3821347	5293168	2245379	4126854	3147800	5445750	3968882	2694201	5101329	3870637	5959968	4771873
855	ribose	Carbohydrate	Pentose Metabolism	1471	LC/MS Polar	914	1508.2	195.051	50-69-1	5779	C00121	HMDB00283	430167	375428	540425	369491	533966		160918	372247	124498	736382	888862	403461	476464	311108	353235	292949
54	S-1-pyrroline-5-carboxylate	Amino Acid	Glutamate Metabolism	42370	LC/MS Pos Early	35	1528	114.055	2906-39-0	1196	C04322	HMDB01301	5779560	5115001	5630543	4601441	5443927	5172324	3.74593e+06	3397875	3197625	1732958	5219356	4373511	5851303	4616482	3455628	5390214
3494	salicylate	Xenobiotics	Drug	1515	LC/MS Neg	501	2195	137.024	69-72-7	338	C00805	HMDB01895	5972962	8626705	9599972	5344021	2.03513e+06	3.65481e+06	148407	7355928	670194	2719551	3.61011e+06	2714866	5556990	2426555	3.34249e+06	7190785
4	sarcosine (N-Methylglycine)	Amino Acid	Glycine, Serine and Threonine Metabolism	1516	LC/MS Pos Early	1023	1280	90.055	107-97-1	1088	C00213	HMDB00271	14351546	13920184	16719676	17882280	13392738	13887763	23257586	11926871	17531320	18705856	16114266	13791554	16439467	13937842	15381089	20554548
9	serine	Amino Acid	Glycine, Serine and Threonine Metabolism	1648	LC/MS Pos Early	503	1239	106.05	56-45-1	5951	C00065	HMDB00187	859911936	1014756352	923340288	834066816	946258688	928097856	1194980224	1120178304	1154931840	1017501120	876393920	1086728960	954632704	1116023168	918439104	955072640
234	serotonin	Amino Acid	Tryptophan Metabolism	2342	LC/MS Pos Early	504	2550	177.102	153-98-0	5202	C00780	HMDB00259	9272292		582761	6148872	11792486			2756217	4782319	3073596	11578038	5105972	2333397	5425928	2701760	5465381
331	S-methylcysteine	Amino Acid	Methionine, Cysteine, SAM and Taurine Metabolism	39592	LC/MS Pos Early	100002749	1955	119.016	1187-84-4	24417		HMDB02108	15157999	10960915	11656045	12485632	15012167	17317932	12425779	14032513	21173092	30267246	9795642	22583392	18302920	14911598	21531452	20608048
314	S-methylmethionine	Amino Acid	Methionine, Cysteine, SAM and Taurine Metabolism	38127	LC/MS Pos Early	100002183	2584	164.074	3493-12-07	458	C05319		2501849		1.60392e+06					1322155		1839276	2391942		572542	938649	992417	2558366
388	spermidine	Amino Acid	Polyamine Metabolism	485	LC/MS Pos Early	50	3355	146.165	124-20-9	1102	C00315	HMDB01257	33186610	33312728	32298192	28419968	61032400	36950448	120460616	18888964	63337236	62952132	33230102	27596792	12947718	19770250	27277134	19337844
386	spermine	Amino Acid	Polyamine Metabolism	603	LC/MS Pos Late	507	758	203.223	71-44-3	1103	C00750	HMDB01256	2132668	1489774	1.00474e+06	663546	1009549	555809	548856		1728288	254564	920432	512823	260038	321175	729520	385779
1752	sphinganine	Lipid	Sphingolipid Metabolism	17769	LC/MS Pos Late	313	1413	302.305	3102-56-5	3126	C00836	HMDB00269	77835		69092				81188		226473							71437
1786	sphinganine-1-phosphate	Lipid	Sphingolipid Metabolism	52605	LC/MS Pos Late	100001876	1431	382.272	19794-97-9	520		HMDB01383	879408	874491	562872	630335	867775	523856	417984	520520	934342	733406	568762	648110	489971	704314	615771	641665
1771	sphingomyelin (d18:1/14:0, d16:1/16:0)*	Lipid	Sphingolipid Metabolism	42463	LC/MS Pos Late	100004328	1998	675.544		11433862			3552702	3.87776e+06	3154328	4.06405e+06	4581877	2705261	3091490	4248585	2440137	2549715	2448942	2877498	2876038	3379594	3082259	3715230
1780	sphingomyelin (d18:1/15:0, d16:1/17:0)*	Lipid	Sphingolipid Metabolism	52433	LC/MS Pos Late	100006314	2082	689.559	121999-58-4				7589585	6887855	6308189	8881343	9550422	7134750	10657525	8.25768e+06	5970388	5510263	6271052	6465474	5954147	7090942	7297155	7358065
1785	sphingomyelin (d18:1/17:0, d17:1/18:0, d19:1/16:0)	Lipid	Sphingolipid Metabolism	52615	LC/MS Pos Late	100008920	2312	717.591	121999-64-2				3956316	3059017	3399423	5038986	5055039	2836478	6387695	4407431	3168714	3155957	3602448	3481189	3026874	4189627	4594257	3990539
1757	sphingomyelin (d18:1/18:1, d18:2/18:0)	Lipid	Sphingolipid Metabolism	37529	LC/MS Pos Late	100002106	2167	729.591	108392-10-5	6443882			6192346	5031459	5705154	6544356	7569166	5160568	12532447	8246956	6633681	5671489	6233631	6339536	5629895	8125732	7412696	6050338
1778	sphingomyelin (d18:1/20:0, d16:1/22:0)*	Lipid	Sphingolipid Metabolism	48490	LC/MS Pos Late	100006290	2685	759.638					7689161	5228601	5449488	6845335	9199925	4781314	7189839	9014312	5665365	5879718	5123783	6373094	5512380	8399114	8084852	8586416
1775	sphingomyelin (d18:1/20:1, d18:2/20:0)*	Lipid	Sphingolipid Metabolism	48491	LC/MS Pos Late	100006292	2383	757.622	222403-67-0				2740467	2346534	2445505	2692550	3230414	2271602	4406355	3814489	3133992	2493720	2292392	2868441	2561619	3.85164e+06	3519422	3103117
1781	sphingomyelin (d18:1/21:0, d17:1/22:0, d16:1/23:0)*	Lipid	Sphingolipid Metabolism	52495	LC/MS Pos Late	100009025	2793	773.653					2493656	1875962	2003054	3013906	3598870	1702465	2193374	2697897	1.72665e+06	1871400	1907052	2206214	2071773	2542562	2539434	2571665
1777	sphingomyelin (d18:1/22:1, d18:2/22:0, d16:1/24:1)*	Lipid	Sphingolipid Metabolism	48493	LC/MS Pos Late	100006295	2666	785.653					23790836	19335316	17070432	19718014	29656178	15867010	21089684	29108180	17920612	17510964	15228472	18046370	19462956	22518688	22135446	22400616
1773	sphingomyelin (d18:1/24:1, d18:2/24:0)*	Lipid	Sphingolipid Metabolism	47153	LC/MS Pos Late	100005986	3033	813.684	94359-13-4				224718832	205392816	160083904	179651840	266173712	170691664	207574208	217363168	175950608	182815440	138845632	159491888	174558752	194117312	203360656	174160096
1774	sphingomyelin (d18:2/16:0, d18:1/16:1)*	Lipid	Sphingolipid Metabolism	42459	LC/MS Pos Late	100004329	2002	701.559					28152370	24358228	22110054	26553084	31951556	20667094	41799168	34589380	20426932	17925052	19077208	21482472	21321172	23755928	23334390	25384460
1782	sphingomyelin (d18:2/23:0, d18:1/23:1, d17:1/24:1)*	Lipid	Sphingolipid Metabolism	52435	LC/MS Pos Late	100008956	2845	799.669					18142276	16513696	15344511	20310108	25912438	13777903	20560212	17814528	16306784	12327194	13023096	16046956	16140175	16479089	18698336	16909684
1783	sphingomyelin (d18:2/24:1, d18:1/24:2)*	Lipid	Sphingolipid Metabolism	52437	LC/MS Pos Late	100008957	2635	811.669					63930120	53466904	44211520	54432344	76049184	40361552	68350560	64996776	48545440	47779180	39622676	44791712	55140152	57136256	60597356	51126372
1761	sphingosine	Lipid	Sphingolipid Metabolism	17747	LC/MS Pos Late	297	1393	300.29	123-78-4	5353955	C00319	HMDB00252	306647	283027	451692	250813	230688	245076	240796	462706	700943	405729	269286	261882	237594		176797	288690
1760	sphingosine 1-phosphate	Lipid	Sphingolipid Metabolism	34445	LC/MS Polar	100000626	1850	378.241	26993-30-6	5283560	C06124	HMDB00277	395419	462575	344208	420469	459395	323802	347130	498377	404648	350427	381599	360886	331883	451357	343426	332626
3198	stachydrine	Xenobiotics	Food Component/Plant	34384	LC/MS Pos Early	100001296	1440	144.102	4136-37-2	115244	C10172	HMDB04827	785142016	653474944	566247040	796531776	636225600	718187968	20411864	476952352	682757568	851467392	675707392	483278560	551103936	852479808	750096896	837859712
1048	stearate (18:0)	Lipid	Long Chain Fatty Acid	1358	LC/MS Neg	439	5872	283.264	57-11-4	5281	C01530	HMDB00827	1433887104	1516352640	1266471552	2424041216	1465550592	1175536896	2128134272	3313298944	3011013632	1896811904	1418781824	1693446272	2056404736	1736502528	1737825280	3091531520
1076	stearidonate (18:4n3)	Lipid	Polyunsaturated Fatty Acid (n3 and n6)	33969	LC/MS Neg	100001229	5395	275.202	111174-40-4	5312508	C16300	HMDB06547	13073571	15415172	21248036	17057280	15685811	11703593	15251590	50432620	15369104	8.38727e+06	10502061	19900532	19355008	13200720	9625327	36858468
1756	stearoyl sphingomyelin (d18:1/18:0)	Lipid	Sphingolipid Metabolism	19503	LC/MS Pos Late	1538	2400	731.606	85187-10-6;85187-10-6	6453725	C00550	HMDB01348	22613120	16811138	19398072	21457050	24461560	17561200	41784712	26408402	19756176	18370560	19789764	19170532	16141515	25666628	29177838	25198280
1270	stearoylcarnitine	Lipid	Fatty Acid Metabolism(Acyl Carnitine)	34409	LC/MS Pos Late	100001391	1485	428.373	18822-91-8	6426855		HMDB00848	4626942	5145089	4222939	5757213	7.23202e+06	4337400	11671407	6099706	5259791	4592524	4097776	5534704	4830096	4562633	5402651	4132517
1168	suberate (octanedioate)	Lipid	Fatty Acid, Dicarboxylate	15730	LC/MS Neg	100000016	804.3	173.082	505-48-6	10457	C08278	HMDB00893	695807	708070		972716	770842	1060114	1267134		262722		643203	652793	342625	819003	1176827	1017140
1013	succinate	Energy	TCA Cycle	1437	LC/MS Neg	252	603	117.019	110-15-6	1110	C00042	HMDB00254	11718522	14616315	9227235	9790491	10324553	8946187	6204487	13026597	7647069	8149450	11209701	9577829	7782170	6596944	7621225	9959194
3702	succinimide	Xenobiotics	Chemical	41888	LC/MS Polar	100003696	2155	116.035	123-56-8	11439	C07273		274613	303940	142047	207873	264443	293512	229904	188930	147595	202882		342141	234280	256708	282582	443340
3601	sulfate*	Xenobiotics	Chemical	46960	LC/MS Neg	100002528	616	96.9601	14808-79-8	1118	C00059	HMDB01448	157588512	156008368	164280176	173885872	176229152	151092912	152090256	139878752	146234896	207754240	166296016	163899568	166170528	159796448	192654976	147513408
3282	tartronate (hydroxymalonate)	Xenobiotics	Bacterial/Fungal	20693	LC/MS Neg	100000840	610	118.999	80-69-3	45	C02287	HMDB35227	3968868	3804405	3698769	3548984	5222096	3775799	3739536	2001570	4090421	5814069	4069938	4134020	6154680	4335959	4.11967e+06	4754461
338	taurine	Amino Acid	Methionine, Cysteine, SAM and Taurine Metabolism	2125	LC/MS Neg	512	690	124.007	107-35-7	1123	C00245	HMDB00251	4678708	8514673	6463437	6623102	7.31042e+06	9665582	8499466	7130729	8654823	7926458	5236658	5949513	4856137	5512663	4509217	4945509
1978	tauro-alpha-muricholate	Lipid	Primary Bile Acid Metabolism	42605	LC/MS Neg	100004064	4745	514.284					2560512	1705139	5828447	1413511	750562	547008	2.38417e+06	1536457	1.43512e+06	1.44867e+06	1.45384e+06	2353917	5736915	2415566	3.38115e+06	8405547
1979	tauro-beta-muricholate	Lipid	Primary Bile Acid Metabolism	33983	LC/MS Neg	100001250	4774	514.284	25696-60-0	168408		HMDB00932	2667096	4335949	6775691	1077329	192567	393367	662802	1127571	564908	528735	249775	2817610	7025259	5053775	2.78847e+06	5904231
1975	taurochenodeoxycholate	Lipid	Primary Bile Acid Metabolism	18494	LC/MS Neg	1629	5250	498.289	6009-98-9	387316	C05465	HMDB00951	1499245	604931	2069557	645556	308270	358166	1792021	870583	914880	926508	719114	1385984	2436517	1045488	1999654	3694326
1972	taurocholate	Lipid	Primary Bile Acid Metabolism	18497	LC/MS Neg	1648	5150	514.284	145-42-6	6675	C05122	HMDB00036	4240891	4634365	10431576	2855897	1165339	861394	3040719	7492727	2043914	3336862	1729216	7869594	16255892	14736024	7455513	13307099
2018	taurocholenate sulfate	Lipid	Secondary Bile Acid Metabolism	32807	LC/MS Neg	100001990	4750	279.614					311872	528543	216159	209553	262721	393106	2445210	1591845	259469	207563	175918	232902	257321	388423	231144	506642
1990	taurodeoxycholate	Lipid	Secondary Bile Acid Metabolism	12261	LC/MS Neg	1668	5257.4	498.289	207737-97-1	2733768	C05463	HMDB00896	1055572	966781	1740510	1193219	211534	378950	2683212	1818017	1142732	1124702	544697	1245060	3565721	1375680	1584499	1430633
2011	taurohyodeoxycholic acid	Lipid	Secondary Bile Acid Metabolism	43588	LC/MS Neg	100003869	5073	498.289	38411-85-7	119046			810806	916535	632353	701410	138184	180836	783467	893741	149611	270126	152975	463159	2038613	1098178	524684	1365048
2001	tauroursodeoxycholate	Lipid	Secondary Bile Acid Metabolism	39378	LC/MS Neg	100002912	5025	498.289	14605-22-2	9848818		HMDB00874	84372	68632	202687	45788			110261	57740	50956	56307		88113	169978	136360	123515	197240
1176	tetradecanedioate	Lipid	Fatty Acid, Dicarboxylate	35669	LC/MS Neg	100001613	4000	257.176	821-38-5	13185		HMDB00872	257665	286882	234725	254848	214635	254526	196733	601103	216570	161649	217896	223526	217986	213669	154249	201993
2751	threonate	Cofactors and Vitamins	Ascorbate and Aldarate Metabolism	27738	LC/MS Polar	100001022	2384	135.03	70753-61-6	151152	C01620	HMDB00943	109692552	134642816	163679552	67483880	126448928	110382144	96899648	45801820	158082992	201063296	103172168	148965888	197520656	201767824	165698384	154982592
14	threonine	Amino Acid	Glycine, Serine and Threonine Metabolism	1284	LC/MS Pos Early	564	1514	120.066	72-19-5	6288	C00188	HMDB00167	1860023040	1863643264	1642522496	1832758272	1708771072	1837387392	1678158720	1553709696	1542974336	1710422400	1761311744	1959378944	1606544384	1786062720	1279643904	1763325184
2705	thymidine	Nucleotide	Pyrimidine Metabolism, Thymine containing	2183	LC/MS Pos Early	872	1400	243.098	50-89-5	5789	C00214	HMDB00273	3.02169e+06	1.85783e+06	2.83421e+06	2373814	2.89432e+06	2.04507e+06	7.44972e+06	3181057	2.67806e+06	3.32763e+06	3479172	3302288	2291496	2.68372e+06	3.97742e+06	2783232
2706	thymine	Nucleotide	Pyrimidine Metabolism, Thymine containing	604	LC/MS Neg	882	1654	125.036	65-71-4	1135	C00178	HMDB00262	76450	67425	81599	98048		78630	145902	126446	84851	112563	85631	88004	51481	60462	83297	65773
188	thyroxine	Amino Acid	Phenylalanine and Tyrosine Metabolism	2761	LC/MS Neg	1094	4808	775.679	51-48-9	5819	C01829	HMDB01918	305222	421337	483369	464893	426251	414664	227017	241531	456550	337093	376826	455340	441798	377387	427546	443163
290	tigloylglycine	Amino Acid	Leucine, Isoleucine and Valine Metabolism	1598	LC/MS Pos Early	1161	1926	158.081	35842-45-6	6441567		HMDB00959				110380	157447	169864	334113	157538	271888	389267	390269	90399	254733	362843	267018
289	tiglylcarnitine	Amino Acid	Leucine, Isoleucine and Valine Metabolism	35428	LC/MS Pos Early	100001597	2962	244.154	64191-86-2	22833596		HMDB02366	1121802	906915	825910	826086	899452	868206	1153321	849170	883241	804893	981806	1009175	744933	849639	750251	957443
368	trans-4-hydroxyproline	Amino Acid	Urea cycle; Arginine and Proline Metabolism	32306	LC/MS Pos Early	1001	1064	132.066	51-35-4	5810	C01157	HMDB00725	623696576	560578624	563289152	530767968	569263616	493025888	338250432	594414976	702200960	873409088	472489280	671292224	711828416	764683072	703468608	613058624
63	trans-urocanate	Amino Acid	Histidine Metabolism	607	LC/MS Pos Early	537	2285	139.05	104-98-3	736715	C00785	HMDB00301	5492994	3763099	2606974	3104004	3341968	2867874	4232052	1596216	2959731	5250564	3557305	1862413	586948	2197417	2599475	4113429
1020	tricarballylate	Energy	TCA Cycle	15729	LC/MS Polar	2053	4200	175.025	99-14-9	14925	C19806	HMDB31193	519561	490499	255539	3.18537e+06	1.02116e+06	1780967	136986	8.24162e+06	245821	902519	2297286	171945	288301	806239	557947	654142
3704	triethanolamine	Xenobiotics	Chemical	22202	LC/MS Pos Early	100000989	1963	150.112	102-71-6	7618	C06771	HMDB32538	153135472	6180528	2725575	2.08981e+06	5824889	1676257	14013823	1579958	2.54534e+06	2063595	2413496	2372135	3564709	2130685	1017135	2110730
2733	trigonelline (N'-methylnicotinate)	Cofactors and Vitamins	Nicotinate and Nicotinamide Metabolism	32401	LC/MS Pos Early	100001092	1388	138.055	535-83-1	5570	C01004	HMDB00875	245926544	182609424	196232176	234512768	160285632	163599808	1662053	142265200	122736848	237305888	151159184	137216448	150529792	153781216	192597024	257855664
1465	trimethylamine N-oxide	Lipid	Phospholipid Metabolism	40406	LC/MS Pos Early	100003397	2100	76.0757	1184-78-7	1145	C01104	HMDB00925	61632264	57475248	56618444	71758880	45972452	53601608	32259170	77252944	43590096	123438544	78012232	37746932	56987756	155074848	108112136	104817256
208	tryptophan	Amino Acid	Tryptophan Metabolism	54	LC/MS Neg	565	2291	203.083	73-22-3	6305	C00078	HMDB00929	173274352	174474560	172631152	200664128	137165696	146874672	155289920	134106192	101254368	113606848	144608144	158044800	177424688	104691696	126112536	139835968
118	tyrosine	Amino Acid	Phenylalanine and Tyrosine Metabolism	1299	LC/MS Pos Early	815	2430	182.081	60-18-4	6057	C00082	HMDB00158	807942592	816388096	684923712	895001856	1038443328	1317402880	891828224	544085760	1137144704	1104890624	593477824	696398272	554592384	762675264	687768512	622813696
2664	uracil	Nucleotide	Pyrimidine Metabolism, Uracil containing	605	LC/MS Pos Early	825	827	113.035	66-22-8	1174	C00106	HMDB00300	6382177	4874800	5682816	5070855	5862974	6797283	7752853	5834211	9647153	11410251	6769404	7893625	5576218	6569122	6.76293e+06	4648197
2584	urate	Nucleotide	Purine Metabolism, (Hypo)Xanthine/Inosine containing	1604	LC/MS Neg	1134	757.1	167.021	69-93-2;120K5305	1175	C00366	HMDB00289	12534408	8.22887e+06	9959247	10834616	14198249	7394372	14205877	12603769	9895385	48976584	14422299	13275045	9752048	8408848	10849085	10470906
347	urea	Amino Acid	Urea cycle; Arginine and Proline Metabolism	1670	LC/MS Pos Early	533	700	121.072	57-13-6	1176	C00086	HMDB00294	468911168	337496992	412902624	396143936	368097920	331840256	445603616	413663296	358819904	351121248	378492928	432835104	382430432	373295072	295701088	408857920
2663	uridine	Nucleotide	Pyrimidine Metabolism, Uracil containing	606	LC/MS Neg	535	1457.6	243.062	58-96-8	6029	C00299	HMDB00296	1545221	1816276	1300293	1209125	1598726	1570256	1224522	1060214	1888495	5663860	1884887	1341215	1433625	1483902	1930901	1102902
1999	ursodeoxycholate	Lipid	Secondary Bile Acid Metabolism	1605	LC/MS Neg	1135	5055	391.285	128-13-2	31401	C07880	HMDB00946	215720	1322528	353283	2704624	2455570	3291767	124655	1865163	1336360	1536790	2.73869e+06	195670	180140	203157	287319	465164
295	valine	Amino Acid	Leucine, Isoleucine and Valine Metabolism	1649	LC/MS Pos Early	566	2479	118.086	72-18-4	6287	C00183	HMDB00883	2040797056	2014421376	2020268928	2051296000	1651172736	1640538624	2020647936	1378724608	1495606656	1643588096	1761183616	2001277184	1638207360	1596796160	1353898752	1917086976
758	valylglycine	Peptide	Dipeptide	40475	LC/MS Pos Early	100003641	2444	175.108	686-43-1	136487			586807	602906	685699	592228	1073106	669466	577870	421110	1211364	1087428	515218	813171	645745	585442	909545	399051
2579	xanthosine	Nucleotide	Purine Metabolism, (Hypo)Xanthine/Inosine containing	15136	LC/MS Pos Early	100000299	1275	285.083	146-80-5	64959	C01762	HMDB00299										830111
225	xanthurenate	Amino Acid	Tryptophan Metabolism	15679	LC/MS Pos Early	100000015	2236	206.045	59-007	5699	C02470	HMDB00881	372393									948319	65901					657106

## Sheet: Study 2 Data
												SAMPLE NAME	VAND-02357	VAND-02358	VAND-02359	VAND-02360	VAND-02361	VAND-02362	VAND-02363	VAND-02364	VAND-02365	VAND-02366	VAND-02367	VAND-02368	VAND-02369	VAND-02370	VAND-02371	VAND-02372
												PARENT SAMPLE ID	4271096	4271097	4271098	4271099	4271100	4271101	4271102	4271103	4271104	4271105	4271106	4271107	4271108	4271109	4271110	4271111
												CLIENT IDENTIFIER	3166_2P_P	3168_2P_P	3169_2P_P	3170_2P_P	3171_2P_P	3172_2P_P	3173_2P_P	3174_2P_P	3087_6P_P	3094_6P_P	3097_6P_P	3132_7P_P	3135_7P_P	3136_7P_P	3137_7P_P	3138_7P_P
												SUBJECT ID	3166	3168	3169	3170	3171	3172	3173	3174	3087	3094	3097	3132	3135	3136	3137	3138
												GENDER	Male	Male	Male	Male	Male	Male	Male	Male	Male	Male	Male	Male	Male	Male	Male	Male
												TIME POINT	5 h	5 h	5 h	5 h	5 h	5 h	5 h	5 h	10 h	10 h	10 h	10 h	10 h	10 h	10 h	10 h
PATHWAY SORTORDER	BIOCHEMICAL	SUPER PATHWAY	SUB PATHWAY	COMP ID	PLATFORM	CHEMICAL ID	RI	MASS	CAS	PUBCHEM	KEGG	Group HMDB	5-h vehicle	5-h vehicle	5-h vehicle	5-h vehicle	5-h vehicle	5-h vehicle	5-h vehicle	5-h vehicle	10-h vehicle	10-h vehicle	10-h vehicle	10-h vehicle	10-h vehicle	10-h vehicle	10-h vehicle	10-h vehicle
1811	1,2-dilinoleoyl-GPC (18:2/18:2)	Lipid	Phosphatidylcholine (PC)	52603	LC/MS Pos Late	100008903	2006	782.569	998-06-1	5288075		HMDB08138	54541032	51151436	57254676	56438352	53276096	48249852	40895624	37520140	25030260	33919620	15568435	24468346	27680412	29663906	29536952	20977348
1965	1,2-dioleoyl-GPI (18:1/18:1)	Lipid	Phosphatidylinositol (PI)	52619	LC/MS Pos Late	100008908	3121	880.591				HMDB09837	1184758	1232362	1324123	1219522	1026442	1285202	837453	991168	413994	934770	457206	479363	219360	893060	692025	485611
1737	1,2-dipalmitoyl-GPC (16:0/16:0)	Lipid	Phosphatidylcholine (PC)	19130	LC/MS Pos Late	100000657	2365	734.569	63-89-8	452110		HMDB00564	8512150	8184220	7382066	8065618	7657249	8150924	8313357	7497460	8803722	7698057	8182422	7575480	8950835	7217405	9648394	10257631
1775	1,2-distearoyl-GPC (18:0/18:0)	Lipid	Phosphatidylcholine (PC)	19132	LC/MS Pos Late	100000660	2950	790.632	816-94-4	94190		HMDB08036	4471906	4092289	3859901	5.50731e+06	5028135	4547838	4138537	5303011	3651139	5289626	4688994	3794897	4896253	5344935	3616505	4132441
909	1,5-anhydroglucitol (1,5-AG)	Carbohydrate	Glycolysis, Gluconeogenesis, and Pyruvate Metabolism	20675	LC/MS Neg	100000580	802	163.061	154-58-5	64960	C07326	HMDB02712	9418634	12250381	11208084	13884811	14594691	12080517	14149451	6.38203e+06	13827484	14061241	5606506	9625708	13288374	12353538	9433659	16563704
2230	1-(1-enyl-oleoyl)-GPE (P-18:1)*	Lipid	Lysoplasmalogen	44621	LC/MS Neg	100005372	6250	462.299					486906	595459	358665	285853	144631	281202	245561		212404	320911	171007	228617	131457	234789	205629	143238
2208	1-(1-enyl-palmitoyl)-2-arachidonoyl-GPC (P-16:0/20:4)*	Lipid	Plasmalogen	52689	LC/MS Pos Late	100009014	2154	766.575				HMDB11220	1134704	1202844	1060979	1319866	985516	1500846	1333648	1194603	1111313	1170985	1507147	1701000	1373724	1532300	1334205	1.87048e+06
2200	1-(1-enyl-palmitoyl)-2-arachidonoyl-GPE (P-16:0/20:4)*	Lipid	Plasmalogen	52673	LC/MS Pos Late	100009002	2270	724.528				HMDB11352	260351	256293	304617	297610	195149	368138	291929	184210	193752	317071	309604	184560	169338	175946	245697	349518
2209	1-(1-enyl-palmitoyl)-2-linoleoyl-GPC (P-16:0/18:2)*	Lipid	Plasmalogen	52682	LC/MS Pos Late	100009009	2226	742.575				HMDB11211	374449	238958	316124	385028	302171	478620	358115	303707	411379	285396	414152	456911	407121	324706	321431	571128
2202	1-(1-enyl-palmitoyl)-2-oleoyl-GPC (P-16:0/18:1)*	Lipid	Plasmalogen	52478	LC/MS Pos Late	100009007	2443	744.59					342624	397177	256616	404932	403906	466615	423481	354280	382929	415366	543535	381728	325141	314137	403574	519573
2196	1-(1-enyl-palmitoyl)-2-oleoyl-GPE (P-16:0/18:1)*	Lipid	Plasmalogen	52477	LC/MS Pos Late	100009005	2600	702.543				HMDB11342		180456		125913		97634	84685	68880		81432	122550			171470	114436
2198	1-(1-enyl-palmitoyl)-2-palmitoyl-GPC (P-16:0/16:0)*	Lipid	Plasmalogen	52716	LC/MS Pos Late	100009162	2454	718.575		11146967		HMDB11206	679882	654655	580188	743543	651974	809307	695349	802574	744561	813551	881215	733746	859658	661980	701365	916826
2227	1-(1-enyl-palmitoyl)-GPC (P-16:0)*	Lipid	Lysoplasmalogen	52474	LC/MS Pos Late	100002875	1547	480.345		10917802		HMDB10407	944928	969605	1058098	1004483	986474	1073867	1219967	963118	853244	1071861	932406	870536	720034	1.0386e+06	930265	1053537
2228	1-(1-enyl-palmitoyl)-GPE (P-16:0)*	Lipid	Lysoplasmalogen	39270	LC/MS Pos Late	100003000	1558	438.298					160769	183296	133569	177481	177885	138278	155923	172903	115708	165822	136138	68133	96253	183187	136343	126123
2212	1-(1-enyl-stearoyl)-2-arachidonoyl-GPE (P-18:0/20:4)*	Lipid	Plasmalogen	52475	LC/MS Pos Late	100008999	2511	752.559		9547058		HMDB05779	1678658	1777055	1915165	2091725	1740020	2108672	1521965	1736049	1413018	1.92187e+06	2268245	1359562	1342415	1.8636e+06	1349798	1915136
2205	1-(1-enyl-stearoyl)-2-linoleoyl-GPE (P-18:0/18:2)*	Lipid	Plasmalogen	52748	LC/MS Pos Late	100009225	2633	728.559				HMDB11376	349090	399133	291801	374605	409836	350984	220232	316899	234556	334988	285817	153813	190061	401651	222826	335347
2232	1-(1-enyl-stearoyl)-GPE (P-18:0)*	Lipid	Lysoplasmalogen	39271	LC/MS Pos Late	100003001	1649	466.329					310921	324437	254763	388748	339002	371540	288358	287005	224513	324049	209845	156262	300899	295224	310469	266170
2004	1-arachidonoyl-GPA (20:4)	Lipid	Lysophospholipid	46325	LC/MS Neg	100004442	5499	457.236	799268-65-8				1793169	1837070	1835186	1.84229e+06	1323495	2.0595e+06	1758382	859029	2141011	1.81898e+06	910524	1922636	1461829	1.69046e+06	1.58762e+06	2.04185e+06
2041	1-arachidonoyl-GPC (20:4n6)*	Lipid	Lysophospholipid	33228	LC/MS Pos Late	100001551	1460	544.34			C05208	HMDB10395	102099472	128021792	105574688	141081536	126689936	104489592	114950424	138830928	109720088	123952736	111341808	90959328	109932576	125707680	119779808	108292368
2081	1-arachidonoyl-GPE (20:4n6)*	Lipid	Lysophospholipid	35186	LC/MS Pos Late	100001571	1470	502.293		42607465		HMDB11517	1644846	1580049	1.77958e+06	1843926	1.75326e+06	1319660	1576550	1533235	2106809	1786596	1517390	1514502	1253231	1945747	1.73946e+06	1447418
2115	1-arachidonoyl-GPI (20:4)*	Lipid	Lysophospholipid	34214	LC/MS Neg	100001654	5482	619.289				HMDB61690	5755901	6085422	4.13427e+06	4.19273e+06	3193578	5481174	3334673	1406340	2543357	3906322	2269622	5846258	3524049	4914485	3147113	4792145
2255	1-arachidonylglycerol (20:4)	Lipid	Monoacylglycerol	34397	LC/MS Neg	100001433	6250	303.233	35474-99-8	5282281	C13857	HMDB11549	736331	463289	423784	377790	353219	290120	471872	305097	744001	611914	304568	1190077	475251	773991	275683	365763
2258	1-docosahexaenoylglycerol (22:6)	Lipid	Monoacylglycerol	35153	LC/MS Neg	100001481	6150	309.222				HMDB11587	707168	351430	646607	297889	512002	219682	758432	350071	335253	645755	111761	464934	426134	500458	602112	132771
2256	1-eicosapentaenoylglycerol (20:5)*	Lipid	Monoacylglycerol	53220	LC/MS Neg	100009403	5988	301.217				HMDB11580	155159		181672		225367	92764	129026	87115	490598	157297	88797	354286	336754	213836	47305	97059
2052	1-lignoceroyl-GPC (24:0)	Lipid	Lysophospholipid	49617	LC/MS Pos Late	100002873	1907	608.465	325171-59-3			HMDB10405	1481340	1915859	1.95028e+06	2011770	1592975	1.99065e+06	1471874	2059879	1274019	1945371	1403644	1.00704e+06	1187911	1716561	1283400	1162008
2026	1-linolenoyl-GPC (18:3)*	Lipid	Lysophospholipid	45951	LC/MS Pos Late	100005350	1410	518.324				HMDB10388	752163	997597	872618	965993	955484	788779	791439	718530	630171	885539	493251	447954	670628	870001	766611	481787
2251	1-linolenoylglycerol (18:3)	Lipid	Monoacylglycerol	34393	LC/MS Neg	100001435	6214	277.217	124151-74-2	53480978		HMDB11569	1605832	483187	1706849	727089	1256887	634967	690312	525394	1066641	1203032	207702	1.44853e+06	676337	989401	411149	200822
1815	1-linoleoyl-2-arachidonoyl-GPC (18:2/20:4n6)*	Lipid	Phosphatidylcholine (PC)	52710	LC/MS Pos Late	100009131	1969	806.569				HMDB08147	38320944	49138996	44422684	49565624	51887024	38865148	36042612	41539128	34253292	44808432	27321944	27510692	36098080	42596888	36503716	26596084
1812	1-linoleoyl-2-linolenoyl-GPC (18:2/18:3)*	Lipid	Phosphatidylcholine (PC)	53176	LC/MS Pos Late	100009343	1939	780.554				HMDB08141	1437757	2084008	2681436	2003313	2165797	1675552	1107753	1306637	648503	1208233	489144	543117	830063	973829	787272	427977
2002	1-linoleoyl-GPA (18:2)*	Lipid	Lysophospholipid	52690	LC/MS Neg	100009082	5483	433.236				HMDB07856	2925540	2546242	2864554	2895714	1763115	2455444	2216560	859224	1701903	2144973	608137	2046852	1556178	1567419	1562717	2.066e+06
2024	1-linoleoyl-GPC (18:2)	Lipid	Lysophospholipid	34419	LC/MS Pos Late	100001395	1465	520.34		11988421	C04100	HMDB10386	205578688	232896816	241080208	222504384	222442256	192128352	183660336	187941088	158637456	202783216	138160912	145164576	161524544	171255952	171002208	149321440
2070	1-linoleoyl-GPE (18:2)*	Lipid	Lysophospholipid	36600	LC/MS Pos Late	100001570	1482	478.293		52925130		HMDB11507	3605040	2582904	3190740	2828065	3113384	2210470	2243449	2123002	1876345	1862314	1138148	1413346	1.55103e+06	1641145	1815122	1202818
2103	1-linoleoyl-GPG (18:2)*	Lipid	Lysophospholipid	54885	LC/MS Neg	100009227	5516	507.273					441660	155561	159489	148408	160108	153667	157992		294358	175688	95337	380662	188127	198141	110587	113797
2111	1-linoleoyl-GPI (18:2)*	Lipid	Lysophospholipid	36594	LC/MS Neg	100001778	5494	595.289					1224449	1156013	757727	743193	517726	853298	641590	148821	293290	508110	96047	810427	356828	790777	389705	702016
2250	1-linoleoylglycerol (18:2)	Lipid	Monoacylglycerol	27447	LC/MS Neg	100001040	6477	279.233	2277-28-3	5283469			74441408	18985426	77782144	34878208	43245568	23891524	34230536	18074556	63681060	48983984	7645672	102401160	32708828	53593080	20748548	9854821
83	1-methyl-4-imidazoleacetate	Amino Acid	Histidine Metabolism	32350	LC/MS Pos Early	100001208	2064	141.066	2625-49-2	75810	C05828	HMDB02820	419992	1411634	654129	696190	210574	539914	576522	321558	71464	978669	78552	110003	140357	430060	389668	68825
418	1-methylguanidine	Amino Acid	Guanidino and Acetamido Metabolism	48114	LC/MS Pos Early	100000715	2149	74.0713	22661-87-6	10111	C02294	HMDB01522	252295	209004	393877	318089	255762	191249	313006	342537	84413	134281	144001	84582	96497	107212	100657	72443
66	1-methylhistidine	Amino Acid	Histidine Metabolism	30460	LC/MS Pos Early	100001051	2755	170.092	332-80-9	92105	C01152	HMDB00001	10857928	6685794	9379641	6719408	7035567	7869520	9900297	10396031	8882402	8212690	10817435	6300416	10200860	5834695	7090520	8786530
3486	1-methylnicotinamide	Cofactors and Vitamins	Nicotinate and Nicotinamide Metabolism	27665	LC/MS Pos Early	55	1940	137.071	1005-24-9	10129985	C02918	HMDB00699	6223944	1115275	8610922	579761	949345	5600425	1157066	3154530	319550	691933	2.06353e+06	4399402	562007	1076385	936463	245251
1723	1-myristoyl-2-palmitoyl-GPC (14:0/16:0)	Lipid	Phosphatidylcholine (PC)	19258	LC/MS Pos Late	100000672	2147	706.538	69525-80-0	129657		HMDB07869		659156	619204	752226	737152	524330		616193	544204	684811	328412		575363	718425	606757
2242	1-myristoylglycerol (14:0)	Lipid	Monoacylglycerol	35625	LC/MS Neg	100001618	6353.3	227.202	75685-84-6	79050	C01885	HMDB11561	1994516	279779	1388295	1099399	627614	1021809	854612		446408	696893		665871		436039	156631
1980	1-oleoyl-2-arachidonoyl-GPI (18:1/20:4) *	Lipid	Phosphatidylinositol (PI)	54994	LC/MS Pos Late	100010951	2568	902.575				HMDB09844	2006271	2748569	2527302	2787705	2579599	2606539	2287227	2325389	1895450	2923241	1568468	1622635	1645471	2169984	2036823	1556345
1810	1-oleoyl-2-docosahexaenoyl-GPC (18:1/22:6)*	Lipid	Phosphatidylcholine (PC)	52697	LC/MS Pos Late	100009130	2011	832.585				HMDB08123	9942606	12498189	11356790	9819604	9344271	10689367	9599960	8956208	10474332	14023686	6066673	9498147	8907674	11730111	9465412	7556641
1800	1-oleoyl-2-linoleoyl-GPC (18:1/18:2)*	Lipid	Phosphatidylcholine (PC)	52453	LC/MS Pos Late	100008981	2165	784.585					27005678	29878148	27415944	29865982	23885010	30513532	22581214	17937596	18317358	25381132	11166575	17457800	18554084	19047550	22877270	16938880
1884	1-oleoyl-2-linoleoyl-GPE (18:1/18:2)*	Lipid	Phosphatidylethanolamine (PE)	52687	LC/MS Pos Late	100009078	2270	742.538		9546753		HMDB05349	333346	382513	466280	272831	189191	151012	202733	289414		167617			50623	29365	163266
2021	1-oleoyl-GPC (18:1)	Lipid	Lysophospholipid	48258	LC/MS Pos Late	100001272	1540	522.355	19420-56-5	16081932		HMDB02815	104086944	133863568	118572288	130989168	108058544	100885224	103820064	91191384	94648280	118173544	79708968	81466128	84465592	107745136	97036896	77511240
2068	1-oleoyl-GPE (18:1)	Lipid	Lysophospholipid	35628	LC/MS Pos Late	100001569	1554	480.308	89576-29-4	9547071		HMDB11506	2321881	2143824	1.58997e+06	1954876	2019642	1.37591e+06	1.64706e+06	1416913	827051	1455711	477165	679287	674321	1366313	1132742	577680
2109	1-oleoyl-GPI (18:1)*	Lipid	Lysophospholipid	36602	LC/MS Neg	100001777	5599	597.305					688285	950351	284913	504547	136742	645616	305933			265206		296901	61557	274069	116487	388347
2249	1-oleoylglycerol (18:1)	Lipid	Monoacylglycerol	21184	LC/MS Neg	100000924	6650	281.249	111-03-5	5283468		HMDB11567	186033392	27422762	133808864	70223680	70977632	47306864	62643808	30417708	67003064	74993568	7082572	80930880	21926280	62098544	18123700	6434564
1765	1-palmitoleoyl-2-linoleoyl-GPC (16:1/18:2)*	Lipid	Phosphatidylcholine (PC)	52683	LC/MS Pos Late	100009075	2003	756.554				HMDB08006	13847472	17304256	16969300	15923211	16571222	12548796	13752684	12888030	14181815	15620231	8788550	10128824	10635885	12912082	10586682	6231609
2013	1-palmitoleoyl-GPC (16:1)*	Lipid	Lysophospholipid	33230	LC/MS Pos Late	100001511	1450	494.324		24779461		HMDB10383	6565992	10928565	9503493	9969061	9179589	7155594	8.19363e+06	8.31967e+06	7213145	10212687	5415095	5282528	5577609	7721524	6692661	5080196
2246	1-palmitoleoylglycerol (16:1)*	Lipid	Monoacylglycerol	52431	LC/MS Neg	100008952	6094	253.217				HMDB11565	2638136	662831	2516287	1634145	1185354	1224475	987393		1391823	1662830		2292638	422882	1216187	386895	158869
1754	1-palmitoyl-2-arachidonoyl-GPC (16:0/20:4n6)	Lipid	Phosphatidylcholine (PC)	52462	LC/MS Pos Late	100008914	2091	782.569	35418-58-7	10747814		HMDB07982	142649344	141901664	150905728	142180944	150125408	136923440	150028192	144941360	157757792	149142576	142998192	146329888	144935792	164851168	150683888	148320544
1861	1-palmitoyl-2-arachidonoyl-GPE (16:0/20:4)*	Lipid	Phosphatidylethanolamine (PE)	52464	LC/MS Pos Late	100008990	2198	740.522		9546800		HMDB05323	1000108	1429149	1.42166e+06	1354868	1256650	931630	1.48186e+06	1808301	1025568	1395513	840640	1048544	1221211	1356382	1405070	829566
1960	1-palmitoyl-2-arachidonoyl-GPI (16:0/20:4)*	Lipid	Phosphatidylinositol (PI)	52467	LC/MS Pos Late	100008993	2567	876.56				HMDB09789	5835816	6188831	5865624	6846796	6126677	6628171	5591678	6380772	5254060	6.60498e+06	6627807	4724102	4885776	6354736	5770140	4714067
1750	1-palmitoyl-2-dihomo-linolenoyl-GPC (16:0/20:3n3 or 6)*	Lipid	Phosphatidylcholine (PC)	52454	LC/MS Pos Late	100008985	2199	784.585					14941929	34654712	10999109	29481526	26869978	15515460	31185028	17291936	34666192	34976660	19653084	28041488	27940480	18793812	32188812	25828274
1760	1-palmitoyl-2-docosahexaenoyl-GPC (16:0/22:6)	Lipid	Phosphatidylcholine (PC)	52610	LC/MS Pos Late	100008915	2023	806.569	59403-54-2	6441886		HMDB07991	89925992	87691032	93547280	79604976	87979832	76626720	94261600	97070032	91772376	107248800	107401224	86366832	92411008	98672096	95321960	79419304
1863	1-palmitoyl-2-docosahexaenoyl-GPE (16:0/22:6)*	Lipid	Phosphatidylethanolamine (PE)	52465	LC/MS Pos Late	100008991	2119	764.522		9546799		HMDB05324	266453	594750	549853	384893	282776	183386	533637	446417	214840	774464	254767	426167	409123	521780	588912	229960
1747	1-palmitoyl-2-gamma-linolenoyl-GPC (16:0/18:3n6)*	Lipid	Phosphatidylcholine (PC)	54812	LC/MS Pos Late	100009154	2034	756.554				HMDB07974		2630826	2840268		2484288	2613915	2169770	2378949	3391329	2358867	2357304	2300342	2506001	4122515	2189391	1964566
1744	1-palmitoyl-2-linoleoyl-GPC (16:0/18:2)	Lipid	Phosphatidylcholine (PC)	42446	LC/MS Pos Late	1537	2160	758.569	40811-94-7	5287971		HMDB07973	176109952	161870864	177149888	160300080	162292576	161422656	178276384	148719872	151748320	155092672	125871960	160112288	150292224	152795024	161092496	149645392
1858	1-palmitoyl-2-linoleoyl-GPE (16:0/18:2)	Lipid	Phosphatidylethanolamine (PE)	42449	LC/MS Pos Late	100001870	2275	716.522		9546747		HMDB05322	565123	614269	721201	535127	431693	331695	577371	531129	244301	381084	170406	333468	341100	258331	482610	192584
1958	1-palmitoyl-2-linoleoyl-GPI (16:0/18:2)	Lipid	Phosphatidylinositol (PI)	52450	LC/MS Pos Late	1528	2730	852.56				HMDB09784	2262344	2281330	2194366	2424108	2469436	2003036	1771548	2220420	1412402	2036519	1498738	1398623	1542945	2253419	1.82431e+06	1684330
1741	1-palmitoyl-2-oleoyl-GPC (16:0/18:1)	Lipid	Phosphatidylcholine (PC)	52461	LC/MS Pos Late	1539	2358	760.585	26853-31-6;26853-31-6	6436017		HMDB07972	79881976	92093328	81805280	87744792	86473144	74294952	84002016	71855272	83408928	89794472	76723168	76710376	81320328	80320256	85884176	78266592
1857	1-palmitoyl-2-oleoyl-GPE (16:0/18:1)	Lipid	Phosphatidylethanolamine (PE)	19263	LC/MS Pos Late	1526	2509	718.538	26662-94-2	5283496		HMDB05320	405912	796018	600458	601572	640977		448903	767688	229161	521627	119706	279732	350628	584920	401941	70171
1956	1-palmitoyl-2-oleoyl-GPI (16:0/18:1)*	Lipid	Phosphatidylinositol (PI)	52669	LC/MS Pos Late	100009066	3140	854.575				HMDB09783	1110342	1240670	1045653	1252524	972939	1132669	753332	886052	509860	901831	489120	584057	489465	1213553	685596	561178
1738	1-palmitoyl-2-palmitoleoyl-GPC (16:0/16:1)*	Lipid	Phosphatidylcholine (PC)	52470	LC/MS Pos Late	100008984	2160	732.554				HMDB07969	3378822	4907676	4259504	4730397	4123794	3847165	3884797	3701159	3803821	4634314	2474119	3084328	3388082	4279967	3338837	2256708
1739	1-palmitoyl-2-stearoyl-GPC (16:0/18:0)	Lipid	Phosphatidylcholine (PC)	52616	LC/MS Pos Late	100008921	2653	762.601	59403-51-9			HMDB07970	16759134	13370050	13808628	14634820	14221054	15193024	13763476	15701168	13906061	14642476	14271340	12935326	14968660	13090790	13994797	13978730
2011	1-palmitoyl-GPC (16:0)	Lipid	Lysophospholipid	33955	LC/MS Pos Late	100001263	1525	496.34	17364-16-8	86554		HMDB10382	266259968	309029920	302025856	297366432	287783360	271138432	299495296	301628640	283048416	305322112	302346176	245531856	273653088	305980800	287816704	280278208
2059	1-palmitoyl-GPE (16:0)	Lipid	Lysophospholipid	35631	LC/MS Pos Late	100001567	1544	454.293	53862-35-4	9547069		HMDB11503	3.25524e+06	3015830	3.29013e+06	3014846	3.06865e+06	2284552	2833291	2701356	2437098	2723600	2546575	2294790	2536256	3388804	2889864	2148007
2104	1-palmitoyl-GPI (16:0)	Lipid	Lysophospholipid	35305	LC/MS Neg	100001655	5564	571.289				HMDB61695	1.04315e+06	1423185	823474	933131	468907	1059168	717842	172108	313886	634157	241279	1077758	519456	800453	553772	1079449
2245	1-palmitoylglycerol (16:0)	Lipid	Monoacylglycerol	21127	LC/MS Neg	100000827	6550	255.233	542-44-9	14900		HMDB31074	35939140	5308648	18560196	15449747	11963461	11967791	15169617	17976798	8601199	14404289		14103788	4778167	8250817	4.13234e+06	2365725
2244	1-pentadecanoylglycerol (15:0)	Lipid	Monoacylglycerol	47898	LC/MS Neg	100001431	6200	241.217	104140-07-0	190750			769387	265003	425037	525590	281302	332106	317151		531978	561646		725529	365738	492706	183338	161397
1787	1-stearoyl-2-arachidonoyl-GPC (18:0/20:4)	Lipid	Phosphatidylcholine (PC)	42450	LC/MS Pos Late	100001869	2300	810.601	35418-59-8	16219824		HMDB08048	158956256	174638928	165548432	175636640	174202720	176640528	167940496	173688832	182504544	172033440	186252768	178806320	178899392	186503792	181875968	181334272
1878	1-stearoyl-2-arachidonoyl-GPE (18:0/20:4)	Lipid	Phosphatidylethanolamine (PE)	52447	LC/MS Pos Late	100008977	2424	768.554		5289133		HMDB09003	4830320	6043531	7955406	6147089	6.46873e+06	4371013	6641535	8718710	4729951	6437767	4468744	5422706	6588229	6617417	7103073	3.84817e+06
1975	1-stearoyl-2-arachidonoyl-GPI (18:0/20:4)	Lipid	Phosphatidylinositol (PI)	52449	LC/MS Pos Late	100000616	3000	904.591	383907-33-3			HMDB09815	33909284	34614244	38281352	35713020	35754464	38517332	35158528	36604428	34713936	39278500	39658072	34310072	33993564	43958924	34878360	36546108
1793	1-stearoyl-2-docosahexaenoyl-GPC (18:0/22:6)	Lipid	Phosphatidylcholine (PC)	52611	LC/MS Pos Late	100008916	2197	834.601	59403-52-0			HMDB08057	71970320	74828160	72323656	78086616	70154440	72137528	75312680	76351312	63016716	81895648	81762304	81964176	76878112	79746496	72882904	69716720
1882	1-stearoyl-2-docosahexaenoyl-GPE (18:0/22:6)*	Lipid	Phosphatidylethanolamine (PE)	52466	LC/MS Pos Late	100008992	2317	792.554		9546798		HMDB05334	213092	305174	471933	199188	238274	172128	331265	336417	119034	354016	181674	305739	325356	262690	369189	199359
1779	1-stearoyl-2-linoleoyl-GPC (18:0/18:2)*	Lipid	Phosphatidylcholine (PC)	52452	LC/MS Pos Late	100008980	2380	786.601				HMDB08039	223746224	187148240	209592928	197197456	174054016	209607344	201359296	163516016	179636752	176505360	148778512	191150688	176347296	172136960	173607120	190514624
1873	1-stearoyl-2-linoleoyl-GPE (18:0/18:2)*	Lipid	Phosphatidylethanolamine (PE)	52446	LC/MS Pos Late	100008976	2522	744.554		9546749		HMDB08994	6834494	6670347	9103618	6210022	6420991	4746771	5943696	9910501	2878624	4340457	1786093	2919369	3858921	3607847	4199065	1788186
1964	1-stearoyl-2-linoleoyl-GPI (18:0/18:2)	Lipid	Phosphatidylinositol (PI)	52468	LC/MS Pos Late	100008994	3185	880.591				HMDB09809	5801241	5278117	5000445	5659587	5440748	4982943	4851013	5020566	3.58275e+06	4739073	2.67016e+06	3.42876e+06	2818438	6361000	3.93746e+06	4080139
1776	1-stearoyl-2-oleoyl-GPC (18:0/18:1)	Lipid	Phosphatidylcholine (PC)	52438	LC/MS Pos Late	100008904	2644	788.616	56421-10-4			HMDB08038	94364768	107052096	100120328	113718296	98094224	98837056	83973864	90625096	88432272	106766512	81763104	79422648	80055944	108917632	83184672	69007520
1870	1-stearoyl-2-oleoyl-GPE (18:0/18:1)	Lipid	Phosphatidylethanolamine (PE)	42448	LC/MS Pos Late	100001856	2858	746.569				HMDB08993	1501682	1472706	1527102	1365552	1178784	984666	945827	2288958	464121	1041412	100295	309888	546655	884430	718761	146494
2019	1-stearoyl-GPC (18:0)	Lipid	Lysophospholipid	33961	LC/MS Pos Late	100001271	1606	524.371	19420-57-6	497299		HMDB10384	307321984	294341632	303870048	324002944	324841888	337673984	331746144	328628480	281325824	323820128	312444576	305382848	300420224	357417600	291253408	310784800
2066	1-stearoyl-GPE (18:0)	Lipid	Lysophospholipid	42398	LC/MS Pos Late	100001461	1626	482.324	69747-55-3	9547068		HMDB11130	6789301	6158327	6946037	5915764	6980068	6169620	6.28195e+06	5863247	5055073	5720111	4929326	4709436	4833626	7002860	5637848	4852851
2107	1-stearoyl-GPI (18:0)	Lipid	Lysophospholipid	19324	LC/MS Neg	100000656	5794	599.32	796963-93-4			HMDB61696	5124770	6162407	4810244	4392655	1855181	5375707	3649179	967881	1755459	4209838	1427615	5470550	3412473	4497959	3574674	6808945
1167	10-heptadecenoate (17:1n7)	Lipid	Long Chain Fatty Acid	33971	LC/MS Neg	100001278	5555	267.233	29743-97-3	5312435		HMDB60038	39155380	24430956	29702704	19922478	20452016	22344588	21000104	9451773	53953848	47418232	20217512	52862876	23651500	31708286	19420516	19914748
1179	10-nonadecenoate (19:1n9)	Lipid	Long Chain Fatty Acid	33972	LC/MS Neg	100001277	5780	295.264	73033-09-7	5312513		HMDB13622	13756363	11707674	10604719	10920573	10602375	7361161	8986651	3.22429e+06	15243202	22244960	9000828	14734721	11602183	8277395	10356981	7462751
1154	10-undecenoate (11:1n1)	Lipid	Medium Chain Fatty Acid	32497	LC/MS Neg	100001197	5085.8	183.139	1333-28-4	14891	C13910	HMDB33724	247149	368175	280320	271057	364216	250654	261258	361741	353540	420652	248431	357646	340656	422197	170619	318070
1539	12,13-DiHOME	Lipid	Fatty Acid, Dihydroxy	38395	LC/MS Neg	62	5137	313.238	263399-35-5	10236635	C14829	HMDB04705	406226	654895	695398	648215	660600	555340	390462	149132	988665	849357	1118323	963365	792666	173280	772905	544172
2741	12-dehydrocholate	Lipid	Secondary Bile Acid Metabolism	44644	LC/MS Neg	100001072	4871	405.265	2458-08-4;2458-08-4	94235		HMDB00400		5402261	12908	1.81841e+06	556883					674630			28124	421526	752910
1515	13-HODE + 9-HODE	Lipid	Fatty Acid, Monohydroxy	37752	LC/MS Neg	100002196	5275	295.228		43013			4252599	1912890	2678536	3054050	2075580	2317606	1597917	1563852	2533142	2223569	1834126	1579219	1154685	2118461	966225	817431
1275	15-methylpalmitate (i17:0)	Lipid	Fatty Acid, Branched	38768	LC/MS Neg	100002945	5695	269.249		17903417			20326824	16161959	11579063	11827508	9764206	10724697	13884896	4354117	40609244	21102624	12692698	33723052	24475192	14752689	15890667	13353812
1511	16-hydroxypalmitate	Lipid	Fatty Acid, Monohydroxy	39609	LC/MS Neg	100002953	5236.2	271.228	506-13-8	10466	C18218	HMDB06294	675796	704730	682358	766768	663762	642219	437379	535628	971535	1105371	1049733	887355	981541	802220	819081	800152
1278	17-methylstearate (i19:0)	Lipid	Fatty Acid, Branched	38296	LC/MS Neg	100002356	5993	297.28	2724-59-6	3083779		HMDB37397	4579311	3463502	2574487	2.07373e+06	2106766	2627883	2794130	922582	5820153	3.68767e+06	3076874	8567449	4967376	2889452	4675892	2989210
4216	1H-indole-7-acetic acid	Xenobiotics	Bacterial/Fungal	57783	LC/MS Polar	100004601	922	174.056	39689-63-9				26663	35590	43694		35235	49918	41907		29161	31007	35197	40717	43916	30645	33385
3809	1H-quinolin-2-one	Xenobiotics	Food Component/Plant	40464	LC/MS Pos Early	100002385	2680	146.06	59-31-4	6038	C06415		941016	1163767	801881	1293199	268892	662685	495126	302644	526527	611446	403741	455882	690044	660485	886022	495219
3451	2'-deoxycytidine	Nucleotide	Pyrimidine Metabolism, Cytidine containing	15949	LC/MS Pos Early	100000125	2193	228.098	951-77-9	13711	C00881	HMDB00014	43510144	44696620	43227056	40325548	45149456	36441952	39305472	47117888	37479856	40053960	40035512	40994416	41468816	44851640	44494432	21471444
3427	2'-deoxyuridine	Nucleotide	Pyrimidine Metabolism, Uracil containing	1412	LC/MS Neg	536	1586	111.02	951-78-0	13712	C00526	HMDB00012	1309697	1468078	1551012	1383508	1300513	1225241	1108166	1138284	872213	1184151	1036804	975655	850875	1777006	1314667	924065
3452	2'-O-methylcytidine	Nucleotide	Pyrimidine Metabolism, Cytidine containing	57554	LC/MS Pos Early	100010895	2411	258.108	2140-72-9	150971			95338	99002	135413	98832	141768	107114	96110	192771	104851	75687	101401	132791	114247		231512	102978
3415	2'-O-methyluridine	Nucleotide	Pyrimidine Metabolism, Uracil containing	57655	LC/MS Neg	100010896	1831	257.078	2140-76-3	102212			26412	19459	29724	27756	36211	39281	17909	71429	15895	26663	45291	26679	26607	34389	52948	28365
3810	2,3-dihydroxyisovalerate	Xenobiotics	Food Component/Plant	38276	LC/MS Polar	100002417	1050	133.051	1756-18-9	677	C04039	HMDB12141	79748	129044	146505	129029	89524	104735	132078	101486	123230	99129	94374	305433	148796	80786	105635	235972
432	2-aminobutyrate	Amino Acid	Glutathione Metabolism	42374	LC/MS Pos Early	1128	2059	104.071	1492-24-6	439691	C02261	HMDB00650	6797026	7656494	5006096	7.32043e+06	7398904	5587790	4214684	6356252	4311906	7037217	6919530	3.91306e+06	6911226	10256783	8.3415e+06	5660856
1356	2-aminoheptanoate	Lipid	Fatty Acid, Amino	43761	LC/MS Pos Early	100004542	3160	146.118	1115-90-8	227939			146495	237642				129825			185804	78890	169816			221099	292423	135511
4643	2-aminophenol sulfate	Xenobiotics	Chemical	43266	LC/MS Neg	100004322	1677	188.002		181670		HMDB61116	246216	283895	402253	314380	287924	364674	342609	224849	125537	188373	46634	85124	112149	92798	133299	95914
312	2-hydroxy-3-methylvalerate	Amino Acid	Leucine, Isoleucine and Valine Metabolism	36746	LC/MS Neg	100001541	1800	131.071	488-15-3	164623		HMDB00317	323155	307164	475767	753941	246832	356316	306601	267963	152476	145749	154952	130682	149870	222047	154308	176539
434	2-hydroxybutyrate/2-hydroxyisobutyrate	Amino Acid	Glutathione Metabolism	52281	LC/MS Polar	100008928	1258	103.04					1393164	1.50481e+06	1326453	1.83098e+06	771861	1214546	1.02452e+06	1052670	1518932	1410090	1304676	1.97383e+06	1562368	1.80045e+06	1478320	1426249
1481	2-hydroxydecanoate	Lipid	Fatty Acid, Monohydroxy	42489	LC/MS Neg	100004089	4840	187.134	5393-81-7	21488			166736	305694	243646	235566	246235	137342	138653	231900	153682	223244	131681	155461	94048	232868	100581	76670
1292	2-hydroxyglutarate	Lipid	Fatty Acid, Dicarboxylate	52294	LC/MS Pos Early	100002070	958	166.071	40951-21-1	43	C02630	HMDB00606	198069	347785		356268	297097	251844	258608	580752	263123	270265	324988	227626	342601	128268	381807	170551
3611	2-hydroxyhippurate (salicylurate)	Xenobiotics	Benzoate Metabolism	18281	LC/MS Neg	1869	2184	194.046	487-54-7	10253	C07588	HMDB00840	21185	24342	46647	46495	26298	43912	57731	53094
1486	2-hydroxypalmitate	Lipid	Fatty Acid, Monohydroxy	35675	LC/MS Neg	100001579	5511.2	271.228	764-67-0	92836		HMDB31057	11846216	13322811	11487189	8873100	10294903	10528340	8956131	6044577	10093827	13370418	10524292	15165983	9084170	10642382	10372682	9194573
1488	2-hydroxystearate	Lipid	Fatty Acid, Monohydroxy	17945	LC/MS Neg	1239	5695	299.259	629-22-1	69417	C03045		1866655	2891963	1875603	2143220	1502516	1567651	1397573	943799	1611334	2434340	1506224	2469555	1503667	1.92015e+06	1963371	1674494
2264	2-linoleoylglycerol (18:2)	Lipid	Monoacylglycerol	32506	LC/MS Neg	100000987	6250	279.233	3443-82-1	5365676		HMDB11538	6515974	1.9629e+06	7095540	3509352	4.07031e+06	2553705	2899156	1620234	5428143	4781562	802229	8404575	3100170	4973885	2.0473e+06	951071
294	2-methylbutyrylcarnitine (C5)	Amino Acid	Leucine, Isoleucine and Valine Metabolism	45095	LC/MS Pos Early	100001509	3050	246.17	31023-25-3	6426901		HMDB00378	465680	499799	307428	339132	398828	380414	416301	226751	240360	196319		160948	568488	299225	411959	168500
2263	2-oleoylglycerol (18:1)	Lipid	Monoacylglycerol	21232	LC/MS Neg	100000943	6500	281.249	3443-84-3	5319879		HMDB11537	18536830	2.68313e+06	12718965	7016651	6586794	5261655	6979935	9276099	6.79874e+06	7129437		8569972	1.50918e+06	6284925	1.77439e+06	755072
104	2-oxoadipate	Amino Acid	Lysine Metabolism	38347	LC/MS Polar	92	2633.1	159.03	3184-35-8	71	C00322	HMDB00225	38770			21955	42050	18839	27111	44843		18017		25949	31114	37603	28179
364	2-oxoarginine*	Amino Acid	Urea cycle; Arginine and Proline Metabolism	55072	LC/MS Pos Early	100002784	1760	174.087	3715-10-04	558	C03771	HMDB04225	344508	194522	207065	317732	148930	198312	145512	179163	201724	174683	128392	380274	152021	275161	277318
2014	2-palmitoleoyl-GPC (16:1)*	Lipid	Lysophospholipid	47118	LC/MS Neg	100001561	5720	568.326				HMDB10383	193244	250233	468884	266946	232833	240720	129809	125433	244348	184451	159963	76110	126764	189658	188259	110602
2261	2-palmitoleoylglycerol (16:1)*	Lipid	Monoacylglycerol	52432	LC/MS Neg	100008953	6016	253.217				HMDB11565	279467	116230	284776	286832		125061	86209		113818	303095		164910		156556	87790
2012	2-palmitoyl-GPC (16:0)*	Lipid	Lysophospholipid	35253	LC/MS Neg	100001562	6215	570.341		15061532		HMDB61702	24290964	27032428	24717500	17818348	13136971	17465754	16086603	12615148	15468322	21436898	14494311	17265764	13658182	18622456	15573638	14418573
2260	2-palmitoylglycerol (16:0)	Lipid	Monoacylglycerol	33419	LC/MS Neg	100001048	6400	255.233	23470-00-0	123409		HMDB11533	2343331	595391	5705995	1192389			806833	912567	566882	1.27811e+06		1517762
2067	2-stearoyl-GPE (18:0)*	Lipid	Lysophospholipid	41220	LC/MS Neg	100003901	6350	480.31				HMDB11129	3721589	3292586	3450191	1542662	1365609	2714182	1.04805e+06	624716	974422	1631801	1029825	2.01922e+06	1722759	1437343	1093543	1780420
3690	3-(3-hydroxyphenyl)propionate	Xenobiotics	Benzoate Metabolism	35635	LC/MS Neg	100001624	1980	165.056	621-54-5	91	C11457	HMDB00375	171508	365652	284108		1414511	1599747	411990	251050	216856	282618	304406	245297			260132	409883
3687	3-(3-hydroxyphenyl)propionate sulfate	Xenobiotics	Benzoate Metabolism	45415	LC/MS Neg	100005391	1294	245.013	86321-32-6	187488			38107	233810	202759	62020	877169	1045367	143719	173121	57876	155058	232379	109462		23457	95709	277012
144	3-(4-hydroxyphenyl)lactate	Amino Acid	Tyrosine Metabolism	32197	LC/MS Neg	240	1379	181.051	6482-98-0	9378	C03672	HMDB00755	3981069	4762651	4875238	5982338	5049385	5019172	4605404	5164202	2959124	4271075	3970122	3029461	3838852	3589138	3023601	2818610
3691	3-(4-hydroxyphenyl)propionate	Xenobiotics	Benzoate Metabolism	39587	LC/MS Neg	100002914	1670	165.056	501-97-3	10394	C01744	HMDB02199	256484	117772	87532	138002	158484	142968	56259	158159		63697		70642
1323	3-carboxy-4-methyl-5-propyl-2-furanpropanoate (CMPF)	Lipid	Fatty Acid, Dicarboxylate	31787	LC/MS Neg	100001178	2800	239.092	86879-39-2	123979		HMDB61112		48670	50955	44978	51875	44454	60122	48141	59167			51758			48993
2740	3-dehydrocholate	Lipid	Secondary Bile Acid Metabolism	43835	LC/MS Neg	100001062	5050	405.265	2304-89-4	159655		HMDB00502	849967	1815780	69485	1137666	442193	108067	40488	599633		869369			71030	139238	1103995
299	3-hydroxy-2-ethylpropionate	Amino Acid	Leucine, Isoleucine and Valine Metabolism	32397	LC/MS Neg	100001170	975	117.056	4374-62-3	188979		HMDB00396	327083	417841	380142	464523	191177	322127	306430	208137	349652	367210	201188	282694	372408	407064	427247	219128
2487	3-hydroxy-3-methylglutarate	Lipid	Mevalonate Metabolism	531	LC/MS Polar	112	2850	161.046	503-49-1	1662	C03761	HMDB00355	1166054	1652666	1532409	1518474	1513921	1358569	1462789	1399591	1572647	1405378	1812593	1616650	1978662	1.90424e+06	2.04781e+06	1929932
1463	3-hydroxybutyrate (BHBA)	Lipid	Ketone Bodies	542	LC/MS Polar	254	1444	103.04	625-72-9	441	C01089	HMDB00357	3380379	6277119	5417990	6161211	4625185	5752218	5314747	3.73029e+06	12066129	9531576	18887684	21543044	17051344	13781987	23476526	21116504
1403	3-hydroxybutyrylcarnitine (1)	Lipid	Fatty Acid Metabolism(Acyl Carnitine)	43264	LC/MS Pos Early	100003926	2400	248.149		53481617		HMDB13127	49971		93035		57295			54708	183235	116059	248946	248944	553385		219598	284519
1404	3-hydroxybutyrylcarnitine (2)	Lipid	Fatty Acid Metabolism(Acyl Carnitine)	52984	LC/MS Pos Early	100009271	2340	248.149				HMDB13127		63607	45199					42643	79734	59644	204645	173151	191776		126736	121641
4113	3-hydroxycinnamate sulfate	Xenobiotics	Food Component/Plant	48409	LC/MS Neg	100006094	1338	242.997	86321-30-4	6443141				207854	278300	35899	1122072	1456351	155088	168643	33006	131384	162130	81513		32117	128856	234864
1496	3-hydroxydecanoate	Lipid	Fatty Acid, Monohydroxy	22053	LC/MS Neg	100000997	4634.7	187.134	5561-87-5	26612		HMDB02203	990318	2894789	629725	1019404	964755	1556682	926236	626829	1005991	1.41976e+06	1438865	2921094	1870715	634446	1091394	300814
1494	3-hydroxyhexanoate	Lipid	Fatty Acid, Monohydroxy	53230	LC/MS Neg	100006367	1725	131.071	10191-24-9	151492			134873	332402	186929	263333	190291	250927	165177	159663	168281	153562	249414	340676	165662	187179	153919	127545
3612	3-hydroxyhippurate	Xenobiotics	Benzoate Metabolism	39600	LC/MS Neg	100002122	1687	194.046	1637-75-8	450268		HMDB06116	52640	103241	108706		41462	58265	251905	74253		47639			19105	57400	62178	34811
4749	3-hydroxyindolin-2-one sulfate	Xenobiotics	Chemical	48419	LC/MS Neg	100006103	2082	227.997					44587	305785	18198	303044	58366		17300		86359	116916	31261	40438	75177	277721	286830
316	3-hydroxyisobutyrate	Amino Acid	Leucine, Isoleucine and Valine Metabolism	1549	LC/MS Polar	111	1619	103.04	2068-83-9	87	C06001	HMDB00336	1406543	1762016	1150722	1332411	1111309	1285912	1029021	1.04557e+06	955265	1417998	2069850	2261711	1482428	1929978	1817597	2031778
1499	3-hydroxylaurate	Lipid	Fatty Acid, Monohydroxy	32457	LC/MS Neg	100001112	5175	215.165	53941-38-1	94216		HMDB00387	477975	1150704	460178	498674	497147	720842	551771	327780	719152	1208491	833599	1266122	960208	546163	583647	337363
1495	3-hydroxyoctanoate	Lipid	Fatty Acid, Monohydroxy	22001	LC/MS Neg	100000773	3446	159.103	88930-08-9	26613		HMDB01954	356544	868069	408709	564040	483880	594969	408607	411002	437312	459254	660398	916136	542262	331604	401347	199478
4747	3-hydroxypyridine sulfate	Xenobiotics	Chemical	48448	LC/MS Neg	100006098	1595.5	173.987	1955-23-3				707358	541780	1109626	1030029	587564	625910	821444	686683	218754	425261	152508	123004	272404	180567	363703	206609
250	3-indoxyl sulfate	Amino Acid	Tryptophan Metabolism	27672	LC/MS Neg	100000467	2222.2	212.002	2642-37-7	10258		HMDB00682	30656622	68016448	21177038	60245192	62275152	16714667	14894092	21892730	24358152	35603500	21606348	14580343	30089580	56151892	44809448	4977863
162	3-methoxytyrosine	Amino Acid	Tyrosine Metabolism	12017	LC/MS Pos Early	1342	2555	212.092	300-48-1	1670		HMDB01434		72032		57996	57564		26034	62919	34321	52348	41954	34233		49600	55538	47132
311	3-methyl-2-oxobutyrate	Amino Acid	Leucine, Isoleucine and Valine Metabolism	44526	LC/MS Polar	100000936	911	115.04	3715-29-5	49	C00141	HMDB00019	1922126	2090898	1866919	2231195	2256013	2.76274e+06	1759124	2112457	2050956	2606341	2525007	2380795	2736511	2033102	1930621	2678190
291	3-methyl-2-oxovalerate	Amino Acid	Leucine, Isoleucine and Valine Metabolism	15676	LC/MS Neg	100000036	2064.2	129.056	1460-34-0;51829-07-3	47	C00671	HMDB03736	7753308	7974319	11069939	8159328	6251212	13693491	7223660	6373358	7702897	8794155	8289379	6120925	10145127	6.69067e+06	7193691	11769840
275	3-methylglutaconate	Amino Acid	Leucine, Isoleucine and Valine Metabolism	57747	LC/MS Polar	100002458	2700	99.0452	5746-90-7	1551553		HMDB00522	43864	71683	65348	104217	77850	50721	62229	74472	48754	69849	95808	73632	88890	66174	96890	66108
67	3-methylhistidine	Amino Acid	Histidine Metabolism	15677	LC/MS Neg	100000042	906.3	168.078	368-16-1	64969	C01152	HMDB00479	2796240	3095563	2923509	3654200	3122000	2624964	2836899	4884118	4815414	4333015	5567598	3085713	6256608	3307698	3965637	3299158
3692	3-phenylpropionate (hydrocinnamate)	Xenobiotics	Benzoate Metabolism	15749	LC/MS Neg	100000010	2860	149.061	501-52-0	107	C05629	HMDB00764	3177242	3569709	4248391	3360358	3324158	3007706	3080374	2358965	2093266	3237229	2365305	2845864	1761577	1683887	2251475	3078060
926	3-phosphoglycerate	Carbohydrate	Glycolysis, Gluconeogenesis, and Pyruvate Metabolism	1414	LC/MS Pos Early	132	590	187	80731-10-8	724	C00597	HMDB00807	93589	86792	94987	114982	49971	64389	110328	156210	110418	124595				47568	130011	65158
3430	3-ureidopropionate	Nucleotide	Pyrimidine Metabolism, Uracil containing	3155	LC/MS Pos Early	1053	875	133.061	462-88-4	111	C02642	HMDB00026	220662	527982	646925	280236	937781	258120	791297	1.64057e+06	660023	380846		92996	1744697	600443	1860307
2514	3beta,7alpha-dihydroxy-5-cholestenoate	Lipid	Sterol	36803	LC/MS Neg	100001611	5275	431.317	115538-84-6	3081084	C17335		1471454		422545	938580	419959	339332	577091	450399	618449	396583	225080	387319	361431	1628343	638144	713418
2515	3beta-hydroxy-5-cholestenoate	Lipid	Sterol	54805	LC/MS Neg	100006370	5398	415.322	6561-58-6	165511	C17333		90943	291829	80013	254440	181724		59722	85290	94311	104369	49597		138121	150015	136325
415	4-acetamidobutanoate	Amino Acid	Polyamine Metabolism	1558	LC/MS Pos Early	1113	1350	146.081	3025-96-5	18189	C02946	HMDB03681	393883	735893	284162	625760	693306	517799	510433	499106	301864	519433	468970	372658	268114	369456		375449
4571	4-acetylphenol sulfate	Xenobiotics	Drug - Other	44620	LC/MS Neg	100000711	2375	215.002		4684006			162535	199804	434546	325890	182852	254373	217324	316213	296076	175232	257254	282194	236788	56314	140768	264920
4075	4-allylphenol sulfate	Xenobiotics	Food Component/Plant	37181	LC/MS Neg	100001868	3805	213.023					315635	784961	899480	327497	768629	416302	458703	347162	39752	654607	294849	522837	220551	330455	472100	339779
4133	4-ethylphenol glucuronide	Xenobiotics	Food Component/Plant	52937	LC/MS Neg	100009049	3167	297.098					8015093	9303951	9969276	15019289	7717293	6.41658e+06	6791534	5859105	4204962	6576947	2.01095e+06	4742193	3906647	5925404	6392569	5378106
3654	4-ethylphenylsulfate	Xenobiotics	Benzoate Metabolism	36099	LC/MS Neg	100001756	3580	201.023	123-07-9		C13637		71574592	99281664	135569600	78927288	65985552	91314576	84534360	79000320	58437256	68490424	42910488	77123400	52891224	30331280	64417520	55367640
419	4-guanidinobutanoate	Amino Acid	Guanidino and Acetamido Metabolism	15681	LC/MS Pos Early	100000096	2320	146.092	463-003;463-00-3	500	C01035	HMDB03464	2220800	2592463	3759884	3406991	2276089	1938485	2116447	3683140	1652258	3094218	1776583	2780524	2044068	1848390	2283227	2278696
1293	4-hydroxy-2-oxoglutaric acid	Lipid	Fatty Acid, Dicarboxylate	40062	LC/MS Polar	100002537	3073	161.009	1187-99-1	599	C01127	HMDB02070	831902	337104	592870	545296	81173	672300	490682	91466	374342	566549	59612	508856	152192	456205	428034	303201
189	4-hydroxycinnamate sulfate	Amino Acid	Tyrosine Metabolism	48410	LC/MS Neg	100006095	1000	242.997	376374-66-2	6070438			265901	869909	352307	174007	369408	241952	251232	705249	470291	303651	878279	1019627	435899	332787	490949	863386
4408	4-hydroxycoumarin	Xenobiotics	Drug - Cardiovascular	37445	LC/MS Neg	100002049	2470	161.024	1076-38-6	54682930	C20414		76833	93794	134174	55920	133856	117639	112362	81262	58230	62651	32340	47213	52328	51112	82082	72792
47	4-hydroxyglutamate	Amino Acid	Glutamate Metabolism	40499	LC/MS Pos Early	100002544	1141	164.055	2485-33-8	439902	C03079	HMDB01344		60639	94286	53149		55467		80884	66422		104731	65529	76780		105817	100328
3613	4-hydroxyhippurate	Xenobiotics	Benzoate Metabolism	35527	LC/MS Neg	100001423	1475	194.046	2482-25-9	151012		HMDB13678	115117	146580	151099	111072	140408	171806	256841	129303	35249	57515	47605	47259	49930	60271	51519	108570
885	4-hydroxyphenylacetylglycine	Peptide	Acetylated Peptides	43525	LC/MS Neg	100004418	1622	208.062	28116-23-6	440732	C05596		25076	70197	55735	53570	46435	25628	50114	41498	24542	52479	29880		26115	49765	49582
141	4-hydroxyphenylpyruvate	Amino Acid	Tyrosine Metabolism	1669	LC/MS Neg	1141	1690	179.035	156-39-8	979	C01179	HMDB00707	90945	112810	89200	135599	92614	75764	95857	90364	109738	130400	168825	61768	89761	57074	60339	98952
85	4-imidazoleacetate	Amino Acid	Histidine Metabolism	32349	LC/MS Pos Early	100001207	2055	127.05	645-65-8	96215	C02835	HMDB02024	921023	2607501	933773	2423031	1762329	667398	880037	1905402	924069	2512343	671340	1559580	622505	446563	1930633	875291
257	4-methyl-2-oxopentanoate	Amino Acid	Leucine, Isoleucine and Valine Metabolism	22116	LC/MS Neg	100000551	2170	129.056	816-66-0	70	C00233	HMDB00695	12749678	11062636	13649158	13597114	10662249	20643352	10828010	10631722	11870945	15808621	13484550	10622995	15467961	12597305	10788925	15967038
3643	4-methylcatechol sulfate	Xenobiotics	Benzoate Metabolism	46146	LC/MS Neg	100004111	2665	203.002					360440	642479	707012	338774	505238	751715	758314	531438	191560	455691	194259	441232	280241	290183	547543	283733
3655	4-vinylphenol sulfate	Xenobiotics	Benzoate Metabolism	36098	LC/MS Neg	100001755	3320	199.007	2628-17-3	6426766	C05627	HMDB04072	1119757	2593252	3.6586e+06	1.81295e+06	1132987	1694313	1662029	1644276	1688212	1292233	994116	1836788	1536175	535057	1303475	1184992
3414	5,6-dihydrouridine	Nucleotide	Pyrimidine Metabolism, Uracil containing	61833	LC/MS Neg	100001425	1119	245.078	5627-05-04	94312			1088433	1276110	1499099	1253506	1223550	1159560	1502108	1262594	1097995	1104263	1142398	1150404	1113629	1384463	1380795	1286897
114	5-aminovalerate	Amino Acid	Lysine Metabolism	18319	LC/MS Pos Early	100000454	2220	118.086	660-88-8	138	C00431	HMDB03355		6818530												1419113
252	5-bromotryptophan	Amino Acid	Tryptophan Metabolism	53242	LC/MS Neg	100009338	3525	280.993		96735			108556	73688	181378	94400	79438	100139	115471	120017	137918	64793	122716	78636	144781	139915	143546	147178
233	5-hydroxyindoleacetate	Amino Acid	Tryptophan Metabolism	437	LC/MS Neg	71	1510.2	190.051	54-16-0	1826	C05635	HMDB00763	26225	36079	46781	41798	42436	32393	35286	29989	36642	30383	32846	29069	37690	35067	39235	42891
99	5-hydroxylysine	Amino Acid	Lysine Metabolism	15685	LC/MS Pos Early	100000054	2790	163.108	13204-98-3	1029	C16741	HMDB00450	383838	467341	965389	483711	471949	484868	580898	511706	394414	405031	399809	412051	349604	335121	461002	441126
3453	5-methyl-2'-deoxycytidine	Nucleotide	Pyrimidine Metabolism, Cytidine containing	38159	LC/MS Pos Early	100002300	2303	242.114	838-07-3	440055	C03592	HMDB02224	1936519	2607620	3345553	2302101	2519067	1436498	2269225	2841183	1352743	2079736	1444415	2155920	1843919	3351059	3456676	2995652
3444	5-methylcytidine	Nucleotide	Pyrimidine Metabolism, Cytidine containing	22119	LC/MS Pos Early	100000763	2227	258.108	2140-61-6	92918		HMDB00982	2698321	2860938	1884342	2814746	2762070	2230159	2150706	2751855	2289639	2228003	2588357	2301054	2768982	2671873	3025781	2151804
410	5-methylthioadenosine (MTA)	Amino Acid	Polyamine Metabolism	1419	LC/MS Pos Early	212	2752	298.097	2457-80-9	439176	C00170	HMDB01173	57549	48743	59904		45087		72755	51078			120052	101178	40791	38578	46753
3416	5-methyluridine (ribothymidine)	Nucleotide	Pyrimidine Metabolism, Uracil containing	35136	LC/MS Neg	100001446	1778.1	257.078	1463-10-1	445408		HMDB00884	187882	219786	240804	183799	183662	176565	161824	163783	129933	140958	127070	136242	119299	203069	206532	140869
431	5-oxoproline	Amino Acid	Glutathione Metabolism	1494	LC/MS Neg	1021	738.5	128.035	98-79-3	7405	C01879	HMDB00267	11204303	10770609	8579159	10923451	9447244	8708333	7886438	8729982	8686822	10348081	8658469	9574840	8442231	11347006	9285474	9695731
2716	6-beta-hydroxylithocholate	Lipid	Secondary Bile Acid Metabolism	36807	LC/MS Neg	100001625	4830	391.285	668-49-5	5283821	C15515	HMDB00811	388755	3303420	25903	2709242	430002	113741	42807	68828	176007	690210	85355	42375	155204	752029	893786	21113
4758	6-hydroxyindole sulfate	Xenobiotics	Chemical	48698	LC/MS Neg	100006260	2498	212.002					479450	898786	330057	835842	857730	221962	226755	259537	411293	416874	264002	172571	486378	724281	546464	72406
2731	6-oxolithocholate	Lipid	Secondary Bile Acid Metabolism	46336	LC/MS Neg	100001068	5033	389.27	2393-61-5	164960			1.31904e+06	9344894	136133	8588147	1561024	497731	172144	226012	644884	1791390	260393	113321	800854	2018096	2884857	151386
111	6-oxopiperidine-2-carboxylate	Amino Acid	Lysine Metabolism	43231	LC/MS Neg	100004499	965	142.051	34622-39-4	3014237		HMDB61705	81787	110027	81282	155775	106515	64937	81411	106702	58032	107875	120894	83190	67169	75805	91568	76463
2512	7-alpha-hydroxy-3-oxo-4-cholestenoate (7-Hoca)	Lipid	Sterol	36776	LC/MS Neg	100001609	5288.1	429.301	115538-85-7	3081085	C17337	HMDB12458	3415773	7740621	2173946	9741960	1863138	1691795	3365736	1703467	2182709	5696609	1961942	2076355	1546265	5785848	2908652	2492850
249	7-hydroxyindole sulfate	Amino Acid	Tryptophan Metabolism	52915	LC/MS Neg	100009043	1765	212.002					66367	87342	42817	69823	181715	22800	11281	40078	90527	58647	74460	31218	89344	45360	49146
2745	7-ketodeoxycholate	Lipid	Secondary Bile Acid Metabolism	31904	LC/MS Neg	100001063	4821	405.265	911-40-0	188292		HMDB00391	6.76584e+06	17552976	789181	18509032	4361829	1.68895e+06	2427724	8630395	951978	3474918	1383823	1246939	2157392	2016805	4265497	501655
2732	7-ketolithocholate	Lipid	Secondary Bile Acid Metabolism	43830	LC/MS Neg	100001069	5082	389.27	4651-67-6	444262		HMDB00467	843337	8887665	48163	6821265	1601248			212291		1630614				1507769	2763739
3380	7-methylguanine	Nucleotide	Purine Metabolism, Guanine containing	35114	LC/MS Pos Early	100001456	2175	166.072	578-76-7	11361	C02242	HMDB00897	471049	705354	611450	600411	598976	498143	646270	582847	670726	587139	553477	475012	561568	524837	435668	499608
1540	9,10-DiHOME	Lipid	Fatty Acid, Dihydroxy	38399	LC/MS Neg	179	5180	313.238	263399-34-4	9966640	C14828	HMDB04704	265411	377571	470877	446157	410008	409186	298353	429685	568016	555562	684323	538388	462067	510027	493972	316524
1401	acetylcarnitine (C2)	Lipid	Fatty Acid Metabolism(Acyl Carnitine)	32198	LC/MS Pos Early	100000802	2282	204.123	5080-50-2	1	C02571	HMDB00201	118431040	130641272	152433424	146439120	125070328	124433752	155338352	107323856	241064080	165293936	277981888	302765824	374369088	233046592	309386400	295810400
1107	aconitate [cis or trans]	Energy	TCA Cycle	46173	LC/MS Neg	100001359	580	173.009					14119689	18262362	20468872	17678940	19690432	12140212	18735694	16333275	12307322	17959100	16060023	13862795	14702773	17486656	17248452	14658346
3345	adenine	Nucleotide	Purine Metabolism, Adenine containing	554	LC/MS Neg	880	1680	134.047	73-24-5	190	C00147	HMDB00034	58990	74856	146758	93017	66625	81420	72127	84952	44804	40994	70374	144894	90690	120470	61785	127722
3340	adenosine 3',5'-cyclic monophosphate (cAMP)	Nucleotide	Purine Metabolism, Adenine containing	2831	LC/MS Neg	207	1952.2	328.045	60-92-4	6076	C00575	HMDB00058	91612	73203	97520	111441	111190	90240	86599	128093	94973	116897	125641	90175	131630	113214	128371	108432
1215	adrenate (22:4n6)	Lipid	Polyunsaturated Fatty Acid (n3 and n6)	32980	LC/MS Neg	100001193	5678	331.264	2091-25-0	5497181	C16527	HMDB02226	73119552	36407464	43726472	45363408	41432264	36065864	55861256	14413960	102175512	81747056	27651156	62180708	43122108	44368696	32316412	36641768
28	alanine	Amino Acid	Alanine and Aspartate Metabolism	1126	LC/MS Pos Early	811	1700	90.055	56-41-7	5950	C00041	HMDB00161	245886896	175213712	260111648	244037824	245951904	222983136	247890240	325653120	194321232	225060864	230199248	189800320	129357184	178688560	212281376	179966336
3332	allantoic acid	Nucleotide	Purine Metabolism, (Hypo)Xanthine/Inosine containing	33434	LC/MS Pos Early	218	660	177.062	99-16-1	203	C00499	HMDB01209	222763	243199	276154	214498	226412	108305	328265	249966	123018	127709	142960	81528	160365	223026	181104	100617
3331	allantoin	Nucleotide	Purine Metabolism, (Hypo)Xanthine/Inosine containing	1107	LC/MS Polar	1002	1672	157.037	97-59-6	204	C02350	HMDB00462	12912290	16903092	15620835	15761621	17143744	12219889	14384425	14945426	11380829	14138991	13421230	10969388	12814251	15967313	14698376	13348569
3534	alpha-CEHC	Cofactors and Vitamins	Tocopherol Metabolism	48188	LC/MS Neg	100002206	4045	277.145	4072-32-6	9943542		HMDB01518	109296	110982	112860	151343	120465	61440	70924		88028	156304	105174	106030	108020	113167	82582	87609
3531	alpha-CEHC sulfate	Cofactors and Vitamins	Tocopherol Metabolism	47666	LC/MS Neg	100005972	3090	357.101					363916	297031	354883	503430	460342	157535	191015	216228	342894	369377	181491	311619	431610	303316	326916	297640
260	alpha-hydroxyisocaproate	Amino Acid	Leucine, Isoleucine and Valine Metabolism	22132	LC/MS Neg	100000706	1840	131.071	10303-64-7	83697	C03264	HMDB00746	223373	193793	284560	492199	203030	200937	203781	231107	118760	127537	177211	134813	152710	155459	132554	142875
292	alpha-hydroxyisovalerate	Amino Acid	Leucine, Isoleucine and Valine Metabolism	33937	LC/MS Neg	100001300	1126	117.056	600-37-3	99823		HMDB00407	604499	406867	749085	1185852	571196	734733	483395	496597	341311	343148	456552	291397	394110	594499	319566	417971
43	alpha-ketoglutaramate**	Amino Acid	Glutamate Metabolism	62101	LC/MS Polar	100002397	1916	144.03	18465-19-5				990438	1789415	1224404	1570470	977818	984762	954303	1089141	735444	1145408	872715	1354903	840562	1120682	1236453	1.27227e+06
1111	alpha-ketoglutarate	Energy	TCA Cycle	528	LC/MS Polar	93	2700	145.014	305-72-6;328-50-7;22202-68-2	51	C00026	HMDB00208	11566703	17457484	13626703	13506966	17071362	13021231	14104782	14852808	13674459	15149288	9547458	12989524	17616230	15369980	13809449	10043718
2700	alpha-muricholate	Lipid	Primary Bile Acid Metabolism	34092	LC/MS Neg	100001280	4765	407.28	2393-58-0	3083761	C17647	HMDB00506	12285889	24682860	3263329	34482324	5324015	1283523	815841	2950265	161191	10554486	63700	203194	822286	4507676	17065148
3520	alpha-tocopherol	Cofactors and Vitamins	Tocopherol Metabolism	1561	LC/MS Pos Late	1105	2522	430.378	59-02-9;10191-41-0	14985	C02477	HMDB01893	129927440	70186544	128236952	95713464	77847824	132568776	108903376	65634756	108351912	90878872	70986208	104621792	84024288	112978504	77337952	121809248
80	anserine	Amino Acid	Histidine Metabolism	15747	LC/MS Pos Early	100000044	2924	241.13	10030-52-1	112072	C01262	HMDB00194	282015	226911	238742	330556	267167	233862	303243	397819	317580	291544	258498	223916	416567	299553	306343	242320
969	arabitol/xylitol	Carbohydrate	Pentose Metabolism	48885	LC/MS Polar	100006430	1932.4	151.061		6912	C01904		324997	411479	357185	345712	324976	360488	321548	346076	224753	309573	259381	289831	320797	326708	389506	266311
971	arabonate/xylonate	Carbohydrate	Pentose Metabolism	48255	LC/MS Polar	100006115	2700	165.04					1756306	1842191	1986703	1.88186e+06	1760509	1688885	1865198	1.75466e+06	1409621	1347269	1452535	1535109	1272295	1.80774e+06	1913302	1767172
1182	arachidate (20:0)	Lipid	Long Chain Fatty Acid	1118	LC/MS Neg	893	6240	311.296	506-30-9	10467	C06425	HMDB02212	38910420	14646193	18876192	14228494	12024420	12269446	15918742	8568384	15830187	14271055	7.28251e+06	13245844	9528364	10059493	8672171	7310728
1214	arachidonate (20:4n6)	Lipid	Polyunsaturated Fatty Acid (n3 and n6)	1110	LC/MS Neg	229	5535	303.233	506-32-1	444899	C00219	HMDB01043	308446176	286767968	267879760	235133008	254010368	258880720	252959152	219722768	458646496	437609664	311507552	435269920	291113120	396777696	264918336	276231392
1435	arachidonoylcarnitine (C20:4)	Lipid	Fatty Acid Metabolism(Acyl Carnitine)	57518	LC/MS Pos Late	100015837	1353	448.342					171088	377831	205345	279816	284506	237636	189869	206357	294106	275494	409490	301258	353113	329602	432260	294077
1474	arachidonoylcholine	Lipid	Fatty Acid Metabolism (Acyl Choline)	53261	LC/MS Pos Late	100009332	1390	390.337					135559	434809		307680	331212	602304	128348	316602	69796	106490	217542	248566	385768	887801	407146	424979
1434	arachidoylcarnitine (C20)*	Lipid	Fatty Acid Metabolism(Acyl Carnitine)	57513	LC/MS Pos Late	100015833	1512	456.405				HMDB06460		174783	141795	173976	188445				89279	83760	143062	87189	134168		191481
357	arginine	Amino Acid	Urea cycle; Arginine and Proline Metabolism	1638	LC/MS Pos Early	231	2825	175.119	1119-34-2	232	C00062	HMDB00517	337097824	228275328	258096176	236561328	228816160	246287600	229717296	299243104	237018384	222110224	226639728	226317360	236314000	175987136	209647520	215629344
38	asparagine	Amino Acid	Alanine and Aspartate Metabolism	512	LC/MS Pos Early	917	1225	133.061	70-47-3	6267	C00152	HMDB00168	37568840	34006116	49106712	32951848	58042812	23728616	53480780	49160736	28962954	50087040	58503796	35599736	33391044	36366312	31637126	20634092
34	aspartate	Amino Acid	Alanine and Aspartate Metabolism	443	LC/MS Pos Early	234	1165	134.045	56-84-8	5960	C00049	HMDB00191	2291338	4405883	1431981	2418322	3788482	1.65144e+06	3.59918e+06	2599343		3087938	3951753	7856077	3523345	3346898	4081810	1.04228e+06
1307	azelate (C9-DC)	Lipid	Fatty Acid, Dicarboxylate	18362	LC/MS Neg	2029	1276	187.098	123-99-9	2266	C08261	HMDB00784	255787	253910	277116	238158	252445	147643	175314	394633	320603	324884	388502	341573	192567	207409	168576	170417
1189	behenate (22:0)*	Lipid	Long Chain Fatty Acid	12125	LC/MS Neg	314	6745	339.327	112-85-6	8215	C08281	HMDB00944	10110616	3347595	4442693	3.47358e+06	2449844	3748641	3579221	1546507	4022961	2.58927e+06	1145189	3327985	2020966	2605704	1952096	1463513
2366	behenoyl dihydrosphingomyelin (d18:0/22:0)*	Lipid	Sphingolipid Metabolism	57331	LC/MS Pos Late	100009026	3150	789.684				HMDB12091	522478	231991	380287	327547	315232	541830	388859	579449	384214	437684	817605	387794	246506	557168	131668	431316
2369	behenoyl sphingomyelin (d18:1/22:0)*	Lipid	Sphingolipid Metabolism	48492	LC/MS Pos Late	100006294	3083	787.669				HMDB12103	29532656	27312924	29616232	30650072	31756696	29710586	26997904	33278698	27387732	34221584	38081176	26079856	28941172	28434120	25786960	30765064
1437	behenoylcarnitine (C22)*	Lipid	Fatty Acid Metabolism(Acyl Carnitine)	57514	LC/MS Pos Late	100015832	1561	484.436					134879	177888	128066	161526	170123	156389	144963	149797		114009	110471			174404	171879	128410
3431	beta-alanine	Nucleotide	Pyrimidine Metabolism, Uracil containing	55	LC/MS Pos Early	244	1905	90.055	56-41-7;107-95-9	239	C00099	HMDB00056	15794355	12106959	8186283	12070587	10405440	8.09978e+06	6108809	17120560	9043867	7820544	16675871	14188102	7.77301e+06	8199565	13294639	10308105
3859	beta-guanidinopropanoate	Xenobiotics	Food Component/Plant	35101	LC/MS Pos Early	100001411	2145	132.077	353-09-3	67701	C03065	HMDB13222		461319	1494531	519703	350242		1.21686e+06	753392		579368	850476	1025814	400943		448281	815399
272	beta-hydroxyisovalerate	Amino Acid	Leucine, Isoleucine and Valine Metabolism	12129	LC/MS Neg	1442	1027	117.056	625-08-1	69362		HMDB00754	445908	606827	634244	1074766	192332	703802	392850	414726	283494	353416	265452	364121	294918	297645	305741	95094
2699	beta-muricholate	Lipid	Primary Bile Acid Metabolism	31885	LC/MS Neg	100001066	4794	407.28	2393-59-1	5283853	C17726	HMDB00415	21851292	25791792	5613062	31472138	10845397	6706770	5235760	21878784	2604219	15749819	2581054	2995085	3865969	9255064	12742308	1139626
6	betaine	Amino Acid	Glycine, Serine and Threonine Metabolism	3141	LC/MS Pos Early	799	1064	118.086	107-43-7	247	C00719	HMDB00043	414884512	549777600	454743008	533421024	380853728	307879904	428638688	372079040	356709408	454545696	327375456	334570240	422010560	516351328	536618144	389603584
3566	bilirubin (E,E)*	Cofactors and Vitamins	Hemoglobin and Porphyrin Metabolism	32586	LC/MS Pos Late	100001950	1045	585.271	114-25-0	5315454			164700	135385	78823	156882	190308	79373	147895	196361	223630	130498	293178	236136	333745	189873	252475	212064
3565	bilirubin (Z,Z)	Cofactors and Vitamins	Hemoglobin and Porphyrin Metabolism	43807	LC/MS Pos Late	1090	1840	585.271	635-65-4	5280352	C00486	HMDB00054	5329072	4745630	3238006	4687361	5.41943e+06	3882969	3727162	5660406	5758132	3835062	7.26833e+06	5304151	7747474	5498845	5097792	4956227
3568	biliverdin	Cofactors and Vitamins	Hemoglobin and Porphyrin Metabolism	2137	LC/MS Pos Late	250	1016	583.255	55482-27-4;55482-27-4	5353439	C00500	HMDB01008	78390	106213	87959	99845	105289	74237	89473	110687	193537	84834	143034	200876	172588	81868	156940	89509
1373	butyrylcarnitine (C4)	Lipid	Fatty Acid Metabolism (also BCAA Metabolism)	32412	LC/MS Pos Early	100001054	2860	232.154	25576-40-3	439829	C02862	HMDB02013	6.38719e+06	6241226	6192866	5655408	3987758	5800886	5192874	4400185	4524145	4738921	4600732	4658113	4655199	4835875	4509227	3502812
1374	butyrylglycine	Lipid	Fatty Acid Metabolism (also BCAA Metabolism)	31850	LC/MS Neg	100001151	1470	144.067	20208-73-5	88412		HMDB00808	59300	111356	141389	62470	81582	117894	108066		59620		215707	91410	94630	133294	87095	140057
213	C-glycosyltryptophan	Amino Acid	Tryptophan Metabolism	48782	LC/MS Neg	100006379	1777	365.135	180509-18-6	10981970			163037	170991	204458	221626	233701	206524	210685	215658	160179	180754	232463	193252	165340	221929	188253	204116
1152	caprate (10:0)	Lipid	Medium Chain Fatty Acid	1642	LC/MS Neg	888	5090.7	171.139	112-37-8	2969	C01571	HMDB00511	2653317	5847315	2678602	2669135	3527681	3643480	3043594	2927837	3024550	4521740	3099596	8395409	4797091	3084149	3.61284e+06	2837784
1148	caproate (6:0)	Lipid	Medium Chain Fatty Acid	32489	LC/MS Neg	926	2713.7	115.076	142-62-1	8892	C01585	HMDB00535		3257434	1086170			1226082	764665		750273	779305		1817307	696011
1150	caprylate (8:0)	Lipid	Medium Chain Fatty Acid	32492	LC/MS Neg	932	4362	143.108	124-07-2	379	C06423	HMDB00482		5164943	1570884	1843386	944663	2228136	1717469	702400	876432	1077333	2300504	4554643	1.7278e+06	1865192	1.60704e+06	648316
1458	carnitine	Lipid	Carnitine Metabolism	15500	LC/MS Pos Early	100000007	1978	162.112	461-05-2	10917	C00318	HMDB00062	333108576	397519872	328814656	386243328	320007488	391081728	326248576	385008800	309574240	298867712	279410112	272256704	365328832	248577904	241578336	238226912
77	carnosine	Amino Acid	Histidine Metabolism	1768	LC/MS Pos Early	249	2942	227.114	305-84-0	439224	C00386	HMDB00033	211863	182316	348839	240820	285120	124005	278754	324236	201172	167751	250179	191848	226595	355727	248459	178096
197	catechol glucuronide	Amino Acid	Tyrosine Metabolism	53243	LC/MS Neg	100009326	1742	285.062		75124209			238690	230189	357323	517888	383061	299449	349313	154221	168721	224429	82129	164806	78747	132049	113992	118900
3637	catechol sulfate	Xenobiotics	Benzoate Metabolism	35320	LC/MS Neg	100001605	1906	188.986	4918-96-1	3083879		HMDB59724	3367419	2715897	6310876	5900885	4764810	7936941	6339058	2828491	2262972	3294689	1544190	2765445	1241731	1128158	1302094	2009886
2457	ceramide (d16:1/24:1, d18:1/22:1)*	Lipid	Ceramides	57437	LC/MS Pos Late	100015727	3850	620.598					231511	287905		154611	195174	292568			241422		242960	240539		335148
2461	ceramide (d18:2/24:1, d18:1/24:2)*	Lipid	Ceramides	57443	LC/MS Pos Late	100015744	3858	646.613					1.83715e+06	1762412	1878654	1502940	1769317	2417031	1675517	1651180	1729657	1497484	1548894	1331884	1556047	1988057	1105902	1335639
2696	chenodeoxycholate	Lipid	Primary Bile Acid Metabolism	1563	LC/MS Neg	1123	5264	391.285	474-24-9;474-25-9	10133	C02528	HMDB00518	37220064	37769748	4934902	58008284	12481553	3379755	1664319	4827770	590941	20206920			2181781	21521170	27323988	221925
1666	chiro-inositol	Lipid	Inositol Metabolism	37112	LC/MS Polar	100001859	3191.2	225.062	643-12-9		C19891	HMDB34220	549490	953307	875035	1627526	802982	551375	509584	720430	185641	924122	242099	317427	412899	460605	516926	181794
2693	cholate	Lipid	Primary Bile Acid Metabolism	22842	LC/MS Neg	136	5165	407.28	81-25-4	221493	C00695	HMDB00619	56646868	66910760	14095950	100785912	47397112	16583997	7377472	61512764	1.95905e+06	56274656	112511	1169937	14323938	19806164	73508112	575429
2502	cholesterol	Lipid	Sterol	63	LC/MS Pos Late	266	2707	369.352	57-88-5	11025495	C00187	HMDB00067	23789948	20486634	24984724	21006922	18241620	24173200	19449810	20886944	17201804	27100918	18436472	16156915	18381744	21912986	14721230	16732457
1694	choline	Lipid	Phospholipid Metabolism	15506	LC/MS Pos Early	1256	1961	104.107	67-48-1	305	C00114	HMDB00097	102189888	109492056	80142752	105136064	106456472	79939312	83999808	101999056	122753744	130226840	142156912	127948408	134939008	127331848	132145336	105740808
1695	choline phosphate	Lipid	Phospholipid Metabolism	34396	LC/MS Pos Early	267	700	184.073	72556-74-2	1014	C00588	HMDB01565	3352247	2669694	3173975	2277331	2200815	2335699	1914751	3138543	2.8912e+06	2.5843e+06	2.82882e+06	3375489	1608993	2233731	1795941	1474310
3879	cinnamate	Xenobiotics	Food Component/Plant	12115	LC/MS Neg	1259	2878	147.045	140-10-3	444539	C00423	HMDB00930	113204	124370	236082	151484	139220	205548	127979	101975	120492	86689	128207	152837	170791	96819	73325	194305
3880	cinnamoylglycine	Xenobiotics	Food Component/Plant	38637	LC/MS Neg	100002253	3127	204.067	16534-24-0	709625		HMDB11621	93855	142233	360060	123229	202396	333154	237820	131661	192489	166668	273805	347958	249437	277184	376812	394652
1412	cis-4-decenoylcarnitine (C10:1)	Lipid	Fatty Acid Metabolism(Acyl Carnitine)	38178	LC/MS Pos Late	100002259	1057	314.233	98930-66-6				435850	761636	633877	675095	627950	580393	543203	655109	1096746	781611	942267	873515	1102856	802368	878989	726483
1105	citrate	Energy	TCA Cycle	1564	LC/MS Neg	1124	582	191.02	77-92-9	311	C00158	HMDB00094	238615808	283649600	352226400	291014848	284898816	213404320	313359968	281275872	266415632	299629376	250373376	232162736	239785824	280042720	277389056	210324928
365	citrulline	Amino Acid	Urea cycle; Arginine and Proline Metabolism	2132	LC/MS Pos Early	391	1520	176.103	372-75-8	9750	C00327	HMDB00904	101705200	131828784	133467296	153630992	107928552	111618848	121021264	135276432	68520608	147742224	116607528	85669440	104134176	85266184	113820832	138396144
2598	corticosterone	Lipid	Corticosteroids	5983	LC/MS Neg	272	5040	345.207	50-22-6	5753	C02140	HMDB01547	4222456	5146051	12932536	9924462	4010203	5065962	2601413	9479250	2.77321e+06	9064441	8908933	9054477	3448824	8405265	6.33689e+06	7587194
392	creatine	Amino Acid	Creatine Metabolism	27718	LC/MS Pos Early	1221	1947	132.077	57-00-1	586	C00300	HMDB00064	554777152	453321792	288678944	426046144	380804768	519323968	354649536	580147136	521040480	398104576	533261312	345447392	444804224	317785760	493907136	369238496
394	creatine phosphate	Amino Acid	Creatine Metabolism	33951	LC/MS Neg	100000112	603	210.029	922-32-7	587	C02305	HMDB01511	404824	169050		161797	157802		199199	384650	233743	237399	277637	177943	192829			204073
393	creatinine	Amino Acid	Creatine Metabolism	513	LC/MS Pos Early	275	2055	114.066	60-27-5	588	C00791	HMDB00562	72155184	81459072	79095896	90153400	86359392	69774664	80994312	85999888	71817600	88630232	87483384	67860816	86469440	74348560	78037872	71992472
336	cystathionine	Amino Acid	Methionine, Cysteine, SAM and Taurine Metabolism	15705	LC/MS Pos Early	310	2270	223.075	535-34-2	439258	C02291	HMDB00099	136360	327104	215815	385620	230901	150818	190902	259628	63933	262750	180099	130495	82375	84994	228747
338	cysteine	Amino Acid	Methionine, Cysteine, SAM and Taurine Metabolism	1868	LC/MS Pos Early	800	1488	122.027	52-90-4;56-89-3	5862	C00097	HMDB00574	240824	167383	322856	158553		298528		221838	272418	307338	4158742	3736430	339112	251174	332743	283760
343	cysteine s-sulfate	Amino Acid	Methionine, Cysteine, SAM and Taurine Metabolism	22176	LC/MS Pos Early	100000808	565	201.984	1637-71-4	115015	C05824	HMDB00731	146314	106466	207365	182939	234236	227560	240965	258478	130672	154933	108476	200715	298628	184916	234911	107000
348	cysteine sulfinic acid	Amino Acid	Methionine, Cysteine, SAM and Taurine Metabolism	37443	LC/MS Pos Early	100002113	597	154.017	207121-48-0	109	C00606	HMDB00996	24195	68708	48558		87660		34254	61456		69873			60228	71775	65262	36739
425	cysteine-glutathione disulfide	Amino Acid	Glutathione Metabolism	35159	LC/MS Pos Early	100001437	2465	427.095	13081-14-6	4247235		HMDB00656	465044	939433	748336	762350	727249	573126	736041	949211	515111	908347	718699	460802	763808	602637	666882	511452
344	cystine	Amino Acid	Methionine, Cysteine, SAM and Taurine Metabolism	56	LC/MS Pos Early	279	2000	241.031	56-89-3	67678	C00491	HMDB00192	1616172	1617324	1760026	1859661	2117785	1766204	2012961	2449018	1902845	2125736	2202678	1779847	2251362	2943524	1812892	1632359
3441	cytidine	Nucleotide	Pyrimidine Metabolism, Cytidine containing	514	LC/MS Pos Early	827	2124	244.093	65-46-3	6175	C00475	HMDB00089	5495982	9907865	4711798	6.69041e+06	8494492	4242310	4709181	8092464	5797359	10505284	10562264	3758853	8137653	6866387	10508008	6840787
3442	cytosine	Nucleotide	Pyrimidine Metabolism, Cytidine containing	573	LC/MS Pos Early	881	2060	112.051	71-30-7	597	C00380	HMDB00630	781325	1115566	944595	926201	1238393	581746	733063	786074	218831	503194	151317	175882	278241	401763	312795	191729
3897	daidzein	Xenobiotics	Food Component/Plant	32453	LC/MS Neg	100001219	3566	253.051	486-66-8	5281708	C10208	HMDB03312	105937	94959	240835	111836	270982	139262	119559	158861		65910
3898	daidzein glucuronide*	Xenobiotics	Food Component/Plant	62070	LC/MS Neg	100020206	2580	429.083					264990	143868	296740	573407	379408	143198	192879	266223		88147				34054
4106	daidzein sulfate (2)	Xenobiotics	Food Component/Plant	48728	LC/MS Neg	100006363	3330	333.008					802793	832096	2209012	790334	2259871	1015398	1176005	1149330	32506	632449			87663	217529	195861
1409	decanoylcarnitine (C10)	Lipid	Fatty Acid Metabolism(Acyl Carnitine)	33941	LC/MS Pos Late	100001251	1130	316.248	1492-27-9	10245190		HMDB00651	154631	362493	258034	317247	263114	201661	234649	297070	434327	431401	326473	355594	453133	313699	368748	319839
1457	deoxycarnitine	Lipid	Carnitine Metabolism	36747	LC/MS Pos Early	100001662	2052	146.118	6249-56-5	134	C01181	HMDB01161	11552650	10037216	8063072	9080160	11414554	10568696	9762034	12579305	12645735	10960931	13894839	12640636	14153268	9651238	8528938	10781893
2712	deoxycholate	Lipid	Secondary Bile Acid Metabolism	1114	LC/MS Neg	302	5294	391.285	83-44-3	222528	C04483	HMDB00626	6011526	14941429	1095665	11669988	8489260	2912740	1285716	3011547	3600425	9373439	2461081	3631279	3004383	9077707	6629350	1095419
2271	diacylglycerol (14:0/18:1, 16:0/16:1) [1]*	Lipid	Diacylglycerol	54953	LC/MS Pos Late	100010934	3057	584.525					677710	524066	1376125	696156	605959	639861	675693	1138048	105416	626569		177186	291373	431925	251184
2272	diacylglycerol (14:0/18:1, 16:0/16:1) [2]*	Lipid	Diacylglycerol	54954	LC/MS Pos Late	100010935	3183	584.525					354693	382726	783671	400618	450849	434544	535221	707160		347789			108767	185697	130113
2273	diacylglycerol (16:1/18:2 [2], 16:0/18:3 [1])*	Lipid	Diacylglycerol	54966	LC/MS Pos Late	100010940	2733	608.525					742568	793558	1579088	797494	1284820	873823	767530	1394419	556545	967253	269497	690160	821252	629317	576575	200162
1218	dihomo-linoleate (20:2n6)	Lipid	Polyunsaturated Fatty Acid (n3 and n6)	17805	LC/MS Neg	1231	5730	307.264	2091-39-6	6439848	C16525	HMDB05060	62589080	44266700	56241560	43979224	46835892	35056520	40171492	13919176	65876448	98593080	31325846	53327948	45663696	30390084	36267516	30821588
1213	dihomo-linolenate (20:3n3 or n6)	Lipid	Polyunsaturated Fatty Acid (n3 and n6)	35718	LC/MS Neg	100001739	5596	305.249	17046-59-2	5280581	C03242	HMDB02925	56460472	37729928	54984500	34334188	35051200	30425428	36888484	16256410	91333104	72537728	22685640	61847000	35776428	46367388	29680200	25061440
1439	dihomo-linoleoylcarnitine (C20:2)*	Lipid	Fatty Acid Metabolism(Acyl Carnitine)	57520	LC/MS Pos Late	100015839	1436	452.373					223510	330409	243827	198247	212326	209806	206254	211142	312799	445324	586152	407771	189863	430386	217981	298450
3550	dihydrobiopterin	Cofactors and Vitamins	Tetrahydrobiopterin Metabolism	35129	LC/MS Neg	100001506	1552.3	194.068	6779-87-9	1879	C00268	HMDB00038	38759	49452	44149	38279	43105	25010	31686	51416	45620	44665	42063	47288	51766	36150	50852	36698
3904	dihydroferulic acid	Xenobiotics	Food Component/Plant	40481	LC/MS Neg	100003432	1928	195.066	1135-23-5	14340			39629			103870	32054		19886
3398	dihydroorotate	Nucleotide	Pyrimidine Metabolism, Orotate containing	601	LC/MS Polar	923	1910	157.025	155-54-4	648	C00337	HMDB03349	238367	229506	179476	215810	231895	162173	223079	209892	168822	171491	206442	145915	312794	247505	200416	193059
371	dimethylarginine (SDMA + ADMA)	Amino Acid	Urea cycle; Arginine and Proline Metabolism	36808	LC/MS Pos Early	100001810	2850	203.15	102783-24-4	123831	C03626	HMDB01539	7344396	6138731	7382207	6300499	7.13529e+06	6462314	7190559	8.33167e+06	6804009	6803468	6813015	6475709	5662227	5928693	5825736	5882397
5	dimethylglycine	Amino Acid	Glycine, Serine and Threonine Metabolism	5086	LC/MS Pos Early	806	1104	104.071	1118-68-9	673	C01026	HMDB00092	16642289	16256711	16936694	24962712	12768868	8534440	17125980	11637362	13995481	19337316	20386902	15841200	13815811	14764571	20049160	11751732
1217	docosadienoate (22:2n6)	Lipid	Polyunsaturated Fatty Acid (n3 and n6)	32415	LC/MS Neg	100001182	6034	335.296	7370-49-2	5282807	C16533	HMDB61714	1659997	1206678	1300358	920969	1045908	840795	838646	486587	1783124	1481521	960487	1536461	917888	1009137	840428	603853
1322	docosadioate (C22-DC)	Lipid	Fatty Acid, Dicarboxylate	39837	LC/MS Neg	100002952	5291.8	369.301	505-56-6	244872	C19625		170586	280520	153921	264615	196619	200314	141143	104296	134931	170871	114945	161332	163760	213770	305451	122367
1204	docosahexaenoate (DHA; 22:6n3)	Lipid	Polyunsaturated Fatty Acid (n3 and n6)	44675	LC/MS Neg	100000665	5525	327.233	6217-54-5	445580	C06429	HMDB02183	392802144	146700864	271662432	168617312	222749536	171909600	227202816	96796520	768337600	419691936	119299704	444557632	187286240	283179136	136003152	118953848
1473	docosahexaenoylcholine	Lipid	Fatty Acid Metabolism (Acyl Choline)	53263	LC/MS Pos Late	100009333	1378	414.337						122889		55312	80697	162895		62427					76830	174238	105801
1203	docosapentaenoate (n3 DPA; 22:5n3)	Lipid	Polyunsaturated Fatty Acid (n3 and n6)	32504	LC/MS Neg	100001181	5571	329.249	2234-74-4	6441454	C16513	HMDB06528	226974944	59995744	153105504	84572680	125930168	96221216	126713520	36397712	579782144	207438064	43671956	289805088	113801672	140160768	52458020	60859532
1216	docosapentaenoate (n6 DPA; 22:5n6)	Lipid	Polyunsaturated Fatty Acid (n3 and n6)	37478	LC/MS Neg	100001580	5624.5	329.249	25182-74-5	6441454	C16513	HMDB01976		8937123	10662291	7856894		7808340	8344961	3723681		15043643	6648645	14806160	7358056	9895356	5877815	6024372
1221	docosatrienoate (22:3n6)*	Lipid	Polyunsaturated Fatty Acid (n3 and n6)	57467	LC/MS Neg	100015762	5850	333.28					3929525	1114695	3491959	1938318	3391350	1383693	2435237	547676	4994604	6406114	859391	2059538	741666	2287724	1484135	385927
1313	dodecanedioate (C12-DC)	Lipid	Fatty Acid, Dicarboxylate	32388	LC/MS Neg	100001102	2990	229.145	693-23-2	12736	C02678	HMDB00623		91618	52202	85454	127959	80348	70074	95477	106442	161806	93226	173143	116079	143908	76167	106501
1316	dodecenedioate (C12:1-DC)*	Lipid	Fatty Acid, Dicarboxylate	61864	LC/MS Neg	100019972	2700	227.129					76964	32944	94717		65646	48667	66301	73790	119450	90706	79773	155945	83164	71654	81637	85058
4689	ectoine	Xenobiotics	Chemical	35651	LC/MS Pos Early	100001635	1980	143.082	96702-03-3	126041	C06231		913941	829431	3319679	2081368	1375695	1232545	1468901	1692460	123719	1064486	175646	326825	180607	413975	339094	325056
4690	EDTA	Xenobiotics	Chemical	22163	LC/MS Neg	100001002	643	291.083	60-00-4	6049	C00284	HMDB15109	2051122560	1951203840	2269329152	1964854912	1569083648	2041901568	1965331712	1848277888	2793306880	2360144384	2079148160	2009814016	1850189184	1729775104	1670880384	1495614848
1321	eicosanodioate (C20-DC)	Lipid	Fatty Acid, Dicarboxylate	39831	LC/MS Neg	100002951	5200.9	341.27	2424-92-2	75502			417675	621032	332832	508313	379996	349591	278061	257777	218765	301764	143804	243477	265066	340767	461031	178118
1202	eicosapentaenoate (EPA; 20:5n3)	Lipid	Polyunsaturated Fatty Acid (n3 and n6)	18467	LC/MS Neg	2050	5450	301.217	10-2005-9;10417-94-4	446284	C06428	HMDB01999	65345248	38187060	59572872	39592992	64970828	56743640	55042504	37647004	404944128	97512440	49481320	182305888	80820024	105834656	42106604	59492660
1185	eicosenoate (20:1)	Lipid	Long Chain Fatty Acid	33587	LC/MS Neg	100001335	5950	309.28		5282768	C16526	HMDB02231	100115072	59659540	82527616	58912896	57334408	45071352	55891240	20445896	160190896	93806640	52255640	135501664	68912184	46533404	60113096	43040520
1440	eicosenoylcarnitine (C20:1)*	Lipid	Fatty Acid Metabolism(Acyl Carnitine)	57519	LC/MS Pos Late	100015838	1484	454.389					369188	449150	332718	378146	459096	282272	299931	292758	345998	438339	321965	327664	316981	444350	510884	333050
3911	equol glucuronide	Xenobiotics	Food Component/Plant	41948	LC/MS Neg	100003895	3215	417.119					13240444	18793080	13857886	17873666	14684261	10124995	8900066	10822613	9378481	12776122	5166731	7969982	6377262	16099642	11851295	9230334
3912	equol sulfate	Xenobiotics	Food Component/Plant	40478	LC/MS Neg	100003429	3630	321.044					6638746	8218387	5381093	19189812	19146478	2976199	2213857	15574293	8642817	9149977	4255473	3512297	5404338	2239409	6203648	3459465
3913	ergothioneine	Xenobiotics	Food Component/Plant	37459	LC/MS Pos Early	100002154	850	230.096	58511-63-0	3032311	C05570	HMDB03045	1168774	1227603	908488	1716864	1104856	1391198	802429	1682147	1264993	1352200	850247	1014873	1201572	1017827	912592	1067340
1190	erucate (22:1n9)	Lipid	Long Chain Fatty Acid	1552	LC/MS Neg	1087	6355.6	337.311	112-86-7	5281116	C08316	HMDB02068	7894946	4568414	3055781	3429045	2380437	3776345	3.66765e+06	1168765	11613652	3752212	2927271	11369948	5045409	2905812	5067057	3199722
1098	erythronate*	Carbohydrate	Aminosugar Metabolism	42420	LC/MS Polar	100001320	2186	135.03	88759-55-1	2781043		HMDB00613	17183828	21752188	24844176	23315272	22613508	19006720	20610584	22781554	18479054	19733360	18814426	20597676	22590104	22918390	20557320	20506816
301	ethylmalonate	Amino Acid	Leucine, Isoleucine and Valine Metabolism	15765	LC/MS Polar	2054	2785	131.035	601-75-2	11756		HMDB00622	1.86831e+06	5965410	2747560	3919652	2471264	4003557	3648282	3490538	2454955	2740842	4543504	6126319	3.41953e+06	2864012	3.47618e+06	1410585
3918	ferulic acid 4-sulfate	Xenobiotics	Food Component/Plant	47114	LC/MS Neg	100005389	1200	273.007	86321-29-1	6305574		HMDB29200	512827	946635	903297	760625	508455	448850	681127	598855	305626	312277	360870	529294	291813	255854	397724	690711
3500	flavin mononucleotide (FMN)	Cofactors and Vitamins	Riboflavin Metabolism	15797	LC/MS Neg	100000251	2390	455.097	130-40-5	710	C00061	HMDB01520	62284	62754	61808	90132	58659	57752	63367	51514	40870	67898	53264	68508	55053	87909	59153	55925
1022	fructose	Carbohydrate	Fructose, Mannose and Galactose Metabolism	48195	LC/MS Polar	878	2065	225.062	57-48-7	5984	C00095	HMDB00660	489753	256213	310517	200640	93908	293962	319316		273389	179087	316569	342802	108723	479458	525482	450538
1115	fumarate	Energy	TCA Cycle	1643	LC/MS Polar	330	3084	115.004	100-17-8	444972	C00122	HMDB00134	81524	230817	142826	125226	181904	94300	137562	129712	161383	181269	70290	127570	203314	173699	180771	75934
1047	galactonate	Carbohydrate	Fructose, Mannose and Galactose Metabolism	27719	LC/MS Polar	100001026	3085	195.051	299-28-5	128869	C00880	HMDB00565	1208455	1714328	1106283	2406010	1367670	881549	1.01456e+06	1099581	491189	1288926	462473	325831	774393	983989	965641	671500
451	gamma-glutamyl-alpha-lysine	Peptide	Gamma-glutamyl Amino Acid	55015	LC/MS Pos Early	100010901	2784	276.155		65254			455212	497933	484458	627668	387516	397937	27836	358388	420942	550179	542817	284729	449424	467084	442198	177933
452	gamma-glutamyl-epsilon-lysine	Peptide	Gamma-glutamyl Amino Acid	33934	LC/MS Pos Early	100001262	2717	276.155	17105-15-6	7015685		HMDB03869	218021	229838	179429				354562	267639			261087		191551		254249
443	gamma-glutamylalanine	Peptide	Gamma-glutamyl Amino Acid	37063	LC/MS Pos Early	100001843	1986	219.098	5875-41-2	440103		HMDB29142	85021	219480	176316	332577	200156		90127	279636	43547	275372	149504			77273	124760
445	gamma-glutamylglutamate	Peptide	Gamma-glutamyl Amino Acid	36738	LC/MS Pos Early	331	1775	277.103	1116-22-9	92865	C05282	HMDB11737	71823	103519	107496	60701	100556		124238	49100			120621	171509	93189	62823	143768	84877
446	gamma-glutamylglutamine	Peptide	Gamma-glutamyl Amino Acid	2730	LC/MS Pos Early	1140	1430	276.119	10148-81-9	150914	C05283	HMDB11738	4722248	4273038	3255543	5946652	5411884	3420622	1532220	4319129	3626286	4769105	3265409	2601947	2376570	4195310	4133494	1864284
447	gamma-glutamylglycine	Peptide	Gamma-glutamyl Amino Acid	33949	LC/MS Pos Early	100001294	1535	205.082	1948-29-4	165527		HMDB11667	1211867	1015851	1126265	1039847	1194112	915416	1145403	963811	881500	1147773	1556260	981145	951025	987072	861660	1212235
448	gamma-glutamylhistidine	Peptide	Gamma-glutamyl Amino Acid	18245	LC/MS Pos Early	1235	2740	285.119	37460-15-4	7017195				66644	37540	64519	60505			52621	39397	73708			74114	64288		44939
449	gamma-glutamylisoleucine*	Peptide	Gamma-glutamyl Amino Acid	34456	LC/MS Pos Early	100001485	2940	261.144		14253342		HMDB11170	57944	62393	67794	100668	108510	60246		70836	50048	92442	68037	76218	61990	59083	81103	54695
450	gamma-glutamylleucine	Peptide	Gamma-glutamyl Amino Acid	18369	LC/MS Pos Early	1268	2991	261.144	2566-39-4	151023		HMDB11171	186900	172256	207225	171025	231615	165690	180710	215007	147297	244038	150236	157263	176459	169514	150754	181984
453	gamma-glutamylmethionine	Peptide	Gamma-glutamyl Amino Acid	44872	LC/MS Pos Early	100001313	2640	279.101	17663-87-5	7009567		HMDB29155	273313	248097	277708	201451	244042	230907	237812	219425	183015	321179	258861	141539	212507	180601	234083	265065
454	gamma-glutamylphenylalanine	Peptide	Gamma-glutamyl Amino Acid	33422	LC/MS Pos Early	100000491	2992	295.129	7432-24-8	111299		HMDB00594	81026	135985	108544	98346	132424		101492	147572		163148	75655	52897	140697	83194	101124
455	gamma-glutamylthreonine	Peptide	Gamma-glutamyl Amino Acid	33364	LC/MS Pos Early	100001314	1750	249.108	5652-48-2	76078708		HMDB29159			235322	415145			674382	394504	156894	228696			386646	613287		328845
456	gamma-glutamyltryptophan	Peptide	Gamma-glutamyl Amino Acid	33947	LC/MS Neg	100001295	1960	332.125	66471-20-3	3989307		HMDB29160	59929	55088	56921	74990	67809	54682	58563	48528	47962	50296	60742	48547	71494	80397	59587	53843
457	gamma-glutamyltyrosine	Peptide	Gamma-glutamyl Amino Acid	2734	LC/MS Neg	1102	1240	309.109	7432-23-7	94340		HMDB11741	276122	236743	268325	275375	279198	293542	223691	290355	133114	203696	124266	110446	188149	150522	148896	165803
458	gamma-glutamylvaline	Peptide	Gamma-glutamyl Amino Acid	43829	LC/MS Pos Early	100001126	2700	247.129	2746-34-1	7015683		HMDB11172	152114	154279	129219	156168	144874	113191	108748	124853	83842	112287	104168	91344	112278	118947	101147	117098
3542	gamma-tocopherol/beta-tocopherol	Cofactors and Vitamins	Tocopherol Metabolism	52473	LC/MS Pos Late	100008998	2384	416.364					9498299	4166978	11177770	6.76999e+06	5129380	14834314	6699199	3333895	5205224	5244137	4280101	3.23016e+06	3085303	9563695	4405533	6123148
3772	genistein	Xenobiotics	Food Component/Plant	32448	LC/MS Neg	100001221	3754	269.046	446-72-0	5280961	C06563	HMDB03217	154820	157290	276345	46599	258018	205438	75658	113508		62833
3773	genistein glucuronide*	Xenobiotics	Food Component/Plant	62063	LC/MS Neg	100020216	2895	445.078					398955	316698	457584	801995	710266	252354	246505	410734		207937				40151
3900	genistein sulfate*	Xenobiotics	Food Component/Plant	62061	LC/MS Neg	100020207	3616	349.002					197772	123400	320443	70554	248509	154233	87432	107848		62756					22872
177	gentisate	Amino Acid	Tyrosine Metabolism	18280	LC/MS Neg	100000447	1459.8	153.019	490-79-9	3469	C00628	HMDB00152	54097	80143	132038	97273	112364	103618	139183	60960						37084
3840	gluconate	Xenobiotics	Food Component/Plant	587	LC/MS Polar	338	2922	195.051	527-07-1	10690	C00257	HMDB00625	791621	839948	797377	766348	760725	631550	890088	612554	503475	493787	604743	631687	629134	1090259	919231	841367
912	glucose	Carbohydrate	Glycolysis, Gluconeogenesis, and Pyruvate Metabolism	20488	LC/MS Polar	572	2342	179.056	50-99-7	79025	C00031	HMDB00122	143092784	153622272	154246944	146189104	156394416	146414800	149258304	151232640	131502240	142348448	133957384	123977576	131233136	153659648	142039440	141649808
1075	glucuronate	Carbohydrate	Aminosugar Metabolism	15443	LC/MS Polar	100000257	3233.3	193.035	207300-70-7	444791	C00191	HMDB00127	1.97086e+06	3416863	2368963	2556083	2285145	2037733	2260742	1819597	1651669	2178547	1842350	2.00894e+06	2084972	2870619	2693082	1715871
4778	glucuronide of C8H16O2 (1)*	Partially Characterized Molecules	Partially Characterized Molecules	61974	LC/MS Neg	100020002	4125	319.14					100912	818965		165079	117637	140810	75803	52046	312131	225231	458336	734101	315083	726300	520640
4779	glucuronide of C8H16O2 (2)*	Partially Characterized Molecules	Partially Characterized Molecules	61973	LC/MS Neg	100020099	4380	319.14					21553	278321		63774	30470	47848	24004		77794	64995	126873	304280	109146	201315	180182
41	glutamate	Amino Acid	Glutamate Metabolism	57	LC/MS Pos Early	561	1500	148.06	56-86-0	611	C00025	HMDB00148	51798128	75409160	77600856	68065704	34770320	58689064	55322024	62930588	48418684	54793612	63948856	56325304	70234720	78880768	78950640	63089464
42	glutamine	Amino Acid	Glutamate Metabolism	53	LC/MS Pos Early	563	1291	147.076	56-85-9	5961	C00064	HMDB00641	478818208	383817088	332528384	377874272	424667648	311853152	386877856	352829152	398924928	427809280	397851936	414720736	406855968	434859808	394327136	424133856
1288	glutarate (C5-DC)	Lipid	Fatty Acid, Dicarboxylate	396	LC/MS Polar	339	2900	131.035	110-94-1	743	C00489	HMDB00661	61307	165925	77953	270069	128083		65201	130281	87131	279922	128318	124372	99220	91380	134438	261061
932	glycerate	Carbohydrate	Glycolysis, Gluconeogenesis, and Pyruvate Metabolism	1572	LC/MS Polar	1052	2070.4	105.019	600-19-1	752	C00258	HMDB00139	13767343	18997646	17502360	16569524	11572571	16680336	12287542	13951618	15791317	12819864	15250975	16703662	15641332	17254968	20373808	17084944
2235	glycerol	Lipid	Glycerolipid Metabolism	15122	LC/MS Neg	1254	758	91.0401	56-81-5	753	C00116	HMDB00131	2838815	1103318	2341064	2209336	2346320	1803095	2008237	1713199	4409405	2528584	1539245	2949629	2066357	2167046	1476598	1442686
2236	glycerol 3-phosphate	Lipid	Glycerolipid Metabolism	43847	LC/MS Pos Early	100000258	580	173.021	29849-82-9	754	C00093	HMDB00126	439421	454515	505771	552827	496232	299433	407756	518537	451779	629072	478241	468846	367429	321616	606622	437566
1702	glycerophosphoethanolamine	Lipid	Phospholipid Metabolism	37455	LC/MS Polar	100001620	3075	214.049	33049-08-0	123874	C01233	HMDB00114	121219	136776	114940	125567	128052	95751	100751	99636	82017	82883	68612	89916	97655	118257	125560	105769
2241	glycerophosphoglycerol	Lipid	Glycerolipid Metabolism	48857	LC/MS Polar	100001619	2430	245.043		439964	C03274		60697	64899	53056	66480	52440	58462	51823	56983	42896	41201	33682	41758	39487	53916	42985	42062
1704	glycerophosphoinositol*	Lipid	Phospholipid Metabolism	47155	LC/MS Polar	100001621	3850	333.059	16824-65-0	167572			115711	184728	101709	140074	108039	138007	134688	89622	51015	104616	73951	143512	180517	124525	144719	160367
1698	glycerophosphorylcholine (GPC)	Lipid	Phospholipid Metabolism	15990	LC/MS Pos Early	100000269	672	258.11	28319-77-9	71920	C00670	HMDB00086	29256154	35860500	32530338	33463062	35016044	32782452	30523044	28842316	21377452	30122190	25471634	26443136	30988070	29842200	34878820	26509100
1	glycine	Amino Acid	Glycine, Serine and Threonine Metabolism	58	LC/MS Pos Early	340	1375	76.0393	56-40-6	750	C00037	HMDB00123	45777160	31735222	23881428	22041206	35323688	38910344	32493560	29195264	32740028	31685256	48146284	40721924	30847594	32324520	18145932	41157204
2704	glyco-alpha-muricholate**	Lipid	Primary Bile Acid Metabolism	62065	LC/MS Neg	100020213	4734	464.302					1184093	1765986	197155	4391601	808549	23699	24225	24766	26935	1042388			272523	371753	1246280	42190
2705	glyco-beta-muricholate**	Lipid	Primary Bile Acid Metabolism	62066	LC/MS Neg	100020214	4762	464.302					459280		104615		289060	18942	44259	90680	42035				135571	92169		40873
2697	glycochenodeoxycholate	Lipid	Primary Bile Acid Metabolism	32346	LC/MS Neg	1628	5236.1	448.307	16564-43-5	12544	C05466	HMDB00637	1503795	744239	71213	2815818	681482		20281		42995	820700			304514	527960	918055
2694	glycocholate	Lipid	Primary Bile Acid Metabolism	18476	LC/MS Neg	342	5163	464.302	475-31-0;863-57-0	10140	C01921	HMDB00138	7025175	2564499	2478388	9888808	6134868	523683	757817	937677	910924	4821479	347779	336890	6954045	1390549	5177730	1739116
2714	glycodeoxycholate	Lipid	Secondary Bile Acid Metabolism	18477	LC/MS Neg	100000436	5281	448.307	360-65-6	3035026	C05464	HMDB00631	1.92537e+06	2529955	29380	4621299	3013482	61715		45913	155875	2742557	57472	95033	1492851	1.8818e+06	1719703
2738	glycohyodeoxycholate	Lipid	Secondary Bile Acid Metabolism	43501	LC/MS Neg	100003868	5070	448.307	13042-33-6	114611			1915076	5105234		6741694	3999814				61620	2071131			1430592	1921746	2505911
2462	glycosyl-N-palmitoyl-sphingosine (d18:1/16:0)	Lipid	Ceramides	53013	LC/MS Pos Late	100009272	2623	700.572					1774789	975826	1.85163e+06	1417525	1467850	2123184	1600452	2509233	1972696	1979333	2591016	1607312	1490363	1326158	1132879	1422189
2463	glycosyl-N-stearoyl-sphingosine (d18:1/18:0)	Lipid	Ceramides	52234	LC/MS Pos Late	100001882	3053	728.604					108554	66765	92684	74221		69039		98065		163288	183698	88743		145507
2726	glycoursodeoxycholate	Lipid	Secondary Bile Acid Metabolism	39379	LC/MS Neg	100002911	5033	448.307	64480-66-6	12310288		HMDB00708	54202	96954		188008	55741					37793					22083
3640	guaiacol sulfate	Xenobiotics	Benzoate Metabolism	46111	LC/MS Neg	100004208	2344	203.002		22473		HMDB60013	562200	683198	860655	1057209	869516	752877	1053749	538906	510657	668169	284635	526639	254969	272122	352470	346706
391	guanidinoacetate	Amino Acid	Creatine Metabolism	43802	LC/MS Pos Early	344	1937	118.061	352-97-6	763	C00581	HMDB00128	5780509	11959389	7867001	13827305	14668116	4517590	6653454	15007672	6209896	15314597	16472621	7310471	17448156	7959690	13248157	8068775
3377	guanosine	Nucleotide	Purine Metabolism, Guanine containing	1573	LC/MS Neg	1099	1662	282.084	118-00-3	6802	C00387	HMDB00133	51267	45289	75767	58072	52576	55752	28295	52934	56448	47828	60668	37216	30974	41870	143424	53530
3518	gulonate*	Cofactors and Vitamins	Ascorbate and Aldarate Metabolism	46957	LC/MS Polar	100001586	2750	195.051	20246-53-1	9794176	C00257	HMDB03290	4691647	7131749	8.34581e+06	6521653	4607698	6879243	6296631	5374588	5082037	5306747	7.76437e+06	10000227	8502084	8207474	11383444	7.5601e+06
3564	heme	Cofactors and Vitamins	Hemoglobin and Porphyrin Metabolism	41754	LC/MS Pos Late	100001386	1124	616.176	14875-96-8	26945	C00032	HMDB03178	361521	197828	436773	411627	384932	480373	390145	854331	190066	63632	208880	196251	89111	119624	146271	79131
1196	heneicosapentaenoate (21:5n3)	Lipid	Polyunsaturated Fatty Acid (n3 and n6)	57658	LC/MS Neg	100015797	5514	315.233	24257-10-1	11998573			5838118	2016164	4915191	2156258	3441246	3046083	2916483	1307935	21493372	6307793	1809100	8513593	3890907	4208485	1754520	1783091
1197	hexadecadienoate (16:2n6)	Lipid	Polyunsaturated Fatty Acid (n3 and n6)	57652	LC/MS Neg	100009394	5398	251.202	28290-73-5			HMDB00477	7329960	5012216	8462648	5774367	7441162	6154391	6782164	4203409	19426182	11314588	7482286	15712293	9467164	9560404	7268230	6742495
1315	hexadecanedioate (C16-DC)	Lipid	Fatty Acid, Dicarboxylate	35678	LC/MS Neg	100001614	4615	285.207	505-54-4	10459	C19615	HMDB00672	505809	662815	427883	674831	469481	328278	305174	392547	376429	548211	315305	342873	396740	374986	590631	298162
1406	hexanoylcarnitine (C6)	Lipid	Fatty Acid Metabolism(Acyl Carnitine)	32328	LC/MS Pos Early	100000781	3308	260.186	6920-35-0	6426853		HMDB00705	183455	367749	235673	318516	281533	316817	252731	224288	535214	427819	403698	482046	428965	341019	406471	348040
1387	hexanoylglycine	Lipid	Fatty Acid Metabolism(Acyl Glycine)	35436	LC/MS Neg	100001527	2900	172.098	24003-67-6	99463		HMDB00701	27854	61044	38511	38805	48868	34327			68264	60427	132106	128045	86284	167912	127147	102317
3607	hippurate	Xenobiotics	Benzoate Metabolism	15753	LC/MS Neg	100000014	2106.9	178.051	495-69-2	464	C01586	HMDB00714	40654876	48389528	73619144	57444700	44777248	48327664	58047844	45991524	29655192	45070404	29959208	35884416	26726088	26810880	29300922	40604528
65	histidine	Amino Acid	Histidine Metabolism	59	LC/MS Neg	355	755.9	154.062	5934-29-2	6274	C00135	HMDB00177	39607312	37782024	34841808	37986616	35699044	35379488	35015320	37773760	36372672	38784440	33510932	32162670	38692668	36406148	30945364	39621984
366	homoarginine	Amino Acid	Urea cycle; Arginine and Proline Metabolism	22137	LC/MS Pos Early	100000961	2882	189.135	156-86-5	9085	C01924	HMDB00670	7792316	3884920	4839175	4841200	5240455	4825777	4462611	3759976	5428495	3577994	3454637	4652802	4597273	7115186	5555944	3577063
367	homocitrulline	Amino Acid	Urea cycle; Arginine and Proline Metabolism	22138	LC/MS Pos Early	100000963	1908	190.119	1190-49-4	65072	C02427	HMDB00679	869151	1862482	2.01495e+06	2.06026e+06	1577007	1391527	1301007	1872188	866658	1865637	2004485	1088287	1.33069e+06	705519	1366774	1198461
3940	homostachydrine*	Xenobiotics	Food Component/Plant	33009	LC/MS Pos Early	100001550	1750	158.118	1195-94-4	441447	C08283	HMDB33433	14866356	33010026	41324564	25598868	18289696	10810974	17839408	18686320	10147110	18210034	9587371	9665560	10368964	21117432	24842758	15767058
4558	hydroquinone sulfate	Xenobiotics	Drug - Topical Agents	35322	LC/MS Neg	100001604	1395	188.986	123-31-9	161220	C00530	HMDB02434	59355	205021	139930	147392	70962	87416	80551	91045	34129	74670	64162	82545	89052	198664	94912	28806
2733	hyocholate	Lipid	Secondary Bile Acid Metabolism	34093	LC/MS Neg	100001279	5046	407.28	547-75-1	92805	C17649	HMDB00760	453565	2896871	264965	3409751	641630	79801	111767	327114	22506	1306978	72786	110659	74346	571548	665703
2736	hyodeoxycholate	Lipid	Secondary Bile Acid Metabolism	27531	LC/MS Neg	100000777	5097	391.285	83-49-8	5283820	C15517	HMDB00733	20815330	89441248	2563163	63916428	26904010	10396332	2793932	5623414	9594449	24689364	4699255	1758629	9001312	29288380	32267892	1833135
349	hypotaurine	Amino Acid	Methionine, Cysteine, SAM and Taurine Metabolism	590	LC/MS Pos Early	358	724	110.027	300-84-5	107812	C00519	HMDB00965	1033300	885300	871072	1080592	1219219	1173345	1002796	1617235	1197809	1366248	1.85484e+06	1724286	1201457	849651	457682	904738
76	imidazole lactate	Amino Acid	Histidine Metabolism	15716	LC/MS Pos Early	100000263	2040	157.061	14403-45-3	440129	C05568	HMDB02320	35387	191861	48835	160703	99914	59970	83564	150751		159246	233092	175313	143230	59090	99050	35642
74	imidazole propionate	Amino Acid	Histidine Metabolism	40730	LC/MS Pos Early	100003434	2263	141.066	1074-59-5	70630		HMDB02271	791435	9723092	2573022	6212842	4403167	574438	1106745	2191072	373213	6969001	854490	1759455	787900	8539350	4427304	778269
4699	iminodiacetate (IDA)	Xenobiotics	Chemical	21025	LC/MS Pos Early	100000900	808	134.045	142-73-4	8897	C19911	HMDB11753	2604278	2561652	6954496			3416773	2022560	3906962	8063078	3003022	3951865	1667054	3.85308e+06	5000099	6021824	3343348
245	indole-3-carboxylic acid	Amino Acid	Tryptophan Metabolism	38116	LC/MS Neg	100002185	1710	160.04	771-50-6	69867	C19837	HMDB03320	42026	71906	40634	49234	41006	34397	39703	27406	44350	50838	40336	31363	35096	40838	61134	41934
238	indoleacetate	Amino Acid	Tryptophan Metabolism	27513	LC/MS Pos Early	100001034	2850	176.071	6505-45-9	802	C00954	HMDB00197	483483	1597472	1342009	1074583	990840	730674	521982	667546	763587	1244489	979289	503615	934063	642444	1303343	793686
247	indoleacetylglycine	Amino Acid	Tryptophan Metabolism	54730	LC/MS Neg	100006730	2610	231.078		446640			366570	937121	906519	761307	694285	616301	498025	575310	549826	829508	762327	272858	569390	579425	902779	516157
3943	indoleacrylate	Xenobiotics	Food Component/Plant	22114	LC/MS Neg	100000800	2511	186.056	1204-06-4	15030923		HMDB00734	2164019	4765562	4213259	6812892	2737555	1478578	2222894	2534491	1781703	3991943	1233302	1.63124e+06	3.42112e+06	3065890	2609205	2167551
237	indolelactate	Amino Acid	Tryptophan Metabolism	18349	LC/MS Pos Early	100000463	2600	206.081	832-97-3	92904	C02043	HMDB00671	358641	614229	491729	1058669	517500	292014	389472	348538	178752	488781	193758	181961	199616	418794	273629	149209
240	indolepropionate	Amino Acid	Tryptophan Metabolism	32405	LC/MS Pos Early	100001083	3205	190.086	830-96-6	3744		HMDB02302	51013392	83271672	65076760	92395520	45848936	38420264	37357092	38244432	40090596	73825768	30068028	47360124	61042196	55644248	61660076	67956800
3319	inosine	Nucleotide	Purine Metabolism, (Hypo)Xanthine/Inosine containing	1123	LC/MS Neg	361	1602.1	267.073	58-63-9	6021	C00294	HMDB00195		40476	49690	54559	67940		36368		72463	44049	61467	59231	49717	82241	107153	71576
314	isobutyrylcarnitine (C4)	Amino Acid	Leucine, Isoleucine and Valine Metabolism	33441	LC/MS Pos Early	100001055	2810	232.154	25518-49-4	168379		HMDB00736		2233471	1839620	2317729	1545336	1735823	1278627	1080308	817041	903270	463603	499105	1039137	1315237	798783	549645
315	isobutyrylglycine	Amino Acid	Leucine, Isoleucine and Valine Metabolism	35437	LC/MS Neg	100001590	1420	144.067	15926-18-8	10855600		HMDB00730	24597	24932	41181	38491	25512						39528	29905	25740	32833	21141	14775
2754	isohyodeoxycholate	Lipid	Secondary Bile Acid Metabolism	57774	LC/MS Neg	100015988	4980	391.285	570-84-3	5283822		HMDB00664	645213	2353982	91597	1696650	455420	455595	171514	67748	814073	792261	354189	171945	458070	890528	1162377	169745
288	isoleucine	Amino Acid	Leucine, Isoleucine and Valine Metabolism	1125	LC/MS Pos Early	376	2800	132.102	73-32-5	6306	C00407	HMDB00172	142937232	139233776	151138576	142415872	147421024	137131936	135729296	134065232	155721072	139379440	135685440	121500528	144858144	143560096	128838096	128836528
636	isoleucylglycine	Peptide	Dipeptide	40008	LC/MS Neg	100003169	1992	187.109	868-28-0	342532		HMDB28907	54504	32904	73934		57988		114056		66409	41910					71669	64866
265	isovalerylcarnitine (C5)	Amino Acid	Leucine, Isoleucine and Valine Metabolism	34407	LC/MS Pos Early	100001393	3085	246.17	31023-24-2	6426851		HMDB00688	238065	265364	311233	174038	120162	236793	142194	130375	161318	114753		120069	241828	294333	94030.5	83929.7
264	isovalerylglycine	Amino Acid	Leucine, Isoleucine and Valine Metabolism	35107	LC/MS Neg	100001452	1950	158.082	16284-60-9	546304		HMDB00678	180589	277488	289006	281533	236636	231090	209676	156056	238500	199047	300899	222989	253172	305923	337700	188837
3953	jasmonic acid	Xenobiotics	Food Component/Plant	35659	LC/MS Neg	100001643	3530	209.118	77026-92-7	5281166	C08491	HMDB32797	113413	213027	172391	101158	95754	131772	85508	137042	111973	72139	187867	126967	127492	75264
221	kynurenate	Amino Acid	Tryptophan Metabolism	1417	LC/MS Neg	98	2224	188.035	492-27-3	3845	C01717	HMDB00715	466951	450881	785459	554487	470756	583973	558250	401632	374733	330095	361061	290173	377654	196497	360657	443663
217	kynurenine	Amino Acid	Tryptophan Metabolism	15140	LC/MS Pos Early	100000265	2739	209.092	2922-83-0	161166	C00328	HMDB00684	2429244	2686897	2997138	2861635	2932487	2892340	2510970	2659101	1773765	1348389	2143322	1202387	1284484	1342680	1767162	1414195
929	lactate	Carbohydrate	Glycolysis, Gluconeogenesis, and Pyruvate Metabolism	527	LC/MS Polar	482	1468.8	89.0244	79-33-4	612	C00186	HMDB00190	91969664	55237840	63844456	85180904	91132336	78471672	71285264	87323016	60838828	72445392	61671428	46167096	78701424	106033248	88871720	56851396
1155	laurate (12:0)	Lipid	Medium Chain Fatty Acid	1645	LC/MS Neg	181	5300	199.17	143-07-7	3893	C02679	HMDB00638	7642133	8932976	8160559	8848856	9176122	8696933	6411761	6.01281e+06	9695892	13815397	12796126	16541398	9193708	10448516	10605399	8008049
1413	laurylcarnitine (C12)	Lipid	Fatty Acid Metabolism(Acyl Carnitine)	34534	LC/MS Pos Late	100001392	1235	344.28	25518-54-1	10427569		HMDB02250	304917	670253	477827	505594	547437	337623	357126	399343	641449	616702	637593	636248	755989	641212	851228	652560
254	leucine	Amino Acid	Leucine, Isoleucine and Valine Metabolism	60	LC/MS Pos Early	397	2864	132.102	61-90-5	6106	C00123	HMDB00687	163191072	136025376	145583008	140458912	147522160	146977040	139217136	142156912	151138368	149766064	136382448	131026664	143828592	142219968	128099752	147783968
2371	lignoceroyl sphingomyelin (d18:1/24:0)	Lipid	Sphingolipid Metabolism	57330	LC/MS Pos Late	100006298	3437	815.7	60037-60-7				75579304	70805456	76359904	75462496	75364000	92300152	70850080	82836960	74422168	85771408	90125152	68096072	73656792	78058800	69809272	77223104
1447	lignoceroylcarnitine (C24)*	Lipid	Fatty Acid Metabolism(Acyl Carnitine)	57515	LC/MS Pos Late	100015834	1603	512.467					515669	591941	419386	588742	523167	549653	381036	403261	294181	463168	406447	347712	379397	499358	564402	302513
1351	linoleamide (18:2n6)	Lipid	Fatty Acid, Amide	32455	LC/MS Neg	1492	6205	278.249	3999-01-07	6435901			1153588	355111	538754	459095	236326	253932	248446						250467	472979	222011	157203
1209	linoleate (18:2n6)	Lipid	Polyunsaturated Fatty Acid (n3 and n6)	1105	LC/MS Neg	180	5535	279.233	60-33-3	5280450	C01595	HMDB00673	2825462272	1514442496	2293746176	1520781568	1781876608	1469991040	1768048640	909636800	4057562112	2655176960	1667593728	3612205056	2122563328	1965504768	1723319168	1532427904
1211	linolenate [alpha or gamma; (18:3n3 or 6)]	Lipid	Polyunsaturated Fatty Acid (n3 and n6)	34035	LC/MS Neg	100001337	5450	277.217		5280934	C06426	HMDB03073	197466640	95198384	180689648	110596040	135745168	122169944	128679872	75190432	360579136	193862720	124465792	280465408	145490768	163652048	112812248	103829912
1650	linoleoyl ethanolamide	Lipid	Endocannabinoid	52608	LC/MS Neg	100006726	6150	322.275	68171-52-8	5283446		HMDB12252	132220	157809	76396	63245	75733	74853	48220	69661	136224	106732	132561	154792	66732	98123	75107	56289
2324	linoleoyl-arachidonoyl-glycerol (18:2/20:4) [1]*	Lipid	Diacylglycerol	54955	LC/MS Pos Late	100010922	2590	658.541				HMDB07257	14479652	5696459	7513715	14276996	18944744	9705355	16095583	13903869	35744456	20584616	14983497	31139868	27331700	21151356	15955649	15874130
2325	linoleoyl-arachidonoyl-glycerol (18:2/20:4) [2]*	Lipid	Diacylglycerol	54956	LC/MS Pos Late	100010923	2650	658.541				HMDB07257	30382826	11536738	22251766	24085052	35398816	14000332	31182730	24004952	74080448	34921884	24080084	48917400	48471588	37973544	21737602	22618108
2328	linoleoyl-docosahexaenoyl-glycerol (18:2/22:6) [1]*	Lipid	Diacylglycerol	54949	LC/MS Pos Late	100010928	2450	682.541					12363433	5.79777e+06	13928050	7528100	13860025	6590724	12100035	9574956	12753060	11887784	4591880	14939848	17821988	10179682	11113861	7772947
2329	linoleoyl-docosahexaenoyl-glycerol (18:2/22:6) [2]*	Lipid	Diacylglycerol	54950	LC/MS Pos Late	100010929	2500	682.541				HMDB07266	31617360	15580561	38038952	24111362	39315512	17741132	31648924	26236828	38532980	41605604	13448365	31919762	41861788	29809056	24959888	14978068
2317	linoleoyl-linolenoyl-glycerol (18:2/18:3) [2]*	Lipid	Diacylglycerol	54964	LC/MS Pos Late	100010927	2478	632.525				HMDB07250	1395411	1645609	2852380	1386086	2709467	1763309	1848084	2898512	1906988	2203517	1879044	2623785	4611769	2897932	3210040	1838814
2314	linoleoyl-linoleoyl-glycerol (18:2/18:2) [1]*	Lipid	Diacylglycerol	54968	LC/MS Pos Late	100010941	2720	634.541				HMDB07248	10929529	10747291	21363536	9230517	15183687	10092822	12386348	16392662	7476800	12367809	8.15729e+06	13545783	23127132	15821212	19811062	9371749
2315	linoleoyl-linoleoyl-glycerol (18:2/18:2) [2]*	Lipid	Diacylglycerol	54969	LC/MS Pos Late	100010942	2790	634.541				HMDB07248	1760805	1989493	3399237	2001102	3743937	1277686	1826641	4.16559e+06	1812435	1339597	1149750	2127411	2369091	1278896	1948810	835813
1419	linoleoylcarnitine (C18:2)*	Lipid	Fatty Acid Metabolism(Acyl Carnitine)	46223	LC/MS Pos Late	100003151	1430	424.342	36816-10-1	6450015		HMDB06469	790473	1506612	970941	1327906	1231666	903103	1003228	934397	1702267	1800495	1951467	1869491	1.91767e+06	1905899	2691943	1.8103e+06
1470	linoleoylcholine*	Lipid	Fatty Acid Metabolism (Acyl Choline)	57463	LC/MS Pos Late	100015760	1388	366.337					205545	553701	85789	332689	349680	683107	155094	250154		85969	125658	182154	386107	630777	323790	334262
91	lysine	Amino Acid	Lysine Metabolism	1301	LC/MS Pos Early	407	2850	147.113	56-87-1	5962	C00047	HMDB00182	302334688	212337216	267076400	224496880	254536016	242817472	248650384	241340736	259514592	228203408	258987104	255397904	233967488	213617440	253293456	210089024
1116	malate	Energy	TCA Cycle	1303	LC/MS Neg	409	615.6	133.014	6915-15-7	525	C00149	HMDB00156	7.70152e+06	14052179	10286212	9485931	14329726	8032392	9864617	9447594	10084230	12628347	6453945	8544377	11572700	11766885	11235602	5979436
1300	maleate	Lipid	Fatty Acid, Dicarboxylate	20676	LC/MS Polar	100000707	2640	115.004	110-16-7	444266	C01384	HMDB00176	161350	95863	101849	76564	81673	82987	146701		82329	62870	97914	93962	78394	69837	85147	53943
1027	mannitol/sorbitol	Carbohydrate	Fructose, Mannose and Galactose Metabolism	46142	LC/MS Polar	100001740	2320	181.072		5780	C00794	HMDB00247	2193236	455270	4466635	1391495	3058168	3224828	3176868	3334177	442089	470548	354965	476501	343110	3436754	417784	527326
1028	mannose	Carbohydrate	Fructose, Mannose and Galactose Metabolism	48153	LC/MS Polar	803	2200	225.062	3458-28-4	18950	C00159	HMDB00169	1.62803e+06	1459153	1406169	1.66211e+06	1461153	1610781	1429987	1.7095e+06	1301749	1.58448e+06	1.70365e+06	1284237	1410138	1877168	1501148	1963195
1166	margarate (17:0)	Lipid	Long Chain Fatty Acid	1121	LC/MS Neg	891	5731	269.249	506-12-7	10465		HMDB02259	71701680	64348044	51860584	50842992	49242872	36399024	40687548	15979020	72443352	98633672	46434680	67096816	57129408	47733796	53662152	39979792
1448	margaroylcarnitine (C17)*	Lipid	Fatty Acid Metabolism(Acyl Carnitine)	57512	LC/MS Pos Late	100004054	1424	414.358	106182-29-0			HMDB06210	233196	340653	171924	256736	239755	165134	181765	209207	242233	263771	360321	260347	371607	443494	424037	259829
1220	mead acid (20:3n9)	Lipid	Polyunsaturated Fatty Acid (n3 and n6)	35174	LC/MS Neg	100001472	5650	305.249	20590-32-3	5312531		HMDB10378		9101186	8589880	6608243	7440058	9686238	7650281	3694610	19388824	21878054	9307197	19708642	11277163	13887354	8475466	9211136
320	methionine	Amino Acid	Methionine, Cysteine, SAM and Taurine Metabolism	1302	LC/MS Pos Early	415	2526	150.058	63-68-3	6137	C00073	HMDB00696	114051696	101108256	96688176	91960376	86027080	92157928	94743856	104030144	93536976	97017504	116687248	76759840	91071824	82988288	82574856	95232304
324	methionine sulfone	Amino Acid	Methionine, Cysteine, SAM and Taurine Metabolism	44878	LC/MS Pos Early	100004635	1250	182.048	820-10-0	69961			75394	83769	143044	139970	71044	91139	86500	103595	71438	151788	91785	140028			92902
325	methionine sulfoxide	Amino Acid	Methionine, Cysteine, SAM and Taurine Metabolism	18374	LC/MS Pos Early	100000039	1272	166.053	3226-65-1	158980	C02989	HMDB02005	3414786	3264343	3.543e+06	2900895	2350359	2517734	2640866	2303946	1643945	2382323	1789820	1973483	2110097	1893768	2493487	2459028
4076	methyl glucopyranoside (alpha + beta)	Xenobiotics	Food Component/Plant	46144	LC/MS Neg	100005864	1070	193.072					373563	406418	634259	664154	364134	385351	464199	473054	330448	291672	130105	140101	137434	284349	406479	229817
3966	methyl indole-3-acetate	Xenobiotics	Food Component/Plant	1584	LC/MS Pos Early	1104	3380	190.086	1912-33-0	74706		HMDB29738	876484	532010	984770	795084	324943	649427	683286	162858	668581	490235		747036	351193	1044023	281950	473398
3669	methyl-4-hydroxybenzoate sulfate	Xenobiotics	Benzoate Metabolism	48429	LC/MS Neg	100006116	2873	230.997					35106	63599	50765	50843	69463			20251		39232		18797	27392	33001	55608	27423
1379	methylmalonate (MMA)	Lipid	Fatty Acid Metabolism (also BCAA Metabolism)	1496	LC/MS Polar	418	3078.4	117.019	516-05-2	487	C02170	HMDB00202	814105	1231398	672791	1772794	1748325	1002282	1046466	1424297	618488	1380046	1224788	837772	978883	1183336	915629	853038
302	methylsuccinate	Amino Acid	Leucine, Isoleucine and Valine Metabolism	15745	LC/MS Polar	2051	2800	131.035	498-21-5	10349		HMDB01844	243661	597262	365312	386430	509013	323531	348115	450376	392985	284537	384430	481619	306236	247661	341587	169449
2488	mevalonate	Lipid	Mevalonate Metabolism	39583	LC/MS Polar	30	1462	147.066	96949-03-0	439230	C02104	HMDB00227	112867	119323	125765	111410	148753	107210	142694	123749	132693	132562	113398	106163	147515	113833	140394	86466
1665	myo-inositol	Lipid	Inositol Metabolism	1124	LC/MS Polar	363	3506.3	225.062	87-89-8	892	C00137	HMDB00211	3078435	3381230	3027257	4.11089e+06	755831	2670391	3202608	551592	1503730	3.36281e+06	459567	1183110	1172152	2077465	2470990	1476600
1158	myristate (14:0)	Lipid	Long Chain Fatty Acid	1365	LC/MS Neg	519	5440	227.202	544-63-8	11005	C06424	HMDB00806	127012768	96252864	144396976	114384816	126716368	106391184	96412016	82335712	220458720	193235568	110288800	228812896	129989712	139086736	106280632	94481152
1159	myristoleate (14:1n5)	Lipid	Long Chain Fatty Acid	32418	LC/MS Neg	100001198	5346.9	225.186	544-64-9	5281119	C08322	HMDB02000	8.31642e+06	6675936	14480842	9445806	12247577	12134641	10294795	7763964	22689964	21061844	10381995	21738064	14275345	15631190	10937475	13804855
1424	myristoleoylcarnitine (C14:1)*	Lipid	Fatty Acid Metabolism(Acyl Carnitine)	48182	LC/MS Pos Late	100006051	1316	370.295	889848-55-9	90659872			801569	1630871	1180759	1335867	1.3568e+06	843561	957010	969395	1259342	1.60092e+06	1230920	1280589	1331502	1671653	2079685	1533962
1414	myristoylcarnitine (C14)	Lipid	Fatty Acid Metabolism(Acyl Carnitine)	33952	LC/MS Pos Late	100001270	1350	372.311	18822-89-4	6426854		HMDB05066	641608	1066218	755842	1010755	972699	555668	633447	655894	892468	1068501	1235923	1089267	1207432	1471010	1730949	1112711
3969	N-(2-furoyl)glycine	Xenobiotics	Food Component/Plant	31536	LC/MS Neg	100001086	1525	168.03	5657-19-2;5657-19-2	21863		HMDB00439			72577	85643	64998	43304	67002
70	N-acetyl-1-methylhistidine*	Amino Acid	Histidine Metabolism	43255	LC/MS Pos Early	100004299	2100	212.103		193270			259266	613150	233690		376631	156732	193169	302076	257605	163826	356692	318732	340909		691841	387728
1362	N-acetyl-2-aminooctanoate*	Lipid	Fatty Acid, Amino	62059	LC/MS Neg	100020204	3943	200.129		95555		HMDB59745	100943	253365	116868	151608	148392	164181	103567	110483	166853	110358	281788	280895	170162	155047	191114	47825
69	N-acetyl-3-methylhistidine*	Amino Acid	Histidine Metabolism	43256	LC/MS Pos Early	100002204	2056	212.103	37841-04-6	193270			45709	155626		84877	161343			122088	63948		76306	79873			131211	65889
3432	N-acetyl-beta-alanine	Nucleotide	Pyrimidine Metabolism, Uracil containing	37432	LC/MS Neg	100002102	773	130.051	3025-95-4	76406	C01073		163154	175293	170721	253077	179354	194035	231563	140172	132081	132347	103071	149366	118775	138503	116535	133232
30	N-acetylalanine	Amino Acid	Alanine and Aspartate Metabolism	1585	LC/MS Polar	1110	1564.8	130.051	97-69-8	88064	C02847	HMDB00766	582791	698695	745757	745722	660304	615854	623121	634148	581084	542735	595580	497885	535770	585825	510006	498321
372	N-acetylarginine	Amino Acid	Urea cycle; Arginine and Proline Metabolism	33953	LC/MS Pos Early	100001266	2245	217.13	155-84-0	67427	C02562	HMDB04620	370735	307719	510958	765356	309367	363731	436269	487004	238081	448030	377726	120921	342703	239663	361024	234976
35	N-acetylaspartate (NAA)	Amino Acid	Alanine and Aspartate Metabolism	22185	LC/MS Polar	100000787	3143	174.041	997-55-7;997-55-7	65065	C01042	HMDB00812	324585	143925	114612	203124	344438	125568	216713	545668	109904	161805	140560	122934	287230	303466	312563	206253
79	N-acetylcarnosine	Amino Acid	Histidine Metabolism	43488	LC/MS Neg	100004046	1235	267.11	56353-15-2	9903482		HMDB12881	372253	427783	683692	541931	546725	292942	534261	589674	378626	379998	452200	368428	486671	474889	446665	443273
373	N-acetylcitrulline	Amino Acid	Urea cycle; Arginine and Proline Metabolism	48434	LC/MS Neg	100001577	940	216.099	33965-42-3	656979	C15532	HMDB00856	154473	255730	199546	259816	168331	71392	89941	157567	46023	111724	75648	78590	88801	216207	174641	134271
1100	N-acetylglucosamine/N-acetylgalactosamine	Carbohydrate	Aminosugar Metabolism	46539	LC/MS Pos Early	100006435	715	222.097		24139		HMDB00215	474562	479480		442617	473941		459577	512953	231116	394106	395262		262142		193153	121126
44	N-acetylglutamate	Amino Acid	Glutamate Metabolism	15720	LC/MS Polar	100000282	3106	188.056	5817-08-03	70914	C00624	HMDB01138	31420	67638	82507	41067	22761	39811	50391	29874	27372	52460		126178	35888	33608	39699	63759
45	N-acetylglutamine	Amino Acid	Glutamate Metabolism	33943	LC/MS Polar	100001253	2140	187.072	2490-97-3	182230	C02716	HMDB06029	217794	323332	238383	285773	265678	138660	172662	180517	145906	241210	207132	234352	180680	294351	344978	277024
2	N-acetylglycine	Amino Acid	Glycine, Serine and Threonine Metabolism	27710	LC/MS Polar	100001006	1780	116.035	543-24-8	10972		HMDB00532	185253	309209		264053	260955	199372	228721	208126	167663	247216	180733	163820	228891	261509	206287	201708
89	N-acetylhistamine	Amino Acid	Histidine Metabolism	48679	LC/MS Neg	100006123	1730	152.083	673-49-4	69602	C05135	HMDB13253	38058	71582	51390	55297	28354	44961	36276	39904	20055	57934	45482	14634	18942	36104	41616
68	N-acetylhistidine	Amino Acid	Histidine Metabolism	33946	LC/MS Polar	100001293	2088	196.073	39145-52-3	75619	C02997	HMDB32055	36757	68078	49304	58221	47332	22850	33807		20508	45410		31440	36513	56365	47943	49097
290	N-acetylisoleucine	Amino Acid	Leucine, Isoleucine and Valine Metabolism	33967	LC/MS Neg	100001276	2325	172.098	3077-46-1	2802421		HMDB61684	408081	447313	491839	477159	358362	368489	318070	367282	388868	360142	195721	233172	318545	566465	350460	547263
219	N-acetylkynurenine (2)	Amino Acid	Tryptophan Metabolism	48757	LC/MS Neg	100006378	2378	249.088					4268885	5281267	6.07127e+06	6772243	6271390	4440056	5307477	4555472	2378697	2.07919e+06	2936163	1.62356e+06	1279213	2083016	2563833	1926684
255	N-acetylleucine	Amino Acid	Leucine, Isoleucine and Valine Metabolism	1587	LC/MS Neg	1082	2400	172.098	1188-21-2	70912	C02710	HMDB11756	703792	690396	598180	626855	587269	503100	494439	601889	603197	647509	479915	532392	624760	941048	667953	754006
321	N-acetylmethionine	Amino Acid	Methionine, Cysteine, SAM and Taurine Metabolism	1589	LC/MS Neg	1083	1787	190.054	65-82-7	448580	C02712	HMDB11745	320599	387095	367420	349460	256084	293737	293961	336153	281984	301040	296601	213082	275361	323763	303692	281600
1086	N-acetylneuraminate	Carbohydrate	Aminosugar Metabolism	32377	LC/MS Polar	1162	3072.6	308.099	131-48-6	439197	C00270	HMDB00230	59198	95327	81982	57026	70735	59209	70890	73678	39712			58483	53016	74241	59101	70247
117	N-acetylphenylalanine	Amino Acid	Phenylalanine Metabolism	33950	LC/MS Neg	100001256	2597	206.082	2018-61-3	74839	C03519	HMDB00512	1367470	2.91115e+06	1.63925e+06	1179657	1.52249e+06	913218	1349229	1463813	1164994	1586764	942901	1368059	1191262	2251758	1.9888e+06	1214891
411	N-acetylputrescine	Amino Acid	Polyamine Metabolism	37496	LC/MS Pos Early	192	2230	131.118	18233-70-0	122356	C02714	HMDB02064	113480	94724	93587	93398	131231	103337	155526	110518	64448	74528	132524	121276	49918		70532
4110	N-acetylpyrraline	Xenobiotics	Food Component/Plant	48438	LC/MS Neg	100006120	2545	295.13					142012	206165	310363	244994	220983	108613	175548	189478	33884	98018		38170	42516	49637	51110	39638
10	N-acetylserine	Amino Acid	Glycine, Serine and Threonine Metabolism	37076	LC/MS Polar	100001851	2000	146.046	97-14-3	65249		HMDB02931	1404336	2.07108e+06	1832753	1.58821e+06	1656781	1311501	1.51507e+06	1580040	1192723	1383900	1262607	1071207	1335659	1326109	1364977	1193978
351	N-acetyltaurine	Amino Acid	Methionine, Cysteine, SAM and Taurine Metabolism	48187	LC/MS Neg	100005466	800	166.018		159864			1275623	1261567	1501520	1.51479e+06	1403107	1238048	1744007	1968993	1476520	1403896	2556036	1187496	1394428	1275741	1198107	1.99386e+06
17	N-acetylthreonine	Amino Acid	Glycine, Serine and Threonine Metabolism	33939	LC/MS Neg	100001274	821.6	160.062	17093-74-2	152204			728029	858182	940154	1179040	878968	871728	956276	906828	528817	832356	675221	612007	772051	919223	757486	724547
207	N-acetyltryptophan	Amino Acid	Tryptophan Metabolism	33959	LC/MS Neg	100001254	2630	245.093	1218-34-4	700653	C03137	HMDB13713	566119	906930	1284307	838380	1026511	420560	686761	495934	388940	370959	339902	325245	488234	908208	686014	623286
133	N-acetyltyrosine	Amino Acid	Tyrosine Metabolism	32390	LC/MS Neg	100001104	1680	222.077	537-55-3	68310		HMDB00866	527830	588997	312234	271587	379376	300757	208998	335588	110762	95471		93101	136410	108347	174097	162860
309	N-acetylvaline	Amino Acid	Leucine, Isoleucine and Valine Metabolism	1591	LC/MS Neg	1084	1704	158.082	96-81-1	66789		HMDB11757	104460	131439	126672	139588	100582	122289	103805	106573	113146	136876	117069	75761	124316	155599	119131	135698
375	N-delta-acetylornithine	Amino Acid	Urea cycle; Arginine and Proline Metabolism	43249	LC/MS Neg	100004523	858	173.093		9920500			8518325	13317328	11455625	11479616	9613262	9359223	9214105	10611220	8616327	11619898	9453399	10096603	7662685	8072226	8950082	8673695
322	N-formylmethionine	Amino Acid	Methionine, Cysteine, SAM and Taurine Metabolism	2829	LC/MS Neg	194	1543.8	176.039	4289-98-9	439750	C03145	HMDB01015	156369	189849	169891	166730	149941	124595	118458	157783	159178	154942	172573	116250	168974	133252	121882	114376
1648	N-linoleoyltaurine*	Lipid	Endocannabinoid	61826	LC/MS Neg	100005814	5505	386.237					424480	372784	237745	256351	219114	305169	204210	175384	349200	349318	331302	556743	365977	369837	243950	329884
56	N-methyl-GABA	Amino Acid	Glutamate Metabolism	39577	LC/MS Pos Early	100003152	2109	118.086	1119-48-8	70703	C15987		3827298	4364891	5465189	6331664	4.00647e+06	3513285	5249330	5210342	3169051	4708222	3976823	3283302	4.05087e+06	3085156	4481890	2890845
4217	N-methylpipecolate	Xenobiotics	Bacterial/Fungal	47101	LC/MS Pos Early	100005383	1932	144.102	41447-17-0	11286529			438533	1996785	320238	832754	662585	339862	268869	415659		579406	222925	124238	393552	847220	883921
385	N-methylproline	Amino Acid	Urea cycle; Arginine and Proline Metabolism	37431	LC/MS Pos Early	100001956	1335	130.086	475-11-6	557			1496727	3115650	462795	1414955	2019161	1174959	563662		740677	1220540			855006	1746702	841677	650858
1644	N-oleoyltaurine	Lipid	Endocannabinoid	39732	LC/MS Neg	100003119	5610	388.253	52514-04-2	6437033			488894	470321	241567	306060	169619	309638	188264	92047		501438	170466	430202	263985	331974	188672	240800
2354	N-palmitoyl-sphinganine (d18:0/16:0)	Lipid	Sphingolipid Metabolism	52604	LC/MS Pos Late	100009028	3090	540.535	5966-29-0	5283572		HMDB11760	566576	313895	931552	345798	471432	678817	534077	742599	307788	323591	390282	237757	202239	424362	141932	224609
2452	N-palmitoyl-sphingosine (d18:1/16:0)	Lipid	Ceramides	44877	LC/MS Pos Late	1518	2893	538.519	24696-26-2	5283564		HMDB04949	5600546	3617361	5983767	3927337	4826067	7.36184e+06	4192763	6.02172e+06	5065107	3960560	6250465	5.24765e+06	4833234	4993537	3209726	5054686
1392	N-palmitoylglycine	Lipid	Fatty Acid Metabolism(Acyl Glycine)	42092	LC/MS Neg	100003686	5580	312.254	2441-41-0	151008		HMDB13034		72836									112224	121507	73301	89300	116344	95176
1646	N-palmitoyltaurine	Lipid	Endocannabinoid	39835	LC/MS Neg	100003239	5560	362.237	83982-06-3				303791	257963	127180	134064	76667	158718	62999			238273	135173	241034	209244	185819	100965	213862
2454	N-stearoyl-sphingosine (d18:1/18:0)*	Lipid	Ceramides	54979	LC/MS Pos Late	1547	3392	566.551	104404-17-3	5283565		HMDB04950	409824	386394	592285	406488	461113	427065	373742	477574	441914	483178	795660	497702	495643	562184	294891	402402
1645	N-stearoyltaurine	Lipid	Endocannabinoid	39730	LC/MS Neg	100003240	5782	390.268	63155-80-6	168274			323626	260323	192525	215505	134895	205034	145705	54590	134684	290062	135208	192200	205092	164255	164406	136929
115	N-trimethyl 5-aminovalerate	Amino Acid	Lysine Metabolism	57687	LC/MS Pos Early	100015962	2186	160.133					19809480	64388184	18263874	27843402	28226280	14617726	17445288	20201812	15987046	29945036	16023752	20537184	27641294	37086504	44381848	13393306
3493	N1-Methyl-2-pyridone-5-carboxamide	Cofactors and Vitamins	Nicotinate and Nicotinamide Metabolism	40469	LC/MS Neg	100001468	1668	151.051	701-44-0	69698	C05842	HMDB04193	654989	1176729	1400057	1088914	1053059	1.23075e+06	922041	1331255	492473	1108494	730228	498368	584243	1102676	650520	544775
3494	N1-Methyl-4-pyridone-3-carboxamide	Cofactors and Vitamins	Nicotinate and Nicotinamide Metabolism	57584	LC/MS Pos Early	100001469	1260	153.066	769-49-3	440810	C05843	HMDB04194	6024083	17542648	13264252	15422812	21686020	10783334	21778604	16374738	23602580	23963520	17181226	19951924	18975194	21757746	19767956	17513928
3350	N1-methyladenosine	Nucleotide	Purine Metabolism, Adenine containing	15650	LC/MS Neg	1242	1878	148.063	15763-06-1	27476	C02494	HMDB03331	32094	39922	38544	45828	42821	41609	55631	39386	38232	36852	34852	28451	31053	36486	39342	37393
3386	N2,N2-dimethylguanosine	Nucleotide	Purine Metabolism, Guanine containing	35137	LC/MS Neg	100001412	2220	310.116	2140-67-2	92919		HMDB04824	16316	16878			31861	23699	30295	34676	18752	19782	20575	24009	19926		20509	24290
377	N2,N5-diacetylornithine	Amino Acid	Urea cycle; Arginine and Proline Metabolism	43591	LC/MS Neg	100004575	1367	215.104	39825-23-5	10398396			482848	900619	830957	712580	567148	402684	524892	602441	433132	679754	488834	535056	456176	558585	607165	570637
92	N2-acetyllysine	Amino Acid	Lysine Metabolism	36751	LC/MS Polar	100001721	3372.6	187.109	1946-82-3	92907	C12989	HMDB00446	54536	137621	41658	85232	81825	29730	41205	56380		57194	46107		50322	116178	55177	31741
3445	N4-acetylcytidine	Nucleotide	Pyrimidine Metabolism, Cytidine containing	35130	LC/MS Pos Early	100001413	1580	286.103	3768-18-1	107461		HMDB05923		117924	80882	48470					63607	62892	55287	104831	83160	141398		79409
98	N6,N6,N6-trimethyllysine	Amino Acid	Lysine Metabolism	1498	LC/MS Pos Early	189	2825	189.16	23284-33-5	440120	C03793	HMDB01325	5346949	5260072	6656611	5157983	6.0067e+06	4926352	6131515	6387717	5061395	5704493	5366089	5235979	5165810	5131285	5971511	4991345
93	N6-acetyllysine	Amino Acid	Lysine Metabolism	36752	LC/MS Polar	100001734	2612.6	187.109	692-04-6	92832	C02727	HMDB00206	138864	134748	175203	141576	151066	137652	134864	120024	86453	111785	86446	126019	108321	141522	119048	105843
3360	N6-carbamoylthreonyladenosine	Nucleotide	Purine Metabolism, Adenine containing	35157	LC/MS Neg	100001415	2164	411.127	24719-82-2	161466		HMDB41623	103717	103134	125220	102370	112064	97304	105421	103402	81945	83664	93655	101597	78212	115432	114177	105706
1101	N6-carboxymethyllysine	Carbohydrate	Advanced Glycation End-product	36713	LC/MS Pos Early	100001768	2500	205.118	5746-04-03	123800			71827	70530	146521	77298	66186	81265	78839	91911	53120	87370	54533			32535	38935	60245
1449	nervonoylcarnitine (C24:1)*	Lipid	Fatty Acid Metabolism(Acyl Carnitine)	57531	LC/MS Pos Late	100015846	1602	510.452					227903	264182		256341	230335	204266		151751	151624	180285	193354	161822	230816	253670	339682	207406
3474	nicotinamide	Cofactors and Vitamins	Nicotinate and Nicotinamide Metabolism	594	LC/MS Pos Early	432	1942	123.055	98-92-0	936	C00153	HMDB01406	2486487	8744508	2.00123e+06	7318250	4682219	1336185	7751045	2327542	2479119	10219369	7231337	13167923	2523589	4442359	3943661	2829011
1208	nisinate (24:6n3)	Lipid	Polyunsaturated Fatty Acid (n3 and n6)	57810	LC/MS Neg	100015785	5657	355.264	68378-49-4	11792612		HMDB02007	5772346	2367332	5039112	3013728	4.13243e+06	2755611	3.97488e+06	1513692	5440098	8527566	1050698	3896612	2278294	3350090	1.88822e+06	1594730
1178	nonadecanoate (19:0)	Lipid	Long Chain Fatty Acid	1356	LC/MS Neg	892	6068	297.28	646-30-0	12591	C16535	HMDB00772	6417960	4865379	4905697	4694655	3600389	3244580	3323555	1865268	5927134	6560585	3783539	6301233	3928856	4688347	4326533	3237468
4625	O-sulfo-L-tyrosine	Xenobiotics	Chemical	45413	LC/MS Neg	100005384	990	260.023		514186			412312	408266	601660	456797	434050	365888	462235	429592	364217	378800	456991	409959	354047	426945	459438	395045
1318	octadecanedioate (C18-DC)	Lipid	Fatty Acid, Dicarboxylate	36754	LC/MS Neg	100001615	5043	313.238	871-70-5	70095		HMDB00782	1371661	1750590	1004143	1446509	1329667	914189	799543	1130013	1182947	1.45473e+06	854489	921466	1001962	1151064	1635066	873376
1319	octadecenedioate (C18:1-DC)*	Lipid	Fatty Acid, Dicarboxylate	61861	LC/MS Neg	100019978	4875	311.223					2957461	3477949	2152130	5069270	2606799	1320706	1518638	1705488	882690	2923728	707652	783009	999538	1889576	2106473	785244
1433	octadecenedioylcarnitine (C18:1-DC)*	Lipid	Fatty Acid Metabolism(Acyl Carnitine)	61865	LC/MS Pos Late	100005996	1180	456.332	251981-06-3				56081	77909	46081	112451	49853					54426				64958	92200
1407	octanoylcarnitine (C8)	Lipid	Fatty Acid Metabolism(Acyl Carnitine)	33936	LC/MS Pos Late	100001247	950	288.217	3671-77-0	123701	C02838	HMDB00791	348384	543302	402214	443087	430737	439079	416844	460335	761012	650296	608399	815538	766062	619141	603923	520784
	octanoylcholine*			61510	LC/MS Pos Late	100019773	970	230.211						26945						24695	106249		63599		41138	34344	56948	35800
1349	oleamide	Lipid	Fatty Acid, Amide	32458	LC/MS Neg	1504	6581	280.265	301-02-0	5283387	C19670	HMDB02117	8971120	2657993	3235822	3643124	1.89329e+06	2367467	2039344	206626	55102	66047	79339	324603	1482662	3403098	1828150	1019824
1171	oleate/vaccenate (18:1)	Lipid	Long Chain Fatty Acid	52285	LC/MS Neg	100008930	5655	281.249					5720680448	2619130112	3888755712	2709345792	2587181056	2418654464	3207918080	1380680320	4130460416	3879985664	1825109248	3846088448	2395641856	2415033856	2025351680	1825241856
1632	oleoyl ethanolamide	Lipid	Endocannabinoid	38102	LC/MS Neg	1137	6450	324.291	11-58-0;111-58-0	5283454		HMDB02088	509899	424377	400817	277757	300355	315177	212970	247659	405250	356957	402920	474471	223469	353802	219485	201116
2322	oleoyl-arachidonoyl-glycerol (18:1/20:4) [1]*	Lipid	Diacylglycerol	54960	LC/MS Pos Late	100010936	2907	660.556				HMDB07228	19106694	6613793	14682160	13583264	15212109	11220137	19249920	13718640	23557106	15643734	7427443	18545060	15778408	17790724	10530947	8018252
2323	oleoyl-arachidonoyl-glycerol (18:1/20:4) [2]*	Lipid	Diacylglycerol	54961	LC/MS Pos Late	100010937	2990	660.556				HMDB07228	18677638	6275547	13895435	14666033	15829966	10389842	17298308	15107465	24052816	18052466	7.93584e+06	16335170	14764496	16537373	10092872	6838328
2312	oleoyl-linolenoyl-glycerol (18:1/18:3) [2]*	Lipid	Diacylglycerol	54970	LC/MS Pos Late	100010944	2819	634.541				HMDB07220	1084136	1186972	2341165	1220465	1997290	1039199	991980	2.68867e+06		552143	225253	628369	200991	768058	284945
2309	oleoyl-linoleoyl-glycerol (18:1/18:2) [1]	Lipid	Diacylglycerol	46798	LC/MS Pos Late	100002989	3115	636.556	106292-55-1			HMDB07219	39566572	33741648	63814936	31897118	44308032	34245632	39245784	56386640	14154202	36649144	13733663	20108170	36922920	35792628	34027752	11601919
2310	oleoyl-linoleoyl-glycerol (18:1/18:2) [2]	Lipid	Diacylglycerol	46799	LC/MS Pos Late	100002990	3223	636.556	104346-53-4			HMDB07219	32319776	28934304	57518820	30807880	41999836	29658094	34802448	51901352	13354773	33345540	12498408	18015460	34888236	32758018	30165844	10156976
2306	oleoyl-oleoyl-glycerol (18:1/18:1) [1]*	Lipid	Diacylglycerol	54945	LC/MS Pos Late	100010918	3571	638.572				HMDB07218	35021336	25770004	50178120	27009294	33631948	25989262	30499514	49060040	7363513	24602308	5981729	7713983	15451349	21099254	15313952	2252744
2307	oleoyl-oleoyl-glycerol (18:1/18:1) [2]*	Lipid	Diacylglycerol	54946	LC/MS Pos Late	100010919	3695	638.572				HMDB07218	37375048	25778448	54893672	29328174	34367432	27460164	32371788	53051432	6640143	26881968	5132860	4553699	15056246	22541136	12789616	2158368
1422	oleoylcarnitine (C18:1)	Lipid	Fatty Acid Metabolism(Acyl Carnitine)	35160	LC/MS Pos Late	100001501	1423	426.358	38677-66-6	6441392		HMDB05065	3597416	5.84926e+06	3528972	4514563	4697820	3107497	3539327	3235814	4962796	5181710	5.40045e+06	5138898	5.38488e+06	6422622	7266853	4880991
361	ornithine	Amino Acid	Urea cycle; Arginine and Proline Metabolism	1493	LC/MS Pos Early	444	2800	133.097	3184-13-2	6262	C00077	HMDB03374	41127176	37295592	37247380	36242308	39208556	28837956	27115718	34152056	30188622	34241936	25117266	27231296	27249780	32706404	32281716	31301152
3399	orotate	Nucleotide	Pyrimidine Metabolism, Orotate containing	1505	LC/MS Polar	445	1638.1	155.01	50887-69-9	967	C00295	HMDB00226	1498228	1530670	1325901	1577423	1582384	1514820	1540310	2023923	1534609	1615415	1.58094e+06	696255	1770525	1.68239e+06	1359237	1365413
3401	orotidine	Nucleotide	Pyrimidine Metabolism, Orotate containing	35172	LC/MS Polar	100001416	2250	287.052	314-50-1	92751		HMDB00788	100171	134582	110050	121461	149527	65698	107327	144451	67251	80489	66907	43240	67883	125788	120351	66030
3517	oxalate (ethanedioate)	Cofactors and Vitamins	Ascorbate and Aldarate Metabolism	20694	LC/MS Neg	100000841	603	88.988	144-62-7	971	C00209	HMDB02329	4797841	6833539	6100017	5496559	3777315	6035620	4076953	4381793	6218759	5017249	6276292	6.65391e+06	5641393	6359987	7.26253e+06	7.64872e+06
3676	p-cresol sulfate	Xenobiotics	Benzoate Metabolism	36103	LC/MS Neg	100001315	2890	187.007	3233-57-7	4615423		HMDB11635	1857642	13454339	2582579	7652877	2313723	1589313	2438637	864360	4989577	17512784	1149355	1159082	5641432	10612891	39242912	3013349
184	p-cresol-glucuronide*	Amino Acid	Tyrosine Metabolism	48841	LC/MS Neg	100006191	2420	283.082	17680-99-8	154035		HMDB11686	793546	7298129	848865	7087113	1226967	295784	200823	176375	3375941	7127655	251964	284405	2616721	6984270	18684770	2286185
1163	palmitate (16:0)	Lipid	Long Chain Fatty Acid	1336	LC/MS Neg	424	5618	255.233	57-10-3	985	C00249	HMDB00220	3387475456	2200403456	3032802560	1939094912	2155579904	1841636096	2142996096	1230860032	4140604672	3125881856	2089042176	3970919168	2403789056	2449223936	1888124032	1883833472
1164	palmitoleate (16:1n7)	Lipid	Long Chain Fatty Acid	33447	LC/MS Neg	452	5475	253.217	373-49-9	445638	C08362	HMDB03229	249227104	161319360	246071264	176811776	188111296	196120704	163770848	113906960	505598048	348094656	223235888	477363808	188429040	260141424	156507696	180715632
2299	palmitoleoyl-arachidonoyl-glycerol (16:1/20:4) [2]*	Lipid	Diacylglycerol	57406	LC/MS Pos Late	100015681	2528	632.525					1051499	811291	1349785	1008433	1550214	929698	1381187	1.51357e+06	2228055	2034450	1444807	2685323	3277184	2466940	2433322	1441680
2295	palmitoleoyl-linoleoyl-glycerol (16:1/18:2) [1]*	Lipid	Diacylglycerol	54967	LC/MS Pos Late	100010930	2664	608.525				HMDB07132	1534315	1400226	3.92831e+06	1445420	2033283	1714328	1958875	2602543	811820	1874817	622487	1224820	1.96754e+06	1770071	1142454	580312
1417	palmitoleoylcarnitine (C16:1)*	Lipid	Fatty Acid Metabolism(Acyl Carnitine)	53223	LC/MS Pos Late	100009406	1357	398.326		71464547			260427	563134	381323	500934	520191	351203	310254	405412	620708	705574	743963	643945	695689	852739	880942	607214
2365	palmitoyl dihydrosphingomyelin (d18:0/16:0)*	Lipid	Sphingolipid Metabolism	52434	LC/MS Pos Late	100008954	2290	705.591		9939965			3.24618e+06	2201050	2388788	2845302	2505359	3323356	2847011	3.20755e+06	3089202	3072581	5554686	2980041	2777031	2857037	2.05535e+06	4494223
1635	palmitoyl ethanolamide	Lipid	Endocannabinoid	38165	LC/MS Neg	1489	6300	298.275	544-31-0	4671	C16512	HMDB02100	508527	464235	380681	287843	337367	382801	264020	297207	415260	396311	434506	515693	327973	354053	273798	275304
2367	palmitoyl sphingomyelin (d18:1/16:0)	Lipid	Sphingolipid Metabolism	37506	LC/MS Pos Late	100002107	2168	703.575	6254-89-3	9939941			56293644	56752692	50661860	64703332	54497584	74961880	62240324	62558088	55374868	63611340	68441040	67863472	65726680	58286392	61589868	78204304
2297	palmitoyl-arachidonoyl-glycerol (16:0/20:4) [1]*	Lipid	Diacylglycerol	54957	LC/MS Pos Late	100010924	2916	634.541				HMDB07112	2905577	834629	1847355	2746817	1811753	2060050	4333082	1965487	3651238	4261669	1862940	2913177	3003517	2265460	2009420	2034123
2298	palmitoyl-arachidonoyl-glycerol (16:0/20:4) [2]*	Lipid	Diacylglycerol	54958	LC/MS Pos Late	100010925	3015	634.541				HMDB07112	3102484	1190067	2421410	3976084	2357083	2678491	4819015	2660549	3881924	6.09345e+06	2081221	3101788	2968800	2386194	2107695	2108093
2301	palmitoyl-docosahexaenoyl-glycerol (16:0/22:6) [2]*	Lipid	Diacylglycerol	57374	LC/MS Pos Late	100015619	2830	658.541				HMDB07121	864527	265928	895646	673841	790050	486000	894733	619593	1081457	1072395	148533	719246	645194	768765	474144	222679
2292	palmitoyl-linolenoyl-glycerol (16:0/18:3) [2]*	Lipid	Diacylglycerol	54965	LC/MS Pos Late	100010939	2834	608.525				HMDB07105	806064	330963	1372202	511615	866389	659387	830692	923329	447394	682915		485544	561297	333897	240898
2290	palmitoyl-linoleoyl-glycerol (16:0/18:2) [1]*	Lipid	Diacylglycerol	52633	LC/MS Pos Late	100009052	3080	610.541		9543695		HMDB07103	15824256	12911850	26020912	14180609	18830574	15195320	16672651	22095200	8732625	16460141	7015094	12149504	20353894	17340264	14966301	6500846
2291	palmitoyl-linoleoyl-glycerol (16:0/18:2) [2]*	Lipid	Diacylglycerol	52634	LC/MS Pos Late	100009055	3197	610.541				HMDB07103	13993221	11462672	23785400	13437711	18375584	13074182	15863025	20599218	8877785	15384117	7191706	11588504	20423224	16849680	14467745	6094555
2288	palmitoyl-oleoyl-glycerol (16:0/18:1) [1]*	Lipid	Diacylglycerol	54943	LC/MS Pos Late	100010916	3562	612.556			C13861	HMDB07102	16322781	10819362	22985732	12908102	15945964	12503149	15610020	19701156	4532833	12171612	2920384	5876352	9247248	11391550	7378230	2354774
2289	palmitoyl-oleoyl-glycerol (16:0/18:1) [2]*	Lipid	Diacylglycerol	54942	LC/MS Pos Late	100010917	3695	612.556			C13861	HMDB07102	19716734	12013482	27136308	15392249	17975284	14353771	18009952	23372120	5857568	14362144	3.29023e+06	6530405	10154767	13484268	8.16854e+06	2590356
2284	palmitoyl-palmitoyl-glycerol (16:0/16:0) [1]*	Lipid	Diacylglycerol	54991	LC/MS Pos Late	100010947	3568	586.541				HMDB07098	828238	510203	1000204	696158	601091	657110	866134	926900	334711	701765	69924	389703	488590	427432	390917	130475
2285	palmitoyl-palmitoyl-glycerol (16:0/16:0) [2]*	Lipid	Diacylglycerol	54990	LC/MS Pos Late	100010948	3734	586.541				HMDB07098	1216090	672307	1547539	982446	942930	906270	1283748	1299289	483212	974191	166592	479569	648491	737395	497028	204787
1416	palmitoylcarnitine (C16)	Lipid	Fatty Acid Metabolism(Acyl Carnitine)	44681	LC/MS Pos Late	100000776	1425	400.342	6865-14-1	461	C02990	HMDB00222	3018549	4267444	3254643	3.67793e+06	4.1274e+06	2728369	2899564	3478779	5.23683e+06	4147961	6.62735e+06	5125266	6075719	6270686	5959849	5.29169e+06
1466	palmitoylcholine	Lipid	Fatty Acid Metabolism (Acyl Choline)	52944	LC/MS Pos Late	100009233	1482	342.337		151731			134933	535876	69686	247969	272575	480309	174310	267884		98296	126774	175348	335158	500626	359566	268482
3501	pantothenate	Cofactors and Vitamins	Pantothenate and CoA Metabolism	1508	LC/MS Pos Early	1024	1667	220.118	137-08-6	6613	C00864	HMDB00210	14253468	15626421	13957164	10032540	11226642	10376971	10561304	9093094	7838858	14134796	10352798	11761392	9049522	6.70634e+06	13378464	8.00483e+06
1151	pelargonate (9:0)	Lipid	Medium Chain Fatty Acid	12035	LC/MS Neg	437	4798	157.123	112-05-0	8158	C01601	HMDB00847	1830015	1620809	1189944	1406360	1.58372e+06	1.85246e+06	1561956	1055386	1.60965e+06	1429287	1.62129e+06	1403997	1427847	1812349	1504683	1308942
1162	pentadecanoate (15:0)	Lipid	Long Chain Fatty Acid	1361	LC/MS Neg	980	5521	241.217	1002-84-2;10002-84-2	13849	C16537	HMDB00826	81705920	66476264	64617924	52615080	48407392	41585624	44753456	27392924	82422152	84361296	42200644	81280224	52243632	74185320	51794344	38923000
1452	pentadecanoylcarnitine (C15)*	Lipid	Fatty Acid Metabolism(Acyl Carnitine)	57522	LC/MS Pos Late	100015842	1362	386.326						252107	88757	156741	131819				161990	175274	178878	130871	164574	240011	274599	81231
4720	perfluorooctanesulfonic acid (PFOS)	Xenobiotics	Chemical	57564	LC/MS Polar	100010955	662	498.93	1763-23-1	74483	C18142	HMDB59586	33026	28944	31640	42617	44665	23470	26394	29509	58726	65855	30501	30264	34421	56748	32014	24659
149	phenol glucuronide	Amino Acid	Tyrosine Metabolism	52747	LC/MS Neg	100006679	1800	269.067	17685-05-1	87235		HMDB60014	406816	2711967	470310	4771055	561074	177594	223833	139653	341922	538161	503884	291195	1082164	2970678	1.87118e+06	197693
148	phenol sulfate	Amino Acid	Tyrosine Metabolism	32553	LC/MS Neg	100001510	2156	172.991	937-34-8	74426	C02180	HMDB60015	13317590	72793144	20672394	80038328	18832992	10008491	12571615	8546632	10693217	22017692	21526996	14184695	43046784	68285752	47870428	6282885
882	phenylacetylglutamine	Peptide	Acetylated Peptides	35126	LC/MS Neg	100001417	2330	263.104	28047-15-6	92258	C04148	HMDB06344	261165	125783	151371	154229	460599	396075	1308931		29511	44890				101565	143464
884	phenylacetylglycine	Peptide	Acetylated Peptides	33945	LC/MS Pos Early	100001275	2317	194.081	500-98-1	68144	C05598	HMDB00821	2229044	10135270	2612168	10317422	2242062	1684422	999818	2102185	3.73834e+06	5129317	3125199	957423	3313411	9357614	10082238	1536526
116	phenylalanine	Amino Acid	Phenylalanine Metabolism	64	LC/MS Pos Early	460	2878	166.086	63-91-2	6140	C00079	HMDB00159	200115216	211618080	196722960	165412112	192160816	190440480	174726976	222723024	210194752	221141280	205437136	192032608	204091904	187061696	171647232	160916832
121	phenyllactate (PLA)	Amino Acid	Phenylalanine Metabolism	22130	LC/MS Neg	100000774	2208	165.056	828-01-3	3848	C05607	HMDB00779	2079152	2211694	1840220	4641332	2184361	1091192	1037241	1803171	304092	801010	520683	317996	337710	883025	472990	254074
120	phenylpyruvate	Amino Acid	Phenylalanine Metabolism	566	LC/MS Neg	241	2515	163.04	156-06-9	997	C00166	HMDB00205		57369	63796	90075	57703	55965	50017	145112		66178	85680				33286
1130	phosphate	Energy	Oxidative Phosphorylation	42109	LC/MS Pos Early	461	576	98.9842	7664-38-2	1061	C00009	HMDB01429	49411404	39993216	47201932	39091708	39437428	40679052	38381324	35622768	49978556	39102904	41312564	41726864	38271736	40970208	38555644	30926352
1700	phosphoethanolamine	Lipid	Phospholipid Metabolism	1600	LC/MS Neg	1026	638	140.012	1071-23-4	1015	C00346	HMDB00224	412854	311712	431831	307097	293154	311281	320331	370324	244467	276696	307593	238005	192799	308786	319093	278669
1301	pimelate (C7-DC)	Lipid	Fatty Acid, Dicarboxylate	15704	LC/MS Polar	100000101	2745	159.066	111-16-0	385	C02656	HMDB00857	95969	112545	266971	121822	106392	158016	194864	78590	84689	94802	85089	69256	54000	24114	49833	136279
110	pipecolate	Amino Acid	Lysine Metabolism	1444	LC/MS Pos Early	1025	2200	130.086	4043-87-2	849	C00408	HMDB00070	23439814	20757828	21881076	22279552	18242544	17378314	18917914	22172696	19137796	16895032	24292908	14210604	19215040	13394612	16386940	15189440
382	pro-hydroxy-pro	Amino Acid	Urea cycle; Arginine and Proline Metabolism	35127	LC/MS Pos Early	100001167	2128	229.118	18684-24-7	11673055		HMDB06695	3282113	4255328	5026952	4967877	5475658	3454636	4891498	5133623	2871470	4902490	4414851	3445939	1174637	3094740	4014828	3392493
368	proline	Amino Acid	Urea cycle; Arginine and Proline Metabolism	1898	LC/MS Pos Early	480	1603	116.071	147-85-3	145742	C00148	HMDB00162	427078144	453395008	499568160	432148480	449947392	417309536	387607712	472963328	386036352	436966176	369276544	411253312	390800640	380249376	378304704	384734656
723	prolylglycine	Peptide	Dipeptide	40703	LC/MS Pos Early	100003674	2136	173.092	2578-57-6	6426709		HMDB11178	124394	156280	123619	142079	159466	129210	180244	102452	107518	159971	122651	88136	121915	72168	98075	58115
1376	propionylcarnitine (C3)	Lipid	Fatty Acid Metabolism (also BCAA Metabolism)	32452	LC/MS Pos Early	100001162	2590	218.139	17298-37-2	107738	C03017	HMDB00824	10636408	10934799	9400164	10314756	7018053	7.86683e+06	9206167	7209157	6709795	9226258	9260345	8408413	7074279	10528355	10055302	7.51493e+06
1377	propionylglycine	Lipid	Fatty Acid Metabolism (also BCAA Metabolism)	31932	LC/MS Neg	100001150	960	130.051	21709-90-0	98681		HMDB00783	89539	143554	95497	124220	132509	70786	85759	100309	94352	120417	90383	67323	113371	155620	89129	48936
3413	pseudouridine	Nucleotide	Pyrimidine Metabolism, Uracil containing	33442	LC/MS Neg	821	1100	243.062	1445-07-4	15047	C02067	HMDB00767	6722766	8.02069e+06	8460931	8187708	7643120	7029927	8.24539e+06	7.71246e+06	6285084	7.68986e+06	7142599	6513897	6813773	7522275	8136799	7259523
3604	pyridoxal	Cofactors and Vitamins	Vitamin B6 Metabolism	1651	LC/MS Neg	491	1534.9	166.051	65-22-5	1050	C00250	HMDB01545	342391	193010	304353	284986	291908	381662	214688	282175	188683	267188	376744	158830	275672	348692	168565	283857
3601	pyridoxamine	Cofactors and Vitamins	Vitamin B6 Metabolism	2150	LC/MS Pos Early	568	2975	169.097	58052-48-5	1052	C00534	HMDB01431	56321					52701				38676	78356	46505	61746	67775		29890
3605	pyridoxate	Cofactors and Vitamins	Vitamin B6 Metabolism	31555	LC/MS Neg	100001121	2185	182.046	82-82-6	6723	C00847	HMDB00017	618806	1663504	550803	1351249	1581127	732480	1467929	1017821	1617120	1.5972e+06	1480489	1271880	1.66228e+06	2284327	1912522	1.63264e+06
51	pyroglutamine*	Amino Acid	Glutamate Metabolism	46225	LC/MS Pos Early	100001540	1900	129.066	2353-44-8	134508			3126251	9617133	14845912	10651554	7625070	4368175	6160893	8471429	4938587	27421782	12525676	7.70497e+06	5904705	3874366	4872494	7.12594e+06
4104	pyrraline	Xenobiotics	Food Component/Plant	48428	LC/MS Neg	100001767	2304	253.119	74509-14-1	122228		HMDB33143	390303	408458	900738	732093	475529	513813	734777	576532	85434	279546	39290	92505	142611	128348	116167	72973
928	pyruvate	Carbohydrate	Glycolysis, Gluconeogenesis, and Pyruvate Metabolism	42582	LC/MS Neg	823	732.4	87.0088	127-17-3	1060	C00022	HMDB00243	11018229	8.27076e+06	8964977	9707846	10283292	8023510	8972369	12333647	7870277	9986825	8812215	7159399	9060869	10641614	9635070	7664196
4027	quinate	Xenobiotics	Food Component/Plant	18335	LC/MS Polar	100000442	2432.9	191.056	77-95-2	6508	C00296	HMDB03072	186205	138231	350008	350332	192100	270694	291006	216161	149161	87929	91032	325321	176722	474870	144475	436661
3470	quinolinate	Cofactors and Vitamins	Nicotinate and Nicotinamide Metabolism	1899	LC/MS Pos Early	182	845	168.029	89-00-9	1066	C03722	HMDB00232		102182	168939	146138	175370	116878	90586	147034	73124	176283	245702	105072	188285	83715	162058	130485
3585	retinol (Vitamin A)	Cofactors and Vitamins	Vitamin A Metabolism	1806	LC/MS Pos Late	498	1636	269.226	68-26-8	445354	C00473	HMDB00305	6040986	13828056	15556998	12565133	10486469	8589354	12613537	11880835	10206266	15154550	13072181	10643511	11569417	10145730	17253396	9778449
947	ribitol	Carbohydrate	Pentose Metabolism	15772	LC/MS Polar	100000406	1789.6	151.061	488-81-3	6912	C00474	HMDB00508	70334	73433	79961	69263	70785	68011	61440	65053	46486	56023	46358	50393	57915	68242	61804	62833
948	ribonate	Carbohydrate	Pentose Metabolism	27731	LC/MS Polar	100001007	2425	165.04	5336-08-03	5460677	C01685	HMDB00867	1248061	1431251	1713870	1169590	1340237	1.37977e+06	1359957	1411065	1205027	1121377	1076010	1536000	1181319	1592235	1.60895e+06	1102921
973	ribulonate/xylulonate*	Carbohydrate	Pentose Metabolism	61858	LC/MS Polar	100019968	2350	165.04					2203068	2237889	2840415	2373739	1731464	2312645	1712319	1636265	1863492	1813011	1549623	2533498	1936189	2065862	2588086	1.99722e+06
59	S-1-pyrroline-5-carboxylate	Amino Acid	Glutamate Metabolism	42370	LC/MS Pos Early	35	1528	114.055	2906-39-0	1196	C04322	HMDB01301	235909	326005	369683	300642	214542	333225	227138	448171	255182	249643	198103	290164	155240	333689
340	S-methylcysteine	Amino Acid	Methionine, Cysteine, SAM and Taurine Metabolism	39592	LC/MS Pos Early	100002749	1955	119.016	1187-84-4	24417		HMDB02108	419202	707255	438292	478082	771962	427181	332644	545903	234269	564324	431002	369584	451082	491573	808016	647765
341	S-methylcysteine sulfoxide	Amino Acid	Methionine, Cysteine, SAM and Taurine Metabolism	43378	LC/MS Pos Early	100002927	900	152.038	6853-87-8	82142		HMDB29432					75256	73023	54799	99187		120835			69994		117325	100279
323	S-methylmethionine	Amino Acid	Methionine, Cysteine, SAM and Taurine Metabolism	38127	LC/MS Pos Early	100002183	2555	164.074	3493-12-07	458	C05319	HMDB38670	255090	2879577	437172	243132	623131	57939	1123317	502817	231003	215803	546634	676025	337274	951412	446702	298371
4554	salicylate	Xenobiotics	Drug - Topical Agents	1515	LC/MS Neg	501	2195	137.024	69-72-7	338	C00805	HMDB01895	1.03567e+06	1382470	2935208	1588006	1088358	1760308	1611455	999736	612727	475280	184050	415194	663422	370626	405845	695019
4	sarcosine	Amino Acid	Glycine, Serine and Threonine Metabolism	1516	LC/MS Pos Early	1023	1280	90.055	107-97-1	1088	C00213	HMDB00271	3150390	2696705	3805413	2958551	2848342	1834225	2914444	2270614	2035409	2344757	2649437	1.99514e+06	1.8071e+06	1896231	2578461	2.70966e+06
1309	sebacate (C10-DC)	Lipid	Fatty Acid, Dicarboxylate	32398	LC/MS Neg	100001211	1788	201.113	111-20-6	5192	C08277	HMDB00792	77125	108736	101340	104801	80457		186236	55827	98020	64293	76541	90370	73266		87878	50868
9	serine	Amino Acid	Glycine, Serine and Threonine Metabolism	1648	LC/MS Pos Early	503	1239	106.05	56-45-1	5951	C00065	HMDB00187	106320696	98597696	94660000	79467224	103597792	111075984	78912904	97899784	107868872	97746400	119816248	106102136	53521260	96543296	81297728	89084520
230	serotonin	Amino Acid	Tryptophan Metabolism	2342	LC/MS Pos Early	504	2550	177.102	153-98-0	5202	C00780	HMDB00259	24265								92665	24531	129365				116028	34370
2350	sphinganine	Lipid	Sphingolipid Metabolism	17769	LC/MS Pos Late	313	1413	302.305	3102-56-5	3126	C00836	HMDB00269	41534		57793			63457		61888		69853	79784		85087	89111	137013
2351	sphinganine-1-phosphate	Lipid	Sphingolipid Metabolism	52605	LC/MS Pos Late	100001876	1431	382.272	19794-97-9	520		HMDB01383	81905	79406	85958		68808	90268	88836	51892		129442	97977	94974	77204	139609	136829	80574
2375	sphingomyelin (d17:1/16:0, d18:1/15:0, d16:1/17:0)*	Lipid	Sphingolipid Metabolism	52433	LC/MS Pos Late	100006314	2082	689.559	121999-58-4				4366610	4143342	4.06489e+06	3901207	3787557	5253555	3782321	4053765	4231668	3926955	4402155	3828317	3638285	4726358	3306389	4600143
2401	sphingomyelin (d18:0/18:0, d19:0/17:0)*	Lipid	Sphingolipid Metabolism	57473	LC/MS Pos Late	100009027	2362	733.622				HMDB12087	243439	185188	232781	203367	211392	243850	174340	298001	183339		785535	205302	166348	265045	87597	231192
2373	sphingomyelin (d18:1/14:0, d16:1/16:0)*	Lipid	Sphingolipid Metabolism	42463	LC/MS Pos Late	100004328	1998	675.544		11433862		HMDB12097	2156748	1507558	2191797	1791166	2.01775e+06	2782286	2015213	2198612	2.03925e+06	1795850	2.001e+06	1809392	1579508	1799268	1399113	1976375
2377	sphingomyelin (d18:1/17:0, d17:1/18:0, d19:1/16:0)	Lipid	Sphingolipid Metabolism	52615	LC/MS Pos Late	100008920	2312	717.591	121999-64-2				2127357	2337068	2316911	2300798	2206664	2405047	2161036	2244184	2066531	2685136	2923141	1953970	1947403	2475943	2320070	2235358
2378	sphingomyelin (d18:1/18:1, d18:2/18:0)	Lipid	Sphingolipid Metabolism	37529	LC/MS Pos Late	100002106	2167	729.591	108392-10-5	6443882		HMDB12101	1577004	1640227	1436129	1639400	1442859	1777036	1.87143e+06	1659618	1569735	1.82067e+06	2366894	2000483	1929214	1502010	1839400	1944843
2404	sphingomyelin (d18:1/19:0, d19:1/18:0)*	Lipid	Sphingolipid Metabolism	57475	LC/MS Pos Late	100015787	2330	745.622					416888	644185	605191	599248	473604	442970	425194	680987	472263	651986	1060333	461867	449998	731608	526907	495118
2379	sphingomyelin (d18:1/20:0, d16:1/22:0)*	Lipid	Sphingolipid Metabolism	48490	LC/MS Pos Late	100006290	2685	759.638				HMDB12102	3996204	3638436	4321664	3558328	3490023	4273944	3899858	4426415	4411355	4210792	7010011	4165912	3818594	3497753	3411094	4668739
2380	sphingomyelin (d18:1/20:1, d18:2/20:0)*	Lipid	Sphingolipid Metabolism	48491	LC/MS Pos Late	100006292	2383	757.622	222403-67-0				514438	513248	456477	514618	388659	596396	543137	441284	609080	529355	1038191	658929	600835	312073	558625	830944
2394	sphingomyelin (d18:1/20:2, d18:2/20:1, d16:1/22:2)*	Lipid	Sphingolipid Metabolism	57481	LC/MS Pos Late	100006293	2039	755.606					63836	101777	83152			95316			117357	113519	245613	96141				105528
2381	sphingomyelin (d18:1/21:0, d17:1/22:0, d16:1/23:0)*	Lipid	Sphingolipid Metabolism	52495	LC/MS Pos Late	100009025	2793	773.653					1237167	1601154	1381227	1408051	1401316	1493819	1109478	1704319	1150957	1784689	2105787	997858	1174951	1.95113e+06	1386106	1250986
2382	sphingomyelin (d18:1/22:1, d18:2/22:0, d16:1/24:1)*	Lipid	Sphingolipid Metabolism	48493	LC/MS Pos Late	100006295	2666	785.653				HMDB12104	11221133	9969989	10288806	9597976	10147448	13281805	11147325	11406047	12148254	10854181	16242357	10959298	10998345	9445781	9806141	13064843
2399	sphingomyelin (d18:1/22:2, d18:2/22:1, d16:1/24:2)*	Lipid	Sphingolipid Metabolism	57477	LC/MS Pos Late	100006296	2209	783.637					701767	664136	489975	621398	583873	824069	841341	629963	710241	576633	1063427	764523	709155	375109	674855	939069
2384	sphingomyelin (d18:1/24:1, d18:2/24:0)*	Lipid	Sphingolipid Metabolism	47153	LC/MS Pos Late	100005986	3033	813.684	94359-13-4			HMDB12107	117522392	118025248	111583040	123297072	119558568	139660336	127179520	132741544	110766840	124015032	153388624	97890112	105029824	110517616	97056528	110995448
2398	sphingomyelin (d18:1/25:0, d19:0/24:1, d20:1/23:0, d19:1/24:0)*	Lipid	Sphingolipid Metabolism	57478	LC/MS Pos Late	100015792	3500	829.716					6133482	3.94823e+06	2728346	3199352	2747843	3905814	5050483	2395083	3305852	3168156	4204771	3716620	5494858	2651828	3726583	2547770
2376	sphingomyelin (d18:2/16:0, d18:1/16:1)*	Lipid	Sphingolipid Metabolism	42459	LC/MS Pos Late	100004329	2002	701.559					17549476	12756820	14652695	14860866	15116368	21133946	15687407	16357266	16122633	16110487	20724790	16737073	14142926	15167107	13721467	17758560
2403	sphingomyelin (d18:2/18:1)*	Lipid	Sphingolipid Metabolism	57474	LC/MS Pos Late	100015788	1904	727.575					334810	308451	294223	292643	329999	500939	420910	302158	447718	349756	645540	361597	323107	352454	350986	432080
2393	sphingomyelin (d18:2/21:0, d16:2/23:0)*	Lipid	Sphingolipid Metabolism	57480	LC/MS Pos Late	100015790	2330	771.637					207685	269759	185977	252217	240950	253595	212472	310205	209450	329287	422019	216239	202022	327069	280201	192687
2383	sphingomyelin (d18:2/23:0, d18:1/23:1, d17:1/24:1)*	Lipid	Sphingolipid Metabolism	52435	LC/MS Pos Late	100008956	2845	799.669					9004496	10805575	8993646	10738353	10783220	12845103	8639512	12865818	8920219	12120011	16272648	7410541	8065356	11165175	9163598	8325433
2392	sphingomyelin (d18:2/23:1)*	Lipid	Sphingolipid Metabolism	57482	LC/MS Pos Late	100015791	2315	797.653					483190	620114	455134	620754	549957	678043	608376	639207	550836	633673	839206	476928	456013	530846	481646	553333
2385	sphingomyelin (d18:2/24:1, d18:1/24:2)*	Lipid	Sphingolipid Metabolism	52437	LC/MS Pos Late	100008957	2635	811.669					26180724	24344604	24736368	26122106	26215788	34537824	29998084	28025496	28770388	25666776	37918884	23879104	23686388	22928984	21567120	29879974
2395	sphingomyelin (d18:2/24:2)*	Lipid	Sphingolipid Metabolism	57479	LC/MS Pos Late	100015789	2215	809.653					852257	858898	716070	897377	887334	1079215	1020342	761200	1006133	749180	1320649	894641	842037	497129	850713	1250853
2388	sphingosine	Lipid	Sphingolipid Metabolism	17747	LC/MS Pos Late	297	1393	300.29	123-78-4	5353955	C00319	HMDB00252	119247	104800	130783		112275	133979	100782	121674	140184	180076	141951	107043	89449	192860	221100	94678
2389	sphingosine 1-phosphate	Lipid	Sphingolipid Metabolism	34445	LC/MS Polar	100000626	1850	378.241	26993-30-6	5283560	C06124	HMDB00277	61129	51817	62868	54644	65691	65183	56020	51324	42557	63710	59470	60330	56115	109467	64481	53554
4052	stachydrine	Xenobiotics	Food Component/Plant	34384	LC/MS Pos Early	100001296	1440	144.102	4136-37-2	115244	C10172	HMDB04827	81099712	107795624	150354048	108760936	54956288	77909296	64969552	89435472	54837864	80655560	55455228	36669548	62297652	69904616	98744240	64169464
1169	stearate (18:0)	Lipid	Long Chain Fatty Acid	1358	LC/MS Neg	439	5872	283.264	57-11-4	5281	C01530	HMDB00827	1362178432	1037625152	1132747648	871354496	941937984	756460992	819087616	502320224	1178573312	1318120192	976229184	1386569728	1008198976	869995520	906879296	815219264
1201	stearidonate (18:4n3)	Lipid	Polyunsaturated Fatty Acid (n3 and n6)	33969	LC/MS Neg	100001229	5395	275.202	111174-40-4	5312508	C16300	HMDB06547	6.60567e+06	3851995	7336638	4927435	6473939	5682982	5642691	3677452	21137144	10072535	6189491	12098685	6.60919e+06	8416902	4653385	4445366
2368	stearoyl sphingomyelin (d18:1/18:0)	Lipid	Sphingolipid Metabolism	19503	LC/MS Pos Late	1538	2400	731.606	85187-10-6;85187-10-6	6453725	C00550	HMDB01348	2521270	2302895	2533670	2454731	2432637	2484495	2888934	2256291	3048475	2605831	4931178	3.94023e+06	3.43621e+06	2.07079e+06	2719676	4525320
2320	stearoyl-arachidonoyl-glycerol (18:0/20:4) [1]*	Lipid	Diacylglycerol	57450	LC/MS Pos Late	100010949	3404	662.572					1.8478e+06	960816	1882589	2.0814e+06	1752529	1718169	1517968	1.63528e+06	1898805	2182170	894426	1523284	1340871	1659943	1200276	964964
2321	stearoyl-arachidonoyl-glycerol (18:0/20:4) [2]*	Lipid	Diacylglycerol	57449	LC/MS Pos Late	100010950	3522	662.572					724122	122662	788274	729903	791058		820957	582479	592545	772206	552534		768182	867496	713142	597594
1418	stearoylcarnitine (C18)	Lipid	Fatty Acid Metabolism(Acyl Carnitine)	34409	LC/MS Pos Late	100001391	1485	428.373	18822-91-8	6426855		HMDB00848	2554539	3087444	2595611	2921640	3419510	2366251	2056342	2767657	3008217	3231892	4.03506e+06	3347577	3.94741e+06	3.95528e+06	3.9421e+06	3460603
1472	stearoylcholine*	Lipid	Fatty Acid Metabolism (Acyl Choline)	57464	LC/MS Pos Late	100015759	1520	370.368					148245	510716		273519	346971	580149	150486	267533		82353	172760	202692	381337	729539	415821	397634
1304	suberate (C8-DC)	Lipid	Fatty Acid, Dicarboxylate	15730	LC/MS Neg	100000016	804.3	173.082	505-48-6	10457	C08278	HMDB00893	191287	822927	239654	347597	177385	401109	176344	295178	560440	296436	583863	638546	491601	307607	394389	207163
1114	succinate	Energy	TCA Cycle	1437	LC/MS Polar	252	3149	117.019	110-15-6	1110	C00042	HMDB00254	7.16575e+06	6882314	6028332	7673710	6578936	7778152	7172256	4462608	6389647	7127769	4409883	7657857	7.58544e+06	8.25312e+06	8041778	5690645
4622	sulfate*	Xenobiotics	Chemical	46960	LC/MS Neg	100002528	616	96.9601	14808-79-8	1118	C00059	HMDB01448	106550616	101113064	97830336	104569104	112181424	116085072	102414656	98390200	95758088	93436024	93830080	110157944	106674456	106369824	114758736	106019968
4184	tartronate (hydroxymalonate)	Xenobiotics	Bacterial/Fungal	20693	LC/MS Neg	100000840	610	118.999	80-69-3	45	C02287	HMDB35227	1020116	1578495	1343392	1.35849e+06	770844	1559338	844139	814267	1278239	989139	1316768	1622284	1325095	1310641	1820873	1742799
350	taurine	Amino Acid	Methionine, Cysteine, SAM and Taurine Metabolism	2125	LC/MS Neg	512	690	124.007	107-35-7	1123	C00245	HMDB00251	6155749	7176555	6472158	5544263	5060847	5761714	5636141	9347990	5228540	7224368	5375061	5155953	6.77823e+06	5166203	6403784	5713076
2701	tauro-alpha-muricholate	Lipid	Primary Bile Acid Metabolism	42605	LC/MS Neg	100004064	4745	514.284					3513001	662101	3.97483e+06	1.69959e+06	772764	1.80173e+06	1694394	947208	1901271	868070	962884	1683667	732403	511335	594589	1917111
2702	tauro-beta-muricholate	Lipid	Primary Bile Acid Metabolism	33983	LC/MS Neg	100001250	4774	514.284	25696-60-0	168408		HMDB00932	987996	222068	977090	446738	213940	1461881	1261039	2125156	1553105	176893	950017	1149439	318958	202939	104049	764848
2698	taurochenodeoxycholate	Lipid	Primary Bile Acid Metabolism	18494	LC/MS Neg	1629	5250	498.289	6009-98-9	387316	C05465	HMDB00951	3257709	337762	2656807	875013	465217	1345345	1189432	740861	1873206	624689	884888	1236764	735427	580322	396946	1425085
2695	taurocholate	Lipid	Primary Bile Acid Metabolism	18497	LC/MS Neg	1648	5150	514.284	145-42-6	6675	C05122	HMDB00036	4873348	747335	5965141	1578055	1772522	4804296	3933743	7111479	9049431	1430146	4107973	4680765	3224327	451539	984839	4950874
2744	taurocholenate sulfate	Lipid	Secondary Bile Acid Metabolism	32807	LC/MS Neg	100001990	4750	279.614					116335	50263	103949	48728	70907	63882	70809	122125	86208	62334	148296	118275	133310	47618	102308	324288
2715	taurodeoxycholate	Lipid	Secondary Bile Acid Metabolism	12261	LC/MS Neg	1668	5257.4	498.289	207737-97-1	2733768	C05463	HMDB00896	2443548	530731	625572	934051	949284	1889577	633544	1.0332e+06	3724118	682300	2703116	2807665	1153967	483159	297224	590544
2737	taurohyodeoxycholic acid	Lipid	Secondary Bile Acid Metabolism	43588	LC/MS Neg	100003869	5073	498.289	38411-85-7	119046			3141278	1188864	1116416	1413572	1887580	5144237	1432428	1.02782e+06	5844575	872968	2342920	1439390	1859563	1098875	465683	1154600
2727	tauroursodeoxycholate	Lipid	Secondary Bile Acid Metabolism	39378	LC/MS Neg	100002912	5025	498.289	14605-22-2	9848818		HMDB00874	162638	39910	96059	72010	59198	100226	87811	97102	163101	36249	108024	104629	54974	25728		64740
1314	tetradecanedioate (C14-DC)	Lipid	Fatty Acid, Dicarboxylate	35669	LC/MS Neg	100001613	4000	257.176	821-38-5	13185		HMDB00872	151039	185368	141386	196466	162658	117219	118919	155066	158895	194659	127564	134336	141697	109020	175150	92897
4762	thioproline	Xenobiotics	Chemical	53231	LC/MS Pos Early	100009232	1250	134.027	34592-47-4	93176			713544	332144	501729	632415	358511	522067	730941		591939	886539	587482	652419	280543	966252	294000	615701
3514	threonate	Cofactors and Vitamins	Ascorbate and Aldarate Metabolism	27738	LC/MS Polar	100001022	2384	135.03	70753-61-6	151152	C01620	HMDB00943	16064237	37651808	24597976	28357884	16792924	25104936	18797472	21190108	29169248	23887748	33641788	28649370	28389652	31013512	29670700	44349124
16	threonine	Amino Acid	Glycine, Serine and Threonine Metabolism	1284	LC/MS Pos Early	564	1514	120.066	72-19-5	6288	C00188	HMDB00167	149564256	124136256	153897408	115122352	106426608	122147872	128349344	133607496	115909736	140241568	130419840	113071968	123839264	127370040	117011800	126528040
3461	thymidine	Nucleotide	Pyrimidine Metabolism, Thymine containing	2183	LC/MS Neg	872	1963.7	241.083	50-89-5	5789	C00214	HMDB00273	1125169	938602	1056544	1489434	1158928	1697962	1.04853e+06	1057413	1001461	908856	1088073	1048024	855885	1381401	893288	1032874
3462	thymine	Nucleotide	Pyrimidine Metabolism, Thymine containing	604	LC/MS Neg	882	1654	125.036	65-71-4	1135	C00178	HMDB00262	63400			60602	49239	60342	45641			63453		30158		39253	41281	27032
202	thyroxine	Amino Acid	Tyrosine Metabolism	2761	LC/MS Neg	1094	4808	775.679	51-48-9	5819	C01829	HMDB01918	326380	368611	525029	321291	277358	349148	385205	300824	345925	354272	324498	348831	430487	312916	489686	441114
296	tiglylcarnitine (C5:1-DC)	Amino Acid	Leucine, Isoleucine and Valine Metabolism	35428	LC/MS Pos Early	100001597	2962	244.154	64191-86-2	22833596		HMDB02366	122141		97958	112418	117853	63076	92131	97454				104540	104350	106217	71688	66771
380	trans-4-hydroxyproline	Amino Acid	Urea cycle; Arginine and Proline Metabolism	32306	LC/MS Pos Early	1001	1064	132.066	51-35-4	5810	C01157	HMDB00725	56203596	67921904	71006528	68411512	69788576	60860456	76885904	72604768	54557904	71503648	80916272	69183776	60272688	48682172	68448368	63761456
72	trans-urocanate	Amino Acid	Histidine Metabolism	607	LC/MS Pos Early	537	2285	139.05	104-98-3	736715	C00785	HMDB00301	74044	158122		117711	171048			141205	184580	122731	93090	90922	127556	783335	67137	128354
2370	tricosanoyl sphingomyelin (d18:1/23:0)*	Lipid	Sphingolipid Metabolism	52436	LC/MS Pos Late	100008955	3200	801.684				HMDB12105	57607336	68714576	62750280	70308104	64631060	71135856	54855484	68895872	59383544	74934608	78635928	56706520	62667892	75905592	69407272	68448704
3491	trigonelline (N'-methylnicotinate)	Cofactors and Vitamins	Nicotinate and Nicotinamide Metabolism	32401	LC/MS Pos Early	100001092	1388	138.055	535-83-1	5570	C01004	HMDB00875	14668467	13574976	20593624	12482923	8834395	10910617	9439850	20966178	6964371	9907546	6886523	6966747	8.02946e+06	4930241	8008393	6364540
1705	trimethylamine N-oxide	Lipid	Phospholipid Metabolism	40406	LC/MS Pos Early	100003397	2100	76.0757	1184-78-7	1145	C01104	HMDB00925	9894240	12971000	9221003	15219987	21572418	10715435	13806969	13456175	8194183	9567987	9696489	10876285	10553449	17993400	12622263	9920462
206	tryptophan	Amino Acid	Tryptophan Metabolism	54	LC/MS Pos Early	565	2986	205.097	73-22-3	6305	C00078	HMDB00929	164709168	142122304	178615600	172401008	169799120	167069696	173426432	183288352	204080192	133967936	163148736	139732816	226110912	145421072	163475888	150708208
132	tyrosine	Amino Acid	Tyrosine Metabolism	1299	LC/MS Pos Early	815	2430	182.081	60-18-4	6057	C00082	HMDB00158	53499568	64980576	44222852	39439368	53326036	52473540	56713904	56678092	39781832	44719540	39575800	36161796	51503056	33443256	34583592	38135052
3412	uracil	Nucleotide	Pyrimidine Metabolism, Uracil containing	605	LC/MS Pos Early	825	827	113.035	66-22-8	1174	C00106	HMDB00300		150051	146639				120925	226475	182397	137976	156513		119356	134823	196164
3329	urate	Nucleotide	Purine Metabolism, (Hypo)Xanthine/Inosine containing	1604	LC/MS Neg	1134	757.1	167.021	69-93-2;120K5305	1175	C00366	HMDB00289	7163146	6470064	6610748	6866515	7.53381e+06	6590346	5745131	7.72064e+06	6609195	7.72466e+06	7364145	6621679	6866728	7455672	6384135	6682805
359	urea	Amino Acid	Urea cycle; Arginine and Proline Metabolism	1670	LC/MS Pos Early	533	700	121.072	57-13-6	1176	C00086	HMDB00294	199385872	174345600	201224256	232721888	179898816	159535168	172804000	194498512	147991328	181445936	171919712	149424272	202363184	202617696	174045824	145300512
3411	uridine	Nucleotide	Pyrimidine Metabolism, Uracil containing	606	LC/MS Neg	535	1457.6	243.062	58-96-8	6029	C00299	HMDB00296	1002003	1535961	1184550	1073565	1078338	958891	1087004	950886	943906	1120016	870812	696818	816304	1.63801e+06	1548600	1153626
2753	ursocholate	Lipid	Secondary Bile Acid Metabolism	57573	LC/MS Neg	100002913	4648	407.28	2955-27-3				660057	4295605	213080	5045948	695189	164341	169944	447863	189606	2.03409e+06	247891	396389	245699	1127608	1765228	124167
2724	ursodeoxycholate	Lipid	Secondary Bile Acid Metabolism	1605	LC/MS Neg	1135	5055	391.285	128-13-2	31401	C07880	HMDB00946	7137106	7796352	516156	8046445	2811924	805694	329644	1956185	111334	1920377	198492	215588	419686	1067049	1639361	53358
308	valine	Amino Acid	Leucine, Isoleucine and Valine Metabolism	1649	LC/MS Pos Early	566	2479	118.086	72-18-4	6287	C00183	HMDB00883	225123264	200165648	220866016	210623232	215594128	210017472	195680224	210546016	228948624	212327312	186960912	173177408	199462816	201258752	170633536	189536448

## Sheet: Study 3 Data
												SAMPLE NAME	VAND-01988	VAND-01989	VAND-01990	VAND-01991	VAND-01992	VAND-01993	VAND-01994	VAND-01995	VAND-01996	VAND-02006	VAND-02007	VAND-02008	VAND-02009	VAND-02010	VAND-02011	VAND-02012	VAND-02013	VAND-02014
												PARENT_SAMPLE_ID	3285337	3285338	3285339	3285340	3285341	3285342	3285343	3285344	3285345	3285355	3285356	3285357	3285358	3285359	3285360	3285361	3285362	3285363
												CLIENT_IDENTIFIER	1	2	3	4	5	6	7	8	9	19	20	21	22	23	24	25	26	27
												TIME POINT	7 h	7 h	7 h	7 h	7 h	7 h	7 h	7 h	7 h	13 h	13 h	13 h	13 h	13 h	13 h	13 h	13 h	13 h
PATHWAY_SORTORDER	BIOCHEMICAL	SUPER_PATHWAY	SUB_PATHWAY	COMP_ID	PLATFORM	CHEMICAL_ID	RI	MASS	CAS	PUBCHEM	KEGG	Group HMDB	7-h vehicle	7-h vehicle	7-h vehicle	7-h vehicle	7-h vehicle	7-h vehicle	7-h vehicle	7-h vehicle	7-h vehicle	13-h vehicle	13-h vehicle	13-h vehicle	13-h vehicle	13-h vehicle	13-h vehicle	13-h vehicle	13-h vehicle	13-h vehicle
1683	1,2-dilinoleoyl-GPC (18:2/18:2)	Lipid	Phospholipid Metabolism	52603	LC/MS Pos Late	100008903	2006	782.569	998-06-1	5288075			153631488	89063096	99496096	143666800	100970816	116968608	79313480	66766740	113738136	29066522	55034148	42597604	67994600	37260864	52370456	43882328	46571484	58918992
1588	1,2-dipalmitoyl-GPC (16:0/16:0)	Lipid	Phospholipid Metabolism	19130	LC/MS Pos Late	100000657	2365	734.569	63-89-8	452110		HMDB00564	50385824	54266944	51516520	52643660	50533400	56067460	55594408	50983816	54445660	61329656	66653104	56135000	64289272	48066424	49664224	52443916	46591956	48940640
879	1,5-anhydroglucitol (1,5-AG)	Carbohydrate	Glycolysis, Gluconeogenesis, and Pyruvate Metabolism	20675	LC/MS Neg	100000580	802	163.061	154-58-5	64960	C07326	HMDB02712	9277835	21748748	13751291	13432248	59806832	10255621	9171522	9590961	11615885	8881757	13112073	6647297	11479549	15689967	19354068	7403550	8466074	5.84335e+06
1922	1-(1-enyl-oleoyl)-GPE (P-18:1)*	Lipid	Lysoplasmalogen	44621	LC/MS Pos Late	100005372	1566	464.314					222576	292355	152887	252320	220723	321441	243316	225992	209202	183300	319203	205776	274035	156878	144037	134128	122364	155594
1908	1-(1-enyl-palmitoyl)-2-arachidonoyl-GPC (P-16:0/20:4)*	Lipid	Plasmalogen	52689	LC/MS Pos Late	100009014	2154	766.575					5079404	5331135	5213543	5605703	5509039	6540326	8.04932e+06	6574197	7766224	5668771	7483679	5886356	5347231	9227219	6323682	9320278	6652687	9305729
1900	1-(1-enyl-palmitoyl)-2-arachidonoyl-GPE (P-16:0/20:4)*	Lipid	Plasmalogen	52673	LC/MS Pos Late	100009002	2270	724.528					2293621	2342809	1512632	1711350	1808991	2435707	2.04901e+06	2091069	1815215	2106485	2744158	1831758	2522371	2.03428e+06	1496330	2066136	1611153	1921085
[truncated: 627 more rows]
