# Supplementary material for: Network Modeling of Liver Metabolism to Predict Plasma Metabolite Changes During Short-Term Fasting in the Laboratory Rat
Source: Front Physiol. 2019 Mar 1;10:161. doi: 10.3389/fphys.2019.00161 (PMC6405515; doi:10.3389/fphys.2019.00161)
Supplement: TABLE S4 — Results of RNA-seq data analysis, using the Wald and the likelihood ratio tests, to assess gene expression changes during short-term fasting in Studies 1–3. [file Table_4.xlsx]

## Sheet: Study1 Wald Test
	target_id	ext_gene	pval	qval	b	se_b	mean_obs	var_obs	tech_var	sigma_sq	smooth_sigma_sq	final_sigma_sq
1	ENSRNOG00000007062	Rin3	2.95123e-06	0.0104164	0.394482	0.0843959	6.3084	0.0680889	0.0018504	0.0266402	0.0224973	0.0266402
2	ENSRNOG00000009173	Smad6	2.77845e-06	0.0104164	0.687399	0.146675	3.93374	0.189434	0.0242165	0.0437434	0.0618375	0.0618375
3	ENSRNOG00000026124	Id3	1.86584e-06	0.0104164	0.677263	0.14206	6.24144	0.197659	0.00203178	0.0786927	0.0227028	0.0786927
4	ENSRNOG00000025209	Plxnd1	2.73155e-06	0.0104164	0.389406	0.0830284	5.85379	0.0627369	0.00286418	0.0210291	0.0247107	0.0247107
5	ENSRNOG00000004403	Slc25a32	4.69726e-06	0.0110527	-0.720758	0.157444	6.09667	0.231075	0.00245639	0.0966978	0.0232768	0.0966978
6	ENSRNOG00000015434	Midn	4.10646e-06	0.0110527	0.384518	0.0834834	6.14809	0.0654471	0.00203103	0.0258469	0.0230519	0.0258469
7	ENSRNOG00000008307	Nanp	1.11997e-05	0.0196248	-0.397509	0.0904949	5.44833	0.0700969	0.00415272	0.0258044	0.0286046	0.0286046
8	ENSRNOG00000006995	Ano6	1.66807e-05	0.0196248	0.404048	0.0938503	5.33629	0.0730793	0.00520773	0.0264473	0.0300238	0.0300238
9	ENSRNOG00000049028	C5ar2	1.60599e-05	0.0196248	0.933974	0.216517	4.50546	0.407633	0.0148025	0.172716	0.0458985	0.172716
10	ENSRNOG00000052063	AC132539.3	1.33614e-05	0.0196248	0.642731	0.147615	4.49909	0.191511	0.0268552	0.0603057	0.0460553	0.0603057
11	ENSRNOG00000023304	Lin9	1.02368e-05	0.0196248	-2.68071	0.607581	1.48593	3.2945	0.738574	0.738043	0.314632	0.738043
12	ENSRNOG00000054344	Ier2	1.41806e-05	0.0196248	0.508031	0.11703	5.71206	0.119957	0.00356939	0.0512142	0.0258871	0.0512142
13	ENSRNOG00000019892	Lrrfip1	1.9264e-05	0.0209207	-0.342208	0.0800812	6.07495	0.03933	0.00227292	0.00640756	0.0233791	0.0233791
14	ENSRNOG00000014456	Coq10b	2.62288e-05	0.0246866	-0.596549	0.141902	6.67173	0.170074	0.00131307	0.0792313	0.0220013	0.0792313
15	ENSRNOG00000058340	Krt79	2.45876e-05	0.0246866	0.391593	0.0928264	5.73984	0.0730612	0.00345338	0.0310136	0.0256383	0.0310136
16	ENSRNOG00000046332	AABR07004812.1	2.95468e-05	0.0260714	-0.948576	0.227099	5.02858	0.432488	0.0513377	0.154958	0.0350691	0.154958
17	ENSRNOG00000038055	Slc47a2	3.82716e-05	0.0298923	-0.873552	0.212147	2.81725	0.352428	0.0659337	0.0936412	0.114091	0.114091
18	ENSRNOG00000010092	Magix	3.87894e-05	0.0298923	0.518542	0.126026	4.63584	0.130997	0.0102035	0.0533263	0.0428272	0.0533263
19	ENSRNOG00000016810	Stmn1	4.0229e-05	0.0298923	-0.466382	0.113581	5.30916	0.106166	0.00531092	0.0462917	0.0304068	0.0462917
20	ENSRNOG00000019154	Zmynd8	4.80941e-05	0.0339496	0.3492	0.0859103	6.12746	0.0600716	0.00241879	0.0271035	0.0231393	0.0271035
21	ENSRNOG00000012701	Map7	5.18468e-05	0.0348559	-0.368729	0.0911084	6.52613	0.0672457	0.00152513	0.0316778	0.0220691	0.0316778
22	ENSRNOG00000023208	Myorg	5.56602e-05	0.0357187	0.590318	0.146463	5.62052	0.173012	0.00372746	0.0820781	0.0267632	0.0820781
23	ENSRNOG00000002342	Aldh3a2	6.16397e-05	0.0378361	-0.35626	0.0889217	9.36676	0.0575668	8.16757e-05	0.0253339	0.0315466	0.0315466
24	ENSRNOG00000013178	Cmip	9.46882e-05	0.0468483	0.310897	0.0796393	6.26294	0.0444357	0.0027368	0.0172566	0.0226328	0.0226328
25	ENSRNOG00000010219	Ralgds	9.94571e-05	0.0468483	0.478573	0.122966	4.42528	0.115163	0.0125642	0.045387	0.0479183	0.0479183
26	ENSRNOG00000002864	Nacc1	9.67109e-05	0.0468483	0.311952	0.0800144	6.02219	0.0437577	0.00196327	0.017116	0.0236459	0.0236459
27	ENSRNOG00000006523	Atl2	9.02954e-05	0.0468483	-0.318599	0.0813729	8.13479	0.0512315	0.000202717	0.0256867	0.0262835	0.0262835
28	ENSRNOG00000003713	Pbsn	8.33677e-05	0.0468483	-1.90786	0.484905	4.4784	1.84848	0.0575731	0.882959	0.0465696	0.882959
29	ENSRNOG00000018453	Nop2	8.24739e-05	0.0468483	0.316226	0.0803196	6.11194	0.0467293	0.00259738	0.0188986	0.0232075	0.0232075
30	ENSRNOG00000013429	Tbl3	9.95501e-05	0.0468483	0.383234	0.0984749	5.66097	0.0753681	0.00380907	0.0349802	0.0263659	0.0349802
31	ENSRNOG00000014948	Osgin1	0.000135567	0.0496143	1.0751	0.281727	7.99611	0.604542	0.000513528	0.316967	0.0257574	0.316967
32	ENSRNOG00000016769	Rab38	0.000118481	0.0496143	0.476224	0.123719	5.81609	0.117621	0.00321543	0.0580098	0.0250002	0.0580098
33	ENSRNOG00000013526	Rassf4	0.00013687	0.0496143	0.564641	0.148054	4.32567	0.166853	0.0148268	0.0728529	0.0505513	0.0728529
34	ENSRNOG00000015867	Chst9	0.000134442	0.0496143	-0.538991	0.141165	3.99154	0.142568	0.0196016	0.0501467	0.0601082	0.0601082
35	ENSRNOG00000008051	Itpk1	0.000133602	0.0496143	0.405928	0.106271	4.9227	0.0849044	0.00813116	0.0357587	0.0370434	0.0370434
36	ENSRNOG00000009605	Tfe3	0.000146496	0.0496143	0.343964	0.09059	5.46435	0.0499115	0.00440219	0.0152711	0.028424	0.028424
37	ENSRNOG00000059408	Prr12	0.000139402	0.0496143	0.369504	0.0970023	5.19955	0.0679376	0.00554601	0.0282349	0.0320917	0.0320917
38	ENSRNOG00000008309	Rpa3	0.000148098	0.0496143	-0.359398	0.094722	5.96681	0.0679409	0.00271137	0.0331777	0.0239552	0.0331777
39	ENSRNOG00000006877	Efnb1	0.000147946	0.0496143	0.400818	0.105631	4.91475	0.0804141	0.00743863	0.032818	0.0371933	0.0371933
40	ENSRNOG00000013397	Foxo1	0.000151113	0.0496143	-0.324733	0.0856988	5.72071	0.045673	0.00356833	0.015238	0.0258088	0.0258088
41	ENSRNOG00000028493	Ppp1r15b	0.000121652	0.0496143	-0.311742	0.0811242	7.83574	0.050485	0.00042996	0.0258946	0.0251651	0.0258946
42	ENSRNOG00000003884	Acmsd	0.000128612	0.0496143	0.610795	0.159514	5.10106	0.194479	0.00633894	0.0954397	0.0337649	0.0954397
43	ENSRNOG00000009785	Cdkn3	0.000124072	0.0496143	-1.48699	0.387445	2.4617	1.15006	0.151036	0.449417	0.146753	0.449417
44	ENSRNOG00000021249	Ap5s1	0.000167305	0.0536821	0.505666	0.134347	4.28893	0.135472	0.0206434	0.0514483	0.0515535	0.0515535
45	ENSRNOG00000021663	Vxn	0.000182592	0.0572852	-0.508767	0.135963	5.25393	0.138039	0.00620555	0.0677378	0.0312297	0.0677378
46	ENSRNOG00000053915	Setdb2	0.00022404	0.0672978	-0.573548	0.155423	3.72965	0.177905	0.0279209	0.0687041	0.0682354	0.0687041
47	ENSRNOG00000049575	Atn1	0.000223568	0.0672978	0.353008	0.0956459	5.84086	0.0619787	0.0117846	0.019017	0.0248079	0.0248079
48	ENSRNOG00000002593	Esrrg	0.000262491	0.0764206	-0.31162	0.085381	5.74331	0.0514424	0.00355188	0.0238202	0.0256078	0.0256078
49	ENSRNOG00000030894	Slco1a6	0.000265237	0.0764206	-0.322152	0.0883315	5.79644	0.0568043	0.00346544	0.0277443	0.0251581	0.0277443
50	ENSRNOG00000004282	Arl4a	0.000273885	0.0773343	-0.474908	0.130511	5.65076	0.123734	0.00386027	0.0642727	0.0264648	0.0642727
51	ENSRNOG00000022929	Mtmr12	0.000294988	0.0816595	0.422995	0.11686	4.57783	0.0885378	0.0104658	0.0332748	0.0441595	0.0441595
52	ENSRNOG00000057556	Pdzrn3	0.000301422	0.081836	0.639334	0.176901	5.0885	0.22583	0.00676456	0.118411	0.0339871	0.118411
53	ENSRNOG00000049811	LOC100910163	0.000312272	0.0831823	-0.956039	0.265205	3.78662	0.506316	0.0597418	0.221594	0.0663915	0.221594
54	ENSRNOG00000012641	Sfr1	0.000338732	0.0833659	-0.27358	0.0763396	6.60726	0.0415575	0.0013033	0.021838	0.0220076	0.0220076
55	ENSRNOG00000024040	Mb21d2	0.000329321	0.0833659	0.293197	0.0816461	5.96177	0.0405838	0.00267919	0.0162422	0.0239851	0.0239851
56	ENSRNOG00000012428	Maf	0.000353556	0.0833659	0.360237	0.100835	5.06759	0.0653255	0.00631035	0.0266039	0.0343608	0.0343608
57	ENSRNOG00000054011	Tbc1d8b	0.000360278	0.0833659	-0.308099	0.0863606	6.2303	0.0531571	0.00200485	0.0278277	0.0227405	0.0278277
58	ENSRNOG00000000808	Hsf2	0.000339066	0.0833659	-0.279303	0.0779422	6.29664	0.0360379	0.00176921	0.0145541	0.0225308	0.0225308
59	ENSRNOG00000001250	Lfng	0.000331582	0.0833659	0.581914	0.162125	3.54289	0.172799	0.0303997	0.0579926	0.0747387	0.0747387
60	ENSRNOG00000018232	Srf	0.000372011	0.0833659	0.301784	0.0847903	5.87904	0.0511267	0.00303931	0.0257182	0.0245269	0.0257182
61	ENSRNOG00000042427	Gskip	0.000356203	0.0833659	-0.461166	0.129158	5.5084	0.118991	0.00453697	0.0621897	0.0279376	0.0621897
62	ENSRNOG00000009760	Palm	0.000371675	0.0833659	0.483442	0.13582	4.26409	0.131194	0.0149049	0.0588837	0.05224	0.0588837
63	ENSRNOG00000013324	Cdh5	0.000356273	0.0833659	0.40422	0.11321	5.68519	0.0914203	0.00291061	0.0483557	0.0261356	0.0483557
64	ENSRNOG00000021032	Sphk2	0.000402201	0.087358	0.834611	0.235857	6.26604	0.393433	0.00233427	0.220179	0.022623	0.220179
65	ENSRNOG00000021847	Ska3	0.00039853	0.087358	-0.547622	0.154649	3.70044	0.10597	0.0264628	0.00139427	0.0692028	0.0692028
66	ENSRNOG00000030800	Igdcc3	0.000410046	0.0877126	-1.15868	0.32791	2.36325	0.759436	0.146222	0.283877	0.157841	0.283877
67	ENSRNOG00000016173	Cyp1a2	0.000438679	0.0891318	-0.503174	0.143124	10.1985	0.143991	3.88794e-05	0.0818991	0.0357352	0.0818991
68	ENSRNOG00000008055	Ccne2	0.000424906	0.0891318	-0.667545	0.189422	3.82982	0.252786	0.0243964	0.119127	0.0650267	0.119127
69	ENSRNOG00000057451	Itga5	0.000429812	0.0891318	0.669962	0.190272	6.4681	0.254853	0.00192468	0.14289	0.0221489	0.14289
70	ENSRNOG00000020881	Frmd8	0.000441934	0.0891318	0.670776	0.190904	3.38494	0.189824	0.0647786	0.0100493	0.0809986	0.0809986
71	ENSRNOG00000059043	Itch	0.000450999	0.0896788	-0.318074	0.0906636	6.7022	0.0576665	0.00124399	0.0316355	0.0220104	0.0316355
72	ENSRNOG00000019776	Sh3gl3	0.000533522	0.0939528	-0.274557	0.0792753	6.18335	0.0403081	0.00222705	0.0194227	0.0229112	0.0229112
73	ENSRNOG00000002871	Rbm25l1	0.000527214	0.0939528	-0.403128	0.116291	6.63382	0.0938249	0.00169369	0.052401	0.0220007	0.052401
74	ENSRNOG00000013945	Itpkc	0.000493689	0.0939528	0.399709	0.114722	4.64158	0.0717132	0.00994596	0.0212419	0.0426983	0.0426983
75	ENSRNOG00000037275	Tlcd2	0.000514536	0.0939528	-0.568531	0.163697	4.19379	0.186235	0.0182063	0.0889803	0.0542161	0.0889803
76	ENSRNOG00000019824	Ell	0.00054212	0.0939528	0.284271	0.0821824	6.4112	0.0467641	0.00164786	0.0253679	0.0222509	0.0253679
77	ENSRNOG00000055860	Arl8b	0.000556378	0.0939528	-0.263316	0.0762785	6.97438	0.0343475	0.000890159	0.0161006	0.0223835	0.0223835
78	ENSRNOG00000031778	Mef2d	0.000508581	0.0939528	0.330475	0.0950681	5.46663	0.0628654	0.00430231	0.0318495	0.0283986	0.0318495
79	ENSRNOG00000003278	Map3k14	0.000482578	0.0939528	0.378539	0.108456	4.83904	0.0611949	0.00842763	0.0161978	0.0386234	0.0386234
80	ENSRNOG00000001007	Baiap2l1	0.000559005	0.0939528	-0.406292	0.11774	6.78076	0.0957735	0.00116409	0.0542865	0.0220672	0.0542865
81	ENSRNOG00000059017	AC106292.2	0.000546887	0.0939528	-0.325634	0.0942043	5.40137	0.0614079	0.00470876	0.0307891	0.0291661	0.0307891
82	ENSRNOG00000018515	Det1	0.000504394	0.0939528	0.407068	0.117027	4.55967	0.0922274	0.0101932	0.0412779	0.044588	0.044588
83	ENSRNOG00000004361	Parp10	0.00052506	0.0939528	0.26696	0.0769861	6.47278	0.0310808	0.00156594	0.0113728	0.0221415	0.0221415
84	ENSRNOG00000003967	Vmp1	0.000489242	0.0939528	-0.276929	0.0794271	7.72297	0.0440029	0.000433894	0.0248007	0.0247587	0.0248007
85	ENSRNOG00000056946	Scaf1	0.000575406	0.0955716	0.262133	0.0761362	6.86544	0.0323521	0.00100961	0.0140209	0.0221772	0.0221772
86	ENSRNOG00000012565	Cln8	0.00061211	0.099791	0.305151	0.0890641	5.52819	0.0470255	0.00400639	0.0197733	0.0277233	0.0277233
87	ENSRNOG00000014011	Dll4	0.000614947	0.099791	0.412677	0.120492	4.51008	0.0945487	0.0122881	0.0403563	0.045785	0.045785
88	ENSRNOG00000058589	AABR07046778.1	0.0006252	0.100302	-1.38725	0.405575	7.17168	1.12729	0.424505	0.233459	0.0229018	0.233459
89	ENSRNOG00000000934	Piwil1	0.000636629	0.100988	-0.499562	0.146263	4.03005	0.146416	0.0189139	0.0666574	0.0589691	0.0666574
90	ENSRNOG00000055012	LOC108348078	0.000690719	0.102493	-0.272306	0.0802496	7.44119	0.0389342	0.00198083	0.0185485	0.0237792	0.0237792
91	ENSRNOG00000036794	Asb16	0.000697279	0.102493	-0.479369	0.14138	4.01565	0.124982	0.0205591	0.0476942	0.0593939	0.0593939
92	ENSRNOG00000004311	Gpr182	0.000687229	0.102493	0.396552	0.116818	5.8809	0.0928807	0.0030301	0.0515553	0.0245137	0.0515553
93	ENSRNOG00000013035	Rab33b	0.000701508	0.102493	-0.258554	0.0762925	6.71359	0.0376166	0.00126644	0.019937	0.0220157	0.0220157
94	ENSRNOG00000003784	Rilp	0.000701127	0.102493	0.387602	0.114366	4.65785	0.0838451	0.00998189	0.0369277	0.0423365	0.0423365
95	ENSRNOG00000016367	Vasp	0.000704195	0.102493	0.301418	0.0889679	5.49552	0.0496206	0.00358257	0.0236244	0.0280786	0.0280786
96	ENSRNOG00000059618	Scarf1	0.000659319	0.102493	0.431872	0.126799	4.34444	0.065745	0.0142663	0.00288536	0.0500455	0.0500455
97	ENSRNOG00000015438	Ces1f	0.000682092	0.102493	-0.332231	0.0978104	10.6521	0.0623792	1.99854e-05	0.0352785	0.0382475	0.0382475
98	ENSRNOG00000001377	Ddx54	0.000746431	0.107532	0.290072	0.0860253	6.33483	0.0500657	0.00169266	0.0279088	0.0224261	0.0279088
99	ENSRNOG00000020862	Ptpn23	0.000792337	0.111179	0.344722	0.102735	5.61132	0.0710919	0.00380886	0.0384087	0.0268556	0.0384087
100	ENSRNOG00000050190	Eng	0.000795373	0.111179	0.337321	0.100561	7.59568	0.0680959	0.000514567	0.0399352	0.0243099	0.0399352
101	ENSRNOG00000055761	Zfp574	0.000792978	0.111179	0.371284	0.110658	5.44568	0.082476	0.00417668	0.0448042	0.0286349	0.0448042
102	ENSRNOG00000020230	Pias4	0.000814925	0.112795	0.304271	0.0908901	5.42803	0.0400881	0.00420293	0.012297	0.0288411	0.0288411
103	ENSRNOG00000014369	Slc27a4	0.000823248	0.112841	0.335383	0.100268	5.17795	0.067529	0.00559965	0.0346152	0.0324472	0.0346152
104	ENSRNOG00000017170	Med4	0.000866992	0.114394	-0.264399	0.0793878	6.14475	0.0326838	0.00214391	0.0129011	0.0230658	0.0230658
105	ENSRNOG00000014237	Zfp503	0.000863325	0.114394	0.552898	0.165953	3.49687	0.174916	0.0336836	0.0663843	0.0764781	0.0764781
106	ENSRNOG00000022521	Ddias	0.000857235	0.114394	-1.32003	0.395974	1.73023	1.05003	0.21984	0.40734	0.258182	0.40734
107	ENSRNOG00000003634	Zfp354a	0.000858972	0.114394	-1.65816	0.497491	6.77061	1.65719	0.00239315	0.987594	0.0220573	0.987594
108	ENSRNOG00000021159	LOC100362987	0.00101164	0.114475	-1.1762	0.357805	5.6562	0.839433	0.485687	0.0184333	0.026412	0.026412
109	ENSRNOG00000059057	Shld2	0.000902015	0.114475	-0.254136	0.07656	6.40391	0.0245136	0.0011801	0.00663161	0.0222657	0.0222657
110	ENSRNOG00000037770	AABR07039936.1	0.000896717	0.114475	-0.479234	0.144301	4.66523	0.138983	0.0118412	0.07145	0.0421738	0.07145
111	ENSRNOG00000003714	Clk4	0.00102962	0.114475	-0.433483	0.132067	6.37007	0.115224	0.00192876	0.0678376	0.0223397	0.0678376
112	ENSRNOG00000052847	AABR07025673.1	0.0010415	0.114475	-0.601397	0.183405	4.89643	0.222027	0.041202	0.0933474	0.0375395	0.0933474
113	ENSRNOG00000021903	Atad5	0.000953367	0.114475	-0.592972	0.179474	3.28626	0.150811	0.0434541	0.0176669	0.0853901	0.0853901
114	ENSRNOG00000011329	Pkm	0.000978444	0.114475	0.480647	0.145799	4.41021	0.140966	0.0226812	0.0623477	0.0483082	0.0623477
115	ENSRNOG00000014066	Jade1	0.00100999	0.114475	-0.377716	0.114887	6.94927	0.0873214	0.000957073	0.0518388	0.0223301	0.0518388
116	ENSRNOG00000017628	Tagln	0.00103956	0.114475	0.335009	0.10215	5.20377	0.068884	0.00773316	0.034005	0.0320232	0.034005
117	ENSRNOG00000031420	Hyal2	0.000953275	0.114475	0.299248	0.0905722	5.45933	0.0515754	0.00433302	0.0253408	0.0284803	0.0284803
118	ENSRNOG00000060728	Tuba1a	0.000993244	0.114475	0.448356	0.136178	5.91028	0.122839	0.00565001	0.0685276	0.0243112	0.0685276
119	ENSRNOG00000015255	Haus3	0.000903787	0.114475	-0.533735	0.160818	4.44697	0.172519	0.0124253	0.0910241	0.0473627	0.0910241
120	ENSRNOG00000018356	Trim3	0.000988655	0.114475	0.302066	0.0917093	5.42657	0.0428213	0.0047839	0.0150264	0.0288585	0.0288585
121	ENSRNOG00000047225	Tma7	0.00102591	0.114475	-0.257783	0.0785129	6.29449	0.0407339	0.00209007	0.022567	0.022537	0.022567
122	ENSRNOG00000007307	Syde1	0.00092798	0.114475	0.581939	0.175733	3.3849	0.205601	0.0347751	0.0887532	0.0810004	0.0887532
123	ENSRNOG00000001237	Cabin1	0.00106221	0.114475	0.396199	0.121032	5.41182	0.0895251	0.0295581	0.0215119	0.0290369	0.0290369
124	ENSRNOG00000004301	Dcaf13	0.000923297	0.114475	-0.290235	0.0876071	6.56333	0.0511163	0.00128313	0.0294169	0.0220332	0.0294169
125	ENSRNOG00000025295	Mavs	0.000955293	0.114475	0.29169	0.0883005	6.3276	0.0517975	0.00177961	0.0294083	0.022445	0.0294083
126	ENSRNOG00000009195	Tnks1bp1	0.000964472	0.114475	0.262722	0.0795961	6.9465	0.0420588	0.00108247	0.0242597	0.0223244	0.0242597
127	ENSRNOG00000006330	Elf3	0.000905809	0.114475	0.594641	0.179203	3.94883	0.214184	0.0232791	0.105176	0.0613834	0.105176
128	ENSRNOG00000013970	Cdt1	0.000946071	0.114475	-0.786882	0.23801	3.48077	0.376603	0.0403266	0.186268	0.0771018	0.186268
129	ENSRNOG00000025079	Fam126b	0.00105683	0.114475	-0.571907	0.174631	6.04783	0.201072	0.00262816	0.119356	0.0235129	0.119356
130	ENSRNOG00000050636	Arhgef10l	0.00102601	0.114475	0.254801	0.0776052	6.35726	0.0384209	0.00172032	0.0208953	0.02237	0.02237
131	ENSRNOG00000030285	Epha3	0.00106032	0.114475	-0.862144	0.26333	4.56772	0.45709	0.0126094	0.264761	0.0443974	0.264761
132	ENSRNOG00000059593	Cetn2	0.00109989	0.117008	-0.248892	0.0762619	6.71039	0.0348829	0.00124938	0.0184259	0.0220141	0.0220141
133	ENSRNOG00000018623	Rev1	0.00110229	0.117008	-0.421972	0.129319	6.02965	0.109917	0.00249285	0.064401	0.0236066	0.064401
134	ENSRNOG00000059894	Hmmr	0.00114341	0.117135	-1.44027	0.442802	2.4427	1.28518	0.104832	0.679462	0.148817	0.679462
135	ENSRNOG00000017354	Zyx	0.0011589	0.117135	0.257829	0.0793612	6.15826	0.0360059	0.00218259	0.0174021	0.0230102	0.0230102
136	ENSRNOG00000014117	Hmox1	0.00114873	0.117135	0.589598	0.181341	6.23593	0.215469	0.00205811	0.129481	0.0227213	0.129481
137	ENSRNOG00000036696	Hgs	0.00116156	0.117135	0.251723	0.0774972	6.4058	0.0358043	0.00176146	0.0184961	0.0222618	0.0222618
138	ENSRNOG00000031163	Nfkbiz	0.00115115	0.117135	-0.41683	0.128227	6.32981	0.107717	0.00171227	0.0640565	0.0224392	0.0640565
139	ENSRNOG00000019907	Nfkbie	0.00113501	0.117135	0.468256	0.14387	3.90474	0.135745	0.0200103	0.0627835	0.0627158	0.0627835
140	ENSRNOG00000026474	Cad	0.00114041	0.117135	0.279309	0.0858519	6.12968	0.0483203	0.00255161	0.0269306	0.0231297	0.0269306
141	ENSRNOG00000038902	RGD1565641	0.00121599	0.118463	-0.356395	0.110165	6.0422	0.0791802	0.00249124	0.0460541	0.0235416	0.0460541
142	ENSRNOG00000020904	Cdc42ep2	0.00121127	0.118463	0.432902	0.133768	4.13892	0.0917127	0.0157863	0.0289333	0.0557893	0.0557893
143	ENSRNOG00000010921	Taf1d	0.00121142	0.118463	-0.517121	0.159794	5.00567	0.166637	0.00756909	0.094567	0.0354907	0.094567
144	ENSRNOG00000008788	Mpp5	0.00122479	0.118463	-0.31912	0.0987058	5.85966	0.06353	0.00281362	0.0361577	0.0246672	0.0361577
145	ENSRNOG00000005041	Crip2	0.00120671	0.118463	0.366645	0.113257	7.82734	0.0837353	0.000401491	0.0509068	0.0251345	0.0509068
146	ENSRNOG00000002930	Ppl	0.00122508	0.118463	-0.763067	0.236026	4.64286	0.36325	0.0125929	0.21024	0.0426696	0.21024
147	ENSRNOG00000010029	Ubald2	0.00125722	0.119564	0.290195	0.089967	5.49408	0.0512909	0.00428182	0.0266118	0.0280944	0.0280944
148	ENSRNOG00000020793	Ruvbl2	0.00126423	0.119564	0.292591	0.0907547	5.45525	0.0503777	0.00441963	0.0250966	0.028526	0.028526
149	ENSRNOG00000018969	Gpatch4	0.00126735	0.119564	-0.41277	0.128059	4.29282	0.104787	0.0141501	0.0494416	0.0514468	0.0514468
150	ENSRNOG00000019070	St13	0.00127034	0.119564	-0.266463	0.0826859	8.34368	0.0382142	0.000247333	0.0204099	0.0271005	0.0271005
151	ENSRNOG00000037167	Rtp3	0.00130654	0.121683	0.463272	0.144118	7.27948	0.134773	0.000745704	0.0823338	0.0232401	0.0823338
152	ENSRNOG00000019451	Smtn	0.00131009	0.121683	0.351709	0.109438	5.29669	0.0776996	0.00634773	0.0415593	0.0305877	0.0415593
153	ENSRNOG00000010418	Nek1	0.00133352	0.12305	-0.404976	0.126213	4.7668	0.103206	0.00819624	0.055523	0.0400325	0.055523
154	ENSRNOG00000014380	AABR07003176.1	0.00138937	0.123563	-0.447171	0.139879	5.17466	0.12637	0.00589696	0.0723671	0.032502	0.0723671
155	ENSRNOG00000008409	Myo1f	0.00135982	0.123563	0.440271	0.137454	4.18388	0.122226	0.0168358	0.0587384	0.0544985	0.0587384
156	ENSRNOG00000016560	Card19	0.00135491	0.123563	0.439658	0.137218	4.07423	0.0842963	0.0176441	0.017445	0.0576709	0.0576709
157	ENSRNOG00000020773	Map3k11	0.0013916	0.123563	0.340741	0.106602	6.35715	0.0733867	0.001713	0.0437429	0.0223702	0.0437429
158	ENSRNOG00000019187	Dnajb7	0.00138687	0.123563	-1.04618	0.327199	2.29916	0.691552	0.184809	0.243429	0.16561	0.243429
159	ENSRNOG00000012172	Spi1	0.00137146	0.123563	0.517573	0.161712	4.48849	0.169064	0.0137604	0.0908422	0.0463179	0.0908422
160	ENSRNOG00000021899	Tmem115	0.0014055	0.124018	0.296031	0.0926974	6.18799	0.055449	0.00222388	0.0321474	0.0228935	0.0321474
161	ENSRNOG00000020813	Ltbp3	0.00147359	0.127864	0.514143	0.161688	3.96505	0.168093	0.0215329	0.0830397	0.0608973	0.0830397
162	ENSRNOG00000003703	Mcm6	0.00148826	0.127864	-0.938239	0.295326	4.33859	0.560356	0.0177653	0.331104	0.0502027	0.331104
163	ENSRNOG00000060553	AC240408.1	0.00145995	0.127864	-0.714804	0.224603	3.73003	0.324585	0.0853336	0.116452	0.0682232	0.116452
164	ENSRNOG00000004794	Rtn1	0.0014868	0.127864	1.11327	0.350389	1.74929	0.660474	0.236825	0.116717	0.254265	0.254265
165	ENSRNOG00000028624	Kif26b	0.00149437	0.127864	-1.12543	0.354379	3.01758	0.806603	0.0990928	0.403244	0.0999622	0.403244
166	ENSRNOG00000051977	Mmrn2	0.00152942	0.128526	0.412764	0.130249	4.97265	0.108768	0.00794634	0.0599125	0.0361048	0.0599125
167	ENSRNOG00000018118	Atad3a	0.00152849	0.128526	0.246942	0.077919	6.30055	0.0372825	0.00176599	0.0207565	0.0225195	0.0225195
168	ENSRNOG00000026044	Prrg1	0.00152354	0.128526	-0.562023	0.177285	5.51437	0.201571	0.00450734	0.121213	0.0278727	0.121213
169	ENSRNOG00000059753	Gys2	0.0015397	0.128624	-0.501104	0.158222	7.83645	0.160423	0.000403599	0.0997333	0.0251677	0.0997333
170	ENSRNOG00000026742	Ypel5	0.00161272	0.129723	-0.260987	0.0827587	7.28252	0.0437334	0.000713104	0.0266829	0.02325	0.0266829
171	ENSRNOG00000001238	Rsrc2	0.00168089	0.129723	-0.244249	0.0777494	6.34341	0.0352221	0.00177571	0.0189172	0.0224042	0.0224042
172	ENSRNOG00000057284	Cenpb	0.00160264	0.129723	0.263367	0.0834647	6.41927	0.0445043	0.00170095	0.0261645	0.0222349	0.0261645
173	ENSRNOG00000001816	Rfc4	0.00159802	0.129723	-0.33359	0.105691	4.91263	0.0624831	0.0074491	0.0277021	0.0372335	0.0372335
174	ENSRNOG00000057760	Stil	0.00164872	0.129723	-0.934181	0.296834	2.12694	0.340434	0.163587	-0.048177	0.188855	0.188855
175	ENSRNOG00000047646	AABR07008670.1	0.00166221	0.129723	-0.756261	0.240483	3.67019	0.368421	0.0826925	0.148635	0.0702221	0.148635
176	ENSRNOG00000022171	Dhx37	0.00161442	0.129723	0.288983	0.0916451	5.37957	0.0506008	0.00415184	0.0262029	0.0294435	0.0294435
177	ENSRNOG00000008786	Ap1b1	0.00166839	0.129723	0.300751	0.0956685	7.0174	0.0582895	0.000981792	0.0356281	0.0224824	0.0356281
178	ENSRNOG00000017087	Man1c1	0.00166653	0.129723	0.381545	0.121356	4.47078	0.0937163	0.0121491	0.0466681	0.0467604	0.0467604
179	ENSRNOG00000030266	Plekhg2	0.00159158	0.129723	-0.460605	0.145879	4.90013	0.0963806	0.0476531	-0.00500457	0.0374697	0.0374697
180	ENSRNOG00000039876	LOC681410	0.00165151	0.129723	0.454853	0.144551	5.51341	0.133179	0.00405345	0.079527	0.0278831	0.079527
181	ENSRNOG00000000852	Prrc2a	0.00167545	0.129723	0.36124	0.114955	7.94912	0.0841334	0.00949945	0.0433594	0.0255821	0.0433594
182	ENSRNOG00000000431	Atf6b	0.00160625	0.129723	0.273211	0.0866026	5.91035	0.0437873	0.00568926	0.0198988	0.0243108	0.0243108
183	ENSRNOG00000012734	Dcun1d1	0.00168273	0.129723	-0.297334	0.0946569	6.2118	0.0570257	0.00262584	0.0332139	0.0228056	0.0332139
184	ENSRNOG00000021492	Rbbp4	0.00169068	0.129723	-0.327573	0.10433	7.2007	0.0692506	0.00109638	0.0424423	0.02299	0.0424423
185	ENSRNOG00000010081	Tmem144	0.00170821	0.129732	-0.270525	0.0862432	5.82727	0.0472838	0.00276545	0.0269861	0.0249125	0.0269861
186	ENSRNOG00000019245	Sgf29	0.00170917	0.129732	0.259508	0.0827353	5.93437	0.04217	0.00322647	0.0227144	0.0241541	0.0241541
187	ENSRNOG00000000977	Pnpla6	0.00174186	0.131506	0.294665	0.0941109	5.33442	0.0478245	0.00537773	0.0210549	0.0300497	0.0300497
188	ENSRNOG00000045568	Rbm14	0.00184699	0.132456	0.283868	0.0911648	5.4183	0.0497885	0.00428618	0.0260354	0.0289579	0.0289579
189	ENSRNOG00000020577	Pip5k1c	0.00181218	0.132456	0.270012	0.086559	5.67142	0.0358031	0.00370394	0.0138261	0.0262659	0.0262659
190	ENSRNOG00000052113	Ppp1r9b	0.00180982	0.132456	0.313989	0.100645	5.39406	0.0641066	0.00414243	0.0363748	0.029258	0.0363748
191	ENSRNOG00000016133	Sumo1	0.0017984	0.132456	-0.238128	0.0762826	6.81698	0.0265529	0.00116772	0.0110804	0.0221084	0.0221084
192	ENSRNOG00000013213	Epha4	0.00184827	0.132456	0.886676	0.284776	3.23918	0.512416	0.0559987	0.268392	0.0876431	0.268392
193	ENSRNOG00000016248	Sox18	0.00184542	0.132456	0.523099	0.16798	3.77903	0.178314	0.0253464	0.0875233	0.0666342	0.0875233
194	ENSRNOG00000008056	Ankrd9	0.00181272	0.132456	0.372346	0.119368	4.58948	0.0901659	0.010971	0.0460236	0.0438876	0.0460236
195	ENSRNOG00000039494	Aass	0.00183969	0.132456	0.440172	0.141309	8.3805	0.126215	0.00023815	0.0796348	0.0272477	0.0796348
196	ENSRNOG00000018556	Tomm40	0.00183445	0.132456	0.313361	0.100571	5.89188	0.0639466	0.00302701	0.0374315	0.0244367	0.0374315
197	ENSRNOG00000059015	Triobp	0.00177689	0.132456	0.308776	0.0988024	6.37055	0.0618692	0.00456472	0.0344829	0.0223386	0.0344829
198	ENSRNOG00000017431	RGD1304884	0.00186095	0.132692	0.397261	0.127672	4.62675	0.102939	0.0102769	0.054924	0.0430322	0.054924
199	ENSRNOG00000007255	Zpbp2	0.00188226	0.132961	-0.434557	0.139809	4.11207	0.123331	0.017661	0.0605257	0.0565672	0.0605257
200	ENSRNOG00000047977	LOC684871	0.00188356	0.132961	-0.794182	0.255528	5.59529	0.41196	0.00455102	0.256627	0.0270186	0.256627
201	ENSRNOG00000002723	Sele	0.00191962	0.134832	-1.09199	0.351983	1.77924	0.780515	0.165212	0.330357	0.248241	0.330357
202	ENSRNOG00000046479	Chaf1a	0.00196811	0.134882	-0.57504	0.185796	3.88343	0.217055	0.0231911	0.11489	0.0633665	0.11489
203	ENSRNOG00000005248	Slc1a4	0.00195276	0.134882	0.753907	0.243406	4.59724	0.372753	0.0123842	0.224601	0.0437075	0.224601
204	ENSRNOG00000050265	AABR07040936.1	0.00195992	0.134882	-0.647952	0.20927	3.61496	0.275456	0.0534813	0.121695	0.0721331	0.121695
205	ENSRNOG00000014786	Ccne1	0.00195016	0.134882	-0.866511	0.279725	3.70623	0.492344	0.0291041	0.283881	0.06901	0.283881
206	ENSRNOG00000007455	Tmem132e	0.00195098	0.134882	0.489029	0.157874	4.04419	0.156823	0.0176157	0.0820808	0.0585527	0.0820808
207	ENSRNOG00000004754	Tc2n	0.00205254	0.13541	-0.409093	0.132714	5.64565	0.110384	0.00345364	0.0669982	0.0265146	0.0669982
208	ENSRNOG00000015496	Tpm4	0.0020338	0.13541	0.320811	0.103982	4.99549	0.0678112	0.00537139	0.0378778	0.0356793	0.0378778
209	ENSRNOG00000012318	Aspm	0.00202257	0.13541	-0.426406	0.138134	4.30771	0.119722	0.0146402	0.0616839	0.0510393	0.0616839
210	ENSRNOG00000001514	Cdca7	0.00204287	0.13541	-0.793312	0.257241	2.95446	0.41487	0.0683053	0.196386	0.104099	0.196386
211	ENSRNOG00000024008	Cdc25c	0.00198943	0.13541	-0.334438	0.108169	4.87497	0.0523229	0.00885681	0.0152467	0.0379454	0.0379454
212	ENSRNOG00000004169	Fzr1	0.00203777	0.13541	0.302817	0.0981682	5.31788	0.0604309	0.00507427	0.0334737	0.0302821	0.0334737
213	ENSRNOG00000059016	Tspan12	0.00204885	0.13541	-0.279262	0.0905796	7.82021	0.0514274	0.000420256	0.0323984	0.0251086	0.0323984
214	ENSRNOG00000018666	Gpsm1	0.00203002	0.13541	0.464263	0.150451	3.90527	0.0904425	0.0278423	0.00747761	0.0626998	0.0626998
215	ENSRNOG00000054978	Hist1h1c	0.00210371	0.13547	0.475282	0.154554	6.03964	0.149416	0.00247674	0.0930711	0.0235547	0.0930711
216	ENSRNOG00000004574	Ofd1	0.00211251	0.13547	-0.274729	0.0893736	5.53145	0.0309531	0.00426232	0.00733707	0.0276882	0.0276882
217	ENSRNOG00000014297	Sdc4	0.00212034	0.13547	-0.495788	0.161345	8.23338	0.162736	0.00028723	0.103842	0.0266654	0.103842
218	ENSRNOG00000002474	Tom1l1	0.00212953	0.13547	-0.308972	0.100592	6.40166	0.0632333	0.00198264	0.038492	0.0222703	0.038492
219	ENSRNOG00000016372	Slc12a7	0.00212442	0.13547	0.312373	0.101675	6.59666	0.064615	0.00280611	0.0385452	0.0220122	0.0385452
220	ENSRNOG00000005715	Lgr4	0.00215162	0.13547	-0.282944	0.0922102	7.46871	0.0530921	0.000570291	0.0334406	0.0238726	0.0334406
221	ENSRNOG00000012088	LOC100364265	0.00210653	0.13547	-1.00078	0.32548	3.62687	0.662584	0.0853787	0.338371	0.0717153	0.338371
222	ENSRNOG00000025497	Fbxl6	0.002159	0.13547	0.281698	0.0918348	5.48641	0.0526466	0.00432995	0.0294046	0.028179	0.0294046
223	ENSRNOG00000020239	Capn15	0.002132	0.13547	0.27481	0.0894798	5.51388	0.0428476	0.00414854	0.0201823	0.027878	0.027878
224	ENSRNOG00000027089	Ell2	0.00215764	0.13547	-0.233682	0.0761769	6.80354	0.030874	0.00111962	0.0163576	0.0220921	0.0220921
225	ENSRNOG00000001980	Ugt2b35	0.00206996	0.13547	-0.28064	0.0911165	9.69963	0.0443849	4.96747e-05	0.0250031	0.0331592	0.0331592
226	ENSRNOG00000021916	Slc16a12	0.00217039	0.135582	-0.420779	0.137246	8.34894	0.117538	0.000260131	0.075086	0.0271215	0.075086
227	ENSRNOG00000032574	Scrib	0.00220187	0.136081	0.236646	0.0772958	6.43946	0.0324013	0.00170136	0.0170139	0.0221972	0.0221972
228	ENSRNOG00000051499	Tcf3	0.00222478	0.136081	0.284425	0.0929962	5.61363	0.0538597	0.00352059	0.0310726	0.0268324	0.0310726
229	ENSRNOG00000025504	Ankrd46	0.00221973	0.136081	-0.536454	0.175361	7.06321	0.191548	0.000914205	0.122092	0.022597	0.122092
230	ENSRNOG00000016547	Rgs19	0.00221033	0.136081	0.642405	0.209908	3.34261	0.274545	0.0516138	0.124632	0.082831	0.124632
231	ENSRNOG00000050997	Ifrd1	0.00222657	0.136081	-0.381943	0.124891	6.59465	0.0971327	0.00133519	0.0610555	0.0220131	0.0610555
232	ENSRNOG00000055562	Dkc1	0.00223798	0.136189	0.29004	0.0948869	6.27499	0.056046	0.00192023	0.0340939	0.0225953	0.0340939
233	ENSRNOG00000018110	Svil	0.00225922	0.136891	0.560994	0.1837	6.05754	0.209908	0.00283545	0.132148	0.0234642	0.132148
234	ENSRNOG00000009028	Rnf126	0.00231346	0.13712	0.335236	0.110031	5.98193	0.0751678	0.00245626	0.0459713	0.0238677	0.0459713
235	ENSRNOG00000012420	Bcl9l	0.00230867	0.13712	0.330448	0.108438	6.2714	0.0730183	0.00175907	0.045276	0.0226063	0.045276
236	ENSRNOG00000011440	Ccdc39	0.0022949	0.13712	-0.457605	0.150076	4.71085	0.139926	0.00897589	0.0811155	0.0411893	0.0811155
237	ENSRNOG00000004195	Dtl	0.00228566	0.13712	-1.758	0.576324	1.30664	2.06417	0.179753	1.14884	0.364396	1.14884
238	ENSRNOG00000020466	Apba3	0.00232128	0.13712	0.260528	0.0855393	6.91362	0.0454167	0.00103438	0.0282335	0.0222601	0.0282335
239	ENSRNOG00000011498	Psip1	0.00228938	0.13712	-0.260876	0.0855368	5.70932	0.0336917	0.00335406	0.0132995	0.0259121	0.0259121
240	ENSRNOG00000025302	Cdca2	0.00238964	0.138369	-0.768238	0.252961	2.4834	0.302417	0.111518	0.043875	0.14444	0.14444
241	ENSRNOG00000010428	Bahd1	0.00238392	0.138369	0.251263	0.0827148	5.86496	0.0399318	0.00273863	0.0220074	0.0246283	0.0246283
242	ENSRNOG00000012404	Thrsp	0.00240122	0.138369	-0.623535	0.205413	9.72372	0.261205	6.20053e-05	0.168716	0.0332791	0.168716
243	ENSRNOG00000058908	Hmgb1	0.00239752	0.138369	-0.239779	0.0789791	7.5155	0.0296052	0.000918261	0.0143747	0.0240326	0.0240326
244	ENSRNOG00000001484	Castor2	0.00235398	0.138369	0.966446	0.317753	2.38434	0.626014	0.142752	0.261114	0.155382	0.261114
245	ENSRNOG00000011453	Kif6	0.00239285	0.138369	-1.1223	0.369594	1.61841	0.525349	0.26387	-0.0608687	0.282528	0.282528
246	ENSRNOG00000028274	Myrf	0.00243808	0.139448	0.274881	0.0906922	6.53175	0.0508561	0.00154528	0.031355	0.0220628	0.031355
247	ENSRNOG00000015300	Spsb3	0.00243969	0.139448	0.240499	0.0793536	6.36565	0.0389327	0.00198518	0.0232028	0.02235	0.0232028
248	ENSRNOG00000031916	Timeless	0.00245449	0.139728	-0.61201	0.202057	5.26113	0.252302	0.00610337	0.157205	0.0311193	0.157205
249	ENSRNOG00000007964	Tp53inp1	0.00247222	0.140172	-0.588539	0.194448	5.25177	0.233524	0.0054761	0.145763	0.031263	0.145763
250	ENSRNOG00000020769	Crebrf	0.00253744	0.143115	-0.598402	0.198222	6.04007	0.24218	0.0017082	0.15546	0.0235525	0.15546
251	ENSRNOG00000000986	Camsap3	0.0025444	0.143115	0.261102	0.0865146	5.66544	0.0457345	0.00361601	0.0259069	0.0263231	0.0263231
252	ENSRNOG00000019875	Matr3	0.00256672	0.143527	-0.240998	0.0799234	7.71409	0.0393356	0.000506195	0.0250448	0.024727	0.0250448
253	ENSRNOG00000046540	Ugt2b37	0.00257206	0.143527	-0.304429	0.10098	11.0808	0.0467832	1.39932e-05	0.0236318	0.0407741	0.0407741
254	ENSRNOG00000030665	LOC498414	0.00269152	0.143804	-0.397141	0.132339	4.81877	0.107443	0.00921296	0.0608415	0.039009	0.0608415
255	ENSRNOG00000049828	Crlf2	0.00266584	0.143804	0.374535	0.124685	4.43622	0.0954468	0.0112879	0.0508975	0.0476372	0.0508975
256	ENSRNOG00000020892	Dpf2	0.00264133	0.143804	0.234949	0.0781428	6.33464	0.0299317	0.00199861	0.0142994	0.0224266	0.0224266
257	ENSRNOG00000055597	Hdac7	0.00267723	0.143804	0.367838	0.122508	4.46103	0.0800863	0.0130274	0.0341208	0.0470059	0.0470059
258	ENSRNOG00000042826	Zfp52	0.00262023	0.143804	-0.358907	0.119274	4.72971	0.0874618	0.00881774	0.0480873	0.040793	0.0480873
259	ENSRNOG00000012455	Tardbp	0.00261013	0.143804	-0.262709	0.0872708	7.00149	0.046838	0.000959328	0.0295054	0.0224447	0.0295054
260	ENSRNOG00000003682	Hook2	0.00269925	0.143804	-0.281096	0.0936966	5.34212	0.0429238	0.00517286	0.0182413	0.0299433	0.0299433
261	ENSRNOG00000011599	Gldc	0.00265734	0.143804	0.564058	0.187717	7.34184	0.216397	0.000666624	0.140285	0.0234459	0.140285
262	ENSRNOG00000038330	RGD1359508	0.00269561	0.143804	-0.492774	0.164232	4.6938	0.16545	0.0094124	0.0984763	0.041553	0.0984763
263	ENSRNOG00000028302	LOC103694876	0.0025881	0.143804	-1.74982	0.580788	3.93004	2.07581	0.583013	0.766244	0.061949	0.766244
264	ENSRNOG00000005795	Aasdhppt	0.00267761	0.143804	-0.229517	0.0764416	6.58577	0.0349244	0.00135533	0.0210128	0.0220179	0.0220179
265	ENSRNOG00000048914	Traf1	0.00261221	0.143804	0.514733	0.171006	3.71494	0.179827	0.0425521	0.0744199	0.0687206	0.0744199
266	ENSRNOG00000016575	Tnfrsf1b	0.0027396	0.14432	0.467439	0.156045	5.92816	0.149174	0.00263673	0.0947637	0.0241938	0.0947637
267	ENSRNOG00000016244	Mical2	0.00273942	0.14432	0.419594	0.140072	5.47272	0.120197	0.00541957	0.0730609	0.0283307	0.0730609
268	ENSRNOG00000042556	Bmyc	0.00271965	0.14432	0.442664	0.147665	3.87633	0.110496	0.0236348	0.0387674	0.0635847	0.0635847
269	ENSRNOG00000004829	Immp1l	0.00282245	0.147085	-0.265843	0.0890167	5.60604	0.0484289	0.00416829	0.0275276	0.0269091	0.0275276
270	ENSRNOG00000026114	Ap5b1	0.00280887	0.147085	0.272051	0.0910504	5.48903	0.0467429	0.00501064	0.0239249	0.0281501	0.0281501
271	ENSRNOG00000050425	RGD1561777	0.00282334	0.147085	0.396541	0.132785	4.93654	0.107757	0.00907875	0.0614483	0.0367824	0.0614483
272	ENSRNOG00000021041	Fam171a2	0.00292981	0.148301	0.583223	0.196041	3.04444	0.219231	0.055432	0.0822725	0.0982959	0.0982959
273	ENSRNOG00000015366	Neurl3	0.00295784	0.148301	0.574515	0.193304	3.44764	0.227519	0.0339112	0.115554	0.0784124	0.115554
274	ENSRNOG00000019430	Coro1a	0.00291557	0.148301	0.391457	0.131516	4.68492	0.105437	0.0107854	0.0584003	0.0417444	0.0584003
275	ENSRNOG00000004458	Ston2	0.00292594	0.148301	0.700001	0.235262	3.44162	0.3373	0.0405313	0.180861	0.0786546	0.180861
276	ENSRNOG00000010981	Gtf3c5	0.00294481	0.148301	0.281387	0.0946334	5.30227	0.0383385	0.00531544	0.0131391	0.0305065	0.0305065
277	ENSRNOG00000038572	Ncapg	0.00286317	0.148301	-0.860539	0.288572	2.99134	0.508363	0.0850922	0.248003	0.101643	0.248003
278	ENSRNOG00000010708	Gata4	0.00295143	0.148301	0.404958	0.136223	6.00058	0.11301	0.00243706	0.0717902	0.023763	0.0717902
279	ENSRNOG00000020501	Tjp3	0.00286967	0.148301	0.611348	0.205056	5.05145	0.256645	0.00922729	0.158965	0.034652	0.158965
280	ENSRNOG00000020723	Pten	0.00296225	0.148301	-0.227992	0.0767228	7.11863	0.0280622	0.000798079	0.0144171	0.0227475	0.0227475
281	ENSRNOG00000002618	Ivns1abp	0.00295687	0.148301	-0.377613	0.127049	7.29096	0.098286	0.00140861	0.0631572	0.0232776	0.0631572
282	ENSRNOG00000012208	Itgb7	0.00288041	0.148301	0.630247	0.211477	2.92622	0.250636	0.0728378	0.0822122	0.106052	0.106052
283	ENSRNOG00000053859	Ranbp6	0.00301144	0.148461	-0.26092	0.0879533	5.56722	0.0378213	0.00363412	0.0174376	0.027309	0.027309
284	ENSRNOG00000037137	Svip	0.00303691	0.148461	-0.320681	0.108193	4.83513	0.052261	0.00812555	0.0184866	0.0386972	0.0386972
285	ENSRNOG00000003835	Slc43a2	0.00301974	0.148461	0.301096	0.101525	5.10942	0.0626565	0.00646896	0.0347606	0.033618	0.0347606
286	ENSRNOG00000020296	Atp5md	0.00303905	0.148461	-0.241692	0.0815492	6.58692	0.040405	0.00174318	0.0248579	0.0220172	0.0248579
287	ENSRNOG00000020446	AABR07005838.1	0.00303308	0.148461	-1.50441	0.507499	2.40189	1.56507	0.42294	0.60728	0.15337	0.60728
288	ENSRNOG00000011947	Tifab	0.0029771	0.148461	0.54159	0.182348	3.20702	0.1838	0.043756	0.0693671	0.0892468	0.0892468
289	ENSRNOG00000014448	Arntl	0.00301168	0.148461	1.72493	0.58146	4.30804	2.05566	0.038303	1.31408	0.0510303	1.31408
290	ENSRNOG00000050645	Tprkb	0.0030961	0.148676	-0.351809	0.118933	5.76291	0.0858138	0.0086053	0.0479753	0.0254381	0.0479753
291	ENSRNOG00000000909	Uspl1	0.00308531	0.148676	0.27699	0.093606	5.70979	0.0531714	0.00327408	0.0317742	0.0259078	0.0317742
292	ENSRNOG00000011814	Cbx3	0.00305415	0.148676	-0.24783	0.0836633	5.81202	0.0397177	0.00296564	0.0220404	0.0250326	0.0250326
293	ENSRNOG00000004310	Caskin2	0.0030942	0.148676	0.2819	0.0952939	5.84555	0.0550936	0.0029554	0.0333683	0.0247724	0.0333683
294	ENSRNOG00000018198	Dapk1	0.00306518	0.148676	0.736132	0.248599	5.45885	0.375229	0.0055734	0.241632	0.0284856	0.241632
295	ENSRNOG00000021276	Bmp2	0.00314406	0.149967	0.289626	0.098069	5.24522	0.0582744	0.00521995	0.0332502	0.0313646	0.0332502
296	ENSRNOG00000016260	Polr3g	0.00314423	0.149967	-0.303374	0.102725	5.02781	0.0571264	0.0071264	0.0277845	0.0350831	0.0350831
297	ENSRNOG00000002914	Trmt1	0.00316135	0.150264	0.240367	0.0814361	5.96656	0.0401658	0.00256197	0.0239654	0.0239567	0.0239654
298	ENSRNOG00000007237	Id2	0.00317174	0.150264	0.638571	0.216422	6.96918	0.283603	0.00149159	0.185862	0.0223722	0.185862
299	ENSRNOG00000011875	Slc2a2	0.00319664	0.150532	-0.292422	0.0991877	8.84189	0.0595321	0.000128973	0.0392238	0.0291716	0.0392238
300	ENSRNOG00000021198	LOC100910200	0.00319873	0.150532	0.229984	0.0780146	6.76329	0.0213548	0.00229454	0.00547332	0.0220506	0.0220506
301	ENSRNOG00000045689	AABR07037645.1	0.00321085	0.150601	-0.625605	0.2123	5.23353	0.272635	0.0382483	0.142037	0.0315474	0.142037
302	ENSRNOG00000020935	Capn1	0.00324378	0.151642	0.259978	0.0883187	5.56464	0.0372428	0.00386476	0.0167271	0.027336	0.027336
303	ENSRNOG00000007949	Rgn	0.00325536	0.151681	-0.346495	0.117754	9.96183	0.0837821	4.42291e-05	0.0554198	0.034489	0.0554198
304	ENSRNOG00000029881	Clec4m	0.00327378	0.152037	0.529909	0.180193	3.76233	0.1961	0.0263101	0.103568	0.0671714	0.103568
305	ENSRNOG00000009068	Phlda3	0.00330334	0.152907	0.402273	0.136921	6.06247	0.113143	0.00242988	0.0725592	0.0234398	0.0725592
306	ENSRNOG00000009291	Dnase1l3	0.00334071	0.154109	0.27566	0.0939373	6.67977	0.0532074	0.00131036	0.0339865	0.022003	0.0339865
307	ENSRNOG00000030864	AABR07043031.1	0.00335294	0.154109	-0.418908	0.142807	4.00757	0.122933	0.0218855	0.0596904	0.059633	0.0596904
308	ENSRNOG00000004367	Elk3	0.00336206	0.154109	0.291519	0.0994086	5.12924	0.0546413	0.00625507	0.0280082	0.0332732	0.0332732
309	ENSRNOG00000014179	Rps2	0.0033863	0.154718	0.433157	0.14782	8.82379	0.131609	0.00166626	0.0857364	0.0290933	0.0857364
310	ENSRNOG00000004726	Mapkapk2	0.003424	0.15513	0.403579	0.137888	6.9408	0.114416	0.00109984	0.0749524	0.0223129	0.0749524
311	ENSRNOG00000001035	Gtf2h3	0.00340933	0.15513	0.285794	0.0976008	5.15963	0.0423292	0.00534959	0.0166664	0.0327541	0.0327541
312	ENSRNOG00000052391	Sh3bp5	0.0034566	0.15513	-0.439861	0.150436	7.23085	0.136083	0.00078546	0.0897381	0.023084	0.0897381
313	ENSRNOG00000006731	Spc25	0.00349998	0.15513	-1.11987	0.383515	2.12251	0.883544	0.123584	0.46475	0.189502	0.46475
314	ENSRNOG00000017022	Cerk	0.00351619	0.15513	0.253585	0.0868861	5.63716	0.0427121	0.0035988	0.0237912	0.026598	0.026598
315	ENSRNOG00000017669	Chd1l	0.00348819	0.15513	-0.349309	0.119582	6.57114	0.085924	0.00148874	0.0557108	0.0220273	0.0557108
316	ENSRNOG00000003869	Sod3	0.00347363	0.15513	0.388772	0.133033	5.92703	0.106376	0.00278	0.0680107	0.0242011	0.0680107
317	ENSRNOG00000054157	Nadk2	0.00350872	0.15513	-0.285783	0.0978961	8.47333	0.0575582	0.000188366	0.0381462	0.0276227	0.0381462
318	ENSRNOG00000010716	Atoh8	0.00344538	0.15513	0.251752	0.0860711	6.53775	0.0445584	0.00145333	0.0281796	0.0220565	0.0281796
319	ENSRNOG00000002906	Nr1i2	0.00346716	0.15513	-0.434281	0.148575	8.19516	0.132705	0.000268116	0.0880305	0.0265166	0.0880305
320	ENSRNOG00000021334	Lag3	0.00345844	0.15513	0.591838	0.202424	3.40037	0.246381	0.0344352	0.129467	0.0803483	0.129467
321	ENSRNOG00000025388	Mrpl33	0.00356446	0.15677	-0.271738	0.0932417	5.3475	0.0489792	0.00490631	0.0264738	0.0298698	0.0298698
322	ENSRNOG00000003398	Tomm40l	0.00357899	0.15692	-0.567187	0.194705	4.90457	0.227317	0.00799331	0.143646	0.0373856	0.143646
323	ENSRNOG00000047768	Lamb2	0.0036406	0.157662	0.296012	0.101802	5.31477	0.0620567	0.00517977	0.0362744	0.0303264	0.0362744
324	ENSRNOG00000047198	Tatdn1	0.00361772	0.157662	-0.296212	0.101802	5.39169	0.0620884	0.00550646	0.0359478	0.029288	0.0359478
325	ENSRNOG00000001449	Pom121	0.00362779	0.157662	0.237634	0.0816939	5.99002	0.0350011	0.00287375	0.0184932	0.0238218	0.0238218
326	ENSRNOG00000040289	Xkr9	0.00363488	0.157662	-0.283492	0.0974795	6.36979	0.0569064	0.00198838	0.0360206	0.0223403	0.0360206
327	ENSRNOG00000034198	Tceal9	0.003666	0.158277	-0.290191	0.0998745	5.11674	0.0596959	0.00597968	0.03392	0.0334901	0.03392
328	ENSRNOG00000023764	Kctd2	0.00367783	0.158304	0.321451	0.110671	5.57386	0.0732812	0.0038039	0.0451887	0.0272397	0.0451887
329	ENSRNOG00000001309	Camkk2	0.0037002	0.158782	0.574707	0.197994	3.0635	0.229894	0.0596612	0.0922853	0.0971452	0.0971452
330	ENSRNOG00000020588	Efna4	0.00372651	0.159427	0.456961	0.157549	3.78919	0.148352	0.0263529	0.0729343	0.0663096	0.0729343
331	ENSRNOG00000014549	Arhgef26	0.00379076	0.161686	-0.523057	0.180672	6.77391	0.194822	0.00119143	0.129378	0.0220604	0.129378
332	ENSRNOG00000046379	Srm	0.00385297	0.16347	0.281751	0.0974931	6.52023	0.0566539	0.00165104	0.0363686	0.0220761	0.0363686
333	ENSRNOG00000049515	Obp1f	0.00386024	0.16347	-0.946875	0.327711	3.2281	0.640025	0.149658	0.27992	0.0881895	0.27992
334	ENSRNOG00000016281	Col4a1	0.00386732	0.16347	0.348448	0.120621	6.3609	0.0866954	0.00170999	0.0564876	0.0223612	0.0564876
335	ENSRNOG00000011338	Hdhd5	0.0039438	0.163593	0.234355	0.0812993	5.99355	0.0209932	0.0026363	0.00416435	0.023802	0.023802
336	ENSRNOG00000006062	Hs1bp3	0.00396058	0.163593	0.260619	0.0904525	5.47912	0.0401448	0.00446707	0.0191388	0.0282596	0.0282596
337	ENSRNOG00000008859	Tank	0.00396705	0.163593	-0.243807	0.0846326	5.79396	0.0333209	0.00347231	0.0152453	0.0251784	0.0251784
338	ENSRNOG00000029260	Pitpnm2	0.00395152	0.163593	0.256805	0.0891063	5.52831	0.0466533	0.00403772	0.0271054	0.027722	0.027722
339	ENSRNOG00000021702	Mcmdc2	0.0039334	0.163593	-0.281309	0.0975596	5.20121	0.0566359	0.00492849	0.033143	0.0320648	0.033143
340	ENSRNOG00000014684	Npr1	0.00393704	0.163593	0.252944	0.0877314	5.5816	0.0406058	0.00362785	0.0215982	0.0271594	0.0271594
341	ENSRNOG00000029194	Dhx30	0.00392409	0.163593	0.222821	0.0772558	6.43951	0.0310619	0.0016767	0.0174184	0.0221971	0.0221971
342	ENSRNOG00000004032	Tmem94	0.00391513	0.163593	0.226371	0.0784669	6.28841	0.0213456	0.00207335	0.00615592	0.0225548	0.0225548
343	ENSRNOG00000015644	Ugcg	0.00397453	0.163593	0.337927	0.117328	5.29248	0.0818448	0.00481066	0.0502532	0.0306495	0.0502532
344	ENSRNOG00000001091	Hip1r	0.00400632	0.163654	0.401565	0.139545	5.32581	0.1157	0.00528514	0.0726066	0.0301701	0.0726066
345	ENSRNOG00000010362	Anxa2	0.00399685	0.163654	0.295208	0.102559	5.19952	0.0625081	0.00605018	0.0360234	0.0320923	0.0360234
346	ENSRNOG00000023972	Col4a2	0.00402239	0.163654	0.373765	0.129942	5.46743	0.100291	0.00460617	0.0629336	0.0283897	0.0629336
347	ENSRNOG00000016258	Zfp516	0.00401969	0.163654	0.520231	0.180849	3.83062	0.194274	0.0242848	0.10654	0.0650017	0.10654
348	ENSRNOG00000015911	Lrp5	0.00408403	0.16521	0.309066	0.107628	7.84343	0.0687189	0.00042023	0.0459153	0.0251931	0.0459153
349	ENSRNOG00000010652	Dock6	0.00408279	0.16521	0.276803	0.0963901	5.22872	0.038208	0.00554083	0.0135049	0.0316233	0.0316233
350	ENSRNOG00000001640	Tomm70	0.0040974	0.165277	-0.225562	0.0785775	6.49222	0.0359338	0.00258493	0.0213789	0.0221128	0.0221128
351	ENSRNOG00000001312	Pdgfa	0.00411555	0.165536	0.418513	0.145866	4.00287	0.114944	0.0253351	0.0477751	0.059772	0.059772
352	ENSRNOG00000013409	Gclm	0.00413411	0.165811	-0.419873	0.146412	7.56242	0.127041	0.000528218	0.0852179	0.0241944	0.0852179
353	ENSRNOG00000011592	Lrp10	0.00420326	0.165866	0.291719	0.101911	7.19499	0.0614671	0.000722771	0.0408205	0.0229724	0.0408205
354	ENSRNOG00000032677	Tssc4	0.00416928	0.165866	0.290949	0.101551	5.93578	0.0610737	0.00278585	0.0384642	0.0241451	0.0384642
355	ENSRNOG00000021262	Slc23a2	0.00426045	0.165866	0.257667	0.0901501	5.49061	0.0479947	0.00437549	0.0280781	0.0281326	0.0281326
356	ENSRNOG00000021058	Grwd1	0.00426471	0.165866	0.293849	0.10282	5.57095	0.062495	0.00399621	0.038292	0.0272701	0.038292
357	ENSRNOG00000017248	Prkag3	0.00422141	0.165866	-0.950728	0.332292	2.12185	0.653263	0.178625	0.263047	0.189599	0.263047
358	ENSRNOG00000010813	Tspan14	0.00425741	0.165866	0.366755	0.128306	5.99665	0.0973293	0.00248806	0.0633621	0.0237847	0.0633621
359	ENSRNOG00000059653	Rpp25l	0.00424772	0.165866	0.353559	0.123658	4.72808	0.0904222	0.00947106	0.0516946	0.0408271	0.0516946
360	ENSRNOG00000058163	AC107446.3	0.00422102	0.165866	-0.706216	0.246829	5.44125	0.355474	0.215012	0.0233556	0.028686	0.028686
361	ENSRNOG00000005109	Rprm	0.00422325	0.165866	1.9049	0.66582	2.89232	2.62269	0.115307	1.65796	0.108466	1.65796
362	ENSRNOG00000061231	Selenom	0.00422131	0.165866	0.452159	0.158035	3.64814	0.120531	0.0289233	0.0418032	0.0709768	0.0709768
363	ENSRNOG00000058646	Zfp36l1	0.00419593	0.165866	0.234287	0.0818313	8.1949	0.0348919	0.00026987	0.0214314	0.0265156	0.0265156
364	ENSRNOG00000003597	Tuba4a	0.00428061	0.166026	0.631085	0.220913	6.79688	0.288401	0.00127514	0.193936	0.0220844	0.193936
365	ENSRNOG00000046386	Olfr12	0.00437087	0.167247	0.876796	0.307639	4.17811	0.558335	0.021238	0.35733	0.0546633	0.35733
366	ENSRNOG00000019349	Sf3a2	0.00432526	0.167247	0.387299	0.135732	5.42556	0.10878	0.00473019	0.0689624	0.0288706	0.0689624
367	ENSRNOG00000003428	Rufy3	0.00434758	0.167247	-0.237091	0.083138	6.34534	0.0407944	0.00116189	0.0264858	0.0223993	0.0264858
368	ENSRNOG00000020777	Zfp382	0.00437131	0.167247	-0.387333	0.135904	4.1843	0.108962	0.0181417	0.0557383	0.0544866	0.0557383
369	ENSRNOG00000017622	Npm3	0.00435256	0.167247	0.377049	0.132232	4.22364	0.0935214	0.0165701	0.0430126	0.0533713	0.0533713
370	ENSRNOG00000011280	Mllt3	0.00446227	0.169467	-0.429066	0.150894	4.63687	0.134097	0.0110323	0.0800441	0.0428039	0.0800441
371	ENSRNOG00000008079	Ugp2	0.00445793	0.169467	-0.515563	0.181294	8.76245	0.193586	0.000211549	0.131258	0.0288296	0.131258
372	ENSRNOG00000000422	Dxo	0.00446534	0.169467	0.272463	0.0958273	5.49031	0.054079	0.0040808	0.0326507	0.0281359	0.0326507
373	ENSRNOG00000026128	Cpne8	0.00452952	0.170522	0.237733	0.0837467	6.58848	0.041255	0.00142617	0.0266278	0.0220164	0.0266278
374	ENSRNOG00000000414	Cep85l	0.00455199	0.170522	-0.36682	0.129292	4.70059	0.0982899	0.0102087	0.0566572	0.0414075	0.0566572
375	ENSRNOG00000020475	Sart1	0.00454669	0.170522	0.226925	0.0799732	6.09159	0.0330975	0.00228251	0.0184663	0.0233004	0.0233004
376	ENSRNOG00000053210	Zc3h11a	0.00455353	0.170522	-0.256172	0.0902959	7.35445	0.047939	0.000671683	0.0319417	0.0234878	0.0319417
377	ENSRNOG00000010210	Slc7a11	0.00452597	0.170522	-0.667758	0.235211	2.8874	0.325451	0.0772778	0.14402	0.108823	0.14402
378	ENSRNOG00000054560	Sh2d3c	0.00459935	0.170958	0.338279	0.119371	4.5489	0.0814796	0.0121536	0.042451	0.0448447	0.0448447
379	ENSRNOG00000027880	Nbeal2	0.00458744	0.170958	0.265349	0.0936089	5.33638	0.0397679	0.00502797	0.0174632	0.0300225	0.0300225
380	ENSRNOG00000012729	Mfsd8	0.0046015	0.170958	-0.409072	0.144361	5.89801	0.122427	0.00771555	0.0756444	0.0243944	0.0756444
381	ENSRNOG00000012274	Ddi2	0.00463091	0.17107	-0.238506	0.0842288	8.58077	0.031297	0.000313664	0.0169659	0.0280643	0.0280643
382	ENSRNOG00000049451	AABR07048013.1	0.00464086	0.17107	-0.597349	0.211006	4.03626	0.261375	0.0250629	0.153031	0.0587861	0.153031
383	ENSRNOG00000049016	AABR07048012.1	0.00464086	0.17107	-0.597349	0.211006	4.03626	0.261375	0.0250629	0.153031	0.0587861	0.153031
384	ENSRNOG00000002598	Hnf1b	0.0046725	0.171341	0.316754	0.111975	6.25605	0.0735655	0.00747596	0.0426777	0.0226548	0.0426777
385	ENSRNOG00000042094	Prr13	0.00466571	0.171341	0.451893	0.159722	5.20168	0.149696	0.00967341	0.0923706	0.0320572	0.0923706
386	ENSRNOG00000030830	Mex3d	0.00485992	0.172832	0.447294	0.15883	3.63951	0.106601	0.0296332	0.027419	0.0712753	0.0712753
387	ENSRNOG00000014204	Pacsin3	0.0048115	0.172832	0.239525	0.0849564	6.7354	0.0422449	0.00119199	0.0276783	0.0220287	0.0276783
388	ENSRNOG00000001554	RGD1563888	0.00485951	0.172832	-0.291649	0.103561	5.35946	0.062722	0.00721463	0.035685	0.0297082	0.035685
389	ENSRNOG00000017981	Mcm10	0.00476016	0.172832	-0.680651	0.241123	5.65404	0.340601	0.00375568	0.228806	0.0264329	0.228806
390	ENSRNOG00000009040	Gas2l1	0.00476535	0.172832	0.334394	0.118475	4.61059	0.0822209	0.0101316	0.0460139	0.0434002	0.0460139
391	ENSRNOG00000012473	Cflar	0.0048507	0.172832	-0.29894	0.106128	6.13425	0.0658799	0.00228174	0.042771	0.0231101	0.042771
392	ENSRNOG00000024563	Ganc	0.00480854	0.172832	-0.230482	0.0817433	5.92942	0.0270939	0.00254215	0.0113093	0.0241857	0.0241857
393	ENSRNOG00000021101	Sema6c	0.0047815	0.172832	0.395639	0.140228	4.23267	0.115153	0.0174182	0.0612375	0.0531172	0.0612375
394	ENSRNOG00000047843	AABR07069878.1	0.00478744	0.172832	-0.388782	0.137817	7.28879	0.111216	0.000732204	0.075242	0.0232705	0.075242
395	ENSRNOG00000027719	AABR07068154.1	0.00479718	0.172832	-1.36622	0.484415	1.97216	1.37381	0.362839	0.575794	0.213041	0.575794
396	ENSRNOG00000013928	Dsp	0.00486005	0.172832	-0.287375	0.102045	7.87489	0.0608981	0.000378819	0.0412736	0.0253081	0.0412736
397	ENSRNOG00000057814	Nsdhl	0.00485676	0.172832	-0.260365	0.0924467	9.22097	0.0499839	0.000100048	0.0340855	0.0308666	0.0340855
398	ENSRNOG00000014008	Mfsd2a	0.00488573	0.173309	-0.842715	0.299422	7.69032	0.524085	0.000552272	0.358062	0.0246426	0.358062
399	ENSRNOG00000005333	Azin1	0.00491289	0.173401	-0.424707	0.150997	7.3041	0.13322	0.000791284	0.0904087	0.0233209	0.0904087
400	ENSRNOG00000042717	Ciart	0.00490184	0.173401	-1.8768	0.667091	4.01738	2.60067	0.0710621	1.70898	0.0593428	1.70898
401	ENSRNOG00000059538	Clec2g	0.00494995	0.173839	-0.251995	0.0896691	8.01929	0.0469517	0.000209649	0.0319525	0.0258445	0.0319525
402	ENSRNOG00000033583	LOC100910577	0.00493991	0.173839	-0.343474	0.122192	4.59202	0.0738048	0.0158954	0.0294743	0.0438285	0.0438285
403	ENSRNOG00000020336	Ezh1	0.00496289	0.173861	0.241207	0.085856	5.69833	0.0219439	0.00347185	0.00341636	0.0260132	0.0260132
404	ENSRNOG00000008744	Cops2	0.00514444	0.174865	-0.221065	0.0790127	7.54483	0.0332507	0.000838484	0.0208244	0.0241335	0.0241335
405	ENSRNOG00000056135	Tsc22d3	0.00504947	0.174865	-0.684276	0.244048	6.86215	0.347218	0.0011017	0.237136	0.0221721	0.237136
406	ENSRNOG00000023805	AABR07042789.1	0.00519659	0.174865	0.389883	0.139514	4.22355	0.0666396	0.0244826	0.00348585	0.0533737	0.0533737
407	ENSRNOG00000019568	Jund	0.00519471	0.174865	0.452615	0.161955	6.2795	0.152552	0.00203948	0.102878	0.0225815	0.102878
408	ENSRNOG00000030616	Slc25a45	0.00537718	0.174865	0.412116	0.148055	3.83599	0.114307	0.0228477	0.0510989	0.0648339	0.0648339
409	ENSRNOG00000060337	Exosc7	0.00533374	0.174865	0.262979	0.0943876	5.27675	0.0302592	0.00475314	0.0079081	0.030883	0.030883
410	ENSRNOG00000058316	LOC686087	0.00542605	0.174865	-0.241976	0.0870235	6.00188	0.0438869	0.00289204	0.0274003	0.0237558	0.0274003
411	ENSRNOG00000000552	Col13a1	0.0051303	0.174865	0.381149	0.136186	4.74866	0.107981	0.0094427	0.0647438	0.0404014	0.0647438
412	ENSRNOG00000018237	Gstp1	0.00546373	0.174865	0.358513	0.129039	5.40071	0.0964388	0.00501644	0.0615874	0.0291744	0.0615874
413	ENSRNOG00000015848	Etfrf1	0.00519468	0.174865	-0.255268	0.0913397	5.48237	0.0485234	0.00437531	0.0289964	0.0282236	0.0289964
414	ENSRNOG00000015498	Il17rb	0.00542648	0.174865	-0.283102	0.101815	5.67112	0.060073	0.00342088	0.038044	0.0262687	0.038044
415	ENSRNOG00000003545	Uchl5	0.00517472	0.174865	-0.238287	0.0852258	5.76727	0.0400177	0.00365279	0.0230003	0.025401	0.025401
416	ENSRNOG00000056118	Cic	0.00500716	0.174865	0.224736	0.0800748	6.27116	0.0374063	0.00214412	0.0235038	0.0226071	0.0235038
417	ENSRNOG00000009085	Prkag2	0.00531488	0.174865	0.236917	0.0849985	5.73438	0.0419403	0.00320439	0.0256946	0.0256866	0.0256946
418	ENSRNOG00000008177	Pim2	0.00506358	0.174865	0.366649	0.130808	4.87709	0.0997282	0.00786535	0.0605773	0.0379053	0.0605773
419	ENSRNOG00000009545	Polr1a	0.00535058	0.174865	0.232654	0.0835342	6.00582	0.0404851	0.00269219	0.0252196	0.0237342	0.0252196
420	ENSRNOG00000005209	Spred1	0.0052454	0.174865	-0.364	0.130393	4.53047	0.0988075	0.0110293	0.0569799	0.0452883	0.0569799
421	ENSRNOG00000005270	Sycp3	0.00507923	0.174865	-0.42398	0.151315	4.35492	0.133415	0.0140455	0.0775399	0.0497647	0.0775399
422	ENSRNOG00000048357	Phykpl	0.00545329	0.174865	-0.306595	0.110327	5.7047	0.0705091	0.00355424	0.045134	0.0259544	0.045134
423	ENSRNOG00000030334	Adck5	0.00537454	0.174865	0.343691	0.123466	6.83429	0.0884104	0.00151709	0.0594587	0.0221312	0.0594587
424	ENSRNOG00000024955	Scyl2	0.0054261	0.174865	-0.213635	0.0768311	6.52543	0.0337655	0.0015421	0.0215952	0.0220699	0.0220699
425	ENSRNOG00000020811	Il6r	0.0051395	0.174865	-0.488389	0.174539	8.18456	0.177339	0.000334747	0.121521	0.0264755	0.121521
426	ENSRNOG00000012123	Fdx1	0.00511755	0.174865	0.362903	0.12963	6.80061	0.0978539	0.00111642	0.0660988	0.0220887	0.0660988
427	ENSRNOG00000016883	Entpd7	0.00529366	0.174865	-0.422813	0.151622	3.89745	0.117678	0.0290189	0.0459872	0.062938	0.062938
428	ENSRNOG00000028090	Arhgef18	0.00520004	0.174865	0.218854	0.0783195	6.26658	0.0198691	0.00191445	0.00568896	0.0226213	0.0226213
429	ENSRNOG00000018336	Eps8l2	0.00548576	0.174865	0.319073	0.114897	7.06624	0.0764338	0.000853803	0.0519517	0.022605	0.0519517
430	ENSRNOG00000003149	Farsa	0.00547936	0.174865	0.235287	0.0847143	6.101	0.0415549	0.00233973	0.0263663	0.0232569	0.0263663
431	ENSRNOG00000000047	Cd82	0.00508075	0.174865	0.240664	0.0858941	6.77695	0.0429889	0.00109674	0.0284144	0.0220634	0.0284144
432	ENSRNOG00000049942	RGD1564899	0.00530921	0.174865	-0.810766	0.290842	2.39722	0.460913	0.184454	0.121569	0.153902	0.153902
433	ENSRNOG00000010067	Lypla2	0.00516792	0.174865	0.285138	0.101967	6.90729	0.0604973	0.00101776	0.0405712	0.0222485	0.0405712
434	ENSRNOG00000008445	Dact1	0.0052532	0.174865	1.35283	0.484698	2.66241	1.36512	0.159731	0.779997	0.127013	0.779997
435	ENSRNOG00000004089	Enpp2	0.00548897	0.174865	-0.411344	0.148134	8.20803	0.127044	0.000306217	0.087468	0.0265666	0.087468
436	ENSRNOG00000042978	Ncald	0.00521397	0.174865	0.450972	0.161436	5.98813	0.15153	0.00253732	0.101709	0.0238325	0.101709
437	ENSRNOG00000036913	Resf1	0.00548169	0.174865	-0.35179	0.126667	5.97817	0.0929015	0.00252672	0.0616517	0.0238892	0.0616517
438	ENSRNOG00000017728	Edrf1	0.00539152	0.174865	-0.220108	0.0791	6.15643	0.0284968	0.00200961	0.0146805	0.0230176	0.0230176
439	ENSRNOG00000059406	Ier5	0.00544757	0.174865	0.374549	0.134764	5.1571	0.105212	0.00778312	0.0648619	0.0327967	0.0648619
440	ENSRNOG00000022540	Trex1	0.00502505	0.174865	0.321968	0.114766	5.02996	0.0768165	0.00748321	0.0452021	0.0350437	0.0452021
441	ENSRNOG00000019319	Fchsd2	0.00549938	0.174865	-0.373969	0.134704	6.74482	0.105036	0.00109504	0.0714857	0.0220355	0.0714857
442	ENSRNOG00000042901	Cfhr1	0.00544663	0.174865	-0.246364	0.0886407	9.3264	0.0410492	7.19511e-05	0.0265678	0.0313568	0.0313568
443	ENSRNOG00000003228	Mid1ip1	0.00530255	0.174865	0.46624	0.167228	6.99921	0.162371	0.000974955	0.110886	0.0224395	0.110886
444	ENSRNOG00000002536	C1galt1c1	0.00547479	0.174865	-0.232862	0.0838332	6.04611	0.0406979	0.00263386	0.0254782	0.0235216	0.0254782
445	ENSRNOG00000030866	AABR07048435.1	0.0055178	0.175057	-0.566743	0.204221	4.1039	0.241357	0.0208649	0.145961	0.0568046	0.145961
446	ENSRNOG00000029028	Mknk2	0.0055312	0.175088	-0.521604	0.188009	7.92964	0.204516	0.000381457	0.141008	0.0255099	0.141008
447	ENSRNOG00000007943	Gsdma	0.00554635	0.175175	-0.4053	0.146135	4.1018	0.114904	0.028556	0.0476214	0.0568659	0.0568659
448	ENSRNOG00000052315	AC244225.1	0.00556005	0.175216	-0.539384	0.194537	5.45802	0.218869	0.019389	0.131989	0.0284949	0.131989
449	ENSRNOG00000061040	Herc4	0.00558058	0.175471	-0.227946	0.0822477	7.12514	0.0391107	0.000832508	0.0262263	0.0227659	0.0262263
450	ENSRNOG00000008595	Ttc12	0.0055959	0.175562	-0.580998	0.209704	2.87623	0.154621	0.066264	0.00295566	0.109639	0.109639
451	ENSRNOG00000055714	Ak7	0.00569689	0.175971	-0.491748	0.177865	3.28249	0.128686	0.0409768	0.0278111	0.0855663	0.0855663
452	ENSRNOG00000004304	Syap1	0.00568884	0.175971	-0.210739	0.0762111	6.77833	0.0288674	0.00116776	0.0170729	0.0220647	0.0220647
453	ENSRNOG00000037449	Pole	0.00570849	0.175971	-0.305688	0.110593	5.02979	0.0705805	0.00645688	0.0424665	0.0350469	0.0424665
454	ENSRNOG00000045943	Rnf170	0.00570866	0.175971	-0.378835	0.137057	5.71004	0.1084	0.00369993	0.0714388	0.0259056	0.0714388
455	ENSRNOG00000019935	Armc5	0.00568622	0.175971	0.224987	0.0813594	6.01627	0.0311128	0.00279988	0.0160726	0.0236775	0.0236775
456	ENSRNOG00000006185	Etaa1	0.00569704	0.175971	-0.275582	0.0996777	5.08879	0.040115	0.00576059	0.0155211	0.033982	0.033982
457	ENSRNOG00000048114	Echdc3	0.00569794	0.175971	0.338547	0.122454	7.93221	0.0865453	0.00225121	0.0577291	0.0255194	0.0577291
458	ENSRNOG00000037478	Noc4l	0.00565869	0.175971	0.275771	0.0996668	5.09338	0.0369071	0.00583329	0.0119815	0.0339006	0.0339006
459	ENSRNOG00000013585	Nmnat3	0.00577826	0.176042	0.270023	0.0978308	5.5539	0.0551746	0.00403049	0.0342529	0.0274491	0.0342529
460	ENSRNOG00000011203	Farp1	0.00581501	0.176042	-0.271181	0.0983241	5.8885	0.055703	0.00298011	0.0356904	0.0244602	0.0356904
461	ENSRNOG00000028598	Edar	0.0058292	0.176042	-0.382541	0.138741	5.72347	0.110886	0.00347875	0.0735173	0.0257839	0.0735173
462	ENSRNOG00000032878	Cxxc5	0.00584478	0.176042	0.241675	0.087679	6.83964	0.0442756	0.000962016	0.0297884	0.0221387	0.0297884
463	ENSRNOG00000014454	Ap1m1	0.00577021	0.176042	0.257583	0.0933084	6.59549	0.0501972	0.00136833	0.0334575	0.0220127	0.0334575
464	ENSRNOG00000002807	2019-09-09	0.00585656	0.176042	0.214679	0.0779036	6.33203	0.0242852	0.00184251	0.0110095	0.0224334	0.0224334
465	ENSRNOG00000002563	Mcts1	0.00573707	0.176042	-0.213072	0.0771316	6.54109	0.0249726	0.00174409	0.0120409	0.0220531	0.0220531
466	ENSRNOG00000000455	Tap2	0.00579962	0.176042	0.288374	0.104525	6.0906	0.0629644	0.00240267	0.0412993	0.023305	0.0412993
467	ENSRNOG00000058819	AABR07056767.1	0.00577903	0.176042	-0.830868	0.301032	5.06549	0.522407	0.222464	0.140017	0.0343985	0.140017
468	ENSRNOG00000011557	S100a8	0.00581545	0.176042	-1.01912	0.369512	2.48378	0.786705	0.127081	0.419075	0.1444	0.419075
469	ENSRNOG00000012074	Ifngr1	0.00586057	0.176042	0.245799	0.0892038	6.53579	0.0458186	0.00143436	0.0303949	0.0220585	0.0303949
470	ENSRNOG00000000435	Ppt2	0.00584975	0.176042	0.2698	0.0978925	5.03349	0.050333	0.00335262	0.0297778	0.0349792	0.0349792
471	ENSRNOG00000010408	Polr2k	0.0059575	0.176327	-0.27567	0.100239	6.11958	0.0577773	0.00205615	0.0381356	0.0231737	0.0381356
472	ENSRNOG00000048736	Mllt1	0.00593716	0.176327	0.253161	0.0920172	5.85668	0.0487015	0.003081	0.0307877	0.0246892	0.0307877
473	ENSRNOG00000016266	Mphosph10	0.00593822	0.176327	-0.225419	0.0819356	5.92917	0.0305804	0.0026665	0.01558	0.0241873	0.0241873
474	ENSRNOG00000057823	Ubc	0.00594932	0.176327	0.259877	0.0944816	10.1861	0.0406355	3.80739e-05	0.0242039	0.035669	0.035669
475	ENSRNOG00000015382	Arid5a	0.00593702	0.176327	0.646074	0.23483	3.2502	0.317185	0.053898	0.166683	0.0871056	0.166683
476	ENSRNOG00000003071	Vamp4	0.00591589	0.176327	-0.239297	0.0869409	6.01944	0.0423216	0.00657432	0.0224094	0.0236606	0.0236606
477	ENSRNOG00000007851	Psma3l	0.00588804	0.176327	-0.224612	0.0815597	7.14885	0.0370212	0.00377372	0.0214775	0.0228342	0.0228342
478	ENSRNOG00000040110	Foxn2	0.00599322	0.177013	-0.282196	0.102686	6.29154	0.0606017	0.00186905	0.0403085	0.0225456	0.0403085
479	ENSRNOG00000016338	Fam92a	0.00600818	0.177085	-0.333456	0.121374	4.67585	0.0846499	0.00966102	0.0492659	0.0419412	0.0492659
480	ENSRNOG00000004377	Lpin1	0.00606787	0.177731	-0.745358	0.271623	7.27386	0.423591	0.000951893	0.294164	0.0232218	0.294164
481	ENSRNOG00000014252	Irf2bp1	0.00605482	0.177731	0.263362	0.0959497	5.64139	0.0528663	0.00381843	0.0330069	0.0265564	0.0330069
482	ENSRNOG00000007884	Bcap29	0.00606617	0.177731	-0.228307	0.0831968	5.92983	0.0397408	0.00276938	0.0249174	0.024183	0.0249174
483	ENSRNOG00000001815	Eif4a2	0.00608649	0.177907	-0.225745	0.082296	8.23292	0.038874	0.000220413	0.0268701	0.0266636	0.0268701
484	ENSRNOG00000013733	Ppp4r1	0.00612998	0.178439	0.21958	0.0801168	6.09286	0.0364948	0.00238033	0.0229455	0.0232945	0.0232945
485	ENSRNOG00000036672	Sectm1a	0.00612567	0.178439	0.314818	0.114856	4.86653	0.0756793	0.00753016	0.0452375	0.0381048	0.0452375
486	ENSRNOG00000060193	Prr29	0.00617037	0.179245	0.974301	0.355768	1.77064	0.396664	0.256327	-0.102548	0.249956	0.249956
487	ENSRNOG00000055976	AABR07006866.1	0.00619074	0.179359	0.476411	0.174031	3.34495	0.149654	0.0384196	0.0570765	0.0827279	0.0827279
488	ENSRNOG00000042179	Cfap20	0.00619969	0.179359	-0.243203	0.0888566	6.12662	0.0452493	0.00207409	0.0295079	0.0231429	0.0295079
489	ENSRNOG00000012323	Cherp	0.00626515	0.180882	0.217095	0.079418	6.16478	0.036115	0.00209007	0.0231388	0.0229839	0.0231388
490	ENSRNOG00000013061	Tusc3	0.00631006	0.181784	-0.436825	0.159938	4.45694	0.146383	0.0236403	0.07868	0.0471096	0.07868
491	ENSRNOG00000014294	Ptpn6	0.00632214	0.181784	0.215767	0.0790184	6.18083	0.0204518	0.00205469	0.00655642	0.0229209	0.0229209
492	ENSRNOG00000049062	Trappc2b	0.00634148	0.181969	-0.251676	0.0922032	5.80639	0.0486296	0.00408777	0.0299179	0.0250776	0.0299179
493	ENSRNOG00000046829	Kdr	0.00643119	0.184169	0.220227	0.080819	6.72294	0.0373184	0.000886713	0.0252401	0.0220209	0.0252401
494	ENSRNOG00000017604	Ripor1	0.00645641	0.184517	0.238238	0.0874701	5.69577	0.0270606	0.00456719	0.00820984	0.0260369	0.0260369
495	ENSRNOG00000024278	Rbm42	0.00647838	0.184771	0.281335	0.103336	6.35848	0.060972	0.001623	0.0410901	0.022367	0.0410901
496	ENSRNOG00000007604	Igsf8	0.00657784	0.185201	0.361224	0.132925	4.1834	0.0839196	0.0161644	0.0364688	0.0545122	0.0545122
497	ENSRNOG00000059400	AABR07070796.1	0.00660614	0.185201	-2.35024	0.865308	4.13718	4.26833	1.62487	1.37016	0.0558396	1.37016
498	ENSRNOG00000049982	Pex26	0.00666196	0.185201	0.221828	0.0817564	5.95582	0.0363333	0.00271552	0.0221536	0.0240209	0.0240209
499	ENSRNOG00000000034	Nuak2	0.0065369	0.185201	0.455837	0.167614	5.59144	0.160297	0.00415938	0.108219	0.027058	0.108219
500	ENSRNOG00000020929	Lin37	0.00658952	0.185201	0.40354	0.148529	4.87827	0.125786	0.00903418	0.0792094	0.0378829	0.0792094
501	ENSRNOG00000046912	Nr1d2	0.00666399	0.185201	-0.380965	0.140412	7.10281	0.112307	0.000570557	0.0782919	0.0227033	0.0782919
502	ENSRNOG00000059810	Txnrd3	0.00663269	0.185201	-0.2893	0.106566	5.09898	0.0647154	0.00618738	0.0392379	0.0338016	0.0392379
503	ENSRNOG00000007519	Tmem43	0.00659656	0.185201	0.304911	0.112242	4.71872	0.0640681	0.00936977	0.0327115	0.0410233	0.0410233
504	ENSRNOG00000005470	Atxn3	0.00651425	0.185201	-0.268258	0.0985988	5.86637	0.0554844	0.00311441	0.0357725	0.024618	0.0357725
505	ENSRNOG00000031995	Smim15	0.00661544	0.185201	-0.22398	0.0824789	6.60022	0.0387749	0.00154184	0.0256692	0.0220105	0.0256692
506	ENSRNOG00000004139	Ndel1	0.0065361	0.185201	-0.229789	0.0844936	6.88114	0.0407337	0.00090624	0.0276505	0.0222027	0.0276505
507	ENSRNOG00000043348	LOC103694404	0.00663957	0.185201	-0.329505	0.121391	9.699	0.0839667	0.00224033	0.0567031	0.0331561	0.0567031
508	ENSRNOG00000059056	AABR07048637.1	0.00654959	0.185201	-0.511883	0.188267	5.45368	0.202199	0.0269217	0.114856	0.0285438	0.114856
509	ENSRNOG00000024972	Cox10	0.00672765	0.185675	0.23746	0.0876226	5.61619	0.0334438	0.00390424	0.0158178	0.0268066	0.0268066
510	ENSRNOG00000000082	Hltf	0.00675042	0.185675	-0.45113	0.166535	5.04	0.157812	0.00656237	0.104374	0.0348602	0.104374
511	ENSRNOG00000010164	Mrps2	0.00673722	0.185675	0.208917	0.0771037	6.65095	0.026511	0.00178049	0.0141538	0.0219994	0.0219994
512	ENSRNOG00000014429	Arfgap2	0.00671629	0.185675	0.218817	0.0807267	7.99458	0.0356825	0.000315512	0.0242355	0.0257517	0.0257517
513	ENSRNOG00000042728	Fbrs	0.00675994	0.185675	0.272518	0.100618	5.09474	0.0350618	0.00661923	0.00972817	0.0338765	0.0338765
514	ENSRNOG00000025940	Mettl9	0.00673827	0.185675	-0.213818	0.0789141	7.24139	0.0354406	0.000772487	0.0241372	0.0231174	0.0241372
515	ENSRNOG00000009550	Sqle	0.0067913	0.186174	-0.839385	0.31009	7.06555	0.546866	0.00130783	0.383315	0.0226032	0.383315
516	ENSRNOG00000008987	Rnf139	0.00684167	0.186886	-0.206456	0.0763394	6.96186	0.0172916	0.000954349	0.005394	0.0223565	0.0223565
517	ENSRNOG00000034037	Zfp266	0.00692434	0.186886	-0.256186	0.0948674	6.567	0.051101	0.00162618	0.0343731	0.0220304	0.0343731
518	ENSRNOG00000037302	Rad51	0.00688773	0.186886	-0.941442	0.348395	2.74062	0.689499	0.103139	0.382378	0.120254	0.382378
519	ENSRNOG00000017052	Pianp	0.00689286	0.186886	0.46486	0.172045	3.68055	0.16813	0.0227308	0.0956666	0.0698708	0.0956666
520	ENSRNOG00000028216	Igsf5	0.00693643	0.186886	-0.206752	0.0765782	7.08659	0.0207352	0.000797836	0.00920524	0.022659	0.022659
521	ENSRNOG00000009104	AABR07029605.1	0.00693328	0.186886	-0.31702	0.117413	6.20779	0.0782677	0.00196332	0.0531802	0.0228201	0.0531802
522	ENSRNOG00000010849	Adprhl2	0.00686759	0.186886	0.229886	0.0850424	5.818	0.041093	0.00307578	0.025853	0.0249851	0.025853
523	ENSRNOG00000006975	Wasl	0.00692712	0.186886	-0.265126	0.0981827	7.44473	0.0547332	0.00062473	0.0379347	0.0237911	0.0379347
524	ENSRNOG00000003239	Cant1	0.0068517	0.186886	0.208402	0.0770726	6.43965	0.0264189	0.00156388	0.0143331	0.0221969	0.0221969
525	ENSRNOG00000002934	Atp1b1	0.00696954	0.187421	0.479508	0.177708	6.15272	0.179213	0.0031123	0.123208	0.0230328	0.123208
526	ENSRNOG00000043201	Coq8a	0.00709639	0.187849	0.311917	0.115856	8.50404	0.0760554	0.000188229	0.053502	0.0277481	0.053502
527	ENSRNOG00000057207	AABR07014239.1	0.00704023	0.187849	-0.607871	0.22556	3.92903	0.288478	0.108415	0.0950953	0.0619795	0.0950953
528	ENSRNOG00000046968	Nol8	0.00700394	0.187849	-1.91345	0.709563	3.23902	2.856	1.48939	0.524526	0.0876505	0.524526
529	ENSRNOG00000051404	AABR07014242.1	0.00704023	0.187849	-0.607871	0.22556	3.92903	0.288478	0.108415	0.0950953	0.0619795	0.0950953
530	ENSRNOG00000021081	Vps72	0.00710521	0.187849	0.252232	0.0937013	5.30609	0.0330201	0.00466869	0.0125326	0.0304511	0.0304511
531	ENSRNOG00000009001	Mtss1	0.00705531	0.187849	-0.500096	0.185618	7.73915	0.195321	0.000385077	0.137431	0.0248165	0.137431
532	ENSRNOG00000009565	Pdk4	0.00703385	0.187849	0.589222	0.218616	6.48801	0.271009	0.00177333	0.189398	0.0221188	0.189398
533	ENSRNOG00000018835	Notch2	0.00706746	0.187849	0.511863	0.190026	5.72666	0.204677	0.00232792	0.142111	0.0257553	0.142111
534	ENSRNOG00000006952	Prex1	0.0070993	0.187849	0.4571	0.16979	4.16097	0.163344	0.0184039	0.0969107	0.0551542	0.0969107
535	ENSRNOG00000020298	Bag3	0.00751245	0.187989	0.311272	0.11644	6.37101	0.0764552	0.00170004	0.0525333	0.0223375	0.0525333
536	ENSRNOG00000061425	Cox14	0.00754687	0.187989	0.268099	0.100348	5.20016	0.0567605	0.00617829	0.0341003	0.0320819	0.0341003
537	ENSRNOG00000021575	AABR07021096.1	0.0074734	0.187989	-0.311466	0.116437	8.2251	0.0764842	0.000271546	0.0539585	0.0266331	0.0539585
538	ENSRNOG00000013684	F11	0.00750132	0.187989	-0.219753	0.0821896	8.2669	0.0349013	0.000223771	0.023373	0.0267968	0.0267968
539	ENSRNOG00000043059	Aplf	0.00741728	0.187989	-0.364017	0.135954	4.14897	0.092528	0.0184344	0.0428433	0.0554992	0.0554992
540	ENSRNOG00000017443	Tmem87b	0.00721157	0.187989	-0.259891	0.0967247	5.38747	0.0529394	0.00480875	0.032614	0.0293417	0.032614
541	ENSRNOG00000030715	Cfh	0.00745227	0.187989	-0.263687	0.0985405	10.3682	0.0547931	3.11912e-05	0.0388097	0.0366562	0.0388097
542	ENSRNOG00000015215	Cript	0.00713336	0.187989	-0.209574	0.0778925	6.3098	0.0247216	0.00177556	0.0121629	0.0224934	0.0224934
543	ENSRNOG00000008113	RGD1561149	0.00721351	0.187989	0.257334	0.0957764	5.91885	0.0519053	0.00269251	0.034	0.0242544	0.034
544	ENSRNOG00000002456	Hlf	0.00740337	0.187989	-0.564213	0.210674	5.05577	0.250588	0.00688992	0.170644	0.034574	0.170644
545	ENSRNOG00000028238	Sh3bgr	0.00756322	0.187989	0.984359	0.36854	1.56521	0.705708	0.248309	0.230961	0.294978	0.294978
546	ENSRNOG00000038002	Ccdc62	0.00746663	0.187989	-0.345012	0.128963	4.226	0.0770376	0.0132206	0.0353102	0.0533049	0.0533049
547	ENSRNOG00000045931	Sik3	0.00715019	0.187989	0.287959	0.107057	6.99352	0.0649007	0.000916712	0.0449282	0.0224264	0.0449282
548	ENSRNOG00000018714	Arl5b	0.00744268	0.187989	-0.416735	0.15571	5.73668	0.136828	0.0265881	0.0703941	0.0256662	0.0703941
549	ENSRNOG00000055340	Ski	0.0073771	0.187989	0.365718	0.136496	5.33313	0.105223	0.00552685	0.0689982	0.0300676	0.0689982
550	ENSRNOG00000031730	Eloc	0.00756146	0.187989	-0.227135	0.085036	5.8179	0.0337816	0.00393863	0.0175158	0.0249859	0.0249859
551	ENSRNOG00000009972	Rara	0.00733529	0.187989	0.24341	0.0907829	6.11919	0.046568	0.00271106	0.0302551	0.0231754	0.0302551
552	ENSRNOG00000024879	Polrmt	0.00726755	0.187989	0.212873	0.0793023	6.19392	0.0314632	0.00228424	0.0184792	0.0228712	0.0228712
553	ENSRNOG00000017657	Phf23	0.00735526	0.187989	0.23578	0.0879673	5.90646	0.0437141	0.00271858	0.0282344	0.0243369	0.0282344
554	ENSRNOG00000013683	S1pr1	0.00727929	0.187989	0.425514	0.15855	7.48848	0.142132	0.000582857	0.0999693	0.02394	0.0999693
555	ENSRNOG00000053566	AC112531.2	0.00745749	0.187989	-0.4556	0.170274	3.66549	0.124418	0.0455903	0.0284083	0.070382	0.070382
556	ENSRNOG00000011153	Il17ra	0.00716419	0.187989	0.205062	0.0762564	6.91921	0.0233129	0.000989476	0.0119742	0.0222706	0.0222706
557	ENSRNOG00000025423	Map3k13	0.00731056	0.187989	-0.230373	0.0858847	5.74493	0.0416902	0.00249608	0.0270086	0.0255936	0.0270086
558	ENSRNOG00000036697	Mafg	0.00737845	0.187989	-0.225049	0.0839966	5.89548	0.0398461	0.00283802	0.0253837	0.0244118	0.0253837
559	ENSRNOG00000028834	Polr2a	0.00754131	0.187989	0.207393	0.0776188	7.35074	0.0243563	0.00062323	0.0131837	0.0234755	0.0234755
560	ENSRNOG00000019933	Ubqln4	0.00724587	0.187989	0.206986	0.0770802	6.29709	0.0294609	0.00123595	0.0180884	0.0225295	0.0225295
561	ENSRNOG00000062108	Tomm5	0.00716827	0.187989	-0.218391	0.0812188	7.62908	0.0373437	0.00195937	0.0244246	0.0244266	0.0244266
562	ENSRNOG00000002826	Hsd17b7	0.00726419	0.187989	-0.537511	0.200229	6.62466	0.22672	0.00142	0.158946	0.0220024	0.158946
563	ENSRNOG00000011763	Serp1	0.00732919	0.187989	-0.22991	0.0857391	8.8619	0.0322283	0.000146289	0.0192817	0.0292585	0.0292585
564	ENSRNOG00000000068	Ppp2r5a	0.00723172	0.187989	0.216829	0.0807263	7.98409	0.0282108	0.000354522	0.0164385	0.0257124	0.0257124
565	ENSRNOG00000017801	Atf4	0.00753502	0.187989	0.302697	0.113275	7.5922	0.072337	0.000392092	0.0509331	0.0242978	0.0509331
566	ENSRNOG00000006513	Borcs6	0.00737348	0.187989	0.297147	0.110897	4.94652	0.0694589	0.00694643	0.0422462	0.0365946	0.0422462
567	ENSRNOG00000051408	Magt1	0.00749916	0.187989	-0.250902	0.0938363	8.19775	0.0496601	0.000385378	0.0348356	0.0265266	0.0348356
568	ENSRNOG00000039871	RGD1306063	0.00720211	0.187989	-0.272496	0.101399	5.81735	0.0581865	0.00341338	0.0377139	0.0249903	0.0377139
569	ENSRNOG00000014543	Tbc1d2b	0.00758157	0.188036	0.215791	0.0808158	6.03572	0.0329427	0.00254978	0.0194415	0.023575	0.023575
570	ENSRNOG00000060410	Pcdh1	0.00760186	0.188036	0.319	0.119509	6.93991	0.080457	0.001059	0.0560704	0.0223111	0.0560704
571	ENSRNOG00000001432	Dtx2	0.00760508	0.188036	0.336177	0.12595	4.39183	0.0617621	0.0146661	0.0192176	0.0487879	0.0487879
572	ENSRNOG00000060356	Kif15	0.00763237	0.188077	-0.48182	0.180598	3.3111	0.183672	0.0387136	0.0917488	0.0842444	0.0917488
573	ENSRNOG00000029500	Tapbp	0.00763339	0.188077	0.272937	0.102305	5.85236	0.0589396	0.00200404	0.0398614	0.0247214	0.0398614
574	ENSRNOG00000007979	Phospho2	0.00765816	0.188359	-0.263967	0.0989832	5.89164	0.0551589	0.00293781	0.0362529	0.0244383	0.0362529
575	ENSRNOG00000010027	Atr	0.00772957	0.189734	-0.264327	0.0992346	5.1384	0.0553957	0.00611934	0.0332707	0.0331154	0.0332707
576	ENSRNOG00000002874	AABR07065078.1	0.00774097	0.189734	-0.29248	0.109824	5.2179	0.0678411	0.0095532	0.0386924	0.0317955	0.0386924
577	ENSRNOG00000020022	Psmc3ip	0.00788315	0.189911	-0.423483	0.159382	3.59952	0.082526	0.02893	0.00825143	0.0726802	0.0726802
578	ENSRNOG00000006996	Mms22l	0.00778128	0.189911	-0.631003	0.237093	4.42938	0.316039	0.0150552	0.209797	0.0478127	0.209797
579	ENSRNOG00000018225	Tp53inp2	0.00784389	0.189911	-0.226912	0.0853463	8.79748	0.0291435	0.000156131	0.016358	0.0289798	0.0289798
580	ENSRNOG00000018434	Stab1	0.00782788	0.189911	0.25849	0.0971985	5.60879	0.0530888	0.00366657	0.0341236	0.0268812	0.0341236
581	ENSRNOG00000059140	Myo1g	0.00787503	0.189911	0.519614	0.195536	3.485	0.214741	0.0338987	0.119039	0.0769372	0.119039
582	ENSRNOG00000037432	Exo5	0.00784289	0.189911	0.308516	0.116038	4.62872	0.0746316	0.0108713	0.0418963	0.0429876	0.0429876
583	ENSRNOG00000031814	Sort1	0.00788969	0.189911	0.284554	0.107106	5.14574	0.0644196	0.00561102	0.0402755	0.0329898	0.0402755
584	ENSRNOG00000011008	Bet1	0.00776855	0.189911	-0.204567	0.076848	7.15229	0.0305771	0.000778141	0.0200266	0.0228443	0.0228443
585	ENSRNOG00000007351	Ggh	0.00785555	0.189911	-0.242909	0.0913805	5.39409	0.0439119	0.00414409	0.0260459	0.0292575	0.0292575
586	ENSRNOG00000046128	Gpr108	0.00792304	0.189911	0.222216	0.0836866	6.33204	0.0393142	0.00179653	0.0262173	0.0224334	0.0262173
587	ENSRNOG00000060735	AABR07053136.1	0.00791855	0.189911	0.42565	0.160289	4.3695	0.144233	0.0134314	0.0893385	0.0493769	0.0893385
588	ENSRNOG00000006432	Trnt1	0.00791767	0.189911	-0.208137	0.0783777	6.29081	0.0233286	0.00202447	0.010593	0.0225478	0.0225478
589	ENSRNOG00000047821	Smlr1	0.00785215	0.189911	-0.210426	0.0791561	7.67892	0.0280418	0.000460597	0.0169331	0.0246022	0.0246022
590	ENSRNOG00000001453	Baz1b	0.00794782	0.190182	-0.21305	0.0802668	7.15317	0.0361571	0.000821022	0.02495	0.0228469	0.02495
591	ENSRNOG00000017349	Tbc1d10b	0.00798931	0.190208	0.206781	0.0779562	6.33764	0.0202221	0.00188986	0.00756008	0.0224188	0.0224188
592	ENSRNOG00000014387	Chac1	0.00797232	0.190208	0.909794	0.342899	3.21293	0.659692	0.0613541	0.408966	0.0889483	0.408966
593	ENSRNOG00000012536	Sgms1	0.00797927	0.190208	-0.209276	0.0788843	6.16993	0.0210027	0.00192743	0.0080622	0.0229635	0.0229635
594	ENSRNOG00000006924	Tmem125	0.00800568	0.190276	0.48484	0.182832	6.33385	0.187482	0.00555754	0.128153	0.0224286	0.128153
595	ENSRNOG00000010170	Tubb4b	0.00804477	0.190884	0.405009	0.152823	7.32402	0.130933	0.000747449	0.092672	0.0233867	0.092672
596	ENSRNOG00000056248	Marf1	0.0080604	0.190934	-0.230587	0.0870294	7.94243	0.0359788	0.00473917	0.018618	0.0255573	0.0255573
597	ENSRNOG00000017219	Vac14	0.0080821	0.190979	0.22292	0.0841646	5.64677	0.0375646	0.00183105	0.0242187	0.0265037	0.0265037
598	ENSRNOG00000061414	Acot12	0.00808934	0.190979	-0.392107	0.148059	8.47732	0.122839	0.000206526	0.0874792	0.027639	0.0874792
599	ENSRNOG00000006469	Cdk2	0.00811716	0.190997	-0.221919	0.083833	5.82534	0.0295629	0.00318432	0.0144194	0.0249275	0.0249275
600	ENSRNOG00000053729	Tesk1	0.00811601	0.190997	0.251151	0.0948741	5.67631	0.0504246	0.00336276	0.0326416	0.0262195	0.0326416
601	ENSRNOG00000000867	Vars	0.00814625	0.191362	0.36437	0.137709	5.96565	0.106202	0.00887543	0.0669795	0.0239621	0.0669795
602	ENSRNOG00000038622	Zfp628	0.00818559	0.191373	0.323771	0.12244	4.4461	0.0782263	0.0125817	0.0412814	0.0473848	0.0473848
603	ENSRNOG00000000569	Vsir	0.00817165	0.191373	0.386964	0.146306	4.89398	0.119844	0.00780476	0.0778169	0.0375859	0.0778169
604	ENSRNOG00000020675	Ccdc97	0.00820092	0.191373	0.254021	0.0960861	5.94842	0.0516753	0.00254126	0.0343889	0.0240661	0.0343889
605	ENSRNOG00000004629	Fkbp3	0.00819376	0.191373	-0.216404	0.0818478	6.39267	0.037498	0.00162433	0.0251719	0.0222893	0.0251719
606	ENSRNOG00000036866	Acer3	0.0082577	0.19238	-0.274212	0.103815	5.65762	0.0602876	0.00347145	0.0396389	0.0263983	0.0396389
607	ENSRNOG00000013220	Arhgap45	0.00827332	0.192426	0.249846	0.0946132	5.29542	0.035505	0.0052003	0.0150057	0.0306063	0.0306063
608	ENSRNOG00000016122	Hmgcr	0.00835585	0.194026	-0.598704	0.227011	8.09852	0.287979	0.000333775	0.205801	0.0261447	0.205801
609	ENSRNOG00000000123	Rnf19b	0.00840928	0.194616	0.282181	0.107082	4.88371	0.0551377	0.00808665	0.0282391	0.03778	0.03778
610	ENSRNOG00000052264	AABR07034393.1	0.00841622	0.194616	-0.522131	0.19816	7.33892	0.219297	0.00786769	0.149201	0.0234361	0.149201
611	ENSRNOG00000009008	Rab39a	0.00842262	0.194616	-0.361492	0.137207	5.2436	0.10513	0.0070747	0.0682285	0.0313898	0.0682285
612	ENSRNOG00000050805	Tsc22d4	0.00847527	0.195194	2.00183	0.760421	2.0034	3.22738	1.39308	0.919879	0.207887	0.919879
613	ENSRNOG00000011376	Bbof1	0.0084702	0.195194	-0.406895	0.154553	3.72628	0.101407	0.0271996	0.0341466	0.0683464	0.0683464
614	ENSRNOG00000015456	Zfp787	0.00851946	0.195892	0.253973	0.0965398	5.21383	0.0471066	0.00541902	0.0266231	0.0318607	0.0318607
615	ENSRNOG00000006004	Phc2	0.00865162	0.196098	0.231601	0.0882115	6.25705	0.0433538	0.00202151	0.0291036	0.0226516	0.0291036
616	ENSRNOG00000003786	Tspan6	0.00865825	0.196098	-0.22418	0.0853934	5.72803	0.0384821	0.00342512	0.0234466	0.025743	0.025743
617	ENSRNOG00000008456	Thoc5	0.00871806	0.196098	0.211055	0.0804659	6.03487	0.0298686	0.00231968	0.0169554	0.0235794	0.0235794
618	ENSRNOG00000016910	Ralgps1	0.00857414	0.196098	-0.310772	0.118228	4.55875	0.0616998	0.0113014	0.0272114	0.04461	0.04461
619	ENSRNOG00000001833	Mcm4	0.00872286	0.196098	-0.476642	0.181735	5.42139	0.183886	0.0048534	0.127257	0.0289206	0.127257
620	ENSRNOG00000053635	Zkscan8	0.00871028	0.196098	-0.545713	0.208032	5.18256	0.240982	0.00565318	0.167456	0.0323708	0.167456
621	ENSRNOG00000009960	Puf60	0.00871416	0.196098	0.214285	0.0816926	7.17758	0.0371599	0.000768997	0.0259257	0.0229195	0.0259257
622	ENSRNOG00000004519	Atg2b	0.00867519	0.196098	-0.201682	0.0768429	7.17638	0.0244115	0.000703395	0.0138302	0.0229159	0.0229159
623	ENSRNOG00000046365	Oit3	0.00860053	0.196098	0.366012	0.139298	5.56566	0.108166	0.00421631	0.0733998	0.0273254	0.0733998
624	ENSRNOG00000022934	AABR07066818.1	0.00866371	0.196098	-1.11403	0.424384	6.87887	1.00333	0.11155	0.608856	0.022199	0.608856
625	ENSRNOG00000005886	Zscan20	0.00861021	0.196098	0.353455	0.134539	4.14092	0.0694559	0.0166715	0.0220512	0.0557315	0.0557315
626	ENSRNOG00000022975	Nfam1	0.00861888	0.196098	0.399203	0.151972	4.72403	0.128721	0.00983476	0.0825478	0.0409118	0.0825478
627	ENSRNOG00000059702	Tex9	0.00869165	0.196098	-0.310719	0.118417	5.22642	0.0780965	0.00499675	0.0510933	0.0316598	0.0510933
628	ENSRNOG00000016888	Pask	0.00855283	0.196098	-0.4089	0.155509	3.70449	0.108919	0.0276644	0.0412636	0.0690678	0.0690678
629	ENSRNOG00000011619	Myo9a	0.00874401	0.196261	-0.251272	0.0958358	5.25552	0.0450173	0.00553271	0.0246607	0.0312053	0.0312053
630	ENSRNOG00000057662	AABR07058192.1	0.00890603	0.197445	-0.533792	0.204077	5.3249	0.231466	0.0308876	0.135702	0.0301828	0.135702
631	ENSRNOG00000007839	Slc16a7	0.00900976	0.197445	-0.199015	0.0762017	6.91773	0.026604	0.000958971	0.0162291	0.0222679	0.0222679
632	ENSRNOG00000015708	E2f4	0.00881311	0.197445	0.207887	0.0793698	6.14877	0.0325111	0.0021492	0.0203364	0.0230491	0.0230491
633	ENSRNOG00000000258	Prmt7	0.00892843	0.197445	0.227348	0.0869472	5.63636	0.0363234	0.00363342	0.0205168	0.0266058	0.0266058
634	ENSRNOG00000018615	Cenph	0.00893727	0.197445	-0.984276	0.376476	1.49753	0.787488	0.250822	0.316116	0.31167	0.316116
635	ENSRNOG00000013443	Tm9sf3	0.00890549	0.197445	-0.258354	0.098772	8.13684	0.0542212	0.000300437	0.0387232	0.0262914	0.0387232
636	ENSRNOG00000055631	Zfp280d	0.00895695	0.197445	-0.226215	0.0865501	5.63268	0.0384985	0.00332152	0.0233059	0.0266422	0.0266422
637	ENSRNOG00000021295	Rae1	0.00895095	0.197445	0.225441	0.0862463	5.66855	0.0315571	0.00346045	0.0158296	0.0262932	0.0262932
638	ENSRNOG00000021025	Ppp2r5b	0.00884396	0.197445	0.239308	0.0914076	5.42724	0.0292093	0.00457078	0.0103626	0.0288506	0.0288506
639	ENSRNOG00000038877	Btn2a2	0.00886753	0.197445	-0.292058	0.111595	5.60633	0.0692393	0.00378379	0.0460303	0.0269062	0.0460303
640	ENSRNOG00000012959	Nab1	0.00903842	0.197445	-0.200495	0.0768003	7.15684	0.0245207	0.000735455	0.0140515	0.0228577	0.0228577
641	ENSRNOG00000017310	Rnpc3	0.00898853	0.197445	-0.371245	0.142104	5.50138	0.112142	0.00437301	0.0764011	0.0280143	0.0764011
642	ENSRNOG00000004220	Ebag9	0.00897567	0.197445	-0.204638	0.078316	6.31857	0.0270682	0.00206436	0.0149725	0.0224692	0.0224692
643	ENSRNOG00000017167	AABR07033851.1	0.00904853	0.197445	0.826574	0.316669	3.51749	0.556569	0.0529076	0.348209	0.0756909	0.348209
644	ENSRNOG00000016773	Sap130	0.00904654	0.197445	0.227563	0.0871793	5.60815	0.0384081	0.00351323	0.0228426	0.0268877	0.0268877
645	ENSRNOG00000014806	Pnkd	0.00902231	0.197445	0.269594	0.103245	7.21938	0.0591771	0.00109045	0.0415476	0.0230479	0.0415476
646	ENSRNOG00000009193	Lctl	0.00904642	0.197445	-0.333254	0.127669	4.35335	0.0733043	0.0153907	0.0314188	0.0498068	0.0498068
647	ENSRNOG00000001555	Btg3	0.00894285	0.197445	-0.410273	0.156938	3.70758	0.132767	0.0295536	0.0646041	0.0689651	0.0689651
648	ENSRNOG00000015859	Chdh	0.00909203	0.197579	-0.267995	0.102736	8.57723	0.0585567	0.000206917	0.042012	0.0280496	0.042012
649	ENSRNOG00000004725	Cela1	0.00909666	0.197579	-0.274473	0.105226	6.28875	0.0614271	0.00189435	0.0423961	0.0225538	0.0423961
650	ENSRNOG00000019812	Nr1h2	0.00907286	0.197579	0.237225	0.0909153	6.71568	0.045865	0.00125379	0.0318085	0.0220168	0.0318085
651	ENSRNOG00000021166	Ecm1	0.009112	0.197609	0.37974	0.145616	7.83618	0.117616	0.000389888	0.084426	0.0251667	0.084426
652	ENSRNOG00000002969	Itpkb	0.00914911	0.198109	0.340549	0.130657	4.2682	0.0845905	0.0161591	0.0413384	0.052126	0.052126
653	ENSRNOG00000016399	RGD1359127	0.00921576	0.198934	0.257657	0.0989488	5.70972	0.0542558	0.00350168	0.0356618	0.0259085	0.0356618
654	ENSRNOG00000058903	AABR07015112.1	0.00925654	0.198934	-0.455786	0.175139	4.70419	0.169912	0.0124608	0.110234	0.0413307	0.110234
655	ENSRNOG00000031058	Was	0.00921864	0.198934	0.45306	0.173997	3.44787	0.155604	0.0426965	0.0653753	0.0784032	0.0784032
656	ENSRNOG00000005102	Washc3	0.00925039	0.198934	-0.200013	0.0768494	6.50677	0.0262357	0.0015303	0.0151493	0.022093	0.022093
657	ENSRNOG00000019810	Des	0.00927173	0.198934	0.356074	0.136853	4.13023	0.103731	0.0157413	0.0591739	0.0560403	0.0591739
658	ENSRNOG00000004144	AABR07001435.1	0.00926139	0.198934	-0.317339	0.121948	4.476	0.0769637	0.0128557	0.0408328	0.0466296	0.0466296
659	ENSRNOG00000047014	Homer1	0.00944444	0.199725	-0.3395	0.130802	4.94899	0.09461	0.00756128	0.060875	0.0365483	0.060875
660	ENSRNOG00000018822	Slc5a5	0.00945008	0.199725	-0.387777	0.149413	3.82532	0.0862056	0.0241299	0.0252701	0.0651676	0.0651676
661	ENSRNOG00000012414	Rhobtb3	0.00943057	0.199725	-0.344281	0.132618	6.6316	0.0972678	0.00149847	0.0688515	0.022001	0.0688515
662	ENSRNOG00000055583	Ttyh3	0.00944156	0.199725	0.225304	0.0868009	5.6846	0.0416649	0.00231192	0.0278257	0.0261412	0.0278257
663	ENSRNOG00000026937	Arsk	0.00942053	0.199725	-0.235985	0.0908893	5.44338	0.0427156	0.00438208	0.0254735	0.0286614	0.0286614
664	ENSRNOG00000022748	Tmem126a	0.00939356	0.199725	-0.202296	0.0778842	6.30762	0.0250449	0.00176434	0.013377	0.0224995	0.0224995
665	ENSRNOG00000057855	F5	0.00942443	0.199725	-0.218037	0.0839811	8.57095	0.0314831	0.0001877	0.0199613	0.0280236	0.0280236
666	ENSRNOG00000030127	Eml2	0.00934623	0.199725	0.248281	0.0955249	5.47603	0.0505049	0.00409137	0.0324086	0.0282939	0.0324086
667	ENSRNOG00000017663	Dolpp1	0.00938049	0.199725	0.219154	0.0843592	5.79888	0.0310584	0.00332766	0.0162267	0.0251383	0.0251383
668	ENSRNOG00000014598	Abhd13	0.00937238	0.199725	-0.197917	0.0761759	6.77792	0.0242098	0.00114671	0.0136006	0.0220643	0.0220643
669	ENSRNOG00000021161	Fermt3	0.00950394	0.199975	0.302737	0.116735	5.07447	0.0753143	0.00778094	0.0467273	0.0342373	0.0467273
670	ENSRNOG00000049743	Gstm3	0.00954675	0.199975	-0.344906	0.133075	4.20239	0.0571368	0.0168634	0.0103659	0.0539719	0.0539719
671	ENSRNOG00000009567	Mrpl10	0.00952974	0.199975	0.202198	0.077995	6.46588	0.0320385	0.00218053	0.0204653	0.0221524	0.0221524
672	ENSRNOG00000019850	Speg	0.00954689	0.199975	0.650202	0.250867	3.2704	0.332937	0.1656	0.0703292	0.0861368	0.0861368
673	ENSRNOG00000019407	Dmap1	0.00952694	0.199975	0.234137	0.0903116	5.47316	0.0387802	0.00429885	0.0215885	0.0283259	0.0283259
674	ENSRNOG00000007756	Atg101	0.00952384	0.199975	0.2519	0.0971589	5.60748	0.052163	0.00384572	0.0339137	0.0268945	0.0339137
675	ENSRNOG00000031406	Hps3	0.00959138	0.20019	-0.224577	0.0867017	5.9555	0.0415134	0.00279921	0.0272695	0.0240229	0.0272695
676	ENSRNOG00000003203	Hexim1	0.0095919	0.20019	0.205757	0.0794365	7.04263	0.0348475	0.000887215	0.0243534	0.0225444	0.0243534
677	ENSRNOG00000038722	Tlr1	0.0095997	0.20019	0.703997	0.271821	2.45294	0.312473	0.147848	0.045341	0.1477	0.1477
678	ENSRNOG00000028014	Cryzl1	0.00963142	0.200555	-0.323989	0.125151	4.64109	0.0733126	0.0199416	0.0286164	0.0427094	0.0427094
679	ENSRNOG00000016021	Lims2	0.009688	0.200997	0.294601	0.113888	6.43088	0.0715666	0.0014937	0.0503878	0.0222129	0.0503878
680	ENSRNOG00000056631	AABR07038021.1	0.00968269	0.200997	-0.539768	0.208649	3.18761	0.240222	0.0748702	0.0992681	0.0902424	0.0992681
681	ENSRNOG00000002572	Cacybp	0.00969537	0.200997	-0.196992	0.0761612	6.43526	0.0260228	0.000997316	0.0157969	0.0222048	0.0222048
682	ENSRNOG00000045860	U2af1	0.00980725	0.2011	0.203291	0.0787172	6.20527	0.0292136	0.00195635	0.0175362	0.0228292	0.0228292
683	ENSRNOG00000017180	Slc17a2	0.00982733	0.2011	-0.208241	0.0806557	7.97649	0.0334211	0.00033729	0.0230813	0.0256841	0.0256841
684	ENSRNOG00000001692	Chaf1b	0.00975899	0.2011	-1.07097	0.414423	2.06268	0.947049	0.132814	0.554172	0.198492	0.554172
685	ENSRNOG00000058277	AC080157.1	0.00982853	0.2011	-0.577371	0.223631	6.76407	0.275602	0.00802831	0.192015	0.0220513	0.192015
686	ENSRNOG00000024874	Prtfdc1	0.00982294	0.2011	-0.390318	0.151169	4.09732	0.12594	0.0198476	0.0715605	0.0569963	0.0715605
687	ENSRNOG00000000704	Cmklr1	0.00975173	0.2011	0.474073	0.183429	3.77232	0.185544	0.0250514	0.109533	0.0668494	0.109533
688	ENSRNOG00000030476	LOC100360449	0.00979211	0.2011	-0.307397	0.119004	6.61502	0.0707104	0.0346425	0.0141207	0.022005	0.022005
689	ENSRNOG00000017558	Tubb2a	0.00975231	0.2011	1.05373	0.407712	6.13629	0.91668	0.00319346	0.661723	0.0231014	0.661723
690	ENSRNOG00000038375	AABR07026311.1	0.0097654	0.2011	-0.214083	0.0828484	6.75336	0.0378468	0.00141466	0.0260408	0.0220421	0.0260408
691	ENSRNOG00000017731	Agpat4	0.00988467	0.201932	0.471202	0.182648	3.19811	0.177653	0.0437398	0.0831653	0.0897014	0.0897014
692	ENSRNOG00000001982	Cblb	0.00989779	0.201932	-0.23097	0.0895449	5.47309	0.0425266	0.00374658	0.0265756	0.0283265	0.0283265
693	ENSRNOG00000010017	Wee1	0.00991702	0.202032	-0.878829	0.340802	4.74781	0.639569	0.0109834	0.453601	0.0404187	0.453601
694	ENSRNOG00000005575	Abi3	0.00996504	0.202131	0.404789	0.157075	4.62495	0.135806	0.0104611	0.0882294	0.043073	0.0882294
695	ENSRNOG00000016033	Endog	0.0100212	0.202131	0.40032	0.155458	4.97346	0.13296	0.0115341	0.0851351	0.0360897	0.0851351
696	ENSRNOG00000010658	Cth	0.0100044	0.202131	0.485856	0.188632	9.45563	0.195788	0.000122621	0.142206	0.0319689	0.142206
697	ENSRNOG00000031643	Dchs1	0.0100221	0.202131	0.32507	0.126237	4.31948	0.066451	0.0130246	0.0279814	0.050719	0.050719
698	ENSRNOG00000029597	AABR07030544.1	0.0100123	0.202131	0.363645	0.141199	3.96946	0.109649	0.0189835	0.060715	0.0607656	0.0607656
699	ENSRNOG00000009348	Nos3	0.0100084	0.202131	0.289848	0.112539	4.69958	0.0646308	0.00923082	0.036013	0.0414291	0.0414291
700	ENSRNOG00000019509	Fbxl15	0.00996182	0.202131	0.35661	0.138374	4.06107	0.08259	0.0185321	0.0336228	0.0580569	0.0580569
701	ENSRNOG00000050071	Cdc45	0.0100427	0.202173	-0.533513	0.207242	3.01953	0.222235	0.0719569	0.0848277	0.0998392	0.0998392
702	ENSRNOG00000011815	Sgk1	0.0101096	0.202173	0.677439	0.263384	6.39238	0.381366	0.00202608	0.275459	0.0222899	0.275459
703	ENSRNOG00000047322	Crb3	0.0101244	0.202173	0.228893	0.0890097	6.16473	0.0435493	0.00366082	0.0280301	0.0229841	0.0280301
704	ENSRNOG00000007283	Erlec1	0.0101203	0.202173	-0.200296	0.0778849	7.40507	0.0200051	0.00060694	0.00936474	0.0236573	0.0236573
705	ENSRNOG00000006231	Ptpro	0.0100539	0.202173	0.382422	0.148573	3.8358	0.10538	0.0234561	0.0476667	0.0648396	0.0648396
706	ENSRNOG00000010572	Pus7	0.0100834	0.202173	-0.371655	0.144447	5.59016	0.114729	0.00390725	0.079552	0.0270712	0.079552
707	ENSRNOG00000029148	Pdgfd	0.0100941	0.202173	-0.485947	0.188894	3.10821	0.166029	0.0481793	0.062239	0.0945448	0.0945448
708	ENSRNOG00000009470	Flnb	0.0101494	0.202386	0.265645	0.103336	7.15357	0.0586834	0.000800172	0.0419129	0.0228481	0.0419129
709	ENSRNOG00000004342	Ahr	0.0102182	0.202513	-0.35555	0.138435	7.30936	0.105257	0.000705626	0.0759513	0.0233382	0.0759513
710	ENSRNOG00000058750	LOC103693015	0.0101783	0.202513	-0.309741	0.120535	5.81726	0.0798245	0.00383267	0.0542823	0.0249909	0.0542823
711	ENSRNOG00000012051	Ncaph	0.0102503	0.202513	-0.787392	0.306704	2.03111	0.389848	0.172835	0.0677207	0.203434	0.203434
712	ENSRNOG00000009334	Knstrn	0.0102705	0.202513	-1.21963	0.475194	1.85016	1.23969	0.184264	0.718975	0.234597	0.718975
713	ENSRNOG00000013313	Nceh1	0.0102177	0.202513	-0.50837	0.197935	6.14996	0.215182	0.00416581	0.152546	0.0230441	0.152546
714	ENSRNOG00000045997	Chst14	0.0102416	0.202513	0.445976	0.173696	3.37823	0.140326	0.0393975	0.0541248	0.0812841	0.0812841
715	ENSRNOG00000014205	Klf2	0.0102174	0.202513	0.577514	0.224855	3.27125	0.277696	0.0480743	0.154165	0.0860966	0.154165
716	ENSRNOG00000002946	Socs3	0.0102698	0.202513	0.414916	0.161659	4.26386	0.143474	0.0160743	0.0884605	0.0522464	0.0884605
717	ENSRNOG00000013442	Ciz1	0.0103866	0.203085	0.233506	0.0911178	5.91929	0.0455358	0.002748	0.0304618	0.0242515	0.0304618
718	ENSRNOG00000028652	Map10	0.0104002	0.203085	-0.360409	0.140662	4.27455	0.108506	0.0149848	0.0641588	0.0519499	0.0641588
719	ENSRNOG00000010274	Smc4	0.0103573	0.203085	-0.381546	0.148828	5.35099	0.121514	0.00509971	0.0834998	0.0298224	0.0834998
720	ENSRNOG00000003890	Nap1l1	0.0103146	0.203085	-0.203285	0.0792504	6.62326	0.0344676	0.00123294	0.0238895	0.0220027	0.0238895
721	ENSRNOG00000008944	Ext2	0.0103612	0.203085	0.235622	0.0919131	6.63794	0.0463441	0.00127123	0.0325209	0.0220001	0.0325209
722	ENSRNOG00000020878	Keap1	0.0103768	0.203085	0.19484	0.0760197	6.70422	0.0287482	0.00110471	0.0188505	0.0220113	0.0220113
723	ENSRNOG00000032258	Swt1	0.0103682	0.203085	-0.263872	0.102942	5.91885	0.0581299	0.00241704	0.0399713	0.0242544	0.0399713
724	ENSRNOG00000055178	AABR07058124.4	0.0105109	0.204211	0.273369	0.106845	4.87473	0.0538949	0.00771371	0.0286792	0.0379499	0.0379499
725	ENSRNOG00000002373	Akap1	0.0105158	0.204211	0.195723	0.0765025	7.07703	0.0233222	0.000777101	0.0132659	0.0226334	0.0226334
726	ENSRNOG00000000633	Rhobtb1	0.0105017	0.204211	-0.644601	0.25191	6.46233	0.347715	0.00148074	0.252354	0.0221581	0.252354
727	ENSRNOG00000017208	Cspg4	0.0105104	0.204211	0.957249	0.374134	1.47131	0.766933	0.231562	0.328345	0.318407	0.328345
728	ENSRNOG00000004448	Acss3	0.0105751	0.20457	-0.320486	0.125365	8.08193	0.0860639	0.000275603	0.0625896	0.0260815	0.0625896
729	ENSRNOG00000014761	Rasd2	0.0105777	0.20457	-1.59475	0.623841	1.75657	2.13113	0.162766	1.39394	0.252787	1.39394
730	ENSRNOG00000004921	Nusap1	0.0105687	0.20457	-0.469724	0.183727	3.24174	0.184858	0.0448448	0.0901772	0.0875174	0.0901772
731	ENSRNOG00000017708	AABR07073038.1	0.0106596	0.205873	0.201612	0.0789502	7.64726	0.0283378	0.000442041	0.0183063	0.0244905	0.0244905
732	ENSRNOG00000009183	Szrd1	0.0107031	0.206429	0.196451	0.0769717	7.18348	0.0254513	0.0007612	0.0154816	0.0229373	0.0229373
733	ENSRNOG00000021170	Plekho1	0.0107212	0.206496	0.293072	0.114855	4.79675	0.0721534	0.00891996	0.043847	0.0394366	0.043847
734	ENSRNOG00000001086	Vps37b	0.0107722	0.207028	0.429709	0.168513	5.26045	0.155254	0.0056864	0.1079	0.0311297	0.1079
735	ENSRNOG00000019552	Lsm7	0.0108136	0.207028	0.257257	0.100938	5.09299	0.0518792	0.00684635	0.0298296	0.0339075	0.0339075
736	ENSRNOG00000016690	Idi1	0.0107972	0.207028	-0.943166	0.369986	7.33515	0.748271	0.00126045	0.546298	0.0234236	0.546298
737	ENSRNOG00000000878	Slc44a4	0.0108221	0.207028	-0.539893	0.211857	3.75603	0.245293	0.0270299	0.152503	0.0673751	0.152503
738	ENSRNOG00000018293	Strip1	0.0108077	0.207028	0.25589	0.100394	5.73518	0.0550893	0.00339851	0.0369172	0.0256795	0.0369172
739	ENSRNOG00000021469	Ccdc14	0.0108796	0.207566	-0.27513	0.10804	4.82217	0.0533551	0.00774726	0.0277914	0.0389437	0.0389437
740	ENSRNOG00000031138	Irgm	0.0108768	0.207566	0.538286	0.211372	6.5195	0.244065	0.00163285	0.177079	0.022077	0.177079
741	ENSRNOG00000056038	Ehbp1l1	0.0109279	0.208205	0.271914	0.106843	5.05081	0.0623338	0.00985686	0.0358044	0.0346636	0.0358044
742	ENSRNOG00000032778	Bub1	0.0109491	0.208329	-0.378816	0.148887	3.82521	0.113116	0.0234984	0.056697	0.0651712	0.0651712
743	ENSRNOG00000017854	Ucp2	0.0110075	0.208877	0.409004	0.160869	5.65934	0.141224	0.00368527	0.0998304	0.0263816	0.0998304
744	ENSRNOG00000010421	Wdr91	0.011004	0.208877	0.395416	0.155518	5.6484	0.131989	0.00388331	0.0928605	0.0264878	0.0928605
745	ENSRNOG00000026898	Zbtb8b	0.0110497	0.209115	1.0234	0.402736	1.48244	0.884827	0.246135	0.40265	0.315529	0.40265
746	ENSRNOG00000005234	Gxylt1	0.0110396	0.209115	-0.239755	0.0943379	5.75382	0.0485539	0.00285858	0.03274	0.0255162	0.03274
747	ENSRNOG00000019075	Stat5b	0.0112056	0.209269	0.308664	0.121702	6.07162	0.0807022	0.002744	0.0565017	0.0233951	0.0565017
748	ENSRNOG00000004145	Prorsd1	0.0111673	0.209269	-0.264709	0.104322	4.9466	0.0464153	0.00693929	0.0227711	0.0365931	0.0365931
749	ENSRNOG00000021004	Rasip1	0.0110955	0.209269	0.293614	0.115611	4.61823	0.0578751	0.0102378	0.0271399	0.0432257	0.0432257
750	ENSRNOG00000020161	Zbtb7a	0.011241	0.209269	0.213978	0.0844055	5.76456	0.038068	0.00307318	0.0246321	0.025424	0.025424
751	ENSRNOG00000009820	Bnip3l	0.0112117	0.209269	-0.198136	0.0781282	7.44553	0.0183197	0.000622203	0.00778959	0.0237939	0.0237939
752	ENSRNOG00000010947	Mmp14	0.0111141	0.209269	0.4914	0.193534	6.92703	0.204227	0.0010334	0.148788	0.0222856	0.148788
753	ENSRNOG00000029543	Cish	0.0112324	0.209269	1.33754	0.527549	5.54922	1.51609	0.0077456	1.10549	0.0274986	1.10549
754	ENSRNOG00000015589	Smyd5	0.0111771	0.209269	0.292495	0.115286	4.95399	0.0724338	0.00729909	0.0458648	0.0364544	0.0458648
755	ENSRNOG00000011026	Irf2bpl	0.0112033	0.209269	0.342917	0.135204	5.35535	0.0996037	0.00482138	0.0682991	0.0297634	0.0682991
756	ENSRNOG00000014059	Odf2l	0.0111426	0.209269	-0.518245	0.204178	6.73652	0.227259	0.0012346	0.165521	0.0220295	0.165521
757	ENSRNOG00000004837	Limd1	0.0112209	0.209269	0.223284	0.0880547	5.66747	0.0422418	0.00362718	0.0273873	0.0263036	0.0273873
758	ENSRNOG00000033792	RGD1565622	0.0111753	0.209269	-0.341218	0.134488	4.79045	0.0985722	0.0087972	0.0635504	0.0395605	0.0635504
759	ENSRNOG00000004440	Fignl1	0.0112505	0.209269	-0.755992	0.298243	2.45782	0.484482	0.11259	0.243206	0.147172	0.243206
760	ENSRNOG00000055023	AABR07006258.2	0.0112658	0.209277	-0.416814	0.164466	3.73347	0.12994	0.0400859	0.0494978	0.0681103	0.0681103
761	ENSRNOG00000058677	Lsm8	0.0113701	0.209307	-0.221319	0.0874391	5.58651	0.0373532	0.00347374	0.0225528	0.0271087	0.0271087
762	ENSRNOG00000007679	Cyth4	0.011386	0.209307	0.284838	0.112556	4.72893	0.0564362	0.00986641	0.0274202	0.0408093	0.0408093
763	ENSRNOG00000019367	Dclre1b	0.0113492	0.209307	-0.272145	0.107493	5.12365	0.0628875	0.0113129	0.0349058	0.0333699	0.0349058
764	ENSRNOG00000013002	Gpbp1	0.0113031	0.209307	-0.195396	0.0771344	7.13324	0.0252451	0.00100982	0.0151301	0.022789	0.022789
765	ENSRNOG00000001409	Gnb2	0.011333	0.209307	0.204623	0.0808064	7.34972	0.0355429	0.000686171	0.0254325	0.0234721	0.0254325
766	ENSRNOG00000007512	Srp14	0.0113283	0.209307	-0.192856	0.0761552	6.72521	0.0208911	0.00117628	0.0105804	0.0220222	0.0220222
767	ENSRNOG00000052541	LOC689039	0.0113132	0.209307	1.1338	0.447635	1.30869	1.08876	0.437729	0.361513	0.363781	0.363781
768	ENSRNOG00000049517	Tnfaip3	0.0113723	0.209307	-0.542193	0.214217	3.84563	0.249711	0.0253106	0.158245	0.0645336	0.158245
769	ENSRNOG00000005907	Rad18	0.0114323	0.209612	-0.511401	0.202199	3.60052	0.222376	0.0370032	0.126534	0.0726446	0.126534
770	ENSRNOG00000000262	Zfp821	0.0114285	0.209612	0.36232	0.143248	4.15893	0.111615	0.0189421	0.063138	0.0552128	0.063138
771	ENSRNOG00000016217	Gtpbp4	0.0114523	0.209706	-0.201832	0.0798201	6.25078	0.0277288	0.00281309	0.0152574	0.0226719	0.0226719
772	ENSRNOG00000009163	Fam133b	0.0114696	0.209751	-0.331571	0.131156	4.28374	0.0746542	0.0171114	0.0314641	0.0516966	0.0516966
773	ENSRNOG00000020603	Angptl6	0.0115166	0.209796	0.406849	0.161025	5.50036	0.140942	0.00560975	0.0981067	0.0280255	0.0981067
774	ENSRNOG00000015921	Esco2	0.0115149	0.209796	-0.718838	0.2845	2.42746	0.43997	0.111503	0.212257	0.150497	0.212257
775	ENSRNOG00000002669	Cluh	0.0115088	0.209796	0.189368	0.0749421	6.90248	0.0246618	0.00022549	0.0159521	0.0222398	0.0222398
776	ENSRNOG00000058663	Suz12	0.0115491	0.210117	-0.248008	0.0981965	5.82548	0.052401	0.00318262	0.0353876	0.0249265	0.0353876
777	ENSRNOG00000057056	AABR07015729.1	0.0115706	0.210237	-0.193773	0.0767424	6.61899	0.029705	0.00155379	0.019545	0.0220038	0.0220038
778	ENSRNOG00000046763	Adssl1	0.0116031	0.210274	0.374571	0.148404	5.52942	0.119636	0.00420531	0.0838898	0.0277101	0.0838898
779	ENSRNOG00000027125	Mboat1	0.0116113	0.210274	-0.315095	0.124852	5.09032	0.0846716	0.00601323	0.0563392	0.0339549	0.0563392
780	ENSRNOG00000021463	Ppara	0.0116173	0.210274	-0.638848	0.253153	6.24305	0.348091	0.00242728	0.253919	0.0226974	0.253919
781	ENSRNOG00000001679	Gabrr3	0.0116514	0.21062	-0.894471	0.354593	1.73605	0.682768	0.188937	0.314007	0.256979	0.314007
782	ENSRNOG00000013179	Tinagl1	0.0117002	0.211232	0.282829	0.112186	5.61361	0.0683182	0.00417052	0.0461727	0.0268326	0.0461727
783	ENSRNOG00000000940	Flt1	0.0117263	0.211325	0.222975	0.0884725	5.54921	0.0402345	0.00381082	0.0250925	0.0274987	0.0274987
784	ENSRNOG00000000476	Zbtb22	0.0117353	0.211325	0.230925	0.0916369	5.42483	0.0437048	0.00470992	0.0268805	0.0288793	0.0288793
785	ENSRNOG00000024953	RGD1559441	0.0117518	0.211353	-0.308658	0.122507	4.45548	0.0794307	0.0128855	0.0449989	0.0471464	0.0471464
786	ENSRNOG00000004823	Dock4	0.0117818	0.211622	-0.310446	0.123261	5.25599	0.0824216	0.00554523	0.0552274	0.031198	0.0552274
787	ENSRNOG00000005218	Sf3a1	0.0117972	0.211629	0.205251	0.0815084	5.97102	0.0299122	0.00264391	0.0173683	0.0239306	0.0239306
788	ENSRNOG00000018450	LOC100911440	0.0118402	0.211862	-0.702253	0.279018	5.3714	0.422154	0.094626	0.216779	0.02955	0.216779
789	ENSRNOG00000020543	Nosip	0.0118315	0.211862	0.270887	0.107617	5.96313	0.0628055	0.00290941	0.0434165	0.0239771	0.0434165
790	ENSRNOG00000015517	Zfp444	0.0119236	0.212546	0.212337	0.0844486	5.87472	0.0368356	0.00396851	0.0226162	0.0245578	0.0245578
791	ENSRNOG00000012415	Mpc1	0.0118983	0.212546	-0.210481	0.0836855	8.51857	0.0349671	0.000205348	0.0246016	0.0278077	0.0278077
792	ENSRNOG00000030888	Rela	0.0119133	0.212546	0.194586	0.0773792	6.61838	0.0324504	0.00137255	0.0225776	0.022004	0.0225776
793	ENSRNOG00000047699	Snai2	0.0119632	0.212715	-0.393539	0.156587	5.27043	0.132839	0.00555054	0.0925275	0.030978	0.0925275
794	ENSRNOG00000032026	AABR07058914.1	0.0119604	0.212715	0.45166	0.179707	3.26295	0.122388	0.0426869	0.0301584	0.0864917	0.0864917
795	ENSRNOG00000004255	Usf1	0.0120284	0.213606	0.216058	0.0860341	6.26132	0.0400819	0.00178487	0.0278226	0.022638	0.0278226
796	ENSRNOG00000045952	Ephb4	0.0120764	0.213909	0.226058	0.0900665	6.67425	0.043912	0.00123259	0.0312153	0.0220017	0.0312153
797	ENSRNOG00000019244	Mxra8	0.0120902	0.213909	0.285762	0.113872	4.64979	0.064688	0.00935226	0.0366249	0.0425151	0.0425151
798	ENSRNOG00000016109	Neurl4	0.0120909	0.213909	0.226775	0.0903674	6.15899	0.0442013	0.00202207	0.030643	0.0230072	0.030643
799	ENSRNOG00000013720	Aebp1	0.0121207	0.21416	0.358024	0.142718	4.96622	0.110224	0.0080737	0.0734002	0.036225	0.0734002
800	ENSRNOG00000009303	Zwilch	0.0121376	0.21416	-0.594292	0.236947	2.92242	0.303787	0.0847648	0.139812	0.106319	0.139812
801	ENSRNOG00000008604	Nsfl1c	0.0121506	0.21416	0.192203	0.0766439	7.07493	0.0267776	0.000869263	0.0172661	0.0226279	0.0226279
802	ENSRNOG00000008377	Wdtc1	0.0121759	0.214338	0.233109	0.0929829	7.33911	0.0467683	0.000654343	0.033929	0.0234368	0.033929
803	ENSRNOG00000012378	Dbnl	0.0122378	0.214624	0.196493	0.0784336	6.23384	0.0169651	0.00187887	0.00526677	0.0227284	0.0227284
804	ENSRNOG00000024437	Blcap	0.012213	0.214624	0.201693	0.0804864	6.48424	0.0350328	0.00142155	0.0244907	0.0221242	0.0244907
805	ENSRNOG00000018689	RGD1305464	0.0122339	0.214624	0.722526	0.288396	5.24144	0.449722	0.0103223	0.322367	0.0314233	0.322367
806	ENSRNOG00000021087	Lgi4	0.0122731	0.214977	-0.872748	0.348515	1.97778	0.656577	0.208165	0.277685	0.212103	0.277685
807	ENSRNOG00000006833	Rb1cc1	0.0122995	0.215173	-0.264259	0.105559	6.90512	0.0602214	0.00105639	0.0435142	0.0222445	0.0435142
808	ENSRNOG00000021440	Pptc7	0.0123239	0.215334	-0.280524	0.112087	6.15448	0.0678889	0.00228772	0.0479665	0.0230256	0.0479665
809	ENSRNOG00000012354	Trim23	0.0123493	0.215509	-0.197639	0.0789922	6.11427	0.0295512	0.00176191	0.0187398	0.0231972	0.0231972
810	ENSRNOG00000042758	Tmem243	0.0124054	0.215777	-0.198208	0.0792707	6.15307	0.0257649	0.00210404	0.0142765	0.0230313	0.0230313
811	ENSRNOG00000002520	Litaf	0.0124257	0.215777	0.513243	0.205312	7.15648	0.227617	0.000843487	0.167769	0.0228566	0.167769
812	ENSRNOG00000032871	Mlc1	0.0124154	0.215777	-1.95851	0.78337	6.19908	3.31391	0.0128996	2.44178	0.022852	2.44178
813	ENSRNOG00000051948	Hcfc1	0.0123853	0.215777	0.192267	0.0768768	6.53475	0.027735	0.00158057	0.0175737	0.0220596	0.0220596
814	ENSRNOG00000008392	Sbf1	0.0125485	0.217641	0.190978	0.0765035	7.01241	0.026471	0.00094071	0.0170003	0.0224704	0.0224704
815	ENSRNOG00000014278	Zfp710	0.012588	0.218058	0.37169	0.148961	3.85783	0.0960444	0.0246023	0.03883	0.0641551	0.0641551
816	ENSRNOG00000033299	Mt-atp8	0.012645	0.218095	-0.232291	0.0931543	9.99549	0.0414717	4.73347e-05	0.0289698	0.0346636	0.0346636
817	ENSRNOG00000018567	Slc20a1	0.0126768	0.218095	-0.234102	0.0939144	6.3699	0.047542	0.0016814	0.0335982	0.0223401	0.0335982
818	ENSRNOG00000011817	Rpl22l1	0.0126427	0.218095	-0.287768	0.115399	6.3066	0.0717995	0.00177028	0.0514976	0.0225024	0.0514976
819	ENSRNOG00000001123	RGD1562310	0.0126682	0.218095	-0.379505	0.15223	4.76822	0.124923	0.00894547	0.083751	0.0400038	0.083751
820	ENSRNOG00000028548	Ccl9	0.0126428	0.218095	-0.22301	0.0894303	9.44389	0.034285	7.83338e-05	0.022446	0.0319128	0.0319128
821	ENSRNOG00000030597	Ankrd52	0.0126828	0.218095	0.192165	0.0770955	6.43635	0.0210363	0.00157204	0.0104162	0.0222028	0.0222028
822	ENSRNOG00000008830	Nfe2l1	0.0127137	0.218361	0.193012	0.0774624	6.74694	0.0323359	0.00113896	0.0228627	0.0220371	0.0228627
823	ENSRNOG00000049814	LOC100910882	0.0127637	0.218421	-0.29221	0.117339	6.9941	0.0741722	0.00667748	0.0483966	0.0224277	0.0483966
824	ENSRNOG00000009057	Sec62	0.0127501	0.218421	-0.192922	0.0774575	7.30515	0.0185805	0.000674362	0.00859938	0.0233243	0.0233243
825	ENSRNOG00000051056	AABR07063279.1	0.0127344	0.218421	0.937224	0.376227	4.47022	0.762678	0.0177642	0.548423	0.0467746	0.548423
826	ENSRNOG00000003837	Mif4gd	0.0128158	0.219048	0.284836	0.114445	6.29298	0.0705329	0.00199188	0.0503986	0.0225414	0.0503986
827	ENSRNOG00000046996	Pea15	0.0129115	0.220417	0.237036	0.0953407	5.26668	0.0401628	0.00532452	0.0216539	0.0310349	0.0310349
828	ENSRNOG00000012957	Sh3glb1	0.0130295	0.221972	-0.189797	0.0764398	7.02467	0.0207093	0.000872212	0.011024	0.0224999	0.0224999
829	ENSRNOG00000030269	Atp2b2	0.013039	0.221972	0.772698	0.311233	5.10036	0.520849	0.00988694	0.377576	0.0337773	0.377576
830	ENSRNOG00000021392	Noc2l	0.0130498	0.221972	0.194519	0.078359	6.2603	0.0282507	0.00191934	0.0175385	0.0226412	0.0226412
831	ENSRNOG00000055015	AABR07015559.1	0.0131811	0.22233	-0.510174	0.205812	5.59429	0.227546	0.0136997	0.155734	0.0270289	0.155734
832	ENSRNOG00000003546	Tnfrsf12a	0.0131449	0.22233	0.366319	0.14772	3.85122	0.112152	0.0229252	0.0588976	0.0643598	0.0643598
833	ENSRNOG00000020676	Ppp1r14a	0.0131441	0.22233	0.325363	0.131203	4.67876	0.0924964	0.00980734	0.0590499	0.0418779	0.0590499
834	ENSRNOG00000018231	Nacc2	0.0131603	0.22233	0.220704	0.0890149	5.51641	0.0379609	0.00384407	0.0229111	0.0278505	0.0278505
835	ENSRNOG00000045593	LOC100909830	0.0131517	0.22233	1.86822	0.753427	1.16785	3.04997	1.31415	0.956453	0.408554	0.956453
836	ENSRNOG00000009609	LOC299312	0.0131695	0.22233	-0.257327	0.103796	5.25082	0.0459402	0.0118169	0.0184857	0.0312777	0.0312777
837	ENSRNOG00000005388	Rassf3	0.0131152	0.22233	0.201116	0.0810746	8.06105	0.0326798	0.000290166	0.0231674	0.0260022	0.0260022
838	ENSRNOG00000061270	Git1	0.0131972	0.222336	0.198843	0.0802303	6.09227	0.025309	0.00245039	0.0133696	0.0232972	0.0232972
839	ENSRNOG00000001397	Rbm19	0.0132775	0.222765	0.230973	0.0932758	5.34856	0.0290238	0.00494617	0.0109083	0.0298553	0.0298553
840	ENSRNOG00000011680	Il16	0.0132566	0.222765	0.344105	0.138931	4.04219	0.0597415	0.0185959	0.011582	0.0586116	0.0586116
841	ENSRNOG00000047606	Bcl2a1	0.0132879	0.222765	0.404155	0.163232	3.71513	0.143031	0.0310889	0.0754897	0.0687144	0.0754897
842	ENSRNOG00000055647	Rbfa	0.0133191	0.222765	0.194592	0.0786193	6.25977	0.0306657	0.00208107	0.0199561	0.0226429	0.0226429
843	ENSRNOG00000001524	Hat1	0.0133331	0.222765	-0.221598	0.0895437	5.5747	0.043029	0.00414825	0.0279241	0.027231	0.0279241
844	ENSRNOG00000059322	N4bp2l1	0.0133092	0.222765	-0.507968	0.205207	5.62817	0.226019	0.0039563	0.164484	0.026687	0.164484
845	ENSRNOG00000001926	Cldn1	0.0133051	0.222765	0.849123	0.343011	6.29307	0.63152	0.00232937	0.468297	0.0225411	0.468297
846	ENSRNOG00000006619	Dnajc9	0.0135438	0.223443	-0.217847	0.0882278	5.56703	0.028203	0.00382558	0.0128327	0.027311	0.027311
847	ENSRNOG00000021131	Mindy1	0.0135386	0.223443	0.197231	0.0798738	6.71085	0.0341913	0.00123901	0.0242803	0.0220144	0.0242803
848	ENSRNOG00000004415	Togaram1	0.0134707	0.223443	-0.265457	0.107426	5.73426	0.0618749	0.00343749	0.0427236	0.0256876	0.0427236
849	ENSRNOG00000018781	Map1s	0.0135083	0.223443	0.327489	0.132582	4.2446	0.0741065	0.0175294	0.0312277	0.052783	0.052783
850	ENSRNOG00000009789	Topbp1	0.0135237	0.223443	-0.37445	0.151619	5.99651	0.123214	0.00286709	0.0890867	0.0237855	0.0890867
851	ENSRNOG00000022143	Dusp23	0.0134061	0.223443	0.299728	0.12121	4.4315	0.0584093	0.0110092	0.0259046	0.0477583	0.0477583
852	ENSRNOG00000011146	Gyg1	0.0135636	0.223443	-0.239037	0.0968303	5.18895	0.042531	0.00523903	0.0240045	0.0322654	0.0322654
853	ENSRNOG00000025145	Rmdn1	0.0134504	0.223443	-0.188039	0.0760795	6.62658	0.0289082	0.00115044	0.0197201	0.0220019	0.0220019
854	ENSRNOG00000051390	AABR07035064.1	0.0134472	0.223443	-0.447624	0.1811	4.59733	0.175874	0.00796852	0.12322	0.0437055	0.12322
855	ENSRNOG00000015229	Zc3h4	0.0135576	0.223443	0.197206	0.07988	6.12911	0.0224646	0.00239113	0.0105666	0.0231322	0.0231322
856	ENSRNOG00000057986	AABR07034980.2	0.0134472	0.223443	-0.447624	0.1811	4.59733	0.175874	0.00796852	0.12322	0.0437055	0.12322
857	ENSRNOG00000018119	Dhx32	0.0135036	0.223443	0.201921	0.0817427	6.02503	0.0356674	0.0030966	0.0234693	0.0236309	0.0236309
858	ENSRNOG00000039861	LOC690617	0.0136472	0.224404	0.46178	0.187227	3.16979	0.173193	0.0490406	0.075597	0.091175	0.091175
859	ENSRNOG00000021314	Fdft1	0.0136537	0.224404	-0.322096	0.130602	8.20655	0.0913443	0.000261509	0.0679657	0.0265608	0.0679657
860	ENSRNOG00000043102	Bahcc1	0.0137157	0.224482	0.370381	0.150279	4.64344	0.120895	0.0102358	0.0800993	0.0426567	0.0800993
861	ENSRNOG00000055226	Dab2ip	0.0137166	0.224482	0.20257	0.0821916	6.98331	0.0361629	0.000881833	0.02614	0.0224033	0.02614
862	ENSRNOG00000004681	Eny2	0.0137277	0.224482	-0.188135	0.0763439	6.74994	0.0311979	0.00109952	0.022214	0.0220394	0.022214
863	ENSRNOG00000012934	Arhgef7	0.013738	0.224482	0.189674	0.0769768	6.49012	0.0284777	0.00158597	0.0186469	0.0221157	0.0221157
864	ENSRNOG00000008802	Dnajc11	0.0137289	0.224482	0.205762	0.083498	5.89048	0.0360403	0.00344122	0.0230767	0.0244464	0.0244464
865	ENSRNOG00000012733	Ankrd12	0.0137713	0.224767	-0.440272	0.178742	5.67251	0.170966	0.00349197	0.124303	0.0262555	0.124303
866	ENSRNOG00000001516	Rapgef4	0.0138401	0.225629	-0.299997	0.121881	6.89178	0.0794584	0.000962772	0.0584575	0.0222209	0.0584575
867	ENSRNOG00000043007	Rcn3	0.0139065	0.225843	0.320691	0.13038	4.62465	0.0908872	0.01117	0.0568256	0.0430797	0.0568256
868	ENSRNOG00000009850	St3gal4	0.0139296	0.225843	0.244038	0.0992398	5.95388	0.052649	0.00257837	0.0368157	0.0240327	0.0368157
869	ENSRNOG00000017692	Ppp1r37	0.0138906	0.225843	0.187838	0.0763543	6.9908	0.0230017	0.000899778	0.013664	0.0224202	0.0224202
870	ENSRNOG00000001483	Rcc1l	0.0139161	0.225843	0.222517	0.0904753	5.89707	0.0437639	0.00293527	0.0298078	0.0244008	0.0298078
871	ENSRNOG00000017837	Znf48	0.0139332	0.225843	0.302773	0.123129	4.41934	0.0616483	0.0125717	0.0272882	0.0480716	0.0480716
872	ENSRNOG00000018906	Ghdc	0.0139597	0.226012	0.324583	0.132035	5.1496	0.093179	0.00636469	0.0633688	0.0329239	0.0633688
873	ENSRNOG00000011241	Tfdp2	0.0139759	0.226017	-0.237833	0.0967636	5.22597	0.0324197	0.00578591	0.0127881	0.0316669	0.0316669
874	ENSRNOG00000006588	Meox2	0.0139997	0.226141	-0.486883	0.19814	5.00227	0.209783	0.00730202	0.149735	0.0355537	0.149735
875	ENSRNOG00000014513	Rexo5	0.0140349	0.226193	-0.481172	0.195888	3.06542	0.190573	0.0564573	0.0815773	0.0970305	0.0970305
876	ENSRNOG00000020130	Arhgef1	0.014032	0.226193	0.187326	0.0762593	6.82876	0.0187727	0.00113817	0.00894935	0.0221237	0.0221237
877	ENSRNOG00000020179	Nt5c2	0.0140662	0.226439	-0.214578	0.0873843	6.05823	0.0407862	0.00237217	0.0281719	0.0234608	0.0281719
878	ENSRNOG00000004777	Esf1	0.0140928	0.226609	-0.206783	0.0842331	5.78361	0.0378913	0.00286057	0.0255203	0.0252637	0.0255203
879	ENSRNOG00000004131	Pkn1	0.0141424	0.227147	0.193658	0.0789274	6.18304	0.0218671	0.00200571	0.010708	0.0229124	0.0229124
880	ENSRNOG00000012543	Mcm3	0.0142343	0.227444	-0.72444	0.295534	3.69505	0.46602	0.0340615	0.315299	0.0693832	0.315299
881	ENSRNOG00000014197	Tmem51	0.0142278	0.227444	0.308753	0.125947	4.99772	0.0846412	0.0078855	0.0555648	0.035638	0.0555648
882	ENSRNOG00000010799	Noct	0.0142335	0.227444	-1.0622	0.433319	5.00657	1.00187	0.00916698	0.741896	0.0354742	0.741896
883	ENSRNOG00000009640	Psmf1	0.0141773	0.227444	0.219664	0.0895587	7.12977	0.0428114	0.000820943	0.0312621	0.0227791	0.0312621
884	ENSRNOG00000038933	Spcs3	0.0142414	0.227444	-0.23482	0.0958013	8.51444	0.0489682	0.000205131	0.0365064	0.0277907	0.0365064
885	ENSRNOG00000032420	AC108595.1	0.0143092	0.228268	-1.43059	0.584057	3.2033	1.81928	0.117963	1.24653	0.0894364	1.24653
886	ENSRNOG00000014658	Zfp423	0.0143843	0.228541	0.569226	0.232573	2.67853	0.266706	0.0907806	0.102399	0.12558	0.12558
887	ENSRNOG00000003191	Bhlhb9	0.0143702	0.228541	-0.306324	0.125139	4.74967	0.0834852	0.00946159	0.0531771	0.0403806	0.0531771
888	ENSRNOG00000042126	Lsm5	0.0143543	0.228541	-0.276436	0.112911	4.76689	0.0497808	0.0109647	0.0205385	0.0400305	0.0400305
889	ENSRNOG00000005428	Ctbp1	0.0143911	0.228541	0.186406	0.0761665	6.83371	0.0208621	0.00107488	0.0113496	0.0221304	0.0221304
890	ENSRNOG00000010265	Ada	0.0144184	0.228718	0.382575	0.156366	3.6747	0.126959	0.027732	0.0664777	0.0700688	0.0700688
891	ENSRNOG00000061715	LOC103689993	0.0144542	0.228772	-1.65004	0.674649	3.61694	2.42526	0.47055	1.35005	0.0720633	1.35005
892	ENSRNOG00000001149	Pxn	0.0144509	0.228772	0.186983	0.0764491	6.60625	0.0293325	0.00136982	0.0200685	0.022008	0.022008
893	ENSRNOG00000014311	Slc7a8	0.014498	0.22918	0.332193	0.135884	4.18726	0.0964266	0.0194557	0.0523293	0.0544022	0.0544022
894	ENSRNOG00000015967	Sh3bgrl3	0.0145125	0.22918	0.300783	0.123054	5.2393	0.0806564	0.00539829	0.0551706	0.0314568	0.0551706
895	ENSRNOG00000021555	Mis18a	0.0145619	0.229192	-0.557124	0.22804	2.75008	0.223607	0.0885393	0.0623576	0.11947	0.11947
896	ENSRNOG00000005809	Arhgdib	0.0145456	0.229192	0.345299	0.141313	5.30804	0.106348	0.00487573	0.0750022	0.030423	0.0750022
897	ENSRNOG00000032297	Msmo1	0.0145506	0.229192	-0.721517	0.295295	8.23029	0.464367	0.000373717	0.348423	0.0266533	0.348423
898	ENSRNOG00000010653	Elmsan1	0.0145921	0.229411	-0.213262	0.0873186	5.64244	0.0405932	0.00312066	0.0273775	0.026546	0.0273775
899	ENSRNOG00000008897	Gga1	0.0146648	0.230298	0.189302	0.0775651	6.39076	0.0262851	0.001772	0.0161521	0.0222934	0.0222934
900	ENSRNOG00000031824	Slc44a2	0.0148195	0.232468	0.223756	0.0918252	5.44127	0.0448301	0.00440568	0.0293218	0.0286858	0.0293218
901	ENSRNOG00000056596	Alas1	0.0148807	0.233027	-0.490163	0.201277	8.27395	0.215316	0.00028854	0.161761	0.0268245	0.161761
902	ENSRNOG00000017941	Optn	0.0148881	0.233027	-0.194219	0.0797583	7.6928	0.0273433	0.000794217	0.0177248	0.0246514	0.0246514
903	ENSRNOG00000012638	Ciao1	0.0149127	0.233153	0.195336	0.0802367	6.03878	0.0269162	0.00219255	0.0157445	0.0235592	0.0235592
904	ENSRNOG00000028017	Tmem109	0.0149516	0.233503	0.258364	0.106167	5.7087	0.0598808	0.00335934	0.0417267	0.0259178	0.0417267
905	ENSRNOG00000039852	Cactin	0.0150499	0.234477	0.236484	0.0972713	5.5357	0.0502369	0.00396339	0.0338834	0.0276427	0.0338834
906	ENSRNOG00000051860	AC114343.1	0.0150638	0.234477	-0.246383	0.101357	8.80797	0.0545413	0.000467124	0.0406258	0.029025	0.0406258
907	ENSRNOG00000021525	Nbeal1	0.0150418	0.234477	-0.289437	0.119043	4.99519	0.0752452	0.00701929	0.0496652	0.0356849	0.0496652
908	ENSRNOG00000021181	Sf3b4	0.0150918	0.234654	0.287477	0.118295	5.64846	0.0742815	0.00350485	0.0524702	0.0264872	0.0524702
909	ENSRNOG00000021628	Wdr89	0.0151399	0.234769	-0.286417	0.117915	4.55865	0.0706236	0.0110034	0.0412263	0.0446123	0.0446123
910	ENSRNOG00000012067	Fam111a	0.015149	0.234769	-0.72548	0.298699	2.11276	0.421482	0.16595	0.135261	0.190935	0.190935
911	ENSRNOG00000062291	AABR07012058.2	0.0151303	0.234769	-0.796373	0.327827	2.13884	0.484241	0.242753	0.0948739	0.187131	0.187131
912	ENSRNOG00000001710	Abcf3	0.015173	0.234882	0.185541	0.0764102	6.86526	0.0297383	0.00117713	0.0208495	0.022177	0.022177
913	ENSRNOG00000033318	Rfxank	0.0151976	0.235005	0.246072	0.101363	5.09014	0.0312723	0.00713978	0.00906579	0.033958	0.033958
914	ENSRNOG00000033619	Apof	0.015234	0.235239	-0.349593	0.144057	9.14641	0.110066	0.000106132	0.0829036	0.0305249	0.0829036
915	ENSRNOG00000005123	Emc2	0.015246	0.235239	-0.191267	0.0788247	6.24144	0.0307281	0.00215055	0.0203202	0.0227028	0.0227028
916	ENSRNOG00000025702	Kdm2b	0.0152648	0.235271	0.229819	0.0947304	5.28114	0.0398094	0.00507812	0.0224843	0.0308173	0.0308173
917	ENSRNOG00000056009	Rab11fip5	0.0153443	0.236239	0.325619	0.134323	5.01366	0.0956333	0.0096993	0.0624713	0.0353433	0.0624713
918	ENSRNOG00000013982	Hsd17b2	0.0153993	0.236828	-0.843058	0.347961	9.37528	0.641553	0.00011071	0.484198	0.0315869	0.484198
919	ENSRNOG00000031053	Mt-nd4l	0.0154449	0.237012	-0.230603	0.0952206	9.65965	0.0480307	0.000194344	0.0360735	0.0329611	0.0360735
920	ENSRNOG00000008738	Tp53i11	0.0154298	0.237012	0.326565	0.134826	5.15836	0.0963029	0.00560201	0.0671097	0.0327754	0.0671097
921	ENSRNOG00000046560	AC109096.1	0.0154623	0.237021	0.394831	0.163061	3.55011	0.126845	0.0318846	0.0594804	0.0744715	0.0744715
922	ENSRNOG00000011927	Sdc3	0.0154935	0.237063	0.364729	0.150675	6.14302	0.120231	0.00205831	0.0887533	0.023073	0.0887533
923	ENSRNOG00000002592	Rps6ka6	0.0154986	0.237063	-0.65681	0.271351	2.22588	0.371607	0.119463	0.15543	0.175063	0.175063
924	ENSRNOG00000061832	Slc35a3	0.015562	0.237775	-0.210889	0.087179	6.31011	0.0402337	0.00211689	0.0282838	0.0224925	0.0282838
925	ENSRNOG00000002208	Shroom3	0.0157674	0.238259	0.20975	0.0868798	5.63903	0.0394685	0.00361285	0.0261048	0.0265795	0.0265795
926	ENSRNOG00000001183	Hnf1a	0.0159112	0.238259	0.236603	0.098137	6.55975	0.0508835	0.00138752	0.0371359	0.0220361	0.0371359
927	ENSRNOG00000004971	Txlng	0.0158441	0.238259	-0.370133	0.153424	5.2833	0.124411	0.00575018	0.0884051	0.0307852	0.0884051
928	ENSRNOG00000039730	Orai3	0.0157191	0.238259	0.191402	0.0792433	6.1614	0.0329051	0.00212047	0.0226679	0.0229975	0.0229975
929	ENSRNOG00000016152	Dek	0.0157451	0.238259	-0.190895	0.0790532	6.96155	0.0330487	0.00100576	0.0239919	0.0223558	0.0239919
930	ENSRNOG00000017548	Fam53a	0.0158531	0.238259	0.240259	0.0995983	5.11587	0.0314276	0.00617406	0.0110056	0.0335052	0.0335052
931	ENSRNOG00000002956	Stim2	0.0158457	0.238259	-0.297618	0.123368	6.41241	0.0804402	0.00164562	0.0592327	0.0222484	0.0592327
932	ENSRNOG00000013520	Mat2a	0.0157576	0.238259	-0.259475	0.107466	6.49188	0.0610699	0.00161557	0.0445802	0.0221132	0.0445802
933	ENSRNOG00000028674	Fbxw5	0.0159143	0.238259	0.191951	0.0796189	7.27915	0.0334917	0.000733995	0.0246227	0.023239	0.0246227
934	ENSRNOG00000011800	F3	0.015787	0.238259	-0.411317	0.170402	3.83758	0.153519	0.0226483	0.0934989	0.0647843	0.0934989
935	ENSRNOG00000053306	Washc1	0.0158808	0.238259	0.209442	0.0868461	5.63072	0.0353498	0.00350738	0.0218342	0.0266616	0.0266616
936	ENSRNOG00000019283	P2ry2	0.0157852	0.238259	0.293262	0.121492	7.1048	0.0780387	0.000898799	0.058142	0.0227088	0.058142
937	ENSRNOG00000007993	Sh3tc1	0.0158541	0.238259	0.328568	0.136208	4.19604	0.0980512	0.0156433	0.0585668	0.0541521	0.0585668
938	ENSRNOG00000028176	Elmod2	0.015684	0.238259	-0.226853	0.0938887	6.57168	0.0466329	0.00155395	0.0337064	0.0220269	0.0337064
939	ENSRNOG00000001632	Brwd1	0.0158154	0.238259	-0.236874	0.0981596	6.47936	0.0509342	0.00156714	0.0369741	0.0221315	0.0369741
940	ENSRNOG00000015948	Slc1a5	0.0157491	0.238259	0.529178	0.219151	2.74174	0.246912	0.071947	0.112593	0.120161	0.120161
941	ENSRNOG00000047854	LOC108348072	0.0158685	0.238259	0.422149	0.175026	4.20758	0.16189	0.0106127	0.111923	0.0538248	0.111923
942	ENSRNOG00000051620	Tspan9	0.0158017	0.238259	0.219028	0.0907526	5.43645	0.0290069	0.0042022	0.01317	0.0287419	0.0287419
943	ENSRNOG00000010872	Ckb	0.0157055	0.238259	0.369478	0.152949	4.81432	0.123739	0.00893414	0.0846396	0.0390947	0.0846396
944	ENSRNOG00000049552	AABR07030903.1	0.0159339	0.238293	0.396559	0.164518	3.51922	0.0843885	0.0326398	0.0128452	0.0756254	0.0756254
945	ENSRNOG00000015602	Cdh2	0.0159503	0.238293	-0.199446	0.0827558	8.35378	0.0292373	0.000253329	0.019707	0.0271408	0.0271408
946	ENSRNOG00000009993	Dcps	0.0160064	0.238626	0.244626	0.101556	5.04023	0.0543459	0.00639868	0.0347314	0.034856	0.034856
947	ENSRNOG00000053084	Fuz	0.0159964	0.238626	0.280457	0.116421	4.66688	0.0715756	0.00968636	0.0445286	0.0421376	0.0445286
948	ENSRNOG00000013456	Ighmbp2	0.0160271	0.238683	0.231827	0.096262	5.22283	0.041974	0.00534868	0.024268	0.0317168	0.0317168
949	ENSRNOG00000005464	Lgalsl	0.0160699	0.239068	0.470135	0.195294	5.94328	0.201329	0.00297299	0.149586	0.024098	0.149586
950	ENSRNOG00000052604	LOC100361907	0.0161011	0.239279	-0.256198	0.106456	9.06622	0.0598125	0.000130742	0.0452005	0.030162	0.0452005
951	ENSRNOG00000027229	Slc35d2	0.0161691	0.239948	-0.283389	0.117829	6.35383	0.0732484	0.00206295	0.053472	0.0223783	0.053472
952	ENSRNOG00000001889	Comt	0.0161801	0.239948	-0.218444	0.0908356	9.6552	0.0415086	6.52907e-05	0.0307745	0.0329391	0.0329391
953	ENSRNOG00000002835	Luc7l3	0.0162705	0.240745	-0.345627	0.143844	6.702	0.109102	0.00137711	0.0813874	0.0220103	0.0813874
954	ENSRNOG00000020905	Hdac5	0.0163112	0.240745	0.190191	0.0791845	6.63269	0.0330547	0.00136232	0.0237184	0.0220008	0.0237184
955	ENSRNOG00000006244	Lztfl1	0.0163361	0.240745	-0.255744	0.106501	4.86746	0.0508195	0.00728307	0.0284793	0.0380871	0.0380871
956	ENSRNOG00000023778	Gcnt2	0.0163317	0.240745	-0.872205	0.363204	5.92064	0.695355	0.00367878	0.52399	0.0242426	0.52399
957	ENSRNOG00000028630	Ksr2	0.0163357	0.240745	0.587479	0.244648	4.91961	0.315484	0.0085418	0.230868	0.0371016	0.230868
958	ENSRNOG00000004259	Dohh	0.01633	0.240745	0.323377	0.134659	6.34983	0.0955822	0.00172896	0.0708027	0.0223881	0.0708027
959	ENSRNOG00000011315	Med16	0.0164259	0.241815	0.254091	0.105902	5.32268	0.0590865	0.0084501	0.0364105	0.0302142	0.0364105
960	ENSRNOG00000046774	AABR07045307.1	0.0165252	0.242066	-0.416411	0.173714	5.74148	0.158899	0.0190419	0.101665	0.0256238	0.101665
961	ENSRNOG00000049121	Bysl	0.0165107	0.242066	0.253598	0.105779	5.27607	0.058923	0.00522482	0.0395321	0.0308931	0.0395321
962	ENSRNOG00000019388	Egfl7	0.0164954	0.242066	0.252579	0.105339	5.36862	0.0584388	0.00482707	0.0395585	0.0295866	0.0395585
963	ENSRNOG00000009990	Zranb2	0.0165287	0.242066	-0.231216	0.0964595	6.95819	0.0489928	0.000942887	0.0362748	0.0223487	0.0362748
964	ENSRNOG00000005483	Rpap1	0.0165204	0.242066	0.203192	0.0847619	5.74957	0.0210795	0.00318517	0.00760374	0.0255531	0.0255531
965	ENSRNOG00000006033	Spon2	0.0165796	0.24209	0.429164	0.179124	4.87193	0.168901	0.0100446	0.118297	0.0380026	0.118297
966	ENSRNOG00000020667	Shisa5	0.0165541	0.24209	0.2674	0.111581	5.95872	0.0655488	0.00246194	0.0473395	0.0240034	0.0473395
967	ENSRNOG00000004360	Gemin2	0.0165817	0.24209	-0.255975	0.106841	4.97582	0.0600887	0.00715836	0.0385015	0.0360456	0.0385015
968	ENSRNOG00000016677	Csnk1g3	0.0166599	0.242979	-0.210164	0.087783	5.5701	0.023663	0.00354442	0.00918909	0.027279	0.027279
969	ENSRNOG00000001158	Abcg1	0.0166814	0.243042	0.346476	0.144747	4.20703	0.110232	0.00975073	0.0740566	0.0538405	0.0740566
970	ENSRNOG00000013641	Myo7a	0.0167144	0.243272	0.326723	0.136537	4.07999	0.0498291	0.0170668	0.00582198	0.0575025	0.0575025
971	ENSRNOG00000025297	Gpr171	0.0167367	0.243345	-0.766629	0.320438	1.95986	0.30372	0.195611	-0.038116	0.215111	0.215111
972	ENSRNOG00000058653	Tmem52b	0.0167616	0.243458	-0.466448	0.195012	4.05831	0.199997	0.0208954	0.131223	0.0581379	0.131223
973	ENSRNOG00000014482	Slf2	0.016782	0.243503	-0.223408	0.0934194	5.99004	0.0458911	0.00262309	0.0322857	0.0238217	0.0322857
974	ENSRNOG00000017078	Selenon	0.0168995	0.244956	0.337638	0.141337	4.51418	0.104977	0.0118015	0.0681028	0.0456847	0.0681028
975	ENSRNOG00000050381	Dus3l	0.0169241	0.24506	0.210299	0.0880517	5.58791	0.0263372	0.00391816	0.0116644	0.0270943	0.0270943
976	ENSRNOG00000046439	Vps37c	0.016996	0.245097	0.213139	0.0892993	5.56951	0.0377976	0.00461242	0.0229055	0.0272851	0.0272851
977	ENSRNOG00000019744	AABR07032097.1	0.0169843	0.245097	-0.207604	0.086971	6.60437	0.0397319	0.0013673	0.0288885	0.0220088	0.0288885
978	ENSRNOG00000060288	LOC100909481	0.0169803	0.245097	-0.192097	0.0804718	6.50439	0.0298494	0.00380673	0.0176315	0.0220961	0.0220961
979	ENSRNOG00000019725	Actr1a	0.0169942	0.245097	0.181821	0.0761765	6.74864	0.0197759	0.00117305	0.0105701	0.0220384	0.0220384
980	ENSRNOG00000011461	Ap3m1	0.0170225	0.245229	-0.196051	0.0821597	6.78516	0.0354504	0.00107457	0.0259263	0.0220717	0.0259263
981	ENSRNOG00000057774	RGD1560212	0.0171744	0.245564	0.181497	0.0761649	6.71989	0.0211219	0.00118529	0.0120335	0.0220191	0.0220191
982	ENSRNOG00000055564	RGD1564664	0.0171706	0.245564	0.450735	0.189143	3.60699	0.187737	0.0300414	0.113059	0.072415	0.113059
983	ENSRNOG00000010896	Tprn	0.0172893	0.245564	0.367192	0.15425	4.74796	0.124783	0.00905324	0.0861195	0.0404157	0.0861195
984	ENSRNOG00000007541	Fhl3	0.0172856	0.245564	0.434404	0.182479	3.22246	0.14154	0.0447237	0.0530104	0.08847	0.08847
985	ENSRNOG00000007064	Zfp746	0.0172689	0.245564	0.217396	0.0913071	5.40642	0.0251095	0.00424459	0.00915529	0.0291034	0.0291034
986	ENSRNOG00000005902	Ccdc34	0.017185	0.245564	-0.617959	0.25935	3.00618	0.352945	0.0861889	0.18286	0.100686	0.18286
987	ENSRNOG00000054890	Flna	0.017254	0.245564	0.278167	0.116816	5.95152	0.0715786	0.00283281	0.0517508	0.0240471	0.0517508
988	ENSRNOG00000028974	AABR07004894.1	0.017247	0.245564	2.16771	0.910269	5.49037	4.34646	1.22148	2.09288	0.0281352	2.09288
989	ENSRNOG00000002997	Slc9a3r2	0.0172216	0.245564	0.281966	0.118377	6.45816	0.0735167	0.00157487	0.0544773	0.0221649	0.0544773
990	ENSRNOG00000018858	Myct1	0.0172168	0.245564	0.53906	0.226302	2.71823	0.189055	0.0827097	0.0368244	0.12214	0.12214
991	ENSRNOG00000014666	Tfeb	0.0170893	0.245564	0.274411	0.115068	5.06924	0.0695119	0.00683273	0.0461296	0.0343311	0.0461296
992	ENSRNOG00000001829	Ube2v2	0.017244	0.245564	-0.201683	0.0846888	7.04739	0.0322539	0.00613235	0.0168037	0.0225564	0.0225564
993	ENSRNOG00000011544	Zfp219	0.0171327	0.245564	0.230486	0.0966864	5.51451	0.0490664	0.00448683	0.0329062	0.0278712	0.0329062
994	ENSRNOG00000020173	Tie1	0.0172208	0.245564	0.221444	0.0929673	6.02429	0.0453436	0.00523923	0.0293324	0.0236348	0.0293324
995	ENSRNOG00000048191	RGD1565462	0.0173527	0.246216	-0.564383	0.23722	2.60116	0.233435	0.0924371	0.0666637	0.132657	0.132657
996	ENSRNOG00000017703	Unc93b1	0.017415	0.246812	0.285331	0.119996	5.735	0.0754671	0.00341386	0.0541827	0.025681	0.0541827
997	ENSRNOG00000057430	AABR07039694.1	0.0174296	0.246812	-0.301265	0.126714	6.63766	0.0841469	0.00408648	0.0601394	0.0220002	0.0601394
998	ENSRNOG00000000036	Klhdc8a	0.0175069	0.246915	0.911573	0.383677	3.76595	0.771167	0.0324625	0.55637	0.0670544	0.55637
999	ENSRNOG00000005341	Upp2	0.0174762	0.246915	-1.2221	0.514237	7.59058	1.38552	0.000942507	1.05682	0.0242921	1.05682
1000	ENSRNOG00000003470	Fundc1	0.0175053	0.246915	-0.216412	0.0910854	5.42794	0.0189752	0.004344	0.00260542	0.0288422	0.0288422
1001	ENSRNOG00000020505	Map4k1	0.0174618	0.246915	0.349065	0.146861	3.85311	0.0805109	0.0219716	0.0294767	0.0643013	0.0643013
1002	ENSRNOG00000005149	Sacm1l	0.0175439	0.247062	-0.20608	0.0867665	7.35256	0.0394311	0.000631495	0.0294822	0.0234815	0.0294822
1003	ENSRNOG00000002511	Flt4	0.0175837	0.247062	0.343872	0.144833	5.3678	0.109845	0.00437617	0.0795298	0.0295974	0.0795298
1004	ENSRNOG00000052477	Tbrg4	0.0175873	0.247062	0.223262	0.0940371	6.28552	0.046306	0.00184384	0.033528	0.0225634	0.033528
1005	ENSRNOG00000060329	Emb	0.0175785	0.247062	0.538106	0.22663	2.73155	0.166698	0.0844306	0.0114435	0.121014	0.121014
1006	ENSRNOG00000003829	Ap3s1	0.0176381	0.247284	-0.214546	0.0904066	5.70222	0.0427886	0.00332093	0.0293725	0.0259773	0.0293725
1007	ENSRNOG00000004735	Gzf1	0.0176375	0.247284	-0.210532	0.0887146	5.89685	0.0412021	0.00287173	0.0286094	0.0244023	0.0286094
1008	ENSRNOG00000017528	Gpr157	0.0177136	0.247851	-0.42249	0.178149	3.54663	0.166085	0.0369352	0.0900133	0.0746	0.0900133
1009	ENSRNOG00000009113	Marcksl1	0.0177044	0.247851	0.249047	0.105006	5.43524	0.0577047	0.00516571	0.0389394	0.0287561	0.0389394
1010	ENSRNOG00000054151	Pus10	0.0177682	0.248367	-0.240063	0.101275	5.85922	0.0536593	0.00240958	0.0386167	0.0246704	0.0386167
1011	ENSRNOG00000043192	Hacd1	0.017832	0.248767	-0.354006	0.149427	3.81117	0.0773575	0.0237009	0.0233764	0.0656128	0.0656128
1012	ENSRNOG00000015153	Ints3	0.0178187	0.248767	0.222583	0.0939419	6.24133	0.0461584	0.00193423	0.0333661	0.0227032	0.0333661
1013	ENSRNOG00000004730	Meis2	0.0179023	0.249501	0.33404	0.141086	4.01968	0.0579746	0.0203459	0.00988906	0.059275	0.059275
1014	ENSRNOG00000038176	Ufm1	0.017991	0.250491	-0.180284	0.076204	6.91447	0.0246833	0.000966466	0.0161936	0.0222617	0.0222617
1015	ENSRNOG00000003076	Rbms2	0.0180217	0.250671	0.219351	0.0927421	5.39191	0.0333411	0.00511921	0.0168563	0.0292852	0.0292852
1016	ENSRNOG00000014619	Dhx38	0.0181227	0.251827	0.188218	0.0796489	6.13185	0.0206285	0.0022554	0.00972485	0.0231204	0.0231204
1017	ENSRNOG00000015157	Smtnl2	0.0181619	0.252123	0.37718	0.159666	3.60012	0.106771	0.0293146	0.0444362	0.072659	0.072659
1018	ENSRNOG00000008960	Fgf22	0.0182925	0.252192	0.696527	0.295183	2.12239	0.333876	0.159013	0.0600972	0.18952	0.18952
1019	ENSRNOG00000010204	Tmem9	0.0182494	0.252192	0.438963	0.18596	5.59697	0.180487	0.00469488	0.13363	0.0270014	0.13363
1020	ENSRNOG00000060914	Nudcd2	0.0183097	0.252192	-0.196273	0.0831916	5.97832	0.0361107	0.00252588	0.0251575	0.0238884	0.0251575
1021	ENSRNOG00000009149	Jam3	0.0183042	0.252192	-0.207263	0.0878452	5.61117	0.029638	0.00400989	0.0154715	0.0268572	0.0268572
1022	ENSRNOG00000037500	Pus1	0.0182891	0.252192	0.218612	0.0926435	5.37214	0.039498	0.00479097	0.0238736	0.0295403	0.0295403
1023	ENSRNOG00000021518	Trim31	0.0181971	0.252192	-0.410041	0.17363	3.37741	0.156115	0.0392701	0.0799579	0.0813191	0.0813191
1024	ENSRNOG00000007437	Irf5	0.0182544	0.252192	0.388789	0.164712	4.08461	0.141594	0.0212618	0.0872585	0.0573673	0.0872585
1025	ENSRNOG00000019823	LOC100910944	0.0183067	0.252192	0.278887	0.118205	6.01073	0.0729045	0.00298668	0.0529029	0.0237074	0.0529029
1026	ENSRNOG00000043416	Bcl3	0.0183664	0.252603	0.402006	0.170475	5.66855	0.151593	0.0036596	0.112588	0.0262932	0.112588
1027	ENSRNOG00000000598	Tube1	0.0183754	0.252603	-0.278434	0.118082	4.55454	0.0654191	0.0110637	0.036878	0.0447102	0.0447102
1028	ENSRNOG00000019417	Hsd3b5	0.01846	0.252733	-0.229545	0.0974194	9.90934	0.0494823	5.03822e-05	0.0379117	0.0342185	0.0379117
1029	ENSRNOG00000017021	Galnt18	0.0184477	0.252733	0.378793	0.160743	3.72935	0.134726	0.0232685	0.0800851	0.0682455	0.0800851
1030	ENSRNOG00000030213	Vps13c	0.018488	0.252733	-0.203581	0.0864208	6.91297	0.0389347	0.00110544	0.0287688	0.022259	0.0287688
1031	ENSRNOG00000060048	Eif2s3y	0.0184036	0.252733	-0.213598	0.0906074	6.47452	0.0428159	0.00117313	0.0316657	0.0221388	0.0316657
1032	ENSRNOG00000039740	Cenpk	0.0184922	0.252733	-0.553122	0.23481	2.94793	0.287425	0.0670314	0.153512	0.104546	0.153512
1033	ENSRNOG00000008901	Coro2a	0.0184302	0.252733	-0.682829	0.28972	2.12308	0.367797	0.146331	0.114522	0.18942	0.18942
1034	ENSRNOG00000051868	RGD1561277	0.018566	0.253043	-0.428264	0.18192	4.79809	0.172464	0.00932846	0.123052	0.0394102	0.123052
1035	ENSRNOG00000019799	Pcdhgc3	0.0185628	0.253043	0.310581	0.131926	4.48173	0.0906999	0.0117204	0.057898	0.0464863	0.057898
1036	ENSRNOG00000049203	LOC103690024	0.0185687	0.253043	0.201343	0.0855296	6.79951	0.0246925	0.00717388	0.00769976	0.0220874	0.0220874
1037	ENSRNOG00000025768	Clk1	0.0185873	0.253052	-0.31634	0.134401	7.60621	0.0941228	0.00051168	0.0717425	0.0243466	0.0717425
1038	ENSRNOG00000003919	Rps6kb1	0.0186181	0.253228	-0.181651	0.077197	6.4172	0.0303169	0.00159852	0.0214561	0.022239	0.022239
1039	ENSRNOG00000058484	Anp32a	0.0186818	0.25385	0.187819	0.0798613	6.78831	0.0332175	0.00194627	0.023565	0.022075	0.023565
1040	ENSRNOG00000003889	Tbc1d15	0.0188659	0.254597	-0.17878	0.0761358	6.90494	0.0279659	0.000942417	0.019889	0.0222442	0.0222442
1041	ENSRNOG00000008246	Emilin1	0.0188694	0.254597	0.295381	0.125796	6.33827	0.0823453	0.00172532	0.0615732	0.0224172	0.0615732
1042	ENSRNOG00000029280	Gpaa1	0.0188067	0.254597	0.227164	0.0966925	6.46415	0.0486655	0.00162177	0.035776	0.0221552	0.035776
1043	ENSRNOG00000014876	Lpin2	0.0189344	0.254597	-0.689315	0.293723	7.37932	0.448795	0.000696652	0.344397	0.0235709	0.344397
1044	ENSRNOG00000023456	Rnf41	0.0187658	0.254597	0.232611	0.0989769	5.12594	0.0275741	0.0058555	0.00822885	0.0333302	0.0333302
1045	ENSRNOG00000014604	Sigmar1	0.0189352	0.254597	0.430268	0.183342	7.90254	0.174861	0.000431308	0.134026	0.0254098	0.134026
1046	ENSRNOG00000001055	Rilpl1	0.018916	0.254597	0.312693	0.13322	4.84248	0.0923318	0.00979454	0.0611962	0.0385587	0.0611962
1047	ENSRNOG00000046085	Gon7	0.0188553	0.254597	-0.224011	0.0953898	5.84051	0.0473521	0.00999292	0.026404	0.0248106	0.026404
1048	ENSRNOG00000020551	Bles03	0.0188944	0.254597	0.184217	0.0784699	6.23471	0.0265248	0.00190461	0.0168189	0.0227255	0.0227255
1049	ENSRNOG00000025278	Scai	0.0187822	0.254597	-0.469807	0.199933	3.50195	0.208091	0.0366982	0.123194	0.0762828	0.123194
1050	ENSRNOG00000012808	Tmem259	0.0188867	0.254597	0.222966	0.0949696	7.28921	0.0469288	0.000748872	0.035328	0.0232719	0.035328
1051	ENSRNOG00000048682	Zwint	0.0190303	0.254908	-0.179236	0.0764355	6.70603	0.0199602	0.00135744	0.0108497	0.0220121	0.0220121
1052	ENSRNOG00000019848	Rbm39	0.0191103	0.254908	-0.315791	0.134759	7.50915	0.0943909	0.0025183	0.0701221	0.0240107	0.0701221
1053	ENSRNOG00000028956	Mbd3	0.0190801	0.254908	0.261662	0.111632	6.6628	0.064782	0.00128528	0.0485619	0.022	0.0485619
1054	ENSRNOG00000001852	Ergic2	0.0190835	0.254908	-0.178809	0.076287	6.86631	0.0239365	0.00110022	0.015411	0.0221786	0.0221786
1055	ENSRNOG00000001878	Klhl22	0.0190458	0.254908	0.192925	0.0822837	5.89044	0.0261783	0.0026357	0.0147782	0.0244467	0.0244467
1056	ENSRNOG00000024728	Arhgap22	0.0191188	0.254908	0.74926	0.319758	2.5661	0.53142	0.112927	0.296055	0.136033	0.296055
1057	ENSRNOG00000059479	Adcy1	0.0191202	0.254908	0.517255	0.220749	5.26351	0.253274	0.00593444	0.188987	0.0310831	0.188987
1058	ENSRNOG00000020618	Gm45713	0.0190127	0.254908	1.39767	0.595948	2.57806	1.84684	0.738227	0.68239	0.134869	0.68239
1059	ENSRNOG00000011507	Pick1	0.0191208	0.254908	0.210932	0.09002	5.46999	0.036493	0.00405333	0.0223342	0.0283611	0.0283611
1060	ENSRNOG00000047967	Arhgef19	0.0192262	0.255231	0.369559	0.157856	7.01849	0.129449	0.000948299	0.0987256	0.022485	0.0987256
1061	ENSRNOG00000033056	AABR07055917.1	0.0192099	0.255231	-0.668383	0.285459	2.2277	0.320944	0.151127	0.0651035	0.174821	0.174821
1062	ENSRNOG00000015068	Il11ra1	0.0192354	0.255231	0.243615	0.104067	6.51615	0.056258	0.00148507	0.0418348	0.0220811	0.0418348
1063	ENSRNOG00000053741	AABR07052664.1	0.019216	0.255231	-0.832314	0.35549	4.62597	0.656526	0.26961	0.235884	0.0430499	0.235884
1064	ENSRNOG00000022640	AABR07003235.1	0.0192069	0.255231	1.11394	0.475739	1.46297	1.17585	0.218235	0.687074	0.320581	0.687074
1065	ENSRNOG00000003853	Scoc	0.0192975	0.255268	-0.209773	0.0896568	6.31535	0.0417445	0.00167929	0.0304741	0.022478	0.0304741
1066	ENSRNOG00000008754	Flvcr2	0.0193106	0.255268	0.40601	0.173547	4.46377	0.156401	0.00723692	0.113237	0.0469368	0.113237
1067	ENSRNOG00000001843	Bcl6	0.0192594	0.255268	-0.724206	0.309427	6.16197	0.497309	0.00288376	0.380098	0.0229952	0.380098
1068	ENSRNOG00000031930	Bin2	0.019296	0.255268	0.290046	0.123964	4.41737	0.0619885	0.0133457	0.0290342	0.0481226	0.0481226
1069	ENSRNOG00000020652	Tgfb1	0.0194119	0.256367	0.439698	0.188104	4.82977	0.183653	0.00887369	0.132659	0.0387989	0.132659
1070	ENSRNOG00000020573	Efna1	0.0194621	0.25655	0.36917	0.157997	6.74893	0.129539	0.00123219	0.0986205	0.0220386	0.0986205
1071	ENSRNOG00000006972	Zfp189	0.0194554	0.25655	-0.413915	0.177137	6.47558	0.16283	0.00214504	0.123366	0.0221372	0.123366
1072	ENSRNOG00000011891	Atp6v1b2	0.0195536	0.256572	0.178118	0.0762883	6.71819	0.028603	0.00126145	0.0203201	0.0220182	0.0220182
1073	ENSRNOG00000009667	Mlst8	0.0195782	0.256572	0.199686	0.0855429	5.72039	0.0287447	0.00345868	0.0159466	0.0258117	0.0258117
1074	ENSRNOG00000012747	Spock1	0.0195457	0.256572	0.645793	0.276576	2.39986	0.396792	0.128558	0.177419	0.153602	0.177419
1075	ENSRNOG00000036984	Slco1a1	0.0196272	0.256572	-0.278781	0.119474	8.62666	0.074015	0.000207053	0.0568894	0.0282554	0.0568894
1076	ENSRNOG00000010370	Tnip1	0.0195195	0.256572	0.188812	0.0808457	6.35975	0.0339078	0.00159145	0.0245527	0.022364	0.0245527
1077	ENSRNOG00000031167	AABR07054319.1	0.019603	0.256572	0.432305	0.185232	3.18725	0.177876	0.0469819	0.0902028	0.0902612	0.0902612
1078	ENSRNOG00000059276	LOC498265	0.0195566	0.256572	-0.331113	0.14182	3.97531	0.08096	0.0198601	0.0355582	0.0605912	0.0605912
1079	ENSRNOG00000020867	Numbl	0.0196138	0.256572	0.770537	0.330185	1.94661	0.409592	0.218722	0.0504901	0.217365	0.217365
1080	ENSRNOG00000001701	Cbr3	0.0196249	0.256572	0.668935	0.286673	2.2308	0.284019	0.154316	0.0221399	0.174409	0.174409
1081	ENSRNOG00000019322	Notch1	0.0197021	0.257312	0.195344	0.0837677	5.82226	0.0246488	0.00311647	0.0123903	0.0249516	0.0249516
1082	ENSRNOG00000011771	LOC100365697	0.0197882	0.257721	-0.422069	0.181119	8.54156	0.169973	0.000241684	0.130975	0.0279022	0.130975
1083	ENSRNOG00000002749	Spag9	0.0197835	0.257721	-0.179759	0.0771356	7.28367	0.0285967	0.000545826	0.0208611	0.0232538	0.0232538
1084	ENSRNOG00000059268	Ppp1r10	0.0197706	0.257721	0.266227	0.114227	6.49192	0.0676125	0.00142668	0.0507648	0.0221132	0.0507648
1085	ENSRNOG00000008180	Lyn	0.0198191	0.257885	0.179785	0.0771692	6.4439	0.0307744	0.00163101	0.0221065	0.0221893	0.0221893
1086	ENSRNOG00000051531	Ctu2	0.0199146	0.25889	0.256077	0.110001	4.78719	0.0483943	0.00877561	0.0243397	0.0396251	0.0396251
1087	ENSRNOG00000020300	Lsp1	0.0199343	0.258907	0.335062	0.143953	4.2994	0.107302	0.0135508	0.0693389	0.0512665	0.0693389
1088	ENSRNOG00000060146	Six5	0.019966	0.25908	0.256031	0.110027	4.79676	0.0446689	0.00898715	0.0201433	0.0394365	0.0394365
1089	ENSRNOG00000015279	Vtcn1	0.0200604	0.259598	0.561119	0.241319	2.56889	0.131944	0.0971789	-0.0457684	0.135761	0.135761
1090	ENSRNOG00000018101	Klc3	0.0200794	0.259598	0.592036	0.254654	2.56236	0.195476	0.122996	-0.0137019	0.136399	0.136399
1091	ENSRNOG00000009932	Mctp2	0.0200562	0.259598	-0.341599	0.146906	5.05856	0.111688	0.00797961	0.0783457	0.0345235	0.0783457
1092	ENSRNOG00000005711	Ptprd	0.0200623	0.259598	-0.187139	0.0804836	7.94519	0.027929	0.000342926	0.019575	0.0255675	0.0255675
1093	ENSRNOG00000014293	Nkd1	0.020251	0.26102	0.325407	0.140161	4.00913	0.084923	0.0189937	0.041741	0.0595868	0.0595868
1094	ENSRNOG00000030321	LOC502176	0.0202553	0.26102	0.748274	0.322312	2.23521	0.4262	0.241716	0.0549512	0.173824	0.173824
1095	ENSRNOG00000054474	Mastl	0.0202741	0.26102	-0.629198	0.271061	2.39256	0.311637	0.139461	0.0813237	0.154436	0.154436
1096	ENSRNOG00000012357	Unc45a	0.0202905	0.26102	0.180183	0.077634	6.37074	0.0238969	0.00177007	0.0145578	0.0223381	0.0223381
1097	ENSRNOG00000002420	Zc3h7a	0.0203004	0.26102	-0.180828	0.0779178	6.97248	0.0313854	0.000862014	0.0234227	0.0223793	0.0234227
1098	ENSRNOG00000051480	Fxr1	0.0202199	0.26102	-0.177144	0.0762813	6.94489	0.0179063	0.00095419	0.00926546	0.0223211	0.0223211
1099	ENSRNOG00000053452	Actg1	0.0203437	0.261339	0.379543	0.1636	8.55859	0.138336	0.000223555	0.106836	0.0279725	0.106836
1100	ENSRNOG00000023492	Greb1l	0.020392	0.261722	0.519457	0.223995	2.94586	0.259271	0.0655562	0.135139	0.104688	0.135139
1101	ENSRNOG00000038881	Hcls1	0.0204134	0.261759	0.375913	0.162125	4.64411	0.135812	0.0108452	0.0942929	0.0426419	0.0942929
1102	ENSRNOG00000019476	Agap1	0.020438	0.261836	0.235291	0.101497	5.03867	0.0420178	0.00632189	0.0228796	0.0348844	0.0348844
1103	ENSRNOG00000019228	Pik3r2	0.0205193	0.262164	0.181872	0.0785043	6.24731	0.0266249	0.00196837	0.0171076	0.0226833	0.0226833
1104	ENSRNOG00000007628	Ptp4a3	0.0205048	0.262164	0.395383	0.170646	3.4701	0.110952	0.0389603	0.0352515	0.0775199	0.0775199
1105	ENSRNOG00000019522	Ciao3	0.0205016	0.262164	0.186938	0.0806796	6.0538	0.0253764	0.00255391	0.0146506	0.0234829	0.0234829
1106	ENSRNOG00000013140	Pdzd2	0.0205636	0.262493	0.374262	0.161605	3.60185	0.126392	0.0318675	0.0635315	0.0725973	0.0725973
1107	ENSRNOG00000008287	Nle1	0.0206023	0.262749	0.325328	0.140519	4.63405	0.10194	0.0101459	0.0688362	0.0428674	0.0688362
1108	ENSRNOG00000006515	Klhl15	0.0206606	0.263255	-0.405157	0.17508	3.6537	0.140582	0.0518262	0.0518964	0.0707856	0.0707856
1109	ENSRNOG00000012899	Rbbp8	0.0210219	0.263726	-0.306333	0.13275	5.52856	0.0908152	0.0044714	0.0660192	0.0277193	0.0660192
1110	ENSRNOG00000004512	Apool	0.0209219	0.263726	-0.204988	0.0887627	6.26647	0.0406196	0.00189266	0.0296226	0.0226217	0.0296226
1111	ENSRNOG00000049661	Inafm1	0.0208777	0.263726	0.32463	0.140521	4.15443	0.101822	0.0184933	0.0604913	0.0553421	0.0604913
1112	ENSRNOG00000033101	Myo18a	0.0210391	0.263726	-0.204102	0.08846	7.40965	0.0403227	0.000548716	0.030752	0.0236727	0.030752
1113	ENSRNOG00000033234	Ccrl2	0.0210565	0.263726	0.636779	0.276024	2.21063	0.283609	0.127648	0.0603656	0.17711	0.17711
1114	ENSRNOG00000027860	Ggnbp2	0.0209108	0.263726	-0.178534	0.077301	7.27004	0.0270181	0.000692354	0.0191486	0.0232094	0.0232094
1115	ENSRNOG00000018825	Dcaf11	0.0209363	0.263726	0.214577	0.0929253	9.09336	0.0445159	0.000127187	0.0344132	0.0302843	0.0344132
1116	ENSRNOG00000052664	LOC100910717	0.0208655	0.263726	-0.1821	0.0788172	7.60122	0.0222117	0.000519412	0.0138045	0.0243292	0.0243292
1117	ENSRNOG00000018604	Tufm	0.0209503	0.263726	0.180951	0.0783718	7.5046	0.0279682	0.000573436	0.0200372	0.0239952	0.0239952
1118	ENSRNOG00000000428	Cyp21a1	0.0209428	0.263726	0.493622	0.21378	2.61909	0.230614	0.0518367	0.125632	0.130971	0.130971
1119	ENSRNOG00000016322	Camk2n1	0.0208723	0.263726	-0.298838	0.129351	4.25701	0.0693579	0.0144899	0.0343067	0.0524368	0.0524368
1120	ENSRNOG00000040303	LOC103692531	0.0210312	0.263726	-0.315568	0.136762	4.09092	0.0840812	0.0176324	0.0440022	0.0571832	0.0571832
1121	ENSRNOG00000010007	Srsf4	0.0207512	0.263726	-0.330465	0.142905	7.46263	0.105364	0.000596711	0.0810909	0.0238519	0.0810909
1122	ENSRNOG00000059252	AABR07057108.1	0.0210805	0.263726	-0.485238	0.210375	5.1873	0.228017	0.0316015	0.145429	0.0322926	0.145429
1123	ENSRNOG00000009339	Cenpe	0.0211086	0.263726	-0.83902	0.363836	2.54426	0.681928	0.120063	0.409444	0.138192	0.409444
1124	ENSRNOG00000025028	Prkdc	0.0207895	0.263726	-0.227815	0.098545	6.05348	0.0500948	0.00264845	0.036196	0.0234845	0.036196
1125	ENSRNOG00000049782	Csf2ra	0.020734	0.263726	0.321493	0.139006	4.9554	0.0997003	0.00679171	0.0704993	0.0364279	0.0704993
1126	ENSRNOG00000019560	Pde2a	0.0209587	0.263726	0.279657	0.12113	6.0873	0.0756329	0.00230972	0.0563804	0.0233204	0.0563804
1127	ENSRNOG00000016183	Ipp	0.021092	0.263726	-0.254519	0.110357	4.77693	0.0526588	0.00888529	0.0290263	0.039829	0.039829
1128	ENSRNOG00000009495	Src	0.0207595	0.263726	0.342654	0.148185	4.09407	0.11329	0.01421	0.0736257	0.0570911	0.0736257
1129	ENSRNOG00000026108	Tcof1	0.0210627	0.263726	0.245871	0.106583	4.8811	0.033333	0.00761026	0.0108314	0.0378293	0.0378293
1130	ENSRNOG00000052360	LOC103694879	0.0210844	0.263726	0.451273	0.195655	6.08666	0.197221	0.00915739	0.143966	0.0233234	0.143966
1131	ENSRNOG00000014718	Acsl3	0.0211341	0.263811	-0.362496	0.157225	5.75455	0.127328	0.00360834	0.0952708	0.02551	0.0952708
1132	ENSRNOG00000019189	Acat2	0.0211933	0.264206	-0.425073	0.184452	6.29873	0.1752	0.0022271	0.133862	0.0225247	0.133862
1133	ENSRNOG00000008443	Fam234b	0.0212031	0.264206	0.257258	0.11164	5.12951	0.0641792	0.00601243	0.0438419	0.0332685	0.0438419
1134	ENSRNOG00000011559	Cnn3	0.0213092	0.264356	-0.258039	0.112071	7.75312	0.0646463	0.000450318	0.0497895	0.0248665	0.0497895
1135	ENSRNOG00000007775	Cmpk1	0.0212678	0.264356	-0.186881	0.0811398	8.06039	0.0244586	0.000335005	0.0158922	0.0259997	0.0259997
1136	ENSRNOG00000010625	Dnmt3b	0.0213649	0.264356	0.572659	0.248823	3.89638	0.318591	0.0238814	0.22377	0.0629706	0.22377
1137	ENSRNOG00000015121	N4bp1	0.0213239	0.264356	0.206207	0.0895695	5.48806	0.0377592	0.00392998	0.0243774	0.0281608	0.0281608
1138	ENSRNOG00000055984	Adrm1	0.0212851	0.264356	0.274334	0.119126	7.13065	0.0730491	0.000756817	0.0560074	0.0227816	0.0560074
1139	ENSRNOG00000026840	Thap3	0.021336	0.264356	0.237524	0.103182	5.47966	0.054792	0.00391843	0.0386679	0.0282536	0.0386679
1140	ENSRNOG00000026293	Jun	0.0213529	0.264356	0.430771	0.187155	6.20709	0.180251	0.00217018	0.137937	0.0228226	0.137937
1141	ENSRNOG00000016989	Dolk	0.0213226	0.264356	0.180323	0.0783256	6.26895	0.0245833	0.00192562	0.0151233	0.022614	0.022614
1142	ENSRNOG00000004537	Rxrg	0.0214152	0.264591	0.23656	0.102826	6.50032	0.0543959	0.00164325	0.0406494	0.0221016	0.0406494
1143	ENSRNOG00000002794	Selp	0.0214214	0.264591	-0.360669	0.15678	5.63163	0.126454	0.00386116	0.094459	0.0266526	0.094459
1144	ENSRNOG00000013057	Prc1	0.0214617	0.264736	-1.11689	0.485656	2.57781	1.2132	0.0796262	0.863821	0.134893	0.863821
1145	ENSRNOG00000032776	Srp54a	0.0214706	0.264736	-0.176067	0.0765641	7.08417	0.0254167	0.000795716	0.0175794	0.0226525	0.0226525
1146	ENSRNOG00000058898	Nedd4	0.0216112	0.266004	-0.189267	0.0823929	8.31227	0.0277859	0.000178595	0.0193571	0.0269758	0.0269758
1147	ENSRNOG00000003132	Mip	0.0216077	0.266004	-0.302995	0.131898	4.91002	0.0894303	0.00957322	0.0600148	0.0372826	0.0600148
1148	ENSRNOG00000001642	Tbc1d23	0.0216716	0.266229	-0.175775	0.0765544	6.54746	0.0246589	0.0013954	0.0161973	0.0220469	0.0220469
1149	ENSRNOG00000061540	LOC100909715	0.0216856	0.266229	-1.54856	0.674511	1.76075	2.33802	0.781885	1.03798	0.251941	1.03798
1150	ENSRNOG00000015932	Plgrkt	0.021686	0.266229	-0.36325	0.158222	4.89235	0.128648	0.00829052	0.0918463	0.0376167	0.0918463
1151	ENSRNOG00000050233	Cchcr1	0.0217301	0.266538	-0.310488	0.135286	4.63048	0.0834569	0.030261	0.0316134	0.042948	0.042948
1152	ENSRNOG00000017676	Plvap	0.021778	0.266662	0.543291	0.236809	4.13169	0.28807	0.0146755	0.209638	0.0559983	0.209638
1153	ENSRNOG00000016071	P3h3	0.0217767	0.266662	0.253616	0.110545	4.73817	0.0525281	0.00826316	0.0296395	0.0406174	0.0406174
1154	ENSRNOG00000049895	LOC100910143	0.0218122	0.26685	-0.295898	0.129009	5.44498	0.0854832	0.0189536	0.0476197	0.028643	0.0476197
1155	ENSRNOG00000010116	Leo1	0.0218823	0.267013	0.222517	0.0970669	5.76782	0.048379	0.00317356	0.0345144	0.0253963	0.0345144
1156	ENSRNOG00000027250	Rbm27	0.0218637	0.267013	-0.228023	0.0994547	5.42903	0.0507924	0.00471924	0.0348457	0.0288292	0.0348457
1157	ENSRNOG00000008218	Atp6v0e2	0.0218796	0.267013	0.254245	0.110905	5.84601	0.0631572	0.00288242	0.0463173	0.0247689	0.0463173
1158	ENSRNOG00000004333	Flywch1	0.0219108	0.26713	0.177777	0.0775672	6.39006	0.026814	0.00177177	0.0179276	0.0222949	0.0222949
1159	ENSRNOG00000015502	Hiatl3	0.0219439	0.267303	2.24363	0.97918	2.01948	4.92187	1.89289	1.94228	0.20529	1.94228
1160	ENSRNOG00000019854	Napsa	0.0219707	0.267398	0.299774	0.130856	5.04804	0.0878908	0.00653238	0.0619607	0.034714	0.0619607
1161	ENSRNOG00000031576	Zfp455	0.0220237	0.267496	-0.259169	0.113176	4.91042	0.0657316	0.0123748	0.0388608	0.0372752	0.0388608
1162	ENSRNOG00000057144	AABR07021625.1	0.0220832	0.267496	-0.468106	0.204508	5.50164	0.214575	0.0070004	0.160294	0.0280115	0.160294
1163	ENSRNOG00000017231	Adam9	0.0220419	0.267496	-0.230069	0.100482	6.44272	0.0518096	0.0015805	0.0388064	0.0221914	0.0388064
1164	ENSRNOG00000058855	AC124874.3	0.0220832	0.267496	-0.468106	0.204508	5.50164	0.214575	0.0070004	0.160294	0.0280115	0.160294
1165	ENSRNOG00000024365	Ect2	0.0220924	0.267496	-0.734861	0.321072	2.8133	0.528864	0.135143	0.277206	0.114398	0.277206
1166	ENSRNOG00000001036	Rsph10b	0.0220085	0.267496	-0.545904	0.238363	3.70192	0.291586	0.030566	0.196702	0.0691533	0.196702
1167	ENSRNOG00000059308	AABR07047750.2	0.0223524	0.268201	-0.331874	0.145283	6.19729	0.108171	0.00204664	0.0823822	0.0228586	0.0823822
1168	ENSRNOG00000061157	AABR07017999.1	0.0223075	0.268201	0.768824	0.336453	1.88588	0.265752	0.224759	-0.108908	0.228042	0.228042
1169	ENSRNOG00000001329	Gjc3	0.022435	0.268201	-0.318744	0.139621	4.39933	0.0998706	0.0133927	0.0645836	0.0485915	0.0645836
1170	ENSRNOG00000037206	Ccdc77	0.0222201	0.268201	-0.434578	0.190056	4.231	0.185215	0.014344	0.130141	0.0531642	0.130141
1171	ENSRNOG00000011431	Mfhas1	0.0223839	0.268201	0.524338	0.229591	3.32279	0.270106	0.0516605	0.159188	0.083715	0.159188
1172	ENSRNOG00000020217	Pagr1	0.0224115	0.268201	0.352102	0.154206	3.73942	0.0496285	0.0272026	-0.0094507	0.0679154	0.0679154
1173	ENSRNOG00000020315	Taf13	0.0222465	0.268201	-0.194813	0.085215	5.74992	0.0250306	0.00349631	0.0124788	0.0255501	0.0255501
1174	ENSRNOG00000059443	Zfp622	0.0223644	0.268201	1.86769	0.817685	2.96188	3.42634	1.37612	1.29832	0.103596	1.29832
1175	ENSRNOG00000025360	Exd1	0.0224356	0.268201	-0.487048	0.213345	3.428	0.233185	0.0421026	0.139962	0.0792071	0.139962
1176	ENSRNOG00000019496	Stat5a	0.0221975	0.268201	0.223523	0.0977375	5.21877	0.0485496	0.0064288	0.0313136	0.0317817	0.0317817
1177	ENSRNOG00000006858	Pyurf	0.0222316	0.268201	-0.17844	0.0780445	6.30454	0.0184664	0.00185559	0.00883245	0.0225082	0.0225082
1178	ENSRNOG00000028323	Dhrsx	0.0224059	0.268201	0.302353	0.132413	5.88116	0.0898349	0.0026915	0.0674409	0.0245119	0.0674409
1179	ENSRNOG00000020321	Nop9	0.0222925	0.268201	0.203412	0.0890072	5.66432	0.0406103	0.00367475	0.0280144	0.0263337	0.0280144
1180	ENSRNOG00000020188	LOC102549471	0.0223431	0.268201	-0.457055	0.200069	3.01376	0.205143	0.056852	0.103259	0.100203	0.103259
1181	ENSRNOG00000057999	AABR07047744.1	0.0223524	0.268201	-0.331874	0.145283	6.19729	0.108171	0.00204664	0.0823822	0.0228586	0.0823822
1182	ENSRNOG00000024239	Fam89b	0.0224673	0.268288	0.231308	0.101345	5.05498	0.0526122	0.00649031	0.0345932	0.0345882	0.0345932
1183	ENSRNOG00000029592	Srsf11	0.0224999	0.268288	-0.250052	0.109584	6.72529	0.061506	0.00126992	0.0467648	0.0220223	0.0467648
1184	ENSRNOG00000043377	Fdps	0.022492	0.268288	-0.464652	0.20362	8.92331	0.212362	0.000158185	0.165687	0.0295268	0.165687
1185	ENSRNOG00000005730	Pcmtd1	0.0225328	0.268454	-0.174146	0.0763377	7.08906	0.0275183	0.000644042	0.020175	0.0226657	0.0226657
1186	ENSRNOG00000023708	Tmem176a	0.022607	0.268658	0.472032	0.207031	8.81799	0.219434	0.000163426	0.171284	0.0290682	0.171284
1187	ENSRNOG00000008891	Ift20	0.0226016	0.268658	-0.17383	0.0762376	6.84897	0.0197058	0.00109653	0.0113835	0.0221521	0.0221521
1188	ENSRNOG00000023931	Ggn	0.0225889	0.268658	0.562744	0.246783	2.46921	0.129533	0.09766	-0.0493553	0.145948	0.145948
1189	ENSRNOG00000012933	Prcc	0.0226308	0.268715	0.188601	0.082734	5.89886	0.0286449	0.00299107	0.017537	0.0243886	0.0243886
1190	ENSRNOG00000003041	Smg6	0.0227446	0.269839	-0.299325	0.131416	5.75459	0.0883669	0.0285514	0.0405287	0.0255096	0.0405287
1191	ENSRNOG00000010266	Cd180	0.0228154	0.270452	0.406157	0.178412	3.65914	0.162825	0.0287401	0.098583	0.0705988	0.098583
1192	ENSRNOG00000032590	Ttc28	0.022897	0.270945	0.352018	0.154723	4.25158	0.122417	0.0136043	0.0821525	0.0525881	0.0821525
1193	ENSRNOG00000009112	Pon2	0.0229278	0.270945	-0.189855	0.083466	8.47748	0.0159878	0.000226711	0.00660451	0.0276396	0.0276396
1194	ENSRNOG00000010479	Mycbp2	0.0228955	0.270945	-0.25211	0.110809	6.88262	0.0627894	0.00537891	0.0437356	0.0222052	0.0437356
1195	ENSRNOG00000011976	Nudt7	0.0229338	0.270945	-0.222465	0.0978067	5.14729	0.0269921	0.0053013	0.00947867	0.0329633	0.0329633
1196	ENSRNOG00000004834	Llgl2	0.0230291	0.271844	0.248084	0.109146	7.1995	0.060887	0.000843298	0.0468083	0.0229863	0.0468083
1197	ENSRNOG00000002538	Epb41l5	0.0231138	0.272615	-0.190063	0.083671	5.91262	0.0357695	0.00336871	0.0246346	0.0242957	0.0246346
1198	ENSRNOG00000020744	Adar	0.023187	0.272795	0.180821	0.0796449	6.41794	0.0324007	0.00157314	0.0238001	0.0222375	0.0238001
1199	ENSRNOG00000042747	Fam72a	0.023187	0.272795	-0.928349	0.408903	1.84179	0.854042	0.147166	0.521641	0.236164	0.521641
1200	ENSRNOG00000018898	Mpi	0.0231627	0.272795	0.267374	0.117748	4.56559	0.0683237	0.0110103	0.0417682	0.0444477	0.0444477
1201	ENSRNOG00000010286	Cast	0.0232397	0.273187	-0.199085	0.0877229	8.07943	0.0392984	0.00461796	0.0261633	0.0260719	0.0261633
1202	ENSRNOG00000060568	Ptpn21	0.023287	0.273311	-0.172441	0.076009	6.75648	0.0185146	0.00106472	0.0102764	0.0220447	0.0220447
1203	ENSRNOG00000008226	Zbtb8os	0.0232889	0.273311	-0.181956	0.0802041	6.06003	0.0197108	0.00227895	0.00938029	0.0234519	0.0234519
1204	ENSRNOG00000014093	Tom1	0.0233768	0.273903	0.222394	0.098091	6.8886	0.0491106	0.000998534	0.0374888	0.0222154	0.0374888
1205	ENSRNOG00000012394	Bcl2l13	0.0233782	0.273903	0.239767	0.105755	5.27201	0.0570842	0.00532151	0.0394149	0.0309543	0.0394149
1206	ENSRNOG00000017962	Serpinb6a	0.0234172	0.274133	0.245012	0.108099	4.82018	0.039197	0.00775946	0.0170855	0.038982	0.038982
1207	ENSRNOG00000001957	Sult1e1	0.0236498	0.275998	-0.435097	0.192285	10.8286	0.188517	1.88825e-05	0.147875	0.0392698	0.147875
1208	ENSRNOG00000017071	Babam1	0.0238502	0.275998	0.258477	0.114394	6.34685	0.0666702	0.00174167	0.0506021	0.0223955	0.0506021
1209	ENSRNOG00000012613	F13b	0.0237682	0.275998	-0.188012	0.0831595	8.42009	0.0222041	0.000255134	0.0134355	0.0274069	0.0274069
1210	ENSRNOG00000019698	Ssbp4	0.0236484	0.275998	0.331114	0.14633	4.00678	0.109176	0.0185914	0.0670582	0.0596564	0.0670582
1211	ENSRNOG00000060098	Ptms	0.0238491	0.275998	0.26673	0.118045	9.21322	0.0709949	9.40674e-05	0.0556448	0.0308309	0.0556448
1212	ENSRNOG00000037443	Pgam5	0.0237634	0.275998	0.207792	0.0919055	5.69871	0.0430481	0.00325511	0.0305314	0.0260097	0.0305314
1213	ENSRNOG00000029570	Fam222b	0.0238476	0.275998	0.247566	0.109563	6.20831	0.061159	0.0023351	0.0456813	0.0228181	0.0456813
1214	ENSRNOG00000034200	Atp8a1	0.0236094	0.275998	-0.355255	0.156954	4.37374	0.125624	0.0137531	0.0847856	0.0492645	0.0847856
1215	ENSRNOG00000022946	Slc22a3	0.0236995	0.275998	-1.21308	0.536295	2.37432	1.46617	0.0951853	1.05527	0.156545	1.05527
1216	ENSRNOG00000057040	Spns2	0.02373	0.275998	0.249058	0.110131	4.80689	0.0484141	0.00927656	0.0248729	0.0392386	0.0392386
1217	ENSRNOG00000007758	LOC100362350	0.0238279	0.275998	0.600434	0.265691	8.76432	0.359682	0.000548469	0.281819	0.0288376	0.281819
1218	ENSRNOG00000002094	Atg3	0.023693	0.275998	-0.179742	0.0794589	6.4294	0.0321865	0.00175173	0.0235032	0.0222156	0.0235032
1219	ENSRNOG00000009243	Oaf	0.0237943	0.275998	0.257063	0.113723	8.36717	0.0659046	0.000239336	0.0514923	0.0271943	0.0514923
1220	ENSRNOG00000042682	Grpel2	0.0237279	0.275998	-0.190716	0.0843315	5.8303	0.0362501	0.0026412	0.025806	0.024889	0.025806
1221	ENSRNOG00000012514	Abhd17b	0.0238698	0.275999	-0.27647	0.122374	6.08248	0.0762914	0.00234801	0.057554	0.0233431	0.057554
1222	ENSRNOG00000055638	AABR07028381.1	0.0239005	0.276128	0.972453	0.430532	1.9814	0.930458	0.529929	0.1968	0.211502	0.211502
1223	ENSRNOG00000019082	LOC103690016	0.0240412	0.277073	0.443475	0.196535	6.31496	0.196649	0.00210484	0.152399	0.0224791	0.152399
1224	ENSRNOG00000057622	Rbm41	0.0240341	0.277073	-0.278405	0.123374	5.12916	0.0774952	0.00574689	0.0551381	0.0332745	0.0551381
1225	ENSRNOG00000018179	Glt8d1	0.0240282	0.277073	-0.230016	0.101927	4.99654	0.0476108	0.00589621	0.0299991	0.0356599	0.0356599
1226	ENSRNOG00000039417	Dda1	0.0241196	0.277523	0.195825	0.0868319	5.6536	0.0218434	0.00372196	0.00872524	0.0264372	0.0264372
1227	ENSRNOG00000001455	Kif13a	0.0241094	0.277523	0.186351	0.0826248	6.66735	0.0347474	0.00135003	0.0259574	0.0220006	0.0259574
1228	ENSRNOG00000049937	Pdxk	0.0241626	0.277791	0.21648	0.0960196	5.28083	0.0449546	0.00605704	0.028719	0.030822	0.030822
1229	ENSRNOG00000009513	Akr1b1	0.0242119	0.277906	0.280035	0.124253	4.77612	0.0785498	0.008144	0.053611	0.0398452	0.053611
1230	ENSRNOG00000033217	Esam	0.0242009	0.277906	0.30962	0.137369	4.99631	0.0960128	0.00714319	0.0683379	0.0356642	0.0683379
1231	ENSRNOG00000057943	AABR07058884.2	0.0243117	0.278825	-0.53563	0.237829	4.04556	0.250672	0.167738	0.0188679	0.0585124	0.0585124
1232	ENSRNOG00000006762	LOC100359574	0.0243788	0.279002	0.215848	0.0958852	5.4534	0.0455507	0.00822892	0.0272639	0.0285469	0.0285469
1233	ENSRNOG00000055365	Edem1	0.0243865	0.279002	-0.261993	0.11639	8.78745	0.0688784	0.000152047	0.0540347	0.0289367	0.0540347
1234	ENSRNOG00000001990	Ugt2b10	0.0243813	0.279002	-0.242335	0.107653	9.20385	0.0589267	0.000116561	0.0462403	0.0307878	0.0462403
1235	ENSRNOG00000028557	Hibch	0.0244412	0.279259	-0.172432	0.0766323	6.50763	0.0273058	0.00139817	0.019363	0.0220919	0.0220919
1236	ENSRNOG00000017036	Sec11c	0.0244485	0.279259	-0.17146	0.0762043	6.70229	0.0274812	0.00121792	0.0198266	0.0220104	0.0220104
1237	ENSRNOG00000015753	Epn1	0.0246018	0.280247	0.225488	0.100324	7.52604	0.0511344	0.000544015	0.0397157	0.0240688	0.0397157
1238	ENSRNOG00000019950	Peli3	0.0245676	0.280247	0.282448	0.125637	4.66046	0.0740197	0.0208593	0.0356541	0.0422789	0.0422789
1239	ENSRNOG00000062272	LOC100361933	0.0246144	0.280247	2.63802	1.17381	4.54167	6.99968	0.583401	4.92793	0.0450181	4.92793
1240	ENSRNOG00000052226	LOC108348144	0.0245959	0.280247	-0.185895	0.0827048	7.57519	0.0234227	0.00312171	0.0121007	0.0242386	0.0242386
1241	ENSRNOG00000061941	AABR07014290.1	0.0246472	0.280395	0.5722	0.254663	3.46302	0.329429	0.0620483	0.197365	0.0777995	0.197365
1242	ENSRNOG00000050687	LOC498759	0.0247088	0.280868	-0.33338	0.148438	4.55614	0.111897	0.0110995	0.0770356	0.044672	0.0770356
1243	ENSRNOG00000009370	Tbkbp1	0.0248176	0.280975	0.285486	0.127209	4.3137	0.0412526	0.0138525	0.0070603	0.0508761	0.0508761
1244	ENSRNOG00000008672	Chmp5	0.0247791	0.280975	-0.171673	0.0764747	7.05133	0.0164242	0.000827115	0.00834981	0.0225664	0.0225664
1245	ENSRNOG00000047133	Jrkl	0.0247474	0.280975	-0.279298	0.124391	4.84084	0.0785685	0.00861801	0.0532747	0.0385895	0.0532747
1246	ENSRNOG00000020659	Mrpl4	0.0248164	0.280975	0.171143	0.0762586	6.71672	0.0251098	0.00124411	0.0172907	0.0220174	0.0220174
1247	ENSRNOG00000020271	Tial1	0.0247867	0.280975	-0.172298	0.0767573	6.56342	0.0195673	0.0015336	0.0109495	0.0220331	0.0220331
1248	ENSRNOG00000013481	Cdh11	0.0249592	0.281224	0.548853	0.244801	2.94271	0.304061	0.063844	0.175867	0.104905	0.175867
1249	ENSRNOG00000010752	Tmem41b	0.0249587	0.281224	-0.17347	0.0773716	6.96631	0.0303736	0.000973828	0.0229716	0.022366	0.0229716
1250	ENSRNOG00000014614	Cxxc1	0.0249094	0.281224	0.173579	0.0773939	6.39475	0.0256084	0.0016744	0.0171547	0.0222848	0.0222848
1251	ENSRNOG00000033639	Zfp777	0.0249177	0.281224	0.234281	0.104465	4.95034	0.0429973	0.00712876	0.0232577	0.0365229	0.0365229
1252	ENSRNOG00000024363	Sertad1	0.0249382	0.281224	0.280391	0.125043	5.16625	0.0793385	0.00620648	0.0563365	0.0326426	0.0563365
1253	ENSRNOG00000020433	Actn4	0.0249174	0.281224	0.178539	0.0796096	7.79839	0.0253018	0.00032122	0.0176804	0.0250296	0.0250296
1254	ENSRNOG00000016870	Pcif1	0.0250117	0.281447	0.195788	0.0873577	5.60964	0.0345501	0.00365282	0.0224129	0.0268726	0.0268726
1255	ENSRNOG00000029956	AABR07033023.1	0.0250189	0.281447	-0.305219	0.136191	5.02332	0.0940883	0.00689498	0.0672971	0.0351655	0.0672971
1256	ENSRNOG00000013148	Rad54l	0.0250506	0.28158	-0.833336	0.371922	1.66584	0.461025	0.281393	0.0141484	0.27191	0.27191
1257	ENSRNOG00000004040	Abca8	0.0250767	0.281649	-0.269257	0.120192	5.78403	0.0732653	0.0028645	0.05492	0.0252602	0.05492
1258	ENSRNOG00000003013	Rpgr	0.0252304	0.281785	-0.324598	0.145049	4.32917	0.106643	0.0133009	0.0708556	0.0504567	0.0708556
1259	ENSRNOG00000043225	Zfp771	0.0252988	0.281785	0.332639	0.148711	5.15144	0.112069	0.00571679	0.0827436	0.0328928	0.0827436
1260	ENSRNOG00000004281	Cobl	0.0252426	0.281785	-0.171076	0.0764529	6.89238	0.0198088	0.00115827	0.0117034	0.0222219	0.0222219
1261	ENSRNOG00000013756	Snrnp48	0.0252333	0.281785	-0.26758	0.119572	5.38239	0.0724702	0.00465415	0.0525357	0.0294069	0.0525357
1262	ENSRNOG00000009652	Prkci	0.0252917	0.281785	0.229603	0.102643	6.74211	0.0533905	0.00129187	0.0408501	0.0220335	0.0408501
1263	ENSRNOG00000054561	Isg20	0.0253283	0.281785	0.418324	0.187056	3.96998	0.177294	0.0238001	0.116159	0.0607501	0.116159
1264	ENSRNOG00000037409	Scimp	0.0253247	0.281785	0.445451	0.199181	3.02941	0.19162	0.0594703	0.089143	0.0992218	0.0992218
1265	ENSRNOG00000021891	Zdhhc8	0.0253003	0.281785	0.400956	0.179255	4.2167	0.162832	0.0150934	0.113436	0.0535668	0.113436
1266	ENSRNOG00000008927	Hbp1	0.0253169	0.281785	-0.175639	0.0785319	7.53681	0.0212953	0.000563208	0.0134391	0.0241059	0.0241059
1267	ENSRNOG00000001389	Irs3	0.0251676	0.281785	0.724558	0.323634	3.67379	0.53102	0.0370679	0.381887	0.0700996	0.381887
1268	ENSRNOG00000003078	Dcaf6	0.0252114	0.281785	-0.19627	0.087693	6.85196	0.038982	0.00121001	0.0295502	0.0221566	0.0295502
1269	ENSRNOG00000028353	Sox13	0.0251779	0.281785	0.185744	0.0829709	5.86673	0.027791	0.00292122	0.0169975	0.0246155	0.0246155
1270	ENSRNOG00000019684	Fam173a	0.0253761	0.282095	0.21267	0.0951277	5.63055	0.045845	0.0032224	0.0329747	0.0266633	0.0329747
1271	ENSRNOG00000000851	Bag6	0.0255508	0.283159	0.172524	0.0772622	7.23475	0.0251257	0.000781508	0.0176347	0.0230963	0.0230963
1272	ENSRNOG00000001056	Snapc2	0.0255934	0.283159	0.244663	0.1096	4.80548	0.0510925	0.00878257	0.0288566	0.0392661	0.0392661
1273	ENSRNOG00000013884	Psd3	0.0255434	0.283159	-0.291825	0.130683	5.41328	0.0864675	0.00597468	0.0623371	0.029019	0.0623371
1274	ENSRNOG00000032539	Spag8	0.0256122	0.283159	-0.542301	0.242962	3.8045	0.298804	0.0258386	0.210283	0.0658234	0.210283
1275	ENSRNOG00000047134	Gtf2f1	0.0255609	0.283159	0.189268	0.0847666	5.75342	0.0307467	0.00322181	0.0194861	0.0255197	0.0255197
1276	ENSRNOG00000001582	Bach1	0.025594	0.283159	-0.254769	0.114128	6.3648	0.0659356	0.00182042	0.05028	0.022352	0.05028
1277	ENSRNOG00000009046	Phf13	0.0255925	0.283159	0.211252	0.0946324	5.28057	0.0375363	0.00499531	0.0224715	0.0308259	0.0308259
1278	ENSRNOG00000003400	Fmo4	0.0257047	0.283959	-0.261284	0.117134	5.72979	0.0694279	0.00371825	0.0511632	0.0257274	0.0511632
1279	ENSRNOG00000016509	Usp10	0.0258197	0.284561	0.21282	0.0954813	6.33602	0.0461135	0.00171296	0.0347538	0.022423	0.0347538
1280	ENSRNOG00000021517	Tmem231	0.0257828	0.284561	0.216569	0.0971395	5.22991	0.0287556	0.00613979	0.0112691	0.0316046	0.0316046
1281	ENSRNOG00000046663	LOC498276	0.0258056	0.284561	0.478372	0.214601	4.97704	0.232957	0.0355202	0.148694	0.0360229	0.148694
1282	ENSRNOG00000055512	Hist1h2bk	0.0258518	0.284693	0.461477	0.207086	3.6481	0.216892	0.0323747	0.139164	0.0709781	0.139164
1283	ENSRNOG00000047907	LOC100912585	0.0259254	0.285008	0.293512	0.131777	4.63067	0.0771924	0.0265177	0.0315745	0.0429435	0.0429435
1284	ENSRNOG00000062056	AC128962.3	0.0259514	0.285008	-0.352856	0.158449	5.6849	0.126931	0.00486914	0.0955553	0.0261383	0.0955553
1285	ENSRNOG00000000457	Tap1	0.0259359	0.285008	0.393587	0.17672	5.05276	0.157902	0.0197415	0.105179	0.0346284	0.105179
1286	ENSRNOG00000054495	Cldn2	0.0259612	0.285008	0.392746	0.176373	7.7242	0.157267	0.000533013	0.123897	0.0247631	0.123897
1287	ENSRNOG00000019466	Agpat2	0.0260284	0.285311	0.346384	0.155623	6.94711	0.122411	0.00100898	0.0958654	0.0223257	0.0958654
1288	ENSRNOG00000028211	Akap17a	0.0260292	0.285311	0.177029	0.0795357	6.19567	0.0283018	0.00243909	0.0189303	0.0228646	0.0228646
1289	ENSRNOG00000017557	LOC100362216	0.0260565	0.285388	0.385035	0.173021	5.12259	0.151295	0.00608292	0.113662	0.0333883	0.113662
1290	ENSRNOG00000016866	Fhl2	0.0260914	0.285549	0.40381	0.1815	3.23384	0.125725	0.0438638	0.0442521	0.0879052	0.0879052
1291	ENSRNOG00000001821	Adipoq	0.0261354	0.285587	-0.441682	0.198581	4.59412	0.199244	0.0209496	0.136788	0.0437797	0.136788
1292	ENSRNOG00000024766	Adgrf3	0.0261163	0.285587	-0.551591	0.247964	2.55301	0.310682	0.101305	0.144639	0.137321	0.144639
1293	ENSRNOG00000061085	Fancd2	0.0261593	0.285628	-0.654999	0.294535	3.04662	0.438276	0.0856879	0.261316	0.0981631	0.261316
1294	ENSRNOG00000024786	Asb6	0.0262071	0.285929	0.202388	0.0910376	5.43312	0.0392717	0.00437042	0.0260032	0.028781	0.028781
1295	ENSRNOG00000011913	Cp	0.0262766	0.286224	-0.219723	0.0988808	10.7981	0.0355799	1.81912e-05	0.0243094	0.0390915	0.0390915
1296	ENSRNOG00000011213	Blm	0.0262672	0.286224	-0.383748	0.172685	4.42587	0.150599	0.012957	0.106324	0.047903	0.106324
1297	ENSRNOG00000010189	Rps24	0.0262949	0.286224	-0.183605	0.0826369	8.23821	0.0261524	0.000631161	0.0177576	0.0266843	0.0266843
1298	ENSRNOG00000042855	Ahdc1	0.0263578	0.286686	0.249613	0.112393	5.58214	0.0637752	0.0043509	0.0461777	0.0271538	0.0461777
1299	ENSRNOG00000015734	Ube3a	0.0266236	0.287173	-0.196729	0.0887368	6.22051	0.0397177	0.00253077	0.0289661	0.0227746	0.0289661
1300	ENSRNOG00000050298	Rfng	0.0265865	0.287173	0.236597	0.106694	5.49854	0.057426	0.00342179	0.0421123	0.0280455	0.0421123
1301	ENSRNOG00000009919	Acod1	0.0264743	0.287173	-0.532429	0.239921	2.4225	0.166425	0.0791987	0.0181199	0.15105	0.15105
1302	ENSRNOG00000021156	Vegfb	0.0264952	0.287173	-0.21227	0.0956654	5.32243	0.0461826	0.00574351	0.030864	0.0302176	0.030864
1303	ENSRNOG00000004621	Rtn4	0.0265771	0.287173	0.391119	0.176365	5.68135	0.156917	0.00941803	0.115	0.0261718	0.115
1304	ENSRNOG00000030314	Golgb1	0.0265232	0.287173	-0.170272	0.0767521	7.13615	0.0262131	0.000766163	0.0190357	0.0227974	0.0227974
1305	ENSRNOG00000018709	Patz1	0.0266061	0.287173	0.286784	0.129342	4.26395	0.0817282	0.014674	0.0493933	0.0522437	0.0522437
1306	ENSRNOG00000015308	Pbk	0.0265164	0.287173	-0.752515	0.33919	1.85231	0.546181	0.226002	0.197399	0.234197	0.234197
1307	ENSRNOG00000008450	LOC100359539	0.0265591	0.287173	-0.659368	0.297289	3.41392	0.445893	0.0558121	0.297711	0.0797852	0.297711
1308	ENSRNOG00000027690	LOC108348260	0.0264953	0.287173	-0.173189	0.0780526	6.93042	0.0140961	0.00207662	0.00445654	0.0222922	0.0222922
1309	ENSRNOG00000045765	MGC94207	0.0266367	0.287173	0.174631	0.0787762	6.76676	0.0313002	0.00119099	0.0236317	0.0220537	0.0236317
1310	ENSRNOG00000027914	Plscr3	0.0266466	0.287173	0.274738	0.123942	4.13371	0.0561569	0.0055071	0.033095	0.0559397	0.0559397
1311	ENSRNOG00000021298	Dstyk	0.0267938	0.288138	0.23399	0.105662	4.9147	0.0236829	0.00746375	0.00226755	0.0371943	0.0371943
1312	ENSRNOG00000002159	Gpat3	0.0268163	0.288138	0.493947	0.223084	4.27832	0.250857	0.0152654	0.1838	0.051846	0.1838
1313	ENSRNOG00000022009	Mzb1	0.0268177	0.288138	0.635988	0.287237	2.25096	0.378197	0.158263	0.131382	0.171757	0.171757
1314	ENSRNOG00000019758	Ipo13	0.0268055	0.288138	0.192333	0.0868581	5.92998	0.03803	0.00259196	0.0275853	0.0241821	0.0275853
1315	ENSRNOG00000010078	Spag1	0.0270183	0.288218	-0.442604	0.20016	4.61075	0.201812	0.0105115	0.149744	0.0433966	0.149744
1316	ENSRNOG00000012163	Plekhm2	0.0270058	0.288218	0.191711	0.0866908	5.63721	0.0249121	0.00346376	0.0127269	0.0265974	0.0265974
1317	ENSRNOG00000017810	Uros	0.0269879	0.288218	0.261343	0.118164	4.76128	0.0703411	0.00950034	0.0463508	0.0401441	0.0463508
1318	ENSRNOG00000028628	LOC100911196	0.0271101	0.288218	0.231305	0.104666	4.96097	0.0486925	0.00749666	0.0293875	0.0363235	0.0363235
1319	ENSRNOG00000012956	Tgm2	0.0269157	0.288218	0.178003	0.0804446	7.9343	0.0303787	0.000358225	0.0231375	0.0255271	0.0255271
1320	ENSRNOG00000056069	Kif11	0.0270923	0.288218	-0.368853	0.166888	3.71491	0.14026	0.0277943	0.083612	0.0687215	0.083612
1321	ENSRNOG00000060340	Psme4	0.0270974	0.288218	-0.202432	0.0915936	8.27692	0.042248	0.000234618	0.0333229	0.0268362	0.0333229
1322	ENSRNOG00000004417	Fam117a	0.0269927	0.288218	0.225391	0.101912	5.03801	0.0440955	0.00664759	0.026083	0.0348965	0.0348965
1323	ENSRNOG00000052393	Bscl2	0.027111	0.288218	0.216392	0.0979185	6.20812	0.0482821	0.0020394	0.0363127	0.0228188	0.0363127
1324	ENSRNOG00000031364	Kif1c	0.0270075	0.288218	0.174739	0.0790169	7.62954	0.0269199	0.000546419	0.0195724	0.0244282	0.0244282
1325	ENSRNOG00000047800	C5ar1	0.0271048	0.288218	0.417583	0.188951	3.87882	0.17979	0.0216174	0.121193	0.0635082	0.121193
1326	ENSRNOG00000009331	Hck	0.0269366	0.288218	0.31372	0.141799	4.68318	0.101311	0.009279	0.0711484	0.041782	0.0711484
1327	ENSRNOG00000051196	AABR07018038.1	0.0269464	0.288218	-0.181966	0.082252	5.92626	0.0200347	0.00285549	0.00914986	0.024206	0.024206
1328	ENSRNOG00000018457	Ptpa	0.0270909	0.288218	0.284155	0.128565	6.88335	0.08324	0.00106451	0.0650514	0.0222064	0.0650514
1329	ENSRNOG00000002545	RGD1309748	0.0271875	0.28838	-0.203275	0.0920292	7.01363	0.0426379	0.000899862	0.0329776	0.0224733	0.0329776
1330	ENSRNOG00000020139	Khdc4	0.0271873	0.28838	-0.2173	0.0983783	6.52617	0.0487241	0.00141903	0.0372942	0.0220691	0.0372942
1331	ENSRNOG00000000780	Ppp1r11	0.0271507	0.28838	0.192877	0.0873006	5.4615	0.0239731	0.00202962	0.0130268	0.028456	0.028456
1332	ENSRNOG00000024616	LOC102550456	0.0272435	0.288756	0.282946	0.128145	4.56942	0.0732018	0.0213275	0.0342291	0.0443573	0.0443573
1333	ENSRNOG00000029971	Mt-nd5	0.0273277	0.289215	-0.225147	0.102024	11.2191	0.0431616	1.427e-05	0.0317472	0.0416211	0.0416211
1334	ENSRNOG00000014980	Mob4	0.0273482	0.289215	-0.175417	0.0794999	6.11885	0.0211103	0.00210407	0.0117223	0.0231769	0.0231769
1335	ENSRNOG00000012457	Cyc1	0.027345	0.289215	0.189974	0.0860952	7.89169	0.0372969	0.000375949	0.0292736	0.0253698	0.0292736
1336	ENSRNOG00000057464	Fmr1	0.0273797	0.289332	-0.236673	0.107283	6.70947	0.0579067	0.00125313	0.0447856	0.0220137	0.0447856
1337	ENSRNOG00000025154	Snu13	0.0274222	0.289563	0.222523	0.100897	5.29081	0.0326321	0.0100464	0.0107691	0.0306741	0.0306741
1338	ENSRNOG00000012142	Glyat	0.0275213	0.290393	-0.204413	0.0927448	8.74275	0.0432552	0.000149446	0.0342569	0.0287455	0.0342569
1339	ENSRNOG00000011040	AABR07063855.1	0.0279964	0.290679	-0.177619	0.0808339	6.29001	0.027518	0.00358637	0.0168833	0.0225501	0.0225501
1340	ENSRNOG00000017359	Itm2c	0.0278064	0.290679	0.216355	0.0983428	6.47938	0.0485887	0.00165145	0.0370338	0.0221315	0.0370338
1341	ENSRNOG00000033658	Kntc1	0.0277408	0.290679	-0.887106	0.403059	2.22698	0.816361	0.103144	0.546683	0.174916	0.546683
1342	ENSRNOG00000052025	Aes	0.0276796	0.290679	0.214218	0.0972924	7.48587	0.0475762	0.000598273	0.037265	0.0239311	0.037265
1343	ENSRNOG00000053428	Ccpg1	0.0278414	0.290679	-0.168769	0.0767301	7.05124	0.0191975	0.000983829	0.011447	0.0225662	0.0225662
1344	ENSRNOG00000024120	Rxfp1	0.0278852	0.290679	-0.25592	0.116386	4.96259	0.0680355	0.0086559	0.0455265	0.0362931	0.0455265
1345	ENSRNOG00000000924	Slc7a1	0.0277336	0.290679	0.547525	0.248758	2.58008	0.310963	0.109981	0.137541	0.134674	0.137541
1346	ENSRNOG00000052406	LOC102552527	0.0278129	0.290679	-0.39984	0.181753	4.43628	0.16596	0.0133826	0.118754	0.0476356	0.118754
1347	ENSRNOG00000009244	Abhd4	0.0276952	0.290679	0.173742	0.0789172	6.83732	0.0313006	0.00100857	0.0239031	0.0221354	0.0239031
1348	ENSRNOG00000031367	LOC103689983	0.0276476	0.290679	-0.251554	0.114226	6.87613	0.0655856	0.00173643	0.0504539	0.0221944	0.0504539
1349	ENSRNOG00000024212	Tent4b	0.0279243	0.290679	-0.166979	0.0759564	6.83351	0.0191733	0.000947302	0.0116293	0.0221302	0.0221302
1350	ENSRNOG00000046261	Acp5	0.0279893	0.290679	0.30472	0.138671	5.51438	0.0965516	0.00439263	0.0725257	0.0278725	0.0725257
1351	ENSRNOG00000015445	Mal	0.0276154	0.290679	0.477556	0.216804	2.8	0.19976	0.0725751	0.0762932	0.115441	0.115441
1352	ENSRNOG00000004844	Med30	0.0278661	0.290679	-0.23068	0.104894	4.95814	0.0364715	0.00763472	0.0162382	0.0363764	0.0363764
1353	ENSRNOG00000032134	Uqcrc1	0.0275763	0.290679	0.207265	0.0940718	8.09072	0.0444938	0.000280486	0.0351175	0.026115	0.0351175
1354	ENSRNOG00000002254	Tmem33	0.0279173	0.290679	-0.175009	0.0796058	7.77071	0.025771	0.000418596	0.0184422	0.0249297	0.0249297
1355	ENSRNOG00000006334	Txndc16	0.0279443	0.290679	-0.300709	0.136806	4.22951	0.093986	0.014046	0.0608174	0.053206	0.0608174
1356	ENSRNOG00000019290	Pskh1	0.0278605	0.290679	0.206285	0.0937981	5.86116	0.0441938	0.00290086	0.0322915	0.0246561	0.0322915
1357	ENSRNOG00000060486	Ptges3l1	0.0279804	0.290679	-0.201687	0.0917777	5.47702	0.0323248	0.00540964	0.0176018	0.0282829	0.0282829
1358	ENSRNOG00000024213	Golim4	0.0277859	0.290679	-0.180412	0.0819944	6.66628	0.0337791	0.0013699	0.0255224	0.0220004	0.0255224
1359	ENSRNOG00000030538	Slco1b2	0.0278534	0.290679	-0.336141	0.152837	10.1701	0.117338	4.46737e-05	0.0933916	0.0355833	0.0933916
1360	ENSRNOG00000002722	Sec14l1	0.0280014	0.290679	0.245957	0.111938	4.72083	0.0523993	0.00914134	0.0297166	0.0409788	0.0409788
1361	ENSRNOG00000027183	Zfyve9	0.0280537	0.291009	-0.174356	0.0793778	6.1579	0.0272713	0.00219171	0.0183418	0.0230117	0.0230117
1362	ENSRNOG00000008510	Abtb2	0.0281259	0.291543	0.415565	0.189278	6.04868	0.179803	0.00254321	0.140762	0.0235087	0.140762
1363	ENSRNOG00000003259	C1qtnf1	0.0281615	0.291697	0.344677	0.157026	5.5716	0.123734	0.0061987	0.0924301	0.0272633	0.0924301
1364	ENSRNOG00000007822	Vgll4	0.0281835	0.291711	0.468507	0.21347	4.71326	0.228659	0.0104817	0.171796	0.0411382	0.171796
1365	ENSRNOG00000005780	Adamts13	0.0282775	0.29247	0.185441	0.0845446	5.7396	0.0304647	0.00295071	0.0198647	0.0256404	0.0256404
1366	ENSRNOG00000060615	Rai1	0.0284397	0.292632	0.224718	0.102556	5.28559	0.0527325	0.00570155	0.0363696	0.0307511	0.0363696
1367	ENSRNOG00000013514	Maf1	0.0284309	0.292632	0.172985	0.0789421	6.20583	0.0237317	0.00210026	0.0147769	0.0228272	0.0228272
1368	ENSRNOG00000029055	Ttk	0.0284424	0.292632	-0.955779	0.436204	1.82312	0.95396	0.197237	0.563859	0.239699	0.563859
1369	ENSRNOG00000014791	Peg3	0.0284589	0.292632	-0.393766	0.179728	6.59674	0.161942	0.00168205	0.127527	0.0220121	0.127527
1370	ENSRNOG00000014287	Stk11	0.0284542	0.292632	0.166927	0.0761886	6.88362	0.0182246	0.00101189	0.0105531	0.0222069	0.0222069
1371	ENSRNOG00000000728	Clic2	0.0284289	0.292632	0.404532	0.184607	5.50224	0.170869	0.00513287	0.131186	0.0280049	0.131186
1372	ENSRNOG00000015421	Slc27a3	0.0283749	0.292632	0.517798	0.236215	2.59969	0.185101	0.090394	0.0313244	0.132796	0.132796
1373	ENSRNOG00000007350	Rac2	0.0284408	0.292632	0.374494	0.170912	5.02598	0.146453	0.00710203	0.109742	0.0351167	0.109742
1374	ENSRNOG00000014135	Rab11fip4	0.028537	0.29322	0.209655	0.0957405	5.41943	0.0459421	0.00460403	0.032061	0.0289443	0.032061
1375	ENSRNOG00000001729	Xxylt1	0.0285787	0.293435	0.479168	0.218873	2.79255	0.148223	0.0755919	0.0176183	0.11603	0.11603
1376	ENSRNOG00000001766	Tfrc	0.0286634	0.293664	-0.316016	0.144426	7.13897	0.104504	0.000784103	0.0826513	0.0228055	0.0826513
1377	ENSRNOG00000018985	Grk2	0.0286507	0.293664	0.171898	0.0785546	6.25013	0.0190313	0.00200923	0.00993891	0.0226741	0.0226741
1378	ENSRNOG00000030443	Rab9a	0.0286568	0.293664	-0.16654	0.0761091	6.87254	0.0158408	0.00098181	0.00806603	0.0221886	0.0221886
1379	ENSRNOG00000003150	Mpc2	0.0287699	0.294156	-0.179863	0.082256	7.07291	0.0338867	0.000936088	0.0261281	0.0226225	0.0261281
1380	ENSRNOG00000018351	Thap4	0.0287405	0.294156	0.29042	0.132792	4.98083	0.0883244	0.00790313	0.0626319	0.035952	0.0626319
1381	ENSRNOG00000011863	Gins3	0.0287739	0.294156	-0.423844	0.19384	3.0899	0.116256	0.0547021	0.0185311	0.0955933	0.0955933
1382	ENSRNOG00000009594	Snai1	0.0288074	0.294286	0.415147	0.189902	3.12209	0.168832	0.0504864	0.0811628	0.0937647	0.0937647
1383	ENSRNOG00000024568	Ndufs7	0.0288919	0.294297	0.347259	0.158932	6.96984	0.126458	0.000933326	0.100104	0.0223736	0.100104
1384	ENSRNOG00000018494	Ppp1r3c	0.0288468	0.294297	-0.582722	0.266622	7.98273	0.355942	0.000377813	0.283971	0.0257074	0.283971
1385	ENSRNOG00000024077	Fbxo5	0.0288714	0.294297	-0.369747	0.169202	3.43255	0.119701	0.035496	0.0536944	0.0790215	0.0790215
1386	ENSRNOG00000009855	Serpina5	0.0288777	0.294297	-0.461823	0.211346	4.55816	0.223632	0.0110604	0.167608	0.0446239	0.167608
1387	ENSRNOG00000014465	Oca2	0.0289662	0.294629	-0.442156	0.202457	4.03928	0.205159	0.0190162	0.144939	0.0586972	0.144939
1388	ENSRNOG00000014336	Mcm5	0.0289654	0.294629	-0.867752	0.39733	3.56444	0.790183	0.0428621	0.588622	0.0739453	0.588622
1389	ENSRNOG00000004521	Prpf39	0.0289942	0.294702	-0.348188	0.159458	5.94521	0.127257	0.00268637	0.0990214	0.0240859	0.0990214
1390	ENSRNOG00000060538	Cdc42se1	0.0290764	0.295257	0.167111	0.0765702	6.64646	0.0182949	0.0014525	0.0101703	0.0219995	0.0219995
1391	ENSRNOG00000020299	Klc2	0.0290907	0.295257	0.201131	0.0921668	5.41739	0.0309403	0.00500989	0.0165822	0.028969	0.028969
1392	ENSRNOG00000053259	AC109844.1	0.0291242	0.295384	-0.899811	0.412417	2.20425	0.850903	0.119778	0.560572	0.177974	0.560572
1393	ENSRNOG00000029922	Tpk1	0.0291583	0.295452	-0.199707	0.0915523	5.83525	0.0419275	0.00289226	0.030635	0.0248508	0.030635
1394	ENSRNOG00000020353	Sh3pxd2a	0.0291937	0.295452	0.462006	0.211846	4.14855	0.224467	0.0193718	0.160143	0.0555113	0.160143
1395	ENSRNOG00000010149	Cmc1	0.0291809	0.295452	-0.276122	0.126601	5.41856	0.0801692	0.00464366	0.059468	0.0289547	0.059468
1396	ENSRNOG00000008648	Mogs	0.0292154	0.29546	0.178937	0.0820599	6.86936	0.0336779	0.00222269	0.0247126	0.0221835	0.0247126
1397	ENSRNOG00000015898	Fer	0.029383	0.295892	-0.254305	0.116744	4.62186	0.0638546	0.0113735	0.0385648	0.0431432	0.0431432
1398	ENSRNOG00000059387	AABR07067233.1	0.0294069	0.295892	-0.371155	0.170412	5.51918	0.145152	0.0255124	0.0906482	0.0278206	0.0906482
1399	ENSRNOG00000038948	Stab2	0.0294826	0.295892	0.275923	0.126746	6.17073	0.0802768	0.00195085	0.0623075	0.0229603	0.0623075
1400	ENSRNOG00000014142	Ogfrl1	0.0294886	0.295892	-0.318937	0.14651	3.82478	0.0938347	0.0206763	0.0507978	0.0651845	0.0651845
1401	ENSRNOG00000060429	AABR07002065.2	0.0293715	0.295892	-0.303176	0.139169	5.12345	0.0968185	0.00634245	0.0711301	0.0333735	0.0711301
1402	ENSRNOG00000020479	Pik3c2a	0.0293717	0.295892	-0.251419	0.115411	6.56776	0.0665835	0.00135333	0.0519257	0.0220298	0.0519257
1403	ENSRNOG00000016001	Chmp1a	0.0294067	0.295892	0.16619	0.0763041	6.69287	0.0264412	0.00128242	0.0191563	0.0220068	0.0220068
1404	ENSRNOG00000002039	Evi5	0.0293621	0.295892	-0.179619	0.0824474	8.30506	0.0191878	0.000243075	0.0110973	0.0269472	0.0269472
1405	ENSRNOG00000010021	Isy1	0.0294698	0.295892	0.217907	0.100088	5.10295	0.0410635	0.00633912	0.0240908	0.0337316	0.0337316
1406	ENSRNOG00000018020	Apbb1	0.029445	0.295892	0.364136	0.167229	3.49383	0.095437	0.0352663	0.0291033	0.0765953	0.0765953
1407	ENSRNOG00000016630	Tln1	0.0294838	0.295892	0.170295	0.0782262	7.47458	0.0169862	0.000584773	0.00932894	0.0238926	0.0238926
1408	ENSRNOG00000025160	Tmem56	0.02955	0.296087	-0.202395	0.0930092	5.40206	0.0432197	0.00470498	0.0298979	0.0291575	0.0298979
1409	ENSRNOG00000052142	Ahsa2	0.0295345	0.296087	-0.205252	0.0943133	5.96621	0.0444422	0.00289158	0.0326884	0.0239588	0.0326884
1410	ENSRNOG00000045799	Rup2	0.0296204	0.296582	-0.241028	0.110811	12.3459	0.0429023	4.97755e-06	0.0293632	0.0491114	0.0491114
1411	ENSRNOG00000009592	Cyb5r3	0.0296511	0.296679	0.260224	0.119659	8.30435	0.0715124	0.000260561	0.0570123	0.0269444	0.0570123
1412	ENSRNOG00000011348	Snx14	0.0297174	0.296917	-0.237474	0.109242	5.97721	0.0595911	0.0021825	0.0455526	0.0238947	0.0455526
1413	ENSRNOG00000017765	Net1	0.0297138	0.296917	0.3051	0.140348	7.51747	0.0983604	0.000546809	0.0782433	0.0240393	0.0782433
1414	ENSRNOG00000001181	Wdr4	0.029738	0.296917	0.283026	0.130213	4.2351	0.0555513	0.0147726	0.0218599	0.0530489	0.0530489
1415	ENSRNOG00000003931	Arsg	0.0297752	0.296992	-0.179686	0.0826875	5.89121	0.0250748	0.0029076	0.0147334	0.0244413	0.0244413
1416	ENSRNOG00000020363	Med25	0.0298438	0.296992	0.200676	0.0923856	6.39167	0.0426033	0.00170755	0.0324329	0.0222914	0.0324329
1417	ENSRNOG00000010386	H2afx	0.0299138	0.296992	0.235786	0.108596	4.83926	0.051021	0.00855266	0.0302285	0.0386193	0.0386193
1418	ENSRNOG00000019674	Mfsd13a	0.0298465	0.296992	0.177837	0.0818727	5.92138	0.0269878	0.00257477	0.0173047	0.0242378	0.0242378
1419	ENSRNOG00000018040	Gins4	0.0298993	0.296992	-0.359094	0.165373	3.52267	0.104387	0.0338977	0.0411026	0.0754951	0.0754951
1420	ENSRNOG00000028112	LOC499796	0.0298855	0.296992	-0.673757	0.310258	2.19163	0.236104	0.20534	-0.0820713	0.1797	0.1797
1421	ENSRNOG00000017283	Kcnt1	0.029795	0.296992	0.529642	0.24376	2.41455	0.233164	0.0857349	0.0839353	0.15194	0.15194
1422	ENSRNOG00000000451	RT1-Ba	0.0298583	0.296992	0.32385	0.149105	5.10886	0.110968	0.00850818	0.0804204	0.0336279	0.0804204
1423	ENSRNOG00000003359	Ogt	0.0299587	0.297229	-0.299404	0.137934	7.32152	0.0949343	0.000662767	0.0754403	0.0233784	0.0754403
1424	ENSRNOG00000045637	Rnf14	0.0300302	0.297729	-0.17206	0.0793014	7.54018	0.0313724	0.000503395	0.0246514	0.0241175	0.0246514
1425	ENSRNOG00000005250	Abcg5	0.030069	0.297904	-0.555792	0.256222	6.37679	0.327467	0.0020668	0.260532	0.0223243	0.260532
1426	ENSRNOG00000004132	Lasp1	0.0301093	0.298095	0.177906	0.0820355	7.75442	0.0335648	0.000434804	0.0264845	0.0248712	0.0264845
1427	ENSRNOG00000006663	Usp2	0.0301598	0.298386	-1.07231	0.494611	6.43809	1.21995	0.00414429	0.974416	0.0221997	0.974416
1428	ENSRNOG00000001429	Lrwd1	0.0302219	0.298581	0.199226	0.0919292	5.40782	0.0346337	0.00471782	0.0210494	0.0290861	0.0290861
1429	ENSRNOG00000050843	Mut	0.0302148	0.298581	-0.179388	0.0827718	8.35981	0.0316574	0.000239818	0.0244845	0.0271649	0.0271649
1430	ENSRNOG00000018885	AABR07071891.1	0.0302451	0.298602	-0.302563	0.139632	5.41128	0.0972004	0.0050103	0.0729775	0.0290434	0.0729775
1431	ENSRNOG00000010643	Kank2	0.0303607	0.299324	0.202938	0.0937204	6.83937	0.0437741	0.00106417	0.0340699	0.0221383	0.0340699
1432	ENSRNOG00000050206	Shank2	0.0303412	0.299324	-0.178581	0.0824625	5.87978	0.027678	0.00267859	0.0178646	0.0245217	0.0245217
1433	ENSRNOG00000038789	Cenpl	0.0303948	0.299452	-0.317172	0.146506	4.75956	0.106958	0.0256051	0.0602509	0.040179	0.0602509
1434	ENSRNOG00000039214	RGD1305455	0.0305717	0.299522	0.2362	0.10922	6.29695	0.0594127	0.00375965	0.0439567	0.0225299	0.0439567
1435	ENSRNOG00000061587	Metap1d	0.0305323	0.299522	0.246919	0.11415	4.66048	0.0597201	0.00984206	0.0367242	0.0422784	0.0422784
1436	ENSRNOG00000007139	Ttpa	0.0305377	0.299522	-0.255689	0.118208	9.69486	0.0696	6.1672e-05	0.0558306	0.0331355	0.0558306
1437	ENSRNOG00000012021	Ctnnbl1	0.0305334	0.299522	0.179302	0.082891	5.88342	0.0178546	0.0029878	0.00695668	0.0244959	0.0244959
1438	ENSRNOG00000020701	Brca1	0.0304453	0.299522	-0.419605	0.19388	4.85652	0.187286	0.00882616	0.141532	0.0382939	0.141532
1439	ENSRNOG00000003955	Spata7	0.0305567	0.299522	-0.246778	0.114101	4.66953	0.045539	0.00999681	0.0213952	0.0420794	0.0420794
1440	ENSRNOG00000014693	Btbd6	0.0305458	0.299522	0.169793	0.0785009	6.26541	0.0217919	0.0020245	0.013087	0.022625	0.022625
1441	ENSRNOG00000007764	Frmd4b	0.0304926	0.299522	-0.305421	0.141161	6.08667	0.0992677	0.00222703	0.0774792	0.0233234	0.0774792
1442	ENSRNOG00000054838	Mcrs1	0.030647	0.299696	0.198859	0.0919952	5.41036	0.0288337	0.00479766	0.014797	0.0290548	0.0290548
1443	ENSRNOG00000007654	Lrig3	0.0306531	0.299696	-0.281864	0.130399	5.87567	0.0846672	0.00297733	0.0650384	0.024551	0.0650384
1444	ENSRNOG00000011483	S100a9	0.0306511	0.299696	-0.91842	0.424885	2.98457	0.8989	0.099342	0.622766	0.102086	0.622766
1445	ENSRNOG00000001686	Hlcs	0.0308168	0.299784	-0.279343	0.12936	4.86774	0.0832821	0.0077966	0.0591391	0.038082	0.0591391
1446	ENSRNOG00000011490	Angptl8	0.0308321	0.299784	0.653413	0.302613	6.48983	0.455732	0.00182043	0.364479	0.0221161	0.364479
1447	ENSRNOG00000004956	Jade2	0.0307394	0.299784	0.459623	0.212746	4.3287	0.225309	0.0152033	0.165841	0.0504694	0.165841
1448	ENSRNOG00000023485	Ushbp1	0.0308113	0.299784	0.232854	0.107828	4.86124	0.0514544	0.00830276	0.0313352	0.0382046	0.0382046
1449	ENSRNOG00000003661	Jpt1	0.0306907	0.299784	0.200266	0.0926703	5.39574	0.0427561	0.00467919	0.0296719	0.0292368	0.0296719
1450	ENSRNOG00000008470	Lrrc43	0.0307132	0.299784	-0.515879	0.238748	2.454	0.173466	0.0804167	0.0294019	0.147585	0.147585
1451	ENSRNOG00000017693	Slc2a5	0.030821	0.299784	-0.608627	0.281853	5.50894	0.395361	0.00579703	0.311968	0.0279317	0.311968
1452	ENSRNOG00000017069	Mark4	0.0307774	0.299784	0.208936	0.0967324	5.17878	0.0354511	0.00499523	0.0205154	0.0324334	0.0324334
1453	ENSRNOG00000027622	Slc35e3	0.0308685	0.299932	-0.17391	0.0805601	6.05511	0.031325	0.00248336	0.0224378	0.0234763	0.0234763
1454	ENSRNOG00000017552	Mrpl34	0.03089	0.299935	0.276961	0.128313	5.91736	0.0819216	0.00264572	0.0632109	0.0242642	0.0632109
1455	ENSRNOG00000051664	AABR07010878.1	0.0309967	0.300145	-0.429523	0.199119	5.85024	0.197218	0.0248795	0.133714	0.0247372	0.133714
1456	ENSRNOG00000017753	Ercc2	0.0309548	0.300145	0.188374	0.0873052	5.62035	0.0343	0.00372382	0.0228877	0.026765	0.026765
1457	ENSRNOG00000016257	Cotl1	0.0309713	0.300145	0.440596	0.204221	5.04515	0.20747	0.00695601	0.15987	0.0347664	0.15987
1458	ENSRNOG00000047613	AABR07048463.1	0.0309768	0.300145	-0.447126	0.207255	10.0574	0.213677	4.86995e-05	0.17177	0.0349872	0.17177
1459	ENSRNOG00000025890	Opa3	0.0310609	0.300354	0.17949	0.0832403	5.8286	0.0229075	0.00281365	0.0125253	0.0249021	0.0249021
1460	ENSRNOG00000051102	AABR07004269.3	0.0310553	0.300354	0.31681	0.146919	4.37651	0.0458991	0.037149	-0.0166481	0.0491912	0.0491912
1461	ENSRNOG00000010589	LOC103689968	0.0311671	0.301128	-0.332019	0.154074	6.98073	0.118021	0.0015818	0.0933734	0.0223975	0.0933734
1462	ENSRNOG00000013777	Rnf166	0.0311836	0.301128	0.224465	0.104174	4.96475	0.0391218	0.00715591	0.0203647	0.0362526	0.0362526
1463	ENSRNOG00000049181	Sh2b1	0.0312685	0.301212	0.166869	0.0774826	6.36756	0.0227629	0.00166869	0.0147643	0.0223455	0.0223455
1464	ENSRNOG00000021200	Hjv	0.0312775	0.301212	0.301504	0.140005	7.46673	0.0974195	0.000556223	0.0778491	0.0238658	0.0778491
1465	ENSRNOG00000001142	Prkab1	0.0312675	0.301212	0.298857	0.138767	7.10361	0.0957079	0.000840711	0.0761848	0.0227055	0.0761848
1466	ENSRNOG00000019424	Aspdh	0.0312476	0.301212	0.264274	0.122695	7.67337	0.0748263	0.000639167	0.0595773	0.0245826	0.0595773
1467	ENSRNOG00000032446	Recql4	0.0313471	0.301433	-0.344894	0.160219	3.78729	0.112927	0.0363104	0.0506962	0.0663702	0.0663702
1468	ENSRNOG00000013194	Rps6ka2	0.0314911	0.301433	0.404846	0.188229	3.20026	0.143922	0.0521297	0.0552435	0.0895915	0.0895915
1469	ENSRNOG00000006695	Rbck1	0.0314462	0.301433	0.171386	0.0796632	6.67545	0.0315254	0.00139929	0.0239856	0.022002	0.0239856
1470	ENSRNOG00000012764	Agap3	0.0315392	0.301433	0.213193	0.0991503	5.85191	0.048822	0.0035726	0.0357505	0.0247247	0.0357505
1471	ENSRNOG00000009870	Tmem88	0.0315971	0.301433	0.319333	0.148563	3.92046	0.0867822	0.0260457	0.0378	0.0622385	0.0622385
1472	ENSRNOG00000007584	Ehd4	0.031604	0.301433	0.206268	0.0959662	5.23693	0.0379808	0.00534398	0.0231936	0.031494	0.031494
1473	ENSRNOG00000027711	Usp32	0.0313314	0.301433	-0.168052	0.0780606	6.7109	0.03028	0.00124458	0.0231293	0.0220144	0.0231293
1474	ENSRNOG00000023411	Vsig10l	0.0315862	0.301433	0.316898	0.147421	3.83292	0.0770961	0.0220022	0.0319083	0.0649298	0.0649298
1475	ENSRNOG00000022303	Pdf	0.0314052	0.301433	0.212183	0.0986025	5.13709	0.0481531	0.00575188	0.0329775	0.033138	0.033138
1476	ENSRNOG00000013370	Gfer	0.0316106	0.301433	0.352181	0.163858	6.11249	0.133313	0.00294469	0.104454	0.0232051	0.104454
1477	ENSRNOG00000000779	Znrd1	0.0316208	0.301433	0.252364	0.117424	5.35644	0.0684597	0.00972716	0.0454262	0.0297488	0.0454262
1478	ENSRNOG00000002625	Ptpn4	0.0315453	0.301433	-0.259412	0.12065	5.66752	0.0722889	0.0036502	0.0545752	0.0263031	0.0545752
1479	ENSRNOG00000015124	Gpam	0.0315128	0.301433	0.550139	0.255815	6.89183	0.325022	0.00119908	0.260566	0.0222209	0.260566
1480	ENSRNOG00000003554	Piga	0.0314914	0.301433	-0.397533	0.18483	4.64411	0.16968	0.0112215	0.125427	0.0426418	0.125427
1481	ENSRNOG00000001448	Hip1	0.0315488	0.301433	0.254095	0.118179	5.27252	0.0693582	0.00506623	0.0507991	0.0309465	0.0507991
1482	ENSRNOG00000004968	Ncapg2	0.0317764	0.301492	-0.269343	0.125438	4.40523	0.0754742	0.0145015	0.0456364	0.0484377	0.0484377
1483	ENSRNOG00000048168	Gtpbp6	0.0317195	0.301492	0.242757	0.113019	4.51703	0.0535874	0.00547841	0.0350993	0.0456149	0.0456149
1484	ENSRNOG00000037426	Gtpbp6	0.0317195	0.301492	0.242757	0.113019	4.51703	0.0535874	0.00547841	0.0350993	0.0456149	0.0456149
1485	ENSRNOG00000014139	Sclt1	0.031727	0.301492	-0.190395	0.088645	5.54834	0.033133	0.00392377	0.0212187	0.0275079	0.0275079
1486	ENSRNOG00000047898	Hist2h2aa3	0.0317758	0.301492	0.472895	0.220236	4.20589	0.240716	0.00931545	0.1847	0.0538726	0.1847
1487	ENSRNOG00000052555	Hist2h2aa2	0.0317758	0.301492	0.472895	0.220236	4.20589	0.240716	0.00931545	0.1847	0.0538726	0.1847
1488	ENSRNOG00000018502	Mon1a	0.0316585	0.301492	0.224318	0.104397	5.78287	0.0541071	0.00352525	0.0400699	0.0252698	0.0400699
1489	ENSRNOG00000018815	Plk1	0.0318279	0.301778	-0.804371	0.374725	1.90579	0.696766	0.161058	0.400616	0.224479	0.400616
1490	ENSRNOG00000031208	Mgat1	0.0319985	0.302291	0.208571	0.0972616	7.76807	0.0469171	0.000414213	0.0374251	0.0249202	0.0374251
1491	ENSRNOG00000026109	Prmt1	0.0319795	0.302291	0.24735	0.115333	5.42469	0.0659747	0.0111558	0.0420508	0.028881	0.0420508
1492	ENSRNOG00000024818	Eva1b	0.0320106	0.302291	0.372649	0.173788	4.47774	0.149786	0.0116157	0.109193	0.0465861	0.109193
1493	ENSRNOG00000037406	RGD1564171	0.031933	0.302291	-0.299562	0.13964	4.24551	0.0967275	0.0145204	0.0634769	0.0527574	0.0634769
1494	ENSRNOG00000019555	Arap1	0.0319203	0.302291	0.170166	0.0793166	7.70128	0.0236017	0.000483034	0.0165312	0.0246815	0.0246815
1495	ENSRNOG00000010185	RGD1306941	0.0320005	0.302291	-0.199945	0.0932404	6.45433	0.0431176	0.00172569	0.0330494	0.0221713	0.0330494
1496	ENSRNOG00000047439	Pot1b	0.0320425	0.30239	-0.272345	0.127033	4.33087	0.0582423	0.0141392	0.0270714	0.0504108	0.0504108
1497	ENSRNOG00000019253	Bcar1	0.0321238	0.302955	0.218393	0.101916	7.11402	0.0514965	0.000795722	0.0407518	0.0227345	0.0407518
1498	ENSRNOG00000028430	LOC257650	0.0321585	0.30308	-0.248706	0.116086	4.5874	0.0626021	0.00996747	0.0394335	0.043936	0.043936
1499	ENSRNOG00000017610	Nedd4l	0.032184	0.303118	-0.164361	0.0767284	6.60898	0.0291188	0.00154202	0.0219383	0.022007	0.022007
1500	ENSRNOG00000012736	Sssca1	0.0323766	0.303272	0.250368	0.117009	5.2827	0.0678293	0.0051126	0.0496519	0.0307941	0.0496519
1501	ENSRNOG00000011054	Laptm5	0.0322817	0.303272	0.328463	0.153422	5.49871	0.116647	0.00374584	0.0904078	0.0280435	0.0904078
1502	ENSRNOG00000021092	Scnm1	0.0323872	0.303272	0.247647	0.115745	4.71972	0.0663692	0.00920197	0.0443853	0.0410022	0.0443853
1503	ENSRNOG00000013506	Zfand6	0.0322534	0.303272	-0.167351	0.0781554	7.45785	0.016134	0.000597379	0.00868725	0.0238357	0.0238357
1504	ENSRNOG00000018665	Bud13	0.0323197	0.303272	0.211356	0.0987444	5.14638	0.024425	0.00602295	0.00738352	0.0329789	0.0329789
1505	ENSRNOG00000051014	AABR07016418.1	0.0322909	0.303272	-0.500818	0.23394	6.12018	0.271203	0.00270831	0.216204	0.023171	0.216204
1506	ENSRNOG00000024934	Npat	0.0323617	0.303272	-0.276659	0.129285	5.48712	0.0828119	0.00430669	0.0625518	0.0281711	0.0625518
1507	ENSRNOG00000037613	Kdm6b	0.0323937	0.303272	0.176991	0.0827248	5.87754	0.0198125	0.00283602	0.00944143	0.0245376	0.0245376
1508	ENSRNOG00000032708	RT1-Bb	0.0323644	0.303272	0.28016	0.130923	4.99045	0.0849231	0.00927678	0.0592867	0.035773	0.0592867
1509	ENSRNOG00000013040	Ddx31	0.0324919	0.303789	0.241044	0.112727	4.68392	0.051366	0.0090632	0.0293711	0.0417661	0.0417661
1510	ENSRNOG00000016534	Fam171a1	0.0324771	0.303789	0.347589	0.16254	3.55775	0.107936	0.0314863	0.0496398	0.0741904	0.0741904
1511	ENSRNOG00000018903	Pik3r1	0.0325919	0.303953	-0.418733	0.195937	7.15733	0.190085	0.00185025	0.151715	0.0228591	0.151715
1512	ENSRNOG00000007271	Map3k9	0.032553	0.303953	0.314432	0.147099	4.20433	0.107147	0.0142423	0.0723101	0.053917	0.0723101
1513	ENSRNOG00000027623	LOC680039	0.0325775	0.303953	-0.193978	0.0907604	6.84189	0.0407872	0.00106971	0.0318801	0.0221419	0.0318801
1514	ENSRNOG00000002478	Insig2	0.0325956	0.303953	0.506925	0.23721	7.89658	0.278596	0.000458495	0.224616	0.0253878	0.224616
1515	ENSRNOG00000060745	Nlrp12	0.0326268	0.303979	-0.251239	0.117586	7.23701	0.0684507	0.000735957	0.0545696	0.0231035	0.0545696
1516	ENSRNOG00000060580	Slc10a3	0.0326661	0.303979	0.218099	0.102099	5.04148	0.026357	0.00686317	0.00778575	0.0348334	0.0348334
1517	ENSRNOG00000010883	Pard6b	0.0326573	0.303979	0.292594	0.136965	4.74827	0.0928643	0.00872871	0.0663085	0.0404093	0.0663085
1518	ENSRNOG00000010748	Mtus1	0.0327061	0.303979	-0.171568	0.0803344	7.6924	0.0206466	0.00116449	0.0125467	0.02465	0.02465
1519	ENSRNOG00000001478	Gtf2ird1	0.0326987	0.303979	0.2629	0.123094	5.68304	0.0749994	0.00905378	0.0515551	0.0261558	0.0515551
1520	ENSRNOG00000018718	Rpp30	0.0327536	0.30422	-0.313979	0.147057	4.2997	0.107024	0.0147757	0.0717268	0.0512582	0.0717268
1521	ENSRNOG00000010492	Sp2	0.0329093	0.304835	0.247382	0.115968	4.59485	0.0448615	0.0100316	0.0205492	0.0437627	0.0437627
1522	ENSRNOG00000009355	Ogfr	0.0329493	0.304835	0.21231	0.0995499	6.94249	0.0490182	0.00104584	0.0385949	0.0223163	0.0385949
1523	ENSRNOG00000011321	Rftn1	0.0329306	0.304835	0.342633	0.16064	3.58351	0.104242	0.0299671	0.048179	0.0732535	0.0732535
1524	ENSRNOG00000010897	Nek6	0.0328639	0.304835	0.291771	0.136741	6.19487	0.0925081	0.00204104	0.0727519	0.0228676	0.0727519
1525	ENSRNOG00000001973	Ugt2a3	0.0328953	0.304835	-0.254772	0.119423	7.58762	0.070553	0.000487044	0.0565601	0.0242818	0.0565601
1526	ENSRNOG00000030630	Ehmt2	0.0329444	0.304835	0.166074	0.077868	7.3808	0.0174596	0.000677899	0.0101487	0.0235758	0.0235758
1527	ENSRNOG00000018215	Slc22a6	0.0329965	0.305071	0.654087	0.306777	2.73437	0.46544	0.0905013	0.285947	0.120777	0.285947
1528	ENSRNOG00000006237	Gpr37l1	0.0330695	0.305347	-0.533634	0.250387	2.53074	0.226905	0.111224	0.050527	0.13955	0.13955
1529	ENSRNOG00000051699	Zdhhc4	0.0330502	0.305347	0.170382	0.0799365	6.09439	0.0247752	0.002272	0.0159785	0.0232873	0.0232873
1530	ENSRNOG00000003865	Tmigd1	0.0331518	0.305833	-0.379981	0.178375	3.38655	0.141915	0.0463398	0.0644595	0.0809303	0.0809303
1531	ENSRNOG00000017849	Apbb3	0.0333562	0.305833	-0.312529	0.146881	6.57922	0.106589	0.00154636	0.0847496	0.0220219	0.0847496
1532	ENSRNOG00000020956	Bcat2	0.0335855	0.305833	0.294887	0.138769	4.05604	0.0682158	0.0188233	0.0294198	0.0582045	0.0582045
1533	ENSRNOG00000010024	Cyb5r4	0.0336606	0.305833	-0.163178	0.0768218	6.45589	0.0177964	0.00143763	0.0100221	0.0221687	0.0221687
1534	ENSRNOG00000018706	Il15ra	0.0335695	0.305833	-0.244994	0.11528	4.72043	0.0656201	0.00958812	0.04357	0.0409872	0.04357
1535	ENSRNOG00000004218	Klhl28	0.0333901	0.305833	-0.279172	0.131229	4.23904	0.0808892	0.015946	0.0484533	0.0529385	0.0529385
1536	ENSRNOG00000006921	Rbl1	0.0334266	0.305833	-0.438509	0.206171	4.04075	0.209968	0.0208878	0.149138	0.0586538	0.149138
1537	ENSRNOG00000003003	Tbc1d19	0.0334464	0.305833	-0.353249	0.166103	3.50352	0.106102	0.0341382	0.0438899	0.0762229	0.0762229
1538	ENSRNOG00000006747	Cc2d1a	0.0332932	0.305833	0.175713	0.0825515	5.88267	0.0186478	0.00275783	0.00840049	0.0245012	0.0245012
1539	ENSRNOG00000025625	Rnase4	0.0335833	0.305833	-0.201043	0.0946068	10.1971	0.0293867	7.41908e-05	0.0198634	0.0357276	0.0357276
1540	ENSRNOG00000011116	Snx25	0.0335896	0.305833	-0.182463	0.0858664	6.46411	0.0364041	0.00139491	0.0280973	0.0221552	0.0280973
1541	ENSRNOG00000014753	Tcf7l1	0.0335249	0.305833	0.189917	0.0893417	6.27871	0.0394175	0.00196087	0.0299669	0.0225839	0.0299669
1542	ENSRNOG00000016377	Cep55	0.0332993	0.305833	-0.77153	0.362484	1.67374	0.604457	0.255395	0.222163	0.270182	0.270182
1543	ENSRNOG00000010519	Cyp39a1	0.0333377	0.305833	-0.175828	0.0826263	8.33405	0.0211636	0.000246215	0.0135961	0.0270622	0.0270622
1544	ENSRNOG00000009192	Rnaseh2b	0.0334936	0.305833	-0.193554	0.0910365	5.43702	0.0303046	0.00441538	0.0173501	0.0287352	0.0287352
1545	ENSRNOG00000017422	Ambra1	0.03345	0.305833	0.187082	0.0879706	6.19086	0.0214045	0.00807268	0.00486087	0.0228827	0.0228827
1546	ENSRNOG00000032546	Dot1l	0.0336638	0.305833	0.200363	0.0943293	5.80569	0.0439247	0.00322398	0.0323681	0.0250832	0.0323681
1547	ENSRNOG00000005391	Prex2	0.033258	0.305833	-0.484722	0.227681	4.80215	0.256186	0.0107947	0.19656	0.0393308	0.19656
1548	ENSRNOG00000009284	Foxa1	0.0332152	0.305833	0.446522	0.209687	5.55909	0.217318	0.00483899	0.171035	0.0273944	0.171035
1549	ENSRNOG00000004503	L3hypdh	0.0332573	0.305833	0.215337	0.101147	5.12853	0.0505598	0.00642604	0.0344965	0.0332854	0.0344965
1550	ENSRNOG00000014065	Zfp653	0.0334794	0.305833	0.30657	0.144181	3.94178	0.0774903	0.0215576	0.0346148	0.0615951	0.0615951
1551	ENSRNOG00000023589	Gpr107	0.0336615	0.305833	0.187453	0.0882503	6.29453	0.0384459	0.0083635	0.022789	0.0225369	0.022789
1552	ENSRNOG00000024372	Cwf19l2	0.0333492	0.305833	-0.212285	0.099765	5.91548	0.0491754	0.00412014	0.0356921	0.0242766	0.0356921
1553	ENSRNOG00000051307	Aoc3	0.0335304	0.305833	0.312683	0.147098	4.50279	0.106854	0.0140362	0.0725157	0.0459642	0.0725157
1554	ENSRNOG00000017463	Bloc1s3	0.0336395	0.305833	0.311891	0.146816	4.26621	0.106412	0.0131846	0.0730352	0.052181	0.0730352
1555	ENSRNOG00000018326	Pgls	0.0338083	0.305887	0.298529	0.14066	6.41168	0.0976298	0.00187907	0.0772616	0.0222499	0.0772616
1556	ENSRNOG00000029339	LOC100363268	0.0338124	0.305887	-0.170623	0.0803953	6.36989	0.0279099	0.00351352	0.0180722	0.0223401	0.0223401
1557	ENSRNOG00000025764	AC128848.1	0.0337346	0.305887	-0.765326	0.360454	4.98997	0.641253	0.01786	0.501847	0.0357819	0.501847
1558	ENSRNOG00000006197	Calu	0.0337715	0.305887	-0.172507	0.0812644	8.08607	0.0187833	0.000318378	0.0113041	0.0260972	0.0260972
1559	ENSRNOG00000013689	Vps18	0.0338259	0.305887	0.200122	0.094302	5.30353	0.0387546	0.00508329	0.0249969	0.0304882	0.0304882
1560	ENSRNOG00000046449	LOC100912228	0.0338431	0.305887	0.88673	0.417887	2.6075	0.861627	0.327454	0.371064	0.132058	0.371064
1561	ENSRNOG00000000421	Skiv2l	0.033825	0.305887	0.161694	0.0761935	6.82014	0.0241523	0.00110938	0.0172981	0.0221124	0.0221124
1562	ENSRNOG00000010608	Cep162	0.0337622	0.305887	-0.311747	0.14685	4.66419	0.106425	0.00901571	0.0772438	0.0421965	0.0772438
1563	ENSRNOG00000007882	Ablim2	0.0338673	0.305911	0.521116	0.245618	2.5138	0.285932	0.100038	0.128729	0.141276	0.141276
1564	ENSRNOG00000020710	Raver1	0.033919	0.305994	0.175486	0.0827363	5.8588	0.0268892	0.0027076	0.0173036	0.0246735	0.0246735
1565	ENSRNOG00000027016	Cobll1	0.0339198	0.305994	-0.325603	0.153512	6.64662	0.116251	0.00148907	0.0927748	0.0219995	0.0927748
1566	ENSRNOG00000014118	Klkb1	0.0339754	0.306069	-0.185128	0.0873096	9.11598	0.0315955	0.000105276	0.0239549	0.0303866	0.0303866
1567	ENSRNOG00000008305	Sc5d	0.0340149	0.306069	-0.211651	0.0998402	9.27951	0.0491597	9.50791e-05	0.0397772	0.0311377	0.0397772
1568	ENSRNOG00000017564	Mib2	0.0340079	0.306069	0.177493	0.0837242	5.80454	0.0247698	0.00294654	0.0145915	0.0250924	0.0250924
1569	ENSRNOG00000056721	Fancm	0.0339686	0.306069	-0.41157	0.194096	4.76922	0.185817	0.0447432	0.10595	0.0399837	0.10595
1570	ENSRNOG00000027282	Cep68	0.0341364	0.306771	0.204098	0.0963429	5.22606	0.0318398	0.00546237	0.0167499	0.0316654	0.0316654
1571	ENSRNOG00000022772	Prickle1	0.034115	0.306771	0.462455	0.218272	4.58295	0.234897	0.0113465	0.179224	0.0440396	0.179224
1572	ENSRNOG00000014125	Evi2b	0.0341788	0.306957	0.333005	0.157229	3.66012	0.102863	0.0283188	0.0502085	0.0705654	0.0705654
1573	ENSRNOG00000016552	Hmgcs1	0.0342493	0.307394	-0.674091	0.318399	9.30159	0.499651	0.000140389	0.405372	0.0312407	0.405372
1574	ENSRNOG00000000467	Ring1	0.0343863	0.308428	0.208833	0.098715	5.67902	0.0480097	0.00697031	0.0320083	0.0261937	0.0320083
1575	ENSRNOG00000017737	Dgkz	0.0345261	0.3089	0.164221	0.0776873	7.36333	0.0247053	0.00062382	0.0181408	0.0235174	0.0235174
1576	ENSRNOG00000012524	Zfp91	0.0345007	0.3089	-0.164846	0.077972	7.43777	0.0212469	0.000550939	0.0144496	0.0237676	0.0237676
1577	ENSRNOG00000010539	Mcat	0.0345264	0.3089	0.207804	0.0983049	5.99478	0.0475937	0.00251012	0.0361453	0.0237951	0.0361453
1578	ENSRNOG00000005376	Mad2l1	0.0344767	0.3089	-0.315833	0.149369	3.82561	0.0807029	0.0240855	0.0338819	0.0651586	0.0651586
1579	ENSRNOG00000010793	Spryd3	0.0345947	0.309314	0.180202	0.0852796	5.71071	0.0312416	0.00319098	0.0210043	0.0258995	0.0258995
1580	ENSRNOG00000052116	Atp11b	0.0346212	0.309355	-0.163651	0.0774585	6.39079	0.0281061	0.00170596	0.0207558	0.0222933	0.0222933
1581	ENSRNOG00000015304	Tmem160	0.0354507	0.309586	0.267147	0.127021	5.56335	0.0792665	0.00396655	0.060571	0.0273496	0.060571
1582	ENSRNOG00000007229	Nr0b2	0.0355022	0.309586	-0.796523	0.378831	6.51167	0.704967	0.00202264	0.572028	0.0220867	0.572028
1583	ENSRNOG00000042276	Trappc2	0.0346811	0.309586	-0.274983	0.130196	4.52502	0.0834482	0.0113691	0.0564352	0.0454205	0.0564352
1584	ENSRNOG00000004459	Sdr9c7	0.0354676	0.309586	-0.266696	0.126818	8.05883	0.0790096	0.00038	0.0639512	0.0259938	0.0639512
1585	ENSRNOG00000012210	Sptlc2	0.034862	0.309586	0.206914	0.0980656	5.18012	0.0284842	0.00605625	0.0122301	0.0324112	0.0324112
1586	ENSRNOG00000006534	Crbn	0.0352892	0.309586	-0.161457	0.0767006	6.58318	0.0263809	0.00151251	0.0193047	0.0220194	0.0220194
1587	ENSRNOG00000010041	Ube2g1	0.034954	0.309586	-0.161255	0.0764645	7.02247	0.0183442	0.000892702	0.0113323	0.0224946	0.0224946
1588	ENSRNOG00000019142	Fas	0.0354927	0.309586	0.290724	0.138263	4.9948	0.0939073	0.00704737	0.0694189	0.0356922	0.0694189
1589	ENSRNOG00000021773	Bop1	0.0352607	0.309586	0.242513	0.115189	6.11859	0.0652191	0.00224599	0.050828	0.023178	0.050828
1590	ENSRNOG00000019960	Ino80e	0.0353756	0.309586	0.178142	0.0846667	5.75136	0.0352247	0.00308035	0.0255935	0.0255376	0.0255935
1591	ENSRNOG00000017586	LOC685273	0.0353174	0.309586	0.328333	0.156	5.31133	0.119601	0.0114558	0.0858878	0.0303757	0.0858878
1592	ENSRNOG00000017181	Malt1	0.0352815	0.309586	-0.241426	0.114686	5.42134	0.0646469	0.00459144	0.0480198	0.0289212	0.0480198
1593	ENSRNOG00000029238	Hgh1	0.0351159	0.309586	0.242761	0.115215	5.50145	0.0652738	0.00404919	0.0490491	0.0280136	0.0490491
1594	ENSRNOG00000053234	Cnot3	0.0352146	0.309586	0.186066	0.0883551	5.58598	0.0169177	0.00411232	0.00412224	0.0271142	0.0271142
1595	ENSRNOG00000060154	Ddx23	0.0348319	0.309586	0.161795	0.0766691	7.05999	0.0198922	0.000923912	0.0129098	0.0225887	0.0225887
1596	ENSRNOG00000046500	Irgq	0.0352914	0.309586	0.293128	0.139253	4.227	0.0953076	0.0156098	0.0619558	0.0532767	0.0619558
1597	ENSRNOG00000056458	Cep290	0.0351738	0.309586	-0.310373	0.147351	4.50855	0.106748	0.0132385	0.0736108	0.0458224	0.0736108
1598	ENSRNOG00000016545	Ift140	0.0347574	0.309586	-0.173353	0.0821121	5.93015	0.031001	0.00278854	0.0218408	0.024181	0.024181
1599	ENSRNOG00000002381	Bmp3	0.0350486	0.309586	-0.428673	0.203375	3.43001	0.203419	0.0376296	0.127816	0.0791249	0.127816
1600	ENSRNOG00000047117	AABR07001037.1	0.0354315	0.309586	-0.456061	0.216822	5.74739	0.230975	0.0273336	0.160713	0.0255721	0.160713
1601	ENSRNOG00000020441	Wnk4	0.0352848	0.309586	0.441064	0.209524	2.88869	0.134119	0.0668724	0.0212448	0.108729	0.108729
1602	ENSRNOG00000001323	Zfp157	0.0350432	0.309586	-0.239145	0.113454	4.72044	0.0506179	0.0105004	0.0273929	0.040987	0.040987
1603	ENSRNOG00000026040	Prss53	0.0349281	0.309586	-0.286251	0.135716	4.91924	0.0906141	0.00694571	0.0667296	0.0371086	0.0667296
1604	ENSRNOG00000013642	Lrrc41	0.035491	0.309586	0.160474	0.0763175	6.60587	0.0250123	0.00128929	0.0181519	0.0220082	0.0220082
1605	ENSRNOG00000012558	Orc2	0.0349791	0.309586	-0.264444	0.125412	5.63318	0.0773666	0.00320678	0.0597059	0.0266373	0.0597059
1606	ENSRNOG00000021117	Rps6ka4	0.0352124	0.309586	0.178856	0.0849305	5.76136	0.0284708	0.00340139	0.0179632	0.0254514	0.0254514
1607	ENSRNOG00000008178	Nxn	0.0354404	0.309586	0.276799	0.131603	4.20511	0.080846	0.0153822	0.0493478	0.0538949	0.0538949
1608	ENSRNOG00000011307	Slmap	0.0348015	0.309586	-0.16096	0.0762607	6.73989	0.0245136	0.00123092	0.0176313	0.0220319	0.0220319
1609	ENSRNOG00000042977	Mtx1	0.0352465	0.309586	0.165676	0.0786865	6.32071	0.0219365	0.00230283	0.0133581	0.0224635	0.0224635
1610	ENSRNOG00000011931	Smarca2	0.0352549	0.309586	-0.194057	0.0921703	6.65722	0.0417582	0.00127787	0.0327036	0.0219996	0.0327036
1611	ENSRNOG00000043044	Cnn2	0.0352527	0.309586	0.462818	0.21982	3.16507	0.237518	0.0525409	0.140742	0.0914251	0.140742
1612	ENSRNOG00000020417	Gsk3a	0.0354147	0.309586	0.163284	0.0776216	6.5031	0.023167	0.00200257	0.0152017	0.0220978	0.0220978
1613	ENSRNOG00000039091	Pnpla8	0.0354967	0.309586	-0.195249	0.0928586	6.18169	0.0423574	0.00450712	0.0299838	0.0229176	0.0299838
1614	ENSRNOG00000031092	Rock1	0.0347731	0.309586	-0.178634	0.0846208	7.08758	0.0352425	0.000714098	0.0279286	0.0226617	0.0279286
1615	ENSRNOG00000033688	Cep170b	0.0349366	0.309586	0.160654	0.0761723	6.7694	0.0196408	0.00115272	0.0125168	0.0220561	0.0220561
1616	ENSRNOG00000003253	Qdpr	0.0353668	0.309586	0.231592	0.110065	8.74059	0.0595294	0.000167218	0.0482901	0.0287363	0.0482901
1617	ENSRNOG00000005037	Kif18a	0.0352061	0.309586	-0.454657	0.215889	2.83234	0.181137	0.0735025	0.061512	0.112929	0.112929
1618	ENSRNOG00000000925	Psph	0.03491	0.309586	0.247078	0.117132	4.80559	0.0675003	0.00742065	0.0474589	0.0392639	0.0474589
1619	ENSRNOG00000023664	Lepr	0.0348315	0.309586	-0.321829	0.152503	5.88467	0.114447	0.0507175	0.0423114	0.0244871	0.0423114
1620	ENSRNOG00000006978	Mterf2	0.0355943	0.310198	-0.393615	0.187299	3.59757	0.172284	0.0319561	0.108368	0.0727496	0.108368
1621	ENSRNOG00000032825	Rpl30	0.0356262	0.310284	-0.30394	0.144653	7.28015	0.102753	0.00150393	0.082194	0.0232423	0.082194
1622	ENSRNOG00000009894	Vps50	0.0356582	0.310372	-0.176074	0.0838129	5.87012	0.0325701	0.0035075	0.0225312	0.0245909	0.0245909
1623	ENSRNOG00000029490	Znf768	0.0356836	0.310402	0.181239	0.0862833	5.68513	0.0219535	0.00364305	0.0104935	0.0261362	0.0261362
1624	ENSRNOG00000011573	Csad	0.0362706	0.310469	-0.469268	0.224114	8.32673	0.246238	0.000327747	0.200581	0.0270331	0.200581
1625	ENSRNOG00000009049	Usp11	0.0361287	0.310469	0.296352	0.141425	3.98961	0.0562526	0.0198384	0.0153395	0.0601654	0.0601654
1626	ENSRNOG00000014648	Efnb2	0.0362997	0.310469	0.234064	0.111802	4.86043	0.0612751	0.00866784	0.0413309	0.0382199	0.0413309
1627	ENSRNOG00000051986	Plcg2	0.0358806	0.310469	0.354962	0.169168	3.40469	0.13146	0.0343034	0.0705474	0.0801682	0.0801682
1628	ENSRNOG00000042821	Cd59	0.0362921	0.310469	-0.187522	0.0895674	7.42474	0.0393272	0.000595434	0.0314938	0.0237235	0.0314938
1629	ENSRNOG00000052802	Aldoa	0.0357817	0.310469	0.332591	0.158422	6.84643	0.123195	0.00116078	0.0992291	0.0221484	0.0992291
1630	ENSRNOG00000021611	Clip2	0.0363327	0.310469	0.479081	0.228877	3.47468	0.256774	0.0326403	0.176898	0.0773402	0.176898
1631	ENSRNOG00000022597	Cenpj	0.0363043	0.310469	-0.281678	0.134549	5.75057	0.0887438	0.00327772	0.0691356	0.0255444	0.0691356
1632	ENSRNOG00000017166	Mycbp	0.0361499	0.310469	-0.166791	0.0796049	6.11374	0.0184751	0.00214825	0.00969814	0.0231995	0.0231995
1633	ENSRNOG00000010237	Map7d1	0.0361404	0.310469	0.337105	0.160883	7.12197	0.126935	0.000903887	0.10263	0.0227569	0.10263
1634	ENSRNOG00000028384	Npepl1	0.03592	0.310469	0.174792	0.0833204	6.96137	0.0340652	0.00106885	0.0267003	0.0223554	0.0267003
1635	ENSRNOG00000011488	Sergef	0.0364583	0.310469	0.23771	0.11364	4.65648	0.0547031	0.00928962	0.0331763	0.0423666	0.0423666
1636	ENSRNOG00000005437	Rida	0.0361641	0.310469	-0.205001	0.0978489	10.1637	0.0469512	4.11969e-05	0.0382564	0.0355492	0.0382564
1637	ENSRNOG00000017325	Cldn7	0.0360845	0.310469	0.462769	0.220789	2.89306	0.2391	0.0673466	0.127645	0.108412	0.127645
1638	ENSRNOG00000050735	Cd99	0.0363763	0.310469	0.290871	0.138993	6.00401	0.0946862	0.00267979	0.0745967	0.0237441	0.0745967
1639	ENSRNOG00000006069	Eif2ak3	0.0364611	0.310469	-0.207891	0.0993863	6.04346	0.0484015	0.00252247	0.0369881	0.0235351	0.0369881
1640	ENSRNOG00000005408	LOC100911674	0.0360337	0.310469	0.276119	0.131702	5.57499	0.0850868	0.00397308	0.0654081	0.027228	0.0654081
1641	ENSRNOG00000025052	Stard5	0.0360165	0.310469	0.188516	0.0899092	6.23468	0.0396559	0.001915	0.0304197	0.0227256	0.0304197
1642	ENSRNOG00000001727	Lsg1	0.036401	0.310469	0.184657	0.0882506	5.57566	0.0238375	0.00393171	0.0118661	0.027221	0.027221
1643	ENSRNOG00000005413	Creb3l1	0.035969	0.310469	0.458393	0.218566	5.18207	0.234378	0.0061342	0.184949	0.0323789	0.184949
1644	ENSRNOG00000060775	Lmo7	0.0364294	0.310469	-0.392785	0.187747	5.72883	0.172737	0.00390715	0.137088	0.0257359	0.137088
1645	ENSRNOG00000009377	Nelfb	0.035826	0.310469	0.160407	0.0764243	6.6191	0.027644	0.00135894	0.0209081	0.0220038	0.0220038
1646	ENSRNOG00000024022	Ndfip2	0.035758	0.310469	-0.16289	0.077579	7.33684	0.0144125	0.000644739	0.00721626	0.0234292	0.0234292
1647	ENSRNOG00000010771	Pkd1	0.0357645	0.310469	0.184412	0.0878323	6.34368	0.0378696	0.00168672	0.0291714	0.0224035	0.0291714
1648	ENSRNOG00000000283	Ess2	0.0360006	0.310469	0.22441	0.107019	4.87813	0.0266835	0.0079266	0.00627433	0.0378854	0.0378854
1649	ENSRNOG00000013933	Med27	0.0359762	0.310469	0.235889	0.112478	4.7009	0.0425217	0.00920451	0.0204563	0.041401	0.041401
1650	ENSRNOG00000020010	Kctd13	0.0364062	0.310469	0.310248	0.148277	3.80219	0.0525578	0.0220471	0.00676378	0.0658967	0.0658967
1651	ENSRNOG00000013493	Psma4	0.0359868	0.310469	-0.164197	0.0782979	7.48774	0.0184479	0.000584768	0.0114778	0.0239375	0.0239375
1652	ENSRNOG00000003551	B4galt3	0.0363571	0.310469	0.179941	0.0859765	5.67378	0.032686	0.00332444	0.0224452	0.0262434	0.0262434
1653	ENSRNOG00000025604	Atad2	0.0363058	0.310469	-0.59334	0.283422	4.89793	0.393772	0.0118814	0.309431	0.0375113	0.309431
1654	ENSRNOG00000060269	Vwce	0.0362248	0.310469	0.354712	0.169362	4.52853	0.128242	0.0693991	0.032054	0.0453352	0.0453352
1655	ENSRNOG00000000021	AABR07061902.1	0.035955	0.310469	0.342111	0.163109	4.21841	0.130535	0.0182976	0.0881208	0.0535186	0.0881208
1656	ENSRNOG00000001294	Ift81	0.0362405	0.310469	-0.252445	0.120544	4.44556	0.0526147	0.0107247	0.02744	0.0473986	0.0473986
1657	ENSRNOG00000055867	AC105577.1	0.0360231	0.310469	-0.721378	0.34406	4.26059	0.58071	0.375026	0.0984821	0.052337	0.0984821
1658	ENSRNOG00000004441	Fcmr	0.0362289	0.310469	0.53393	0.254938	2.38578	0.216441	0.104759	0.0456909	0.155216	0.155216
1659	ENSRNOG00000009137	Ubxn2b	0.0365109	0.310706	-0.336581	0.160952	5.63492	0.126924	0.00381175	0.0998103	0.0266201	0.0998103
1660	ENSRNOG00000048812	Gpx1	0.0365565	0.310719	0.316818	0.151538	9.84271	0.112497	4.95024e-05	0.0918054	0.0338783	0.0918054
1661	ENSRNOG00000059166	Ldb3	0.0365473	0.310719	0.500415	0.239343	2.61872	0.209832	0.0981345	0.0551386	0.131006	0.131006
1662	ENSRNOG00000022804	Foxp4	0.0365909	0.310824	0.234201	0.112042	5.93116	0.0614928	0.0028368	0.0473769	0.0241745	0.0473769
1663	ENSRNOG00000047575	Dhx34	0.0366238	0.310917	0.221898	0.106175	4.9217	0.0405895	0.00803018	0.0213904	0.0370621	0.0370621
1664	ENSRNOG00000001336	Orai1	0.036727	0.311013	0.368356	0.176349	5.85597	0.152286	0.00265185	0.121744	0.0246945	0.121744
1665	ENSRNOG00000057957	Crybg2	0.0367206	0.311013	0.218099	0.104411	6.81199	0.0533838	0.00122071	0.0423856	0.0221022	0.0423856
1666	ENSRNOG00000019987	Scand1	0.0367452	0.311013	0.361118	0.172901	6.55739	0.146382	0.00144038	0.118139	0.022038	0.118139
1667	ENSRNOG00000016665	Tpra1	0.0367409	0.311013	0.168998	0.080913	6.0262	0.027962	0.00256293	0.0192363	0.0236247	0.0236247
1668	ENSRNOG00000010213	Fgd5	0.0366933	0.311013	0.221674	0.106107	4.89022	0.0366298	0.00737765	0.0178288	0.0376569	0.0376569
1669	ENSRNOG00000037567	RGD1309730	0.0368166	0.311277	-0.178406	0.0854521	5.70532	0.0248318	0.00325951	0.0142521	0.0259487	0.0259487
1670	ENSRNOG00000006697	Pip4p2	0.0368426	0.311277	0.402525	0.192826	5.36798	0.182019	0.00485717	0.14387	0.029595	0.14387
1671	ENSRNOG00000037911	LOC680227	0.0368252	0.311277	-0.270813	0.129719	5.85237	0.0823777	0.00216009	0.0651476	0.0247213	0.0651476
1672	ENSRNOG00000053828	Ppp1r12c	0.0369635	0.311665	0.1654	0.0792843	6.18203	0.0227015	0.00222768	0.014279	0.0229163	0.0229163
1673	ENSRNOG00000059059	Skp2	0.0369693	0.311665	-0.518533	0.248565	3.51165	0.302363	0.0382053	0.208934	0.0759127	0.208934
1674	ENSRNOG00000005558	LOC100125367	0.0369768	0.311665	-0.233962	0.112157	4.69681	0.0345574	0.00882858	0.0125577	0.0414884	0.0414884
1675	ENSRNOG00000007648	Rab11b	0.0369344	0.311665	0.198705	0.0952343	6.81424	0.0443887	0.00149294	0.0347853	0.022105	0.0347853
1676	ENSRNOG00000003517	Tbx2	0.0370344	0.311827	0.390034	0.187032	3.13423	0.0828984	0.046832	-0.00147703	0.0930923	0.0930923
1677	ENSRNOG00000040314	AABR07034637.1	0.0370402	0.311827	-0.98198	0.470901	1.65425	1.085	0.509436	0.377555	0.274464	0.377555
1678	ENSRNOG00000008519	RGD1309079	0.0371933	0.312749	0.646992	0.310511	5.75726	0.471584	0.00289539	0.382773	0.0254866	0.382773
1679	ENSRNOG00000018125	Sephs1	0.037194	0.312749	-0.159407	0.0765043	7.03128	0.0144279	0.00089553	0.00730276	0.0225161	0.0225161
1680	ENSRNOG00000061572	Smarcd1	0.0372331	0.312891	0.222589	0.106849	4.87024	0.0319725	0.00763255	0.0124678	0.0380346	0.0380346
1681	ENSRNOG00000037371	Xaf1	0.0372616	0.312944	0.385141	0.184907	4.00189	0.167201	0.024827	0.111936	0.0598012	0.111936
1682	ENSRNOG00000029209	Rnf13	0.0373747	0.313707	-0.166524	0.0799963	7.84932	0.0152262	0.000383072	0.00800782	0.0252146	0.0252146
1683	ENSRNOG00000015380	Jup	0.0375394	0.314903	0.179849	0.086472	7.38977	0.0365411	0.000676214	0.0292334	0.0236059	0.0292334
1684	ENSRNOG00000022771	Arhgap23	0.0376216	0.315031	0.38018	0.182871	4.05295	0.163392	0.0190563	0.11471	0.0582951	0.11471
1685	ENSRNOG00000004180	Fam19a2	0.0375863	0.315031	-0.420068	0.20202	3.11369	0.199421	0.0528228	0.110426	0.0942353	0.110426
1686	ENSRNOG00000029082	AABR07005031.1	0.0376206	0.315031	0.460364	0.221439	4.19105	0.239581	0.0374712	0.15867	0.0542941	0.15867
1687	ENSRNOG00000019623	AABR07002065.1	0.0377034	0.31523	-0.326293	0.157018	4.79814	0.120435	0.00933566	0.0892825	0.0394092	0.0892825
1688	ENSRNOG00000026488	Gltpd2	0.0377123	0.31523	0.180819	0.0870172	8.17235	0.0369876	0.00029828	0.0299897	0.0264282	0.0299897
1689	ENSRNOG00000043176	AABR07059308.1	0.0376789	0.31523	0.445857	0.214526	3.39224	0.187292	0.103397	0.0404769	0.0806897	0.0806897
1690	ENSRNOG00000007625	B3galt1	0.0378826	0.315718	-0.349846	0.168509	6.45887	0.138648	0.001584	0.111998	0.0221638	0.111998
1691	ENSRNOG00000005610	Yipf4	0.0378631	0.315718	-0.160183	0.0771468	7.24396	0.0154341	0.000680986	0.00852459	0.0231255	0.0231255
1692	ENSRNOG00000022877	Poldip3	0.0378141	0.315718	0.163834	0.0788853	6.19203	0.0303791	0.00201331	0.0228667	0.0228782	0.0228782
1693	ENSRNOG00000001254	Col6a2	0.0378212	0.315718	0.267321	0.128718	6.27385	0.0809115	0.00181539	0.0644583	0.0225988	0.0644583
1694	ENSRNOG00000016897	Rlbp1	0.0378468	0.315718	-0.352982	0.169988	3.47374	0.0815725	0.038207	0.0135931	0.0773769	0.0773769
1695	ENSRNOG00000015636	Wdr34	0.0379589	0.315763	0.383705	0.184891	3.76104	0.166885	0.0284872	0.108252	0.0672131	0.108252
1696	ENSRNOG00000029134	Adgrl1	0.0379528	0.315763	0.15831	0.0762805	6.9233	0.0242799	0.000996419	0.0178572	0.0222784	0.0222784
1697	ENSRNOG00000054181	LOC100361547	0.0380221	0.315763	-0.334785	0.161372	7.29029	0.127108	0.000982982	0.103181	0.0232754	0.103181
1698	ENSRNOG00000028243	LOC103694875	0.0379795	0.315763	-0.653771	0.315059	3.34027	0.484557	0.0234394	0.373609	0.0829344	0.373609
1699	ENSRNOG00000001953	Bace2	0.0380204	0.315763	0.295732	0.142547	4.14226	0.0991815	0.0179195	0.0633586	0.0556929	0.0633586
1700	ENSRNOG00000055498	Derl3	0.0379795	0.315763	-0.653771	0.315059	3.34027	0.484557	0.0234394	0.373609	0.0829344	0.373609
1701	ENSRNOG00000020060	Atf5	0.038095	0.316182	0.38006	0.183265	8.70838	0.163906	0.000189652	0.134154	0.0285994	0.134154
1702	ENSRNOG00000000699	Selplg	0.0381594	0.31653	0.360601	0.17394	3.65642	0.147628	0.0299536	0.0910666	0.0706922	0.0910666
1703	ENSRNOG00000001252	Chst12	0.0382491	0.316902	0.430181	0.207599	3.39	0.210245	0.0340286	0.138361	0.0807846	0.138361
1704	ENSRNOG00000031266	Siae	0.0382452	0.316902	-0.160907	0.0776495	6.30808	0.0271175	0.00161961	0.0200374	0.0224982	0.0224982
1705	ENSRNOG00000046192	LOC103690007	0.038295	0.317096	0.310982	0.150111	4.63472	0.0590052	0.0472809	-0.0116925	0.0428523	0.0428523
1706	ENSRNOG00000000121	Pigv	0.0383181	0.317101	0.230447	0.11125	4.9687	0.0603674	0.00795363	0.0415526	0.0361785	0.0415526
1707	ENSRNOG00000020952	Cgn	0.0383626	0.317284	0.242276	0.116988	6.56702	0.0667475	0.00157937	0.053165	0.0220304	0.053165
1708	ENSRNOG00000005929	Them6	0.0383997	0.317405	0.231185	0.111653	4.97161	0.0607939	0.00748782	0.042378	0.0361243	0.042378
1709	ENSRNOG00000024101	Phkb	0.0384425	0.317572	-0.375916	0.181593	5.89159	0.160794	0.00286607	0.129038	0.0244387	0.129038
1710	ENSRNOG00000019012	D2hgdh	0.0385838	0.318431	0.17625	0.0852026	6.31602	0.0353858	0.00315005	0.0258879	0.0224762	0.0258879
1711	ENSRNOG00000036814	Atp6v0a1	0.0386142	0.318431	0.169493	0.0819491	6.97236	0.0327326	0.000876627	0.025986	0.0223791	0.025986
1712	ENSRNOG00000016587	Ninj1	0.0386005	0.318431	0.215681	0.104273	7.61555	0.0529969	0.000496257	0.0429953	0.0243793	0.0429953
1713	ENSRNOG00000006327	Rcc2	0.0387221	0.318457	0.172917	0.083651	5.83596	0.0340974	0.00298792	0.0250021	0.0248454	0.0250021
1714	ENSRNOG00000025126	Palb2	0.0389304	0.318457	-0.294149	0.14245	3.95134	0.0858742	0.0198606	0.0474264	0.0613079	0.0613079
1715	ENSRNOG00000020923	Tuft1	0.0388716	0.318457	-0.310891	0.150513	4.0731	0.0914824	0.0329123	0.0374894	0.0577043	0.0577043
1716	ENSRNOG00000008587	Tek	0.0386643	0.318457	0.220824	0.106795	5.60256	0.0555828	0.00363177	0.0419888	0.0269445	0.0419888
1717	ENSRNOG00000027376	Il17rc	0.0387336	0.318457	0.19854	0.0960522	5.8136	0.0449554	0.00281488	0.0340892	0.02502	0.0340892
1718	ENSRNOG00000022368	Ddx49	0.0387922	0.318457	0.207313	0.100326	6.10955	0.0490383	0.00224909	0.0380124	0.0232182	0.0380124
1719	ENSRNOG00000015474	Nelfa	0.0389469	0.318457	0.180062	0.0872075	5.62013	0.0256558	0.00365352	0.0145714	0.0267671	0.0267671
1720	ENSRNOG00000010696	Neil2	0.0387363	0.318457	0.805799	0.389844	1.91861	0.740536	0.139993	0.467921	0.222216	0.467921
1721	ENSRNOG00000020307	RGD1309139	0.0387538	0.318457	-0.352481	0.170545	4.03367	0.141718	0.0218007	0.0945418	0.0588624	0.0945418
1722	ENSRNOG00000013510	Tmem60	0.0388964	0.318457	-0.183678	0.0889359	5.51872	0.0345399	0.0038129	0.0235549	0.0278255	0.0278255
1723	ENSRNOG00000042029	Efs	0.0389557	0.318457	-0.354839	0.171863	3.47993	0.131431	0.0410135	0.0638315	0.0771347	0.0771347
1724	ENSRNOG00000032942	Neu1	0.0388854	0.318457	0.218014	0.105556	4.93163	0.0392616	0.00769297	0.020793	0.0368749	0.0368749
1725	ENSRNOG00000024605	Fam220a	0.0387019	0.318457	0.231182	0.111825	4.73268	0.0515618	0.00928844	0.0306864	0.0407313	0.0407313
1726	ENSRNOG00000009856	Sypl1	0.0389114	0.318457	-0.15829	0.0766493	6.91779	0.0140035	0.00123251	0.00661242	0.022268	0.022268
1727	ENSRNOG00000027487	Trim28	0.0388246	0.318457	0.172708	0.0835937	7.24691	0.0340423	0.00071382	0.0272378	0.023135	0.0272378
1728	ENSRNOG00000043167	Itga9	0.0390044	0.318487	-0.456111	0.220969	4.98828	0.237765	0.008142	0.187167	0.0358134	0.187167
1729	ENSRNOG00000048651	Nrtn	0.0389839	0.318487	0.439964	0.213124	2.87461	0.158506	0.0719297	0.0425926	0.109758	0.109758
1730	ENSRNOG00000020426	Erf	0.0390927	0.318527	0.19274	0.0934174	6.39527	0.0424864	0.0017773	0.0331299	0.0222837	0.0331299
1731	ENSRNOG00000031328	Zfp110	0.0391309	0.318527	-0.20144	0.0976531	6.835	0.0464223	0.00101739	0.0371271	0.0221322	0.0371271
1732	ENSRNOG00000011636	Dennd6a	0.039044	0.318527	-0.159186	0.0771354	6.41291	0.0157989	0.00155202	0.00813528	0.0222474	0.0222474
1733	ENSRNOG00000004783	Fam171b	0.0391447	0.318527	-0.641301	0.310909	3.48982	0.470553	0.044686	0.341973	0.0767501	0.341973
1734	ENSRNOG00000006391	Smarcad1	0.0390718	0.318527	-0.20402	0.0988743	6.00578	0.0475973	0.00261562	0.0364889	0.0237344	0.0364889
1735	ENSRNOG00000034240	Bcor	0.039135	0.318527	0.19819	0.0960797	5.71071	0.044938	0.00343645	0.0334888	0.0258994	0.0334888
1736	ENSRNOG00000011541	Cygb	0.0391976	0.318699	0.273298	0.132533	5.07097	0.0854941	0.00657574	0.0636846	0.0343001	0.0636846
1737	ENSRNOG00000033611	Wdr83os	0.0392109	0.318699	0.201137	0.097546	6.54369	0.0463117	0.00142877	0.0366321	0.0220505	0.0366321
1738	ENSRNOG00000002851	Fam104a	0.0392608	0.318872	0.1771	0.0859107	5.88025	0.0220175	0.00500429	0.00962461	0.0245183	0.0245183
1739	ENSRNOG00000002203	Lin54	0.0392774	0.318872	-0.177241	0.0859864	5.6712	0.0256097	0.0033066	0.0151568	0.026268	0.026268
1740	ENSRNOG00000004883	Erh	0.0393949	0.319541	-0.166019	0.0805902	6.33404	0.0178562	0.00355101	0.00770565	0.0224281	0.0224281
1741	ENSRNOG00000040279	Slf1	0.0394051	0.319541	-0.365503	0.177435	4.66003	0.153162	0.00971477	0.116218	0.0422883	0.116218
1742	ENSRNOG00000014420	Rap2b	0.0394278	0.319541	0.500516	0.243005	2.50073	0.21022	0.0935809	0.0600781	0.142625	0.142625
1743	ENSRNOG00000049918	Lrg1	0.0396415	0.320442	0.360564	0.175247	5.60907	0.149324	0.00423543	0.11861	0.0268784	0.11861
1744	ENSRNOG00000021150	Plcb3	0.0397385	0.320442	0.170778	0.0830448	5.84819	0.0202448	0.00283324	0.0105247	0.0247525	0.0247525
1745	ENSRNOG00000003011	Gadd45gip1	0.0397425	0.320442	0.192262	0.0934937	6.39439	0.0424906	0.00151167	0.0334526	0.0222856	0.0334526
1746	ENSRNOG00000017983	Ubac1	0.0396136	0.320442	0.1939	0.0942289	5.62427	0.0431746	0.00370393	0.0318125	0.0267257	0.0318125
1747	ENSRNOG00000026940	AABR07021424.1	0.0397432	0.320442	-0.877012	0.426478	2.72427	0.884137	0.100001	0.627531	0.121628	0.627531
1748	ENSRNOG00000034254	Actb	0.0396099	0.320442	0.246477	0.119777	8.63351	0.0697611	0.000168477	0.0572181	0.028284	0.0572181
1749	ENSRNOG00000009824	Irf2	0.0397394	0.320442	-0.160931	0.0782568	6.51413	0.0192395	0.00241291	0.0108012	0.0220836	0.0220836
1750	ENSRNOG00000050500	Tob2	0.0397231	0.320442	-0.320415	0.155797	5.94692	0.117996	0.00300683	0.0940842	0.0240754	0.0940842
1751	ENSRNOG00000003472	Atp11c	0.0397049	0.320442	-0.416501	0.202499	7.85157	0.199347	0.000437952	0.163585	0.0252228	0.163585
1752	ENSRNOG00000013934	St5	0.0401581	0.320856	0.157259	0.0766323	6.51504	0.0240647	0.0014076	0.0173102	0.0220825	0.0220825
1753	ENSRNOG00000010645	Lgals3	0.0399448	0.320856	0.388646	0.189185	4.86736	0.173898	0.0102971	0.132866	0.038089	0.132866
1754	ENSRNOG00000014354	Cep95	0.0399554	0.320856	-0.340999	0.166	5.28922	0.133884	0.00488839	0.105336	0.0306975	0.105336
1755	ENSRNOG00000013480	Ing2	0.0401015	0.320856	-0.188836	0.0919936	5.3916	0.0352563	0.00456224	0.0230241	0.0292891	0.0292891
1756	ENSRNOG00000005064	LOC103694902	0.0399928	0.320856	-0.424641	0.206757	5.6222	0.207679	0.0618088	0.109184	0.0267464	0.109184
1757	ENSRNOG00000010165	Tnfaip2	0.040145	0.320856	0.444619	0.216649	6.58885	0.227947	0.00145548	0.186292	0.0220162	0.186292
1758	ENSRNOG00000033280	Pam	0.0398947	0.320856	0.159968	0.0778493	6.38179	0.0273875	0.00192901	0.0201034	0.0223131	0.0223131
1759	ENSRNOG00000024899	Cxcl13	0.0400648	0.320856	-0.691525	0.336823	3.99224	0.551068	0.0238834	0.429916	0.0600874	0.429916
1760	ENSRNOG00000000823	Gcc2	0.0401247	0.320856	-0.198816	0.096867	6.85723	0.0455714	0.00112453	0.0364083	0.0221645	0.0364083
1761	ENSRNOG00000011148	Ssr3	0.0398443	0.320856	-0.16905	0.0822484	8.26633	0.0260421	0.000264678	0.0194725	0.0267945	0.0267945
1762	ENSRNOG00000003068	Mrnip	0.0399531	0.320856	-0.277948	0.135305	4.49543	0.0889493	0.0122728	0.0609572	0.0461458	0.0609572
1763	ENSRNOG00000020989	Tm7sf2	0.0400594	0.320856	-0.327257	0.159394	7.84276	0.12341	0.000443798	0.101182	0.0251907	0.101182
1764	ENSRNOG00000051889	Usp34	0.0398354	0.320856	-0.157382	0.0765683	7.0814	0.017251	0.000805755	0.0106006	0.0226451	0.0226451
1765	ENSRNOG00000023661	Celf2	0.0399206	0.320856	0.322276	0.156858	4.02859	0.119554	0.0193771	0.0790411	0.0590121	0.0790411
1766	ENSRNOG00000004362	Rps6ka5	0.040121	0.320856	-0.274883	0.133926	4.11526	0.0672611	0.0152703	0.0352064	0.0564743	0.0564743
1767	ENSRNOG00000024016	Cyp2c6v1	0.0401365	0.320856	-0.280459	0.136653	11.3398	0.0906916	9.15907e-05	0.0746046	0.0423736	0.0746046
1768	ENSRNOG00000001436	Ywhag	0.0402138	0.321116	0.163651	0.0797698	7.15621	0.0308978	0.000948787	0.0245041	0.0228558	0.0245041
1769	ENSRNOG00000016708	Necab3	0.0402433	0.321116	-0.578461	0.282005	2.90784	0.386132	0.0509584	0.267149	0.107351	0.267149
1770	ENSRNOG00000007829	Lactb2	0.040259	0.321116	-0.161827	0.0788982	7.6198	0.0209183	0.000505548	0.0144246	0.0243941	0.0243941
1771	ENSRNOG00000033195	A1cf	0.0402958	0.321187	-0.334306	0.16302	8.00985	0.129018	0.000381482	0.105921	0.025809	0.105921
1772	ENSRNOG00000009805	Wasf2	0.0403346	0.321187	0.252919	0.123357	4.69362	0.0738677	0.00894813	0.0519192	0.0415567	0.0519192
1773	ENSRNOG00000020238	Plekhh3	0.0403361	0.321187	0.2821	0.13759	4.21246	0.0918976	0.0161104	0.0596141	0.0536867	0.0596141
1774	ENSRNOG00000055093	Fgfr1op	0.0403653	0.321239	-0.184411	0.0899568	5.46015	0.0197476	0.00389793	0.00754384	0.028471	0.028471
1775	ENSRNOG00000004185	Mon2	0.0404763	0.32194	-0.15751	0.0768773	7.13037	0.0173988	0.000859705	0.0106934	0.0227808	0.0227808
1776	ENSRNOG00000030580	LOC317588	0.0405289	0.322177	-0.448383	0.218903	3.41409	0.232509	0.0645266	0.127148	0.0797783	0.127148
1777	ENSRNOG00000017130	Rhd	0.0411107	0.322512	-0.306642	0.150137	4.25736	0.109229	0.0175731	0.0725919	0.0524269	0.0725919
1778	ENSRNOG00000034026	Lclat1	0.0410328	0.322512	-0.208803	0.102194	6.00811	0.0506161	0.00243385	0.0393409	0.0237217	0.0393409
1779	ENSRNOG00000016955	Mindy3	0.0407345	0.322512	-0.157587	0.0770138	7.19766	0.0165155	0.000743847	0.00985595	0.0229806	0.0229806
1780	ENSRNOG00000013570	Rad54l2	0.0407777	0.322512	0.444128	0.217095	5.31948	0.228552	0.00828825	0.180232	0.0302594	0.180232
1781	ENSRNOG00000019428	Higd1a	0.0409353	0.322512	-0.207245	0.101383	6.65237	0.0498263	0.00128393	0.0398299	0.0219994	0.0398299
1782	ENSRNOG00000002093	Tgfbr3	0.0407353	0.322512	0.229289	0.112055	5.4119	0.0608966	0.00457798	0.0456474	0.0290358	0.0456474
1783	ENSRNOG00000002983	Nf1x	0.0409647	0.322512	0.280712	0.137342	5.83557	0.0914345	0.0037611	0.0716904	0.0248483	0.0716904
1784	ENSRNOG00000015544	LOC100909441	0.0411043	0.322512	1.62724	0.796698	5.19554	3.07576	0.893888	1.64502	0.0321573	1.64502
1785	ENSRNOG00000013169	Traf4	0.0408358	0.322512	0.171247	0.0837313	6.48309	0.0339943	0.00158424	0.0264595	0.0221259	0.0264595
1786	ENSRNOG00000021100	Tnfaip8l2	0.0409866	0.322512	0.309376	0.151383	4.43535	0.11108	0.0133591	0.0783083	0.0476594	0.0783083
1787	ENSRNOG00000007591	Slc45a3	0.0408263	0.322512	0.397855	0.194523	4.80868	0.183476	0.00923307	0.142123	0.0392038	0.142123
1788	ENSRNOG00000017977	Smpd1	0.0406483	0.322512	0.176652	0.0862936	8.27397	0.0361221	0.000289155	0.0294972	0.0268246	0.0294972
1789	ENSRNOG00000014331	Zfp810	0.0410357	0.322512	-0.188029	0.0920282	6.34629	0.0410463	0.00185705	0.0320197	0.0223969	0.0320197
1790	ENSRNOG00000019311	Nfkb2	0.0407592	0.322512	0.198064	0.096807	5.20478	0.0381629	0.00547958	0.0242009	0.0320068	0.0320068
1791	ENSRNOG00000045863	Naa16	0.0410941	0.322512	-0.193052	0.0945141	5.29106	0.0373549	0.00506129	0.0243135	0.0306703	0.0306703
1792	ENSRNOG00000020076	Borcs7	0.0407397	0.322512	-0.156148	0.0763125	6.75101	0.0187304	0.00125414	0.0118478	0.0220403	0.0220403
1793	ENSRNOG00000059540	Gcnt3	0.0411249	0.322512	-0.549642	0.269133	3.0144	0.350976	0.0730633	0.216667	0.100163	0.216667
1794	ENSRNOG00000004827	Papola	0.0408888	0.322512	-0.164716	0.0805591	7.61752	0.0239664	0.0015729	0.0163537	0.0243861	0.0243861
1795	ENSRNOG00000010352	Dnajc3	0.0410218	0.322512	-0.173309	0.0848179	8.57358	0.0185041	0.000741794	0.0105023	0.0280345	0.0280345
1796	ENSRNOG00000008194	Znfx1	0.0410991	0.322512	0.217853	0.106658	6.53631	0.0551265	0.00151168	0.0439925	0.022058	0.0439925
1797	ENSRNOG00000001891	Gnb1l	0.0411421	0.322512	0.396636	0.19423	3.04489	0.132414	0.0526327	0.0442905	0.0982684	0.0982684
1798	ENSRNOG00000003430	F9	0.0411358	0.322512	-0.189563	0.0928248	9.94785	0.0305134	4.9004e-05	0.0223771	0.0344168	0.0344168
1799	ENSRNOG00000014690	Pigt	0.0408668	0.322512	0.168088	0.0821993	6.62397	0.0327594	0.00138345	0.0256434	0.0220025	0.0256434
1800	ENSRNOG00000015980	Dclre1c	0.0410461	0.322512	-0.37916	0.185584	4.43937	0.166918	0.0134154	0.12435	0.0475566	0.12435
1801	ENSRNOG00000018484	Plk3	0.0406985	0.322512	-0.458915	0.224234	4.42269	0.243877	0.0129817	0.188142	0.0479849	0.188142
1802	ENSRNOG00000019500	Cyp1a1	0.041211	0.322873	-0.726089	0.355682	3.74142	0.61289	0.0296709	0.476367	0.0678502	0.476367
1803	ENSRNOG00000020703	Sipa1l3	0.0413091	0.323462	0.247816	0.121454	4.50829	0.0714469	0.0116145	0.0473894	0.0458289	0.0473894
1804	ENSRNOG00000061317	AABR07011733.1	0.0414436	0.324336	-0.534527	0.262143	5.08412	0.332743	0.0221699	0.252707	0.0340651	0.252707
1805	ENSRNOG00000023533	Fam69a	0.0416903	0.325364	-0.155073	0.0761429	6.68554	0.0208742	0.00118647	0.014308	0.0220045	0.0220045
1806	ENSRNOG00000012770	Spata9	0.0416588	0.325364	-0.300546	0.14755	3.83629	0.0785232	0.022259	0.0360651	0.0648246	0.0648246
1807	ENSRNOG00000036876	Faap20	0.0416496	0.325364	0.284588	0.139709	4.25947	0.094467	0.0141947	0.0638799	0.0523682	0.0638799
1808	ENSRNOG00000004846	Atp6v1c1	0.0416133	0.325364	-0.155448	0.0762985	6.70581	0.0159827	0.00127383	0.00894644	0.022012	0.022012
1809	ENSRNOG00000006403	Nectin1	0.0416717	0.325364	0.335591	0.164765	6.61627	0.131383	0.00151362	0.107077	0.0220046	0.107077
1810	ENSRNOG00000010452	LOC100363502	0.0417153	0.325379	-0.164525	0.0807942	7.99307	0.0265381	0.000364772	0.0203351	0.025746	0.025746
1811	ENSRNOG00000018487	Slc3a2	0.0417863	0.325754	0.290215	0.142567	7.1409	0.0983411	0.000839473	0.0804618	0.0228111	0.0804618
1812	ENSRNOG00000031081	Stat2	0.0419462	0.326639	-0.226762	0.111483	7.9147	0.0601119	0.000418793	0.049295	0.0254546	0.049295
1813	ENSRNOG00000013014	Cyba	0.04193	0.326639	0.367143	0.180484	4.9182	0.157556	0.00820691	0.122091	0.0371283	0.122091
1814	ENSRNOG00000028569	Arhgap27	0.0420531	0.327023	0.39327	0.193444	3.47843	0.180946	0.0361374	0.113545	0.0771932	0.113545
1815	ENSRNOG00000019638	Lmna	0.0420294	0.327023	0.204298	0.100479	6.63589	0.0488221	0.00155801	0.0388264	0.0220004	0.0388264
1816	ENSRNOG00000037251	Zfp248	0.0420649	0.327023	-0.280281	0.137874	4.01057	0.0919162	0.0142951	0.0617417	0.0595442	0.0617417
1817	ENSRNOG00000020832	C2cd4d	0.0421239	0.327301	0.377672	0.185835	3.14973	0.148676	0.0458915	0.0726511	0.0922475	0.0922475
1818	ENSRNOG00000019575	Rell2	0.0422307	0.327357	0.84816	0.417558	2.12375	0.842756	0.310663	0.386755	0.189321	0.386755
1819	ENSRNOG00000009462	Ccdc90b	0.0422702	0.327357	-0.183899	0.0905526	5.46116	0.0359178	0.00433935	0.0244815	0.0284598	0.0284598
1820	ENSRNOG00000045597	AABR07018132.1	0.0422611	0.327357	-0.797563	0.392706	4.62457	0.662932	0.573792	-0.0452524	0.0430816	0.0430816
1821	ENSRNOG00000012356	Slc36a1	0.0422149	0.327357	0.281526	0.138588	4.92161	0.0928396	0.00826677	0.0685593	0.0370638	0.0685593
1822	ENSRNOG00000001967	Sult1b1	0.0422125	0.327357	-0.176133	0.0867045	9.01859	0.0344924	0.000122056	0.0279704	0.0299486	0.0299486
1823	ENSRNOG00000052062	Tut4	0.0422668	0.327357	-0.24023	0.118288	6.79481	0.0676268	0.00110164	0.054867	0.0220821	0.054867
1824	ENSRNOG00000021724	Ptprcap	0.0425917	0.328652	0.425622	0.209905	2.91955	0.208226	0.0697195	0.101621	0.10652	0.10652
1825	ENSRNOG00000003346	Fancb	0.0425355	0.328652	-0.576447	0.28421	2.5079	0.390173	0.118576	0.204526	0.141883	0.204526
1826	ENSRNOG00000016391	Arid4b	0.0425743	0.328652	-0.241713	0.119196	6.22386	0.068622	0.00184564	0.054985	0.0227629	0.054985
1827	ENSRNOG00000024650	Ckap2	0.0426004	0.328652	-0.848543	0.418495	2.33549	0.845855	0.170192	0.53036	0.161151	0.53036
1828	ENSRNOG00000012205	Lgsn	0.0425932	0.328652	-0.577244	0.284683	2.80614	0.391421	0.074025	0.250152	0.114958	0.250152
1829	ENSRNOG00000007387	Per1	0.0424637	0.328652	-0.73151	0.360537	6.03882	0.627979	0.00301774	0.516929	0.0235589	0.516929
1830	ENSRNOG00000038347	Usp21	0.0425875	0.328652	0.179002	0.0882771	5.56424	0.0200192	0.00383109	0.00846325	0.0273403	0.0273403
1831	ENSRNOG00000028137	Mki67	0.0426425	0.328796	-0.713995	0.352208	3.96093	0.599066	0.0426159	0.453586	0.0610205	0.453586
1832	ENSRNOG00000012771	Ddx41	0.0427004	0.329064	0.183088	0.0903414	6.57949	0.0394089	0.00141121	0.0312351	0.0220217	0.0312351
1833	ENSRNOG00000004268	Zfp386	0.0427668	0.329336	-0.363675	0.179506	6.86368	0.155566	0.00169528	0.127194	0.0221745	0.127194
1834	ENSRNOG00000011622	Echdc1	0.0427929	0.329336	-0.280686	0.138561	6.07783	0.092686	0.00237483	0.0744217	0.0233653	0.0744217
1835	ENSRNOG00000045665	Amigo1	0.0428058	0.329336	0.239529	0.118251	5.37968	0.0675039	0.00463177	0.0513012	0.029442	0.0513012
1836	ENSRNOG00000011561	Nln	0.042847	0.329474	-0.157223	0.0776335	7.31381	0.0249015	0.000754896	0.0188626	0.0233529	0.0233529
1837	ENSRNOG00000004006	Dnajb9	0.0428798	0.329547	-0.3152	0.155664	6.76566	0.116957	0.000819503	0.0961051	0.0220527	0.0961051
1838	ENSRNOG00000053060	Zfc3h1	0.0430481	0.330193	-0.307745	0.152105	7.27975	0.111629	0.00365591	0.0888873	0.023241	0.0888873
1839	ENSRNOG00000056728	G6pd	0.0429887	0.330193	0.529364	0.261567	5.92003	0.330151	0.00316032	0.270508	0.0242467	0.270508
1840	ENSRNOG00000021031	Grn	0.0430575	0.330193	0.270005	0.133457	7.34736	0.0859346	0.000781129	0.0704624	0.0234642	0.0704624
1841	ENSRNOG00000055721	Rnf128	0.0430541	0.330193	-0.154006	0.0761207	6.84148	0.0248886	0.00103611	0.0188537	0.0221413	0.0221413
1842	ENSRNOG00000025923	Zmiz2	0.0431027	0.330309	0.390477	0.193046	6.51576	0.179789	0.00319253	0.145875	0.0220816	0.145875
1843	ENSRNOG00000000839	Nfkbil1	0.0431194	0.330309	0.324513	0.160447	3.36772	0.10286	0.0212382	0.0588804	0.0817353	0.0817353
1844	ENSRNOG00000040242	Epm2a	0.0432374	0.330523	-0.532207	0.263285	2.95469	0.334324	0.0668456	0.210431	0.104083	0.210431
1845	ENSRNOG00000017612	Vps35	0.0432644	0.330523	-0.1703	0.0842591	7.36374	0.0342391	0.000624494	0.0277739	0.0235188	0.0277739
1846	ENSRNOG00000006209	Mbd6	0.0432451	0.330523	0.154356	0.0763632	6.62065	0.019023	0.00132199	0.0122525	0.0220033	0.0220033
1847	ENSRNOG00000017839	Ercc1	0.0431715	0.330523	0.220112	0.108856	4.92942	0.0571584	0.00781351	0.039585	0.0369166	0.039585
1848	ENSRNOG00000017991	Cdk20	0.0432235	0.330523	0.185468	0.0917455	5.40843	0.028656	0.00459041	0.0162844	0.0290785	0.0290785
1849	ENSRNOG00000059270	AC119015.4	0.0433072	0.330671	0.258444	0.127896	5.21101	0.0788793	0.00568255	0.0597472	0.0319062	0.0597472
1850	ENSRNOG00000017294	Zranb1	0.0433749	0.331009	-0.214484	0.106176	5.66729	0.0543547	0.00353331	0.04156	0.0263053	0.04156
1851	ENSRNOG00000029698	Pim3	0.0435717	0.332332	-0.362233	0.179484	6.34224	0.155258	0.00132297	0.127536	0.0224071	0.127536
1852	ENSRNOG00000018755	Acss2	0.043742	0.332373	-0.344494	0.170833	7.29876	0.140601	0.000699873	0.116036	0.0233033	0.116036
1853	ENSRNOG00000011542	Apopt1	0.0436656	0.332373	0.208298	0.103257	5.66571	0.0513747	0.00597858	0.0366691	0.0263205	0.0366691
1854	ENSRNOG00000020289	Akt1s1	0.0436293	0.332373	0.169346	0.083933	6.53911	0.0339479	0.00148145	0.0266976	0.0220551	0.0266976
1855	ENSRNOG00000026569	LOC102555377	0.0437142	0.332373	-0.268042	0.132903	4.9938	0.0851017	0.00693312	0.0637197	0.0357108	0.0637197
1856	ENSRNOG00000015888	Larp4b	0.043675	0.332373	-0.216559	0.107356	6.44761	0.055534	0.00162459	0.0444768	0.0221828	0.0444768
1857	ENSRNOG00000010887	RGD1309534	0.0437268	0.332373	-0.236893	0.117466	7.33051	0.0664783	0.000692097	0.0545008	0.0234083	0.0545008
1858	ENSRNOG00000013844	Fam172a	0.0436792	0.332373	-0.373849	0.185335	4.92195	0.165506	0.0323526	0.105043	0.0370574	0.105043
1859	ENSRNOG00000017500	Mtss1l	0.0439548	0.332558	0.284986	0.141466	4.01753	0.0690453	0.0207122	0.03006	0.0593383	0.0593383
1860	ENSRNOG00000018839	Ntrk2	0.0438724	0.332558	-0.297775	0.147757	3.87523	0.0960994	0.0237096	0.0539198	0.0636183	0.0636183
1861	ENSRNOG00000048334	AABR07057961.1	0.0439376	0.332558	-0.504352	0.250338	2.84634	0.253551	0.138812	0.0601727	0.111864	0.111864
1862	ENSRNOG00000012681	Lgals9	0.0438674	0.332558	0.251178	0.124632	7.06854	0.0748145	0.000707401	0.0614252	0.022611	0.0614252
1863	ENSRNOG00000028461	Gnl3	0.0438755	0.332558	-0.199069	0.0987797	7.1575	0.0469953	0.000810395	0.0382193	0.0228597	0.0382193
1864	ENSRNOG00000005039	Tfpi	0.0439368	0.332558	-0.180632	0.0896571	5.71119	0.0373388	0.00625851	0.0244251	0.0258951	0.0258951
1865	ENSRNOG00000014750	Fam208a	0.0437935	0.332558	-0.306181	0.151871	6.25359	0.111108	0.00188439	0.0903747	0.0226628	0.0903747
1866	ENSRNOG00000000461	Brd2	0.043923	0.332558	0.15909	0.0789599	7.44678	0.0245884	0.00114057	0.0179728	0.0237981	0.0237981
1867	ENSRNOG00000007765	Frzb	0.044422	0.332608	0.424367	0.211119	4.02319	0.214422	0.0197131	0.158572	0.0591714	0.158572
1868	ENSRNOG00000056331	AC127640.1	0.0442744	0.332608	-0.784211	0.389867	4.36964	0.73145	0.19955	0.408435	0.049373	0.408435
1869	ENSRNOG00000049425	Fam167b	0.0440429	0.332608	0.322569	0.160189	5.24687	0.123546	0.0048976	0.0977441	0.0313388	0.0977441
1870	ENSRNOG00000012087	Ufsp2	0.0444003	0.332608	-0.153804	0.0765081	6.61274	0.0171416	0.00140829	0.0101989	0.0220057	0.0220057
1871	ENSRNOG00000016978	LOC308990	0.0441273	0.332608	0.474569	0.235766	2.59678	0.192315	0.0892702	0.0524338	0.133073	0.133073
1872	ENSRNOG00000010037	Epb41	0.0443143	0.332608	-0.18667	0.0928198	6.59568	0.0414568	0.00159543	0.0328666	0.0220126	0.0328666
1873	ENSRNOG00000047436	Cabyr	0.044252	0.332608	-0.483949	0.240567	2.60979	0.204677	0.0996492	0.0527316	0.131842	0.131842
1874	ENSRNOG00000045785	LOC100359687	0.0444267	0.332608	-0.170198	0.0846738	5.94869	0.0267063	0.00461414	0.0157234	0.0240644	0.0240644
1875	ENSRNOG00000050106	Rcc1	0.0444062	0.332608	0.212972	0.105944	4.9064	0.0539986	0.00711782	0.0377786	0.0373511	0.0377786
1876	ENSRNOG00000020950	Syvn1	0.0442453	0.332608	0.15885	0.0789607	7.63547	0.0143151	0.000490115	0.007638	0.0244491	0.0244491
1877	ENSRNOG00000008368	Nanog	0.0444303	0.332608	-0.352881	0.175562	3.44227	0.148276	0.021142	0.102146	0.0786281	0.102146
1878	ENSRNOG00000008733	Lsm3	0.0443329	0.332608	0.230938	0.114841	4.6423	0.0478905	0.010072	0.0260014	0.0426822	0.0426822
1879	ENSRNOG00000005190	Nipal2	0.0444343	0.332608	-0.28365	0.141122	5.12453	0.095806	0.00685951	0.0728018	0.0333547	0.0728018
1880	ENSRNOG00000018391	Cdk2ap2	0.0444561	0.332608	0.28192	0.140275	7.57677	0.0946554	0.00052679	0.0781815	0.0242441	0.0781815
1881	ENSRNOG00000022141	Ctdspl2	0.0443894	0.332608	-0.277486	0.138025	5.28786	0.0916566	0.00774691	0.0684571	0.0307175	0.0684571
1882	ENSRNOG00000006888	Gcfc2	0.0440372	0.332608	-0.251138	0.124712	4.35169	0.0495614	0.0123616	0.0227198	0.0498511	0.0498511
1883	ENSRNOG00000036842	Smug1	0.0444255	0.332608	-0.240932	0.119863	4.44025	0.0399732	0.00993488	0.0163084	0.047534	0.047534
1884	ENSRNOG00000015334	Fcho2	0.0441477	0.332608	-0.153428	0.0762304	6.75678	0.0251562	0.00119934	0.019028	0.022045	0.022045
1885	ENSRNOG00000010922	Ppp2r1b	0.0441373	0.332608	0.357542	0.177636	5.18552	0.151893	0.00646247	0.119755	0.0323219	0.119755
1886	ENSRNOG00000054400	Sh3bp5l	0.044103	0.332608	0.181302	0.0900607	5.49272	0.0355067	0.00433431	0.024317	0.0281094	0.0281094
1887	ENSRNOG00000047257	Tmem185b	0.0441271	0.332608	0.258778	0.128561	4.36785	0.0795621	0.012095	0.0540169	0.0494205	0.0540169
1888	ENSRNOG00000007213	Yars	0.0445138	0.332659	0.156466	0.0778738	6.7983	0.0291685	0.00104598	0.0232113	0.022086	0.0232113
1889	ENSRNOG00000003268	Maml1	0.0445295	0.332659	0.175968	0.0875869	5.60511	0.0260408	0.00376735	0.0152864	0.0269185	0.0269185
1890	ENSRNOG00000017077	Snx7	0.0445336	0.332659	-0.221692	0.110348	5.21696	0.0585654	0.0058908	0.0428157	0.0318106	0.0428157
1891	ENSRNOG00000053518	Zscan26	0.0445872	0.332883	-0.265668	0.13227	7.07254	0.0841373	0.000822784	0.0691587	0.0226215	0.0691587
1892	ENSRNOG00000012434	Zfp598	0.0447243	0.333032	0.178237	0.0887973	7.32086	0.0379088	0.00065927	0.0308806	0.0233763	0.0308806
1893	ENSRNOG00000021287	Hexim2	0.0446379	0.333032	0.2628	0.130873	4.24534	0.0680102	0.0157488	0.0373868	0.0527623	0.0527623
1894	ENSRNOG00000019211	Olfml3	0.0447278	0.333032	0.240538	0.119837	4.65687	0.069043	0.00975114	0.0476926	0.0423582	0.0476926
1895	ENSRNOG00000015230	Ermard	0.0446772	0.333032	-0.267459	0.133218	5.33389	0.0853315	0.00462296	0.0663652	0.0300571	0.0663652
1896	ENSRNOG00000002070	Mrpl1	0.0447487	0.333032	-1.05111	0.523722	3.19475	1.31862	0.969868	0.12727	0.089874	0.12727
1897	ENSRNOG00000028521	Plekhm1	0.0447187	0.333032	0.156647	0.0780391	6.33058	0.0245396	0.00192324	0.0173583	0.0224372	0.0224372
1898	ENSRNOG00000048733	Nup62	0.0448405	0.333074	0.267267	0.133224	6.46517	0.0853101	0.00167701	0.0693176	0.0221535	0.0693176
1899	ENSRNOG00000018801	AC109048.1	0.0448221	0.333074	0.221658	0.11048	4.75952	0.0564102	0.00864323	0.0377586	0.0401798	0.0401798
1900	ENSRNOG00000011668	Nfil3	0.0448146	0.333074	0.453611	0.226083	6.46674	0.245695	0.00153963	0.202915	0.022151	0.202915
1901	ENSRNOG00000000523	Ppil1	0.0448723	0.333074	0.257667	0.128458	4.96552	0.0793101	0.0145812	0.0514246	0.0362381	0.0514246
1902	ENSRNOG00000050193	LOC100912262	0.0448575	0.333074	0.343656	0.171315	4.65246	0.141062	0.0501256	0.06727	0.0424559	0.06727
1903	ENSRNOG00000046183	AABR07055280.1	0.0449654	0.33359	-0.243985	0.12169	6.52885	0.0711589	0.0146802	0.0445533	0.0220661	0.0445533
1904	ENSRNOG00000050473	Rps27l	0.044995	0.333634	-0.167375	0.0834914	8.20657	0.0264765	0.00132234	0.0190412	0.0265609	0.0265609
1905	ENSRNOG00000021644	Slc15a3	0.0450402	0.333789	0.334017	0.166652	4.39663	0.133437	0.0136331	0.0974583	0.0486621	0.0974583
1906	ENSRNOG00000020880	Klhl18	0.0450869	0.333789	0.240564	0.120051	4.89112	0.069238	0.00866227	0.0489868	0.0376399	0.0489868
1907	ENSRNOG00000003805	Rnft1	0.0450653	0.333789	-0.174861	0.0872541	5.61276	0.0341285	0.00361192	0.0242183	0.0268412	0.0268412
1908	ENSRNOG00000008048	Plscr1	0.0453414	0.335147	0.273788	0.136793	4.19724	0.0570481	0.0207315	0.0189743	0.0541182	0.0541182
1909	ENSRNOG00000052157	Nav3	0.0453019	0.335147	-0.357378	0.178525	3.92221	0.153044	0.0213913	0.106093	0.0621857	0.106093
1910	ENSRNOG00000009449	Trim35	0.0453395	0.335147	0.214549	0.107194	4.87162	0.0442343	0.0079539	0.0262882	0.0380086	0.0380086
1911	ENSRNOG00000005690	Lmcd1	0.0454425	0.335718	0.284183	0.142054	3.97158	0.0669687	0.0200145	0.0286633	0.0607023	0.0607023
1912	ENSRNOG00000032463	Rap1a	0.0454916	0.335772	-0.152407	0.0762005	6.74032	0.0158188	0.00119391	0.00911822	0.0220322	0.0220322
1913	ENSRNOG00000008052	Atp13a2	0.0455071	0.335772	0.19009	0.095048	5.76907	0.0433631	0.00332709	0.0328094	0.0253857	0.0328094
1914	ENSRNOG00000012255	Ktn1	0.0455449	0.335772	-0.154095	0.0770633	6.50001	0.0206704	0.00165299	0.0137095	0.022102	0.022102
1915	ENSRNOG00000018591	Rabepk	0.045528	0.335772	0.229588	0.114809	4.65623	0.0490613	0.0103521	0.0271534	0.0423722	0.0423722
1916	ENSRNOG00000026905	Ppm1g	0.0455932	0.335952	0.152534	0.0762997	6.73179	0.0259263	0.00126026	0.0198703	0.0220263	0.0220263
1917	ENSRNOG00000008106	Shmt2	0.045725	0.336548	0.164978	0.0825749	8.3259	0.0232608	0.00024463	0.0169011	0.0270298	0.0270298
1918	ENSRNOG00000016417	Zfp136	0.0457307	0.336548	-0.430475	0.215467	2.83189	0.187052	0.072741	0.0747264	0.112963	0.112963
1919	ENSRNOG00000014385	Wnt2b	0.0457455	0.336548	0.866065	0.433524	1.43661	0.901671	0.229787	0.521984	0.327559	0.521984
1920	ENSRNOG00000001073	RGD1563482	0.0458072	0.33665	-0.303552	0.151991	3.77469	0.079029	0.025632	0.0327152	0.0667736	0.0667736
1921	ENSRNOG00000050113	AABR07030019.1	0.0457895	0.33665	-0.50067	0.25067	2.48854	0.186502	0.107443	0.0207608	0.143898	0.143898
1922	ENSRNOG00000048762	AABR07000534.1	0.0459879	0.336816	-0.421238	0.211093	4.88231	0.213677	0.0109758	0.167266	0.0378065	0.167266
1923	ENSRNOG00000020636	Spint2	0.0458641	0.336816	0.215175	0.107768	7.90959	0.0557056	0.00043074	0.0460252	0.0254357	0.0460252
1924	ENSRNOG00000032705	Bcl7b	0.0460008	0.336816	0.196152	0.0983028	6.02314	0.046337	0.00240178	0.036252	0.0236409	0.036252
1925	ENSRNOG00000050543	Safb	0.0459381	0.336816	0.154899	0.077606	6.46956	0.023793	0.00194421	0.016693	0.0221466	0.0221466
1926	ENSRNOG00000009956	Wnk1	0.0458905	0.336816	-0.158647	0.0794667	7.71182	0.0170996	0.000540883	0.0105889	0.024719	0.024719
1927	ENSRNOG00000055096	AABR07002768.1	0.0460205	0.336816	-0.248632	0.124615	5.58353	0.0744593	0.0050544	0.0570611	0.0271395	0.0570611
1928	ENSRNOG00000052296	Shank3	0.0459533	0.336816	0.1917	0.0960508	5.77238	0.0442426	0.0100284	0.0268746	0.0253577	0.0268746
1929	ENSRNOG00000000855	Lst1	0.0460132	0.336816	0.328444	0.164611	3.51065	0.111279	0.0324366	0.0559694	0.0759505	0.0759505
1930	ENSRNOG00000026319	Akap9	0.046098	0.337208	-0.161331	0.0808884	7.08351	0.0313677	0.000956067	0.0252157	0.0226507	0.0252157
1931	ENSRNOG00000025353	Ears2	0.0462355	0.338039	0.20876	0.104734	5.19881	0.0525733	0.0101939	0.033683	0.0321039	0.033683
1932	ENSRNOG00000002012	Donson	0.0463076	0.338391	-0.292991	0.147041	3.83252	0.0888887	0.0215423	0.0491688	0.0649422	0.0649422
1933	ENSRNOG00000049053	Glipr1l2	0.0463583	0.338586	-0.581609	0.291956	2.22181	0.395639	0.165346	0.161905	0.175606	0.175606
1934	ENSRNOG00000048606	LOC100912478	0.0464491	0.339074	-0.157246	0.0789669	6.37922	0.0277678	0.00262429	0.0200623	0.0223188	0.0223188
1935	ENSRNOG00000017448	Exoc3l2	0.0464947	0.339231	0.349725	0.175664	4.68426	0.147818	0.00946029	0.113971	0.0417586	0.113971
1936	ENSRNOG00000050966	AABR07024757.1	0.0465229	0.339262	-0.389267	0.195551	5.27259	0.183171	0.0286735	0.124287	0.0309454	0.124287
1937	ENSRNOG00000001425	Sh2b2	0.0467902	0.339353	0.350811	0.176447	3.31177	0.123848	0.0403202	0.0572117	0.0842139	0.0842139
1938	ENSRNOG00000003691	Tmed7	0.0467151	0.339353	-0.172184	0.0865734	8.05578	0.0358871	0.000294773	0.0296851	0.0259822	0.0296851
1939	ENSRNOG00000014621	Rab8a	0.0467782	0.339353	0.151781	0.0763368	6.56583	0.0187973	0.001278	0.0122799	0.0220313	0.0220313
1940	ENSRNOG00000000168	Gatm	0.0466725	0.339353	0.19114	0.0960859	5.21983	0.0281837	0.00516535	0.0145931	0.0317647	0.0317647
1941	ENSRNOG00000009271	Smarca4	0.0467294	0.339353	0.151743	0.0763007	6.66384	0.0142797	0.00128705	0.00743379	0.0220002	0.0220002
1942	ENSRNOG00000047191	AABR07036550.1	0.0465873	0.339353	-0.703587	0.353555	1.91855	0.598681	0.218741	0.281264	0.222227	0.281264
1943	ENSRNOG00000004409	Sash3	0.0467646	0.339353	0.345587	0.173799	3.37015	0.140101	0.0391947	0.0767908	0.0816304	0.0816304
1944	ENSRNOG00000006675	Fabp1	0.0467999	0.339353	-0.206282	0.103758	10.8211	0.0515393	2.14773e-05	0.0430414	0.0392258	0.0430414
1945	ENSRNOG00000022260	Senp1	0.0467356	0.339353	-0.256136	0.128797	4.18528	0.0651501	0.0118958	0.0391634	0.0544585	0.0544585
1946	ENSRNOG00000017477	Mmp23	0.0466276	0.339353	0.381257	0.191619	3.1038	0.117759	0.0520751	0.0325645	0.0947957	0.0947957
1947	ENSRNOG00000007419	Pank3	0.0466549	0.339353	-0.235168	0.118209	7.57982	0.0669152	0.000477697	0.0554161	0.0242547	0.0554161
1948	ENSRNOG00000012994	Pus3	0.0468352	0.339435	-0.194612	0.097904	5.17336	0.0372558	0.00581714	0.0232787	0.0325237	0.0325237
1949	ENSRNOG00000013836	Arhgap17	0.0468713	0.339523	0.174118	0.0876084	5.62793	0.0276633	0.00401157	0.0169657	0.0266893	0.0266893
1950	ENSRNOG00000056223	Tfb1m	0.0468962	0.339528	-0.194178	0.0977125	5.1916	0.0407858	0.00596912	0.0269571	0.0322218	0.0322218
1951	ENSRNOG00000015989	Mrpl32	0.0469235	0.339552	-0.156396	0.0787101	6.22102	0.0147361	0.0020083	0.00679194	0.0227728	0.0227728
1952	ENSRNOG00000016687	Ssc5d	0.0470154	0.339694	0.815516	0.410599	1.83819	0.80676	0.17244	0.501926	0.236842	0.501926
1953	ENSRNOG00000002207	Guf1	0.0470077	0.339694	-0.152693	0.0768756	6.51241	0.0176631	0.00155368	0.0107097	0.0220858	0.0220858
1954	ENSRNOG00000020902	G6pc3	0.0469872	0.339694	0.246221	0.123952	4.65673	0.0735262	0.0102927	0.0511641	0.0423613	0.0511641
1955	ENSRNOG00000016631	Zfp276	0.0471294	0.339822	0.203365	0.102444	5.20726	0.0502092	0.00605168	0.0359274	0.0319667	0.0359274
1956	ENSRNOG00000021681	Eea1	0.0470575	0.339822	-0.254623	0.128223	5.70006	0.0786689	0.00383389	0.0619306	0.0259972	0.0619306
1957	ENSRNOG00000016434	Prkd2	0.0471159	0.339822	0.232422	0.117074	4.57929	0.0327194	0.0107001	0.00892212	0.0441253	0.0441253
1958	ENSRNOG00000037364	AABR07003049.1	0.0471068	0.339822	0.460924	0.232164	2.95263	0.171628	0.111377	0.0118107	0.104224	0.104224
1959	ENSRNOG00000056678	Nckap5l	0.0471951	0.339908	0.380252	0.191607	3.26276	0.17562	0.0517606	0.0950921	0.0865007	0.0950921
1960	ENSRNOG00000056011	LOC314140	0.0472497	0.339908	-0.15673	0.0789948	6.1631	0.0288969	0.00197003	0.0219725	0.0229907	0.0229907
1961	ENSRNOG00000018991	Gsn	0.0472857	0.339908	0.616176	0.310615	5.10117	0.461444	0.00780016	0.378126	0.033763	0.378126
1962	ENSRNOG00000015310	Lrrc32	0.0472269	0.339908	0.262728	0.132406	4.81541	0.0838573	0.00842843	0.061697	0.0390737	0.061697
1963	ENSRNOG00000017953	Gfod2	0.0471907	0.339908	0.337162	0.16989	4.00556	0.138068	0.0191201	0.0963308	0.0596923	0.0963308
1964	ENSRNOG00000019468	Rce1	0.0472626	0.339908	0.188643	0.0950852	5.52549	0.0432435	0.00403759	0.0321272	0.0277524	0.0321272
1965	ENSRNOG00000007325	Usp28	0.0474007	0.340206	-0.167436	0.0844484	5.79685	0.019132	0.00337144	0.00911715	0.0251547	0.0251547
1966	ENSRNOG00000002301	Uso1	0.0473965	0.340206	-0.163611	0.0825175	8.31168	0.0215852	0.000263098	0.0152157	0.0269734	0.0269734
1967	ENSRNOG00000009351	Srp68	0.0474451	0.340206	0.15229	0.0768248	7.08553	0.0123665	0.000952017	0.00567139	0.0226562	0.0226562
1968	ENSRNOG00000014615	Grk6	0.0474476	0.340206	0.164448	0.0829588	6.17356	0.0253343	0.00457948	0.0148378	0.0229492	0.0229492
1969	ENSRNOG00000001976	Tmprss2	0.0473733	0.340206	0.252673	0.127423	4.25125	0.0767977	0.0123492	0.0516931	0.0525971	0.0525971
1970	ENSRNOG00000016698	Rnmt	0.0475272	0.340604	-0.170834	0.0862116	5.68947	0.0324516	0.00363417	0.022797	0.0260956	0.0260956
1971	ENSRNOG00000051061	Prep	0.0475704	0.34074	0.151956	0.0766993	6.52464	0.024847	0.00146026	0.0185643	0.0220709	0.0220709
1972	ENSRNOG00000016871	Prl8a5	0.047696	0.341294	-0.726212	0.366761	1.30747	0.47052	0.173908	0.179539	0.364147	0.364147
1973	ENSRNOG00000005856	Slc30a6	0.047678	0.341294	0.18556	0.0937062	5.32606	0.0234863	0.00495683	0.0103692	0.0301665	0.0301665
1974	ENSRNOG00000015416	Nabp1	0.0477238	0.341305	-0.262682	0.13268	6.41728	0.0841219	0.00174161	0.0686741	0.0222388	0.0686741
1975	ENSRNOG00000004602	Rnf145	0.0478669	0.341305	0.224174	0.113302	4.69096	0.052895	0.00973586	0.032579	0.041614	0.041614
1976	ENSRNOG00000020714	Trpm4	0.0477519	0.341305	0.258318	0.130492	4.25058	0.0729851	0.0154967	0.0436365	0.0526158	0.0526158
1977	ENSRNOG00000022326	Ccdc142	0.047775	0.341305	-0.485936	0.245501	4.62942	0.253347	0.198111	0.00586529	0.0429718	0.0429718
1978	ENSRNOG00000048061	Brcc3	0.0478609	0.341305	-0.166067	0.0839317	6.80965	0.0336538	0.00106221	0.0271159	0.0220993	0.0271159
1979	ENSRNOG00000050682	AABR07048420.1	0.0478316	0.341305	-0.521362	0.263466	6.47267	0.331631	0.00254205	0.275114	0.0221417	0.275114
1980	ENSRNOG00000037437	Golga3	0.0478265	0.341305	-0.203401	0.102784	5.85199	0.0504737	0.0106698	0.0315887	0.0247241	0.0315887
1981	ENSRNOG00000004649	Il1b	0.0479257	0.341464	0.325447	0.164531	4.07331	0.129307	0.016292	0.0919899	0.0576979	0.0919899
1982	ENSRNOG00000024567	E130309D02Rik	0.0479376	0.341464	0.190814	0.0964722	5.21408	0.0408236	0.00537071	0.0279659	0.0318568	0.0318568
1983	ENSRNOG00000001130	Nos1	0.0480245	0.341878	0.601572	0.304262	2.37407	0.442118	0.146967	0.223334	0.156573	0.223334
1984	ENSRNOG00000001228	Pofut2	0.048044	0.341878	0.165631	0.0837796	5.79606	0.0291653	0.00291488	0.0204955	0.0251612	0.0251612
1985	ENSRNOG00000007859	Cep83	0.048097	0.342082	-0.20985	0.106172	5.89971	0.053827	0.00414454	0.0409453	0.0243828	0.0409453
1986	ENSRNOG00000028206	Pheta1	0.0481431	0.34214	0.382894	0.193762	3.08969	0.0783965	0.0545697	-0.0124615	0.0956058	0.0956058
1987	ENSRNOG00000014371	Cdh13	0.0481536	0.34214	0.454201	0.229858	2.70179	0.242713	0.0877895	0.113318	0.123549	0.123549
1988	ENSRNOG00000009069	Tnfaip1	0.04826	0.342724	0.15201	0.0769645	7.18624	0.0199675	0.000748386	0.0140433	0.0229457	0.0229457
1989	ENSRNOG00000026226	Hook1	0.0484384	0.343818	-0.183873	0.0931707	7.18818	0.041424	0.000692252	0.0340309	0.0229516	0.0340309
1990	ENSRNOG00000042771	Apol3	0.0485013	0.343918	0.454179	0.230203	5.94854	0.25285	0.00302151	0.208953	0.0240654	0.208953
1991	ENSRNOG00000036681	Myadml2	0.0484872	0.343918	-0.410626	0.208115	2.91968	0.114771	0.0667356	0.00805755	0.106512	0.106512
1992	ENSRNOG00000018972	Rab18	0.0486472	0.34478	-0.156052	0.0791473	7.68037	0.0229523	0.000449862	0.017184	0.0246073	0.0246073
1993	ENSRNOG00000001249	Col6a1	0.0487461	0.345308	0.242552	0.123073	5.75299	0.0722366	0.00224922	0.0583382	0.0255234	0.0583382
1994	ENSRNOG00000016123	Rnf144b	0.0487997	0.345341	0.252963	0.128386	7.00209	0.0786002	0.000849108	0.0650824	0.0224462	0.0650824
1995	ENSRNOG00000020616	Yif1b	0.0487876	0.345341	0.196437	0.0996917	5.83163	0.0473935	0.00782999	0.0319238	0.0248787	0.0319238
1996	ENSRNOG00000007141	Preb	0.0488499	0.345523	0.151366	0.0768392	6.85385	0.0266692	0.00145766	0.0205704	0.0221594	0.0221594
1997	ENSRNOG00000050831	Vom2r36	0.0489007	0.345638	-0.68107	0.345816	1.77066	0.333146	0.228405	-0.0039932	0.24995	0.24995
1998	ENSRNOG00000011261	Ttc14	0.0489152	0.345638	-0.323488	0.164263	5.73658	0.128639	0.00316265	0.104767	0.0256671	0.104767
1999	ENSRNOG00000016222	Ppp1r3g	0.0489419	0.345654	-0.906529	0.460378	2.30295	1.01042	0.192871	0.65492	0.165139	0.65492
[truncated: 30,884 more rows]

## Sheet: Study1 Likelihood Ratio Test
	target_id	test_stat	pval	qval	rss	sigma_sq	tech_var	mean_obs	var_obs	sigma_sq_pmax	smooth_sigma_sq	final_sigma_sq	degrees_free	ext_gene
1	ENSRNOG00000000808	11.9011	0.000561003	0.207616	0.540568	0.0342687	0.00176921	6.29664	0.0360379	0.0342687	0.0252023	0.0342687	1	Hsf2
2	ENSRNOG00000001250	11.1795	0.00082705	0.207616	2.59199	0.142399	0.0303997	3.54289	0.172799	0.142399	0.0807487	0.142399	1	Lfng
3	ENSRNOG00000002342	13.3323	0.00026087	0.207616	0.863502	0.0574851	8.16757e-05	9.36676	0.0575668	0.0574851	0.0334254	0.0574851	1	Aldh3a2
4	ENSRNOG00000002864	13.1412	0.000288866	0.207616	0.656366	0.0417944	0.00196327	6.02219	0.0437577	0.0417944	0.0265252	0.0417944	1	Nacc1
5	ENSRNOG00000003278	11.878	0.000568008	0.207616	0.917923	0.0527673	0.00842763	4.83904	0.0611949	0.0527673	0.0432008	0.0527673	1	Map3k14
6	ENSRNOG00000003713	11.8108	0.000588889	0.207616	27.7272	1.79091	0.0575731	4.4784	1.84848	1.79091	0.0516493	1.79091	1	LOC103689993
7	ENSRNOG00000003884	11.3604	0.000750284	0.207616	2.91718	0.18814	0.00633894	5.10106	0.194479	0.18814	0.0378205	0.18814	1	Acmsd
8	ENSRNOG00000004361	11.6921	0.000627662	0.207616	0.466212	0.0295149	0.00156594	6.47278	0.0310808	0.0295149	0.0247013	0.0295149	1	Parp10
9	ENSRNOG00000004403	14.5371	0.000137429	0.207616	3.46613	0.228619	0.00245639	6.09667	0.231075	0.228619	0.0260955	0.228619	1	Slc25a32
10	ENSRNOG00000006523	11.8711	0.000570105	0.207616	0.768472	0.0510287	0.000202717	8.13479	0.0512315	0.0510287	0.0282931	0.0510287	1	Atl2
11	ENSRNOG00000006877	11.7923	0.000594772	0.207616	1.20621	0.0729755	0.00743863	4.91475	0.0804141	0.0729755	0.0416246	0.0729755	1	Efnb1
12	ENSRNOG00000006995	14.0948	0.000173819	0.207616	1.09619	0.0678716	0.00520773	5.33629	0.0730793	0.0678716	0.0336614	0.0678716	1	Ano6
13	ENSRNOG00000007062	14.9398	0.000110996	0.207616	1.02133	0.0662385	0.0018504	6.3084	0.0680889	0.0662385	0.0251609	0.0662385	1	Rin3
14	ENSRNOG00000008051	11.494	0.000698202	0.207616	1.27357	0.0767733	0.00813116	4.9227	0.0849044	0.0767733	0.0414588	0.0767733	1	Itpk1
15	ENSRNOG00000008307	14.3688	0.000150272	0.207616	1.05145	0.0659442	0.00415272	5.44833	0.0700969	0.0659442	0.0320948	0.0659442	1	Nanp
16	ENSRNOG00000008309	11.2113	0.000813006	0.207616	1.01911	0.0652295	0.00271137	5.96681	0.0679409	0.0652295	0.0268815	0.0652295	1	Rpa3
17	ENSRNOG00000009173	16.5687	4.69179e-05	0.207616	2.84151	0.165217	0.0242165	3.93374	0.189434	0.165217	0.0675939	0.165217	1	Smad6
18	ENSRNOG00000009605	13.314	0.000263438	0.207616	0.748672	0.0455093	0.00440219	5.46435	0.0499115	0.0455093	0.0318937	0.0455093	1	Tfe3
19	ENSRNOG00000009785	11.3981	0.000735178	0.207616	17.2509	0.999022	0.151036	2.4617	1.15006	0.999022	0.153075	0.999022	1	Cdkn3
20	ENSRNOG00000010092	12.5787	0.000390172	0.207616	1.96496	0.120794	0.0102035	4.63584	0.130997	0.120794	0.047694	0.120794	1	Magix
21	ENSRNOG00000010219	11.8898	0.000564415	0.207616	1.72744	0.102599	0.0125642	4.42528	0.115163	0.102599	0.0530681	0.102599	1	Ralgds
22	ENSRNOG00000012428	11.2519	0.000795399	0.207616	0.979882	0.0590151	0.00631035	5.06759	0.0653255	0.0590151	0.0384833	0.0590151	1	Maf
23	ENSRNOG00000012701	12.2914	0.000455048	0.207616	1.00869	0.0657205	0.00152513	6.52613	0.0672457	0.0657205	0.0245985	0.0657205	1	Map7
24	ENSRNOG00000013178	12.9347	0.000322554	0.207616	0.666535	0.0416989	0.0027368	6.26294	0.0444357	0.0416989	0.0253276	0.0416989	1	Cmip
25	ENSRNOG00000013397	13.0983	0.000295571	0.207616	0.685095	0.0421046	0.00356833	5.72071	0.045673	0.0421046	0.02897	0.0421046	1	Foxo1
26	ENSRNOG00000013429	11.6279	0.000649716	0.207616	1.13052	0.071559	0.00380907	5.66097	0.0753681	0.071559	0.0295935	0.071559	1	Tbl3
27	ENSRNOG00000013526	11.2948	0.000777262	0.207616	2.5028	0.152026	0.0148268	4.32567	0.166853	0.152026	0.0558302	0.152026	1	Rassf4
28	ENSRNOG00000013945	11.6519	0.00064137	0.207616	1.0757	0.0617672	0.00994596	4.64158	0.0717132	0.0617672	0.0475572	0.0617672	1	Itpkc
29	ENSRNOG00000014456	12.9588	0.000318428	0.207616	2.5511	0.16876	0.00131307	6.67173	0.170074	0.16876	0.0244553	0.16876	1	Coq10b
30	ENSRNOG00000014948	11.3049	0.000773046	0.207616	9.06813	0.604028	0.000513528	7.99611	0.604542	0.604028	0.0277943	0.604028	1	Osgin1
31	ENSRNOG00000015434	14.6545	0.000129124	0.207616	0.981707	0.0634161	0.00203103	6.14809	0.0654471	0.0634161	0.0258306	0.0634161	1	Midn
32	ENSRNOG00000015867	12.0525	0.000517243	0.207616	2.13852	0.122967	0.0196016	3.99154	0.142568	0.122967	0.0658024	0.122967	1	Chst9
33	ENSRNOG00000016769	11.4465	0.000716294	0.207616	1.76431	0.114405	0.00321543	5.81609	0.117621	0.114405	0.0280627	0.114405	1	Rab38
34	ENSRNOG00000016810	12.5429	0.000397724	0.207616	1.59249	0.100855	0.00531092	5.30916	0.106166	0.100855	0.0340861	0.100855	1	Stmn1
35	ENSRNOG00000018453	12.8386	0.00033954	0.207616	0.700939	0.0441319	0.00259738	6.11194	0.0467293	0.0441319	0.0260142	0.0441319	1	Nop2
36	ENSRNOG00000019154	12.3663	0.000437164	0.207616	0.901074	0.0576528	0.00241879	6.12746	0.0600716	0.0576528	0.0259338	0.0576528	1	Zmynd8
37	ENSRNOG00000019892	17.1004	3.54557e-05	0.207616	0.589951	0.0370571	0.00227292	6.07495	0.03933	0.0370571	0.0262151	0.0370571	1	Lrrfip1
38	ENSRNOG00000020230	11.1012	0.000862735	0.207616	0.601322	0.0358852	0.00420293	5.42803	0.0400881	0.0358852	0.0323549	0.0358852	1	Pias4
39	ENSRNOG00000020881	12.038	0.000521265	0.207616	2.84735	0.125045	0.0647786	3.38494	0.189824	0.125045	0.0870519	0.125045	1	Frmd8
40	ENSRNOG00000021249	11.0903	0.000867824	0.207616	2.03208	0.114828	0.0206434	4.28893	0.135472	0.114828	0.0568792	0.114828	1	Ap5s1
41	ENSRNOG00000021847	12.5601	0.000394063	0.207616	1.58956	0.0795077	0.0264628	3.70044	0.10597	0.0795077	0.0751409	0.0795077	1	Ska3
42	ENSRNOG00000022929	11.5166	0.000689786	0.207616	1.32807	0.078072	0.0104658	4.57783	0.0885378	0.078072	0.0491057	0.078072	1	Mtmr12
43	ENSRNOG00000023208	12.2204	0.000472693	0.207616	2.59518	0.169284	0.00372746	5.62052	0.173012	0.169284	0.0300377	0.169284	1	Myorg
44	ENSRNOG00000023304	13.84	0.000199051	0.207616	49.4175	2.55593	0.738574	1.48593	3.2945	2.55593	0.319999	2.55593	1	Lin9
45	ENSRNOG00000024040	11.7861	0.000596752	0.207616	0.608757	0.0379046	0.00267919	5.96177	0.0405838	0.0379046	0.0269156	0.0379046	1	Mb21d2
46	ENSRNOG00000025209	16.0219	6.26131e-05	0.207616	0.941054	0.0598728	0.00286418	5.85379	0.0627369	0.0598728	0.0277368	0.0598728	1	Plxnd1
47	ENSRNOG00000026124	15.328	9.03657e-05	0.207616	2.96489	0.195627	0.00203178	6.24144	0.197659	0.195627	0.0254127	0.195627	1	Id3
48	ENSRNOG00000028493	11.4188	0.000727045	0.207616	0.757275	0.050055	0.00042996	7.83574	0.050485	0.050055	0.0272363	0.050055	1	Ppp1r15b
49	ENSRNOG00000038055	13.3383	0.000260035	0.207616	5.28642	0.286494	0.0659337	2.81725	0.352428	0.286494	0.120273	0.286494	1	Slc47a2
50	ENSRNOG00000046332	12.8439	0.000338576	0.207616	6.48732	0.38115	0.0513377	5.02858	0.432488	0.38115	0.0392704	0.38115	1	AABR07004812.1
51	ENSRNOG00000049028	13.4238	0.000248451	0.207616	6.11449	0.39283	0.0148025	4.50546	0.407633	0.39283	0.0509422	0.39283	1	C5ar2
52	ENSRNOG00000049575	11.6467	0.000643161	0.207616	0.92968	0.0501941	0.0117846	5.84086	0.0619787	0.0501941	0.0278464	0.0501941	1	Atn1
53	ENSRNOG00000052063	13.595	0.000226784	0.207616	2.87267	0.164656	0.0268552	4.49909	0.191511	0.164656	0.0511076	0.164656	1	AC132539.3
54	ENSRNOG00000054344	13.5398	0.000233553	0.207616	1.79935	0.116387	0.00356939	5.71206	0.119957	0.116387	0.0290577	0.116387	1	Ier2
55	ENSRNOG00000056946	11.2542	0.000794416	0.207616	0.485282	0.0313425	0.00100961	6.86544	0.0323521	0.0313425	0.0245407	0.0313425	1	Scaf1
56	ENSRNOG00000058340	13.0207	0.000308061	0.207616	1.09592	0.0696078	0.00345338	5.73984	0.0730612	0.0696078	0.028779	0.0696078	1	Krt79
57	ENSRNOG00000059057	11.1358	0.000846769	0.207616	0.367704	0.0233335	0.0011801	6.40391	0.0245136	0.0233335	0.0248672	0.0248672	1	Fam35a
58	ENSRNOG00000059408	11.8839	0.000566201	0.207616	1.01906	0.0623916	0.00554601	5.19955	0.0679376	0.0623916	0.0359587	0.0623916	1	Prr12
59	ENSRNOG00000059618	11.6989	0.00062536	0.207616	0.986175	0.0514787	0.0142663	4.34444	0.065745	0.0514787	0.0553003	0.0553003	1	Scarf1
60	ENSRNOG00000021663	10.9878	0.000917158	0.212224	2.07058	0.131833	0.00620555	5.25393	0.138039	0.131833	0.035	0.131833	1	RGD1561849
61	ENSRNOG00000055860	11.0067	0.000907829	0.212224	0.515212	0.0334573	0.000890159	6.97438	0.0343475	0.0334573	0.0247011	0.0334573	1	Arl8b
62	ENSRNOG00000002593	10.9411	0.000940552	0.214127	0.771635	0.0478905	0.00355188	5.74331	0.0514424	0.0478905	0.0287447	0.0478905	1	Esrrg
63	ENSRNOG00000021903	10.8774	0.000973436	0.218096	2.26216	0.107356	0.0434541	3.28626	0.150811	0.107356	0.0914607	0.107356	1	Atad5
64	ENSRNOG00000012565	10.8028	0.00101348	0.220496	0.705383	0.0430192	0.00400639	5.52819	0.0470255	0.0430192	0.0311105	0.0430192	1	Cln8
65	ENSRNOG00000017170	10.7993	0.00101539	0.220496	0.490257	0.0305399	0.00214391	6.14475	0.0326838	0.0305399	0.025847	0.0305399	1	Med4
66	ENSRNOG00000053915	10.7666	0.00103347	0.221022	2.66858	0.149984	0.0279209	3.72965	0.177905	0.149984	0.0741563	0.149984	1	Setdb2
67	ENSRNOG00000000431	9.10927	0.00254317	0.234766	0.65681	0.0380981	0.00568926	5.91035	0.0437873	0.0380981	0.0272852	0.0380981	1	Atf6b
68	ENSRNOG00000000852	8.43646	0.00367771	0.234766	1.262	0.0746339	0.00949945	7.94912	0.0841334	0.0746339	0.0276287	0.0746339	1	Prrc2a
69	ENSRNOG00000000934	9.59369	0.00195248	0.234766	2.19625	0.127503	0.0189139	4.03005	0.146416	0.127503	0.0646173	0.127503	1	Piwil1
70	ENSRNOG00000000977	9.35534	0.00222337	0.234766	0.717367	0.0424467	0.00537773	5.33442	0.0478245	0.0424467	0.0336901	0.0424467	1	Pnpla6
71	ENSRNOG00000001007	9.74388	0.00179921	0.234766	1.4366	0.0946094	0.00116409	6.78076	0.0957735	0.0946094	0.0244688	0.0946094	1	Baiap2l1
72	ENSRNOG00000001035	8.59357	0.00337352	0.234766	0.634938	0.0369796	0.00534959	5.15963	0.0423292	0.0369796	0.0366957	0.0369796	1	Gtf2h3
73	ENSRNOG00000001237	9.57985	0.00196725	0.234766	1.34288	0.059967	0.0295581	5.41182	0.0895251	0.059967	0.0325705	0.059967	1	Cabin1
74	ENSRNOG00000001238	9.03738	0.00264515	0.234766	0.528331	0.0334464	0.00177571	6.34341	0.0352221	0.0334464	0.0250445	0.0334464	1	Rsrc2
75	ENSRNOG00000001377	9.40822	0.00216014	0.234766	0.750986	0.0483731	0.00169266	6.33483	0.0500657	0.0483731	0.025072	0.0483731	1	Ddx54
76	ENSRNOG00000001449	8.12863	0.00435717	0.234766	0.525017	0.0321274	0.00287375	5.99002	0.0350011	0.0321274	0.0267282	0.0321274	1	Pom121
77	ENSRNOG00000001514	8.19043	0.0042112	0.234766	6.22306	0.346565	0.0683053	2.95446	0.41487	0.346565	0.110212	0.346565	1	Cdca7
78	ENSRNOG00000001816	9.35138	0.00222818	0.234766	0.937246	0.055034	0.0074491	4.91263	0.0624831	0.055034	0.0416689	0.055034	1	Rfc4
79	ENSRNOG00000001980	9.0797	0.00258462	0.234766	0.665773	0.0443352	4.96747e-05	9.69963	0.0443849	0.0443352	0.0350421	0.0443352	1	Ugt2b35
80	ENSRNOG00000002474	8.13847	0.00433357	0.234766	0.948499	0.0612506	0.00198264	6.40166	0.0632333	0.0612506	0.0248733	0.0612506	1	Tom1l1
81	ENSRNOG00000002723	8.26798	0.00403504	0.234766	11.7077	0.615303	0.165212	1.77924	0.780515	0.615303	0.254241	0.615303	1	Sele
82	ENSRNOG00000002871	9.81111	0.0017346	0.234766	1.40737	0.0921313	0.00169369	6.63382	0.0938249	0.0921313	0.0244737	0.0921313	1	Rbm25l1
83	ENSRNOG00000002930	8.81868	0.00298163	0.234766	5.44875	0.350657	0.0125929	4.64286	0.36325	0.350657	0.0475268	0.350657	1	Ppl
84	ENSRNOG00000003634	9.24299	0.00236398	0.234766	24.8579	1.6548	0.00239315	6.77061	1.65719	1.6548	0.0244636	1.6548	1	Zfp354a
85	ENSRNOG00000003682	8.87755	0.00288698	0.234766	0.643857	0.037751	0.00517286	5.34212	0.0429238	0.037751	0.0335723	0.037751	1	Hook2
86	ENSRNOG00000003703	8.582	0.00339503	0.234766	8.40535	0.542591	0.0177653	4.33859	0.560356	0.542591	0.0554651	0.542591	1	Mcm6
87	ENSRNOG00000003714	9.0276	0.00265933	0.234766	1.72836	0.113295	0.00192876	6.37007	0.115224	0.113295	0.0249627	0.113295	1	Clk4
88	ENSRNOG00000003784	9.99332	0.00157109	0.234766	1.25768	0.0738632	0.00998189	4.65785	0.0838451	0.0738632	0.0471729	0.0738632	1	Rilp
89	ENSRNOG00000003967	9.89659	0.00165585	0.234766	0.660043	0.043569	0.000433894	7.72297	0.0440029	0.043569	0.0268558	0.043569	1	Vmp1
90	ENSRNOG00000004032	8.69916	0.00318357	0.234766	0.320184	0.0192723	0.00207335	6.28841	0.0213456	0.0192723	0.025232	0.025232	1	Tmem94
91	ENSRNOG00000004169	8.19355	0.00420397	0.234766	0.906464	0.0553566	0.00507427	5.31788	0.0604309	0.0553566	0.0339478	0.0553566	1	Fzr1
92	ENSRNOG00000004195	8.04968	0.00455116	0.234766	30.9626	1.88442	0.179753	1.30664	2.06417	1.88442	0.369135	1.88442	1	Dtl
93	ENSRNOG00000004282	10.5468	0.0011639	0.234766	1.85601	0.119874	0.00386027	5.65076	0.123734	0.119874	0.029704	0.119874	1	Arl4a
94	ENSRNOG00000004301	9.15745	0.00247707	0.234766	0.766745	0.0498332	0.00128313	6.56333	0.0511163	0.0498332	0.0245427	0.0498332	1	Dcaf13
95	ENSRNOG00000004311	9.50477	0.00204938	0.234766	1.39321	0.0898506	0.0030301	5.8809	0.0928807	0.0898506	0.0275146	0.0898506	1	Gpr182
96	ENSRNOG00000004367	8.04513	0.00456262	0.234766	0.819619	0.0483862	0.00625507	5.12924	0.0546413	0.0483862	0.0372734	0.0483862	1	Elk3
97	ENSRNOG00000004574	9.66809	0.00187496	0.234766	0.464296	0.0266907	0.00426232	5.53145	0.0309531	0.0266907	0.0310714	0.0310714	1	Ofd1
98	ENSRNOG00000004754	8.18453	0.00422492	0.234766	1.65576	0.10693	0.00345364	5.64565	0.110384	0.10693	0.0297598	0.10693	1	Tc2n
99	ENSRNOG00000004794	9.66248	0.00188069	0.234766	9.90711	0.423649	0.236825	1.74929	0.660474	0.423649	0.260219	0.423649	1	Rtn1
100	ENSRNOG00000005041	8.83693	0.00295195	0.234766	1.25603	0.0833338	0.000401491	7.82734	0.0837353	0.0833338	0.0272076	0.0833338	1	Crip2
101	ENSRNOG00000005248	8.24668	0.00408266	0.234766	5.5913	0.360369	0.0123842	4.59724	0.372753	0.360369	0.0486273	0.360369	1	Slc1a4
102	ENSRNOG00000005715	8.12555	0.00436457	0.234766	0.796382	0.0525218	0.000570291	7.46871	0.0530921	0.0525218	0.0260333	0.0525218	1	Lgr4
103	ENSRNOG00000005795	8.02753	0.00460717	0.234766	0.523865	0.033569	0.00135533	6.58577	0.0349244	0.033569	0.0245157	0.033569	1	Aasdhppt
104	ENSRNOG00000006062	8.1706	0.00425748	0.234766	0.602172	0.0356777	0.00446707	5.47912	0.0401448	0.0356777	0.0317099	0.0356777	1	Hs1bp3
105	ENSRNOG00000006330	9.18014	0.00244655	0.234766	3.21276	0.190905	0.0232791	3.94883	0.214184	0.190905	0.0671243	0.190905	1	Elf3
106	ENSRNOG00000007255	8.29242	0.0039811	0.234766	1.84997	0.10567	0.017661	4.11207	0.123331	0.10567	0.0621142	0.10567	1	Zpbp2
107	ENSRNOG00000007307	9.15145	0.00248522	0.234766	3.08401	0.170825	0.0347751	3.3849	0.205601	0.170825	0.0870537	0.170825	1	Syde1
108	ENSRNOG00000007455	8.24782	0.00408011	0.234766	2.35235	0.139207	0.0176157	4.04419	0.156823	0.139207	0.0641835	0.139207	1	Tmem132e
109	ENSRNOG00000008055	10.0568	0.00151791	0.234766	3.79178	0.228389	0.0243964	3.82982	0.252786	0.228389	0.0708769	0.228389	1	Ccne2
110	ENSRNOG00000008056	8.33912	0.00388003	0.234766	1.35249	0.0791949	0.010971	4.58948	0.0901659	0.0791949	0.048818	0.0791949	1	Ankrd9
111	ENSRNOG00000008409	8.69214	0.00319586	0.234766	1.83339	0.10539	0.0168358	4.18388	0.122226	0.10539	0.0599564	0.10539	1	Myo1f
112	ENSRNOG00000008786	8.44168	0.00366718	0.234766	0.874343	0.0573077	0.000981792	7.0174	0.0582895	0.0573077	0.0247829	0.0573077	1	Ap1b1
113	ENSRNOG00000008788	8.81896	0.00298116	0.234766	0.95295	0.0607164	0.00281362	5.85966	0.06353	0.0607164	0.0276878	0.0607164	1	Mpp5
114	ENSRNOG00000008859	8.26987	0.00403084	0.234766	0.499814	0.0298486	0.00347231	5.79396	0.0333209	0.0298486	0.028263	0.0298486	1	Tank
115	ENSRNOG00000009028	8.03447	0.00458954	0.234766	1.12752	0.0727115	0.00245626	5.98193	0.0751678	0.0727115	0.026781	0.0727115	1	Rnf126
116	ENSRNOG00000009195	9.10558	0.0025483	0.234766	0.630882	0.0409764	0.00108247	6.9465	0.0420588	0.0409764	0.0246534	0.0409764	1	Tnks1bp1
117	ENSRNOG00000009760	10.2075	0.0013987	0.234766	1.9679	0.116289	0.0149049	4.26409	0.131194	0.116289	0.0575972	0.116289	1	Palm
118	ENSRNOG00000010029	9.00251	0.00269609	0.234766	0.769364	0.0470091	0.00428182	5.49408	0.0512909	0.0470091	0.0315253	0.0470091	1	Ubald2
119	ENSRNOG00000010081	8.41257	0.00372635	0.234766	0.709256	0.0445183	0.00276545	5.82727	0.0472838	0.0445183	0.0279641	0.0445183	1	Tmem144
120	ENSRNOG00000010418	8.71588	0.0031545	0.234766	1.54809	0.0950099	0.00819624	4.7668	0.103206	0.0950099	0.0447165	0.0950099	1	Nek1
121	ENSRNOG00000010428	8.38614	0.00378094	0.234766	0.598976	0.0371931	0.00273863	5.86496	0.0399318	0.0371931	0.027644	0.0371931	1	Bahd1
122	ENSRNOG00000010652	8.37443	0.00380537	0.234766	0.57312	0.0326671	0.00554083	5.22872	0.038208	0.0326671	0.0354377	0.0354377	1	Dock6
123	ENSRNOG00000010921	8.83222	0.00295957	0.234766	2.49956	0.159068	0.00756909	5.00567	0.166637	0.159068	0.0397386	0.159068	1	Taf1d
124	ENSRNOG00000010981	8.91078	0.00283492	0.234766	0.575078	0.0330231	0.00531544	5.30227	0.0383385	0.0330231	0.0341967	0.0341967	1	Gtf3c5
125	ENSRNOG00000011329	9.08845	0.00257228	0.234766	2.11449	0.118285	0.0226812	4.41021	0.140966	0.118285	0.0534778	0.118285	1	Pkm
126	ENSRNOG00000011338	8.79807	0.0030155	0.234766	0.314898	0.0183569	0.0026363	5.99355	0.0209932	0.0183569	0.0267054	0.0267054	1	Hdhd5
127	ENSRNOG00000011440	8.04461	0.00456393	0.234766	2.09889	0.13095	0.00897589	4.71085	0.139926	0.13095	0.045952	0.13095	1	Ccdc39
128	ENSRNOG00000011453	9.23794	0.00237052	0.234766	7.88024	0.261479	0.26387	1.61841	0.525349	0.261479	0.288234	0.288234	1	Kif6
129	ENSRNOG00000011498	9.28659	0.00230838	0.234766	0.505376	0.0303376	0.00335406	5.70932	0.0336917	0.0303376	0.0290857	0.0303376	1	Psip1
130	ENSRNOG00000011814	8.09064	0.00444945	0.234766	0.595765	0.036752	0.00296564	5.81202	0.0397177	0.036752	0.0280991	0.036752	1	Cbx3
131	ENSRNOG00000011947	8.26821	0.00403453	0.234766	2.757	0.140044	0.043756	3.20702	0.1838	0.140044	0.0953281	0.140044	1	Tifab
132	ENSRNOG00000012088	8.15207	0.00430121	0.234766	9.93875	0.577205	0.0853787	3.62687	0.662584	0.577205	0.0776913	0.577205	1	LOC100364265
133	ENSRNOG00000012172	8.68176	0.0032141	0.234766	2.53596	0.155304	0.0137604	4.48849	0.169064	0.155304	0.0513843	0.155304	1	Spi1
134	ENSRNOG00000012208	8.26145	0.00404957	0.234766	3.75955	0.177799	0.0728378	2.92622	0.250636	0.177799	0.112175	0.177799	1	Itgb7
135	ENSRNOG00000012274	8.04183	0.00457094	0.234766	0.469455	0.0309833	0.000313664	8.58077	0.031297	0.0309833	0.0300023	0.0309833	1	Ddi2
136	ENSRNOG00000012318	8.20289	0.00418237	0.234766	1.79582	0.105081	0.0146402	4.30771	0.119722	0.105081	0.0563411	0.105081	1	Aspm
137	ENSRNOG00000012420	8.03708	0.00458294	0.234766	1.09527	0.0712592	0.00175907	6.2714	0.0730183	0.0712592	0.0252952	0.0712592	1	Bcl9l
138	ENSRNOG00000012641	10.3524	0.00129309	0.234766	0.623362	0.0402542	0.0013033	6.60726	0.0415575	0.0402542	0.0244943	0.0402542	1	Sfr1
139	ENSRNOG00000012734	8.43112	0.00368853	0.234766	0.855386	0.0543999	0.00262584	6.2118	0.0570257	0.0543999	0.0255368	0.0543999	1	Dcun1d1
140	ENSRNOG00000013035	9.92612	0.00162949	0.234766	0.56425	0.0363502	0.00126644	6.71359	0.0376166	0.0363502	0.0244492	0.0363502	1	Rab33b
141	ENSRNOG00000013213	8.31504	0.00393182	0.234766	7.68624	0.456418	0.0559987	3.23918	0.512416	0.456418	0.0937202	0.456418	1	Epha4
142	ENSRNOG00000013324	10.2549	0.00136321	0.234766	1.3713	0.0885096	0.00291061	5.68519	0.0914203	0.0885096	0.0293358	0.0885096	1	Cdh5
143	ENSRNOG00000013970	9.1285	0.00251658	0.234766	5.64905	0.336277	0.0403266	3.48077	0.376603	0.336277	0.0831317	0.336277	1	Cdt1
144	ENSRNOG00000014011	10.1073	0.00147682	0.234766	1.41823	0.0822606	0.0122881	4.51008	0.0945487	0.0822606	0.0508226	0.0822606	1	Dll4
145	ENSRNOG00000014066	9.0506	0.00262608	0.234766	1.30982	0.0863643	0.000957073	6.94927	0.0873214	0.0863643	0.0246579	0.0863643	1	Jade1
146	ENSRNOG00000014117	8.89629	0.0028575	0.234766	3.23204	0.213411	0.00205811	6.23593	0.215469	0.213411	0.0254352	0.213411	1	Hmox1
147	ENSRNOG00000014237	9.68045	0.00186239	0.234766	2.62373	0.141232	0.0336836	3.49687	0.174916	0.141232	0.0825032	0.141232	1	Zfp503
148	ENSRNOG00000014297	8.14389	0.00432065	0.234766	2.44103	0.162448	0.00028723	8.23338	0.162736	0.162448	0.028657	0.162448	1	Sdc4
149	ENSRNOG00000014369	9.29313	0.00230015	0.234766	1.01293	0.0619293	0.00559965	5.17795	0.067529	0.0619293	0.0363543	0.0619293	1	Slc27a4
150	ENSRNOG00000014380	8.66596	0.0032421	0.234766	1.89554	0.120473	0.00589696	5.17466	0.12637	0.120473	0.0364153	0.120473	1	Zfp788
151	ENSRNOG00000014786	8.24834	0.00407893	0.234766	7.38515	0.463239	0.0291041	3.70623	0.492344	0.463239	0.0749449	0.463239	1	Ccne1
152	ENSRNOG00000015255	9.18279	0.00244301	0.234766	2.58779	0.160094	0.0124253	4.44697	0.172519	0.160094	0.052484	0.160094	1	Haus3
153	ENSRNOG00000015438	9.90428	0.00164895	0.234766	0.935688	0.0623592	1.99854e-05	10.6521	0.0623792	0.0623592	0.0402565	0.0623592	1	Ces1f
154	ENSRNOG00000015496	8.19599	0.00419832	0.234766	1.01717	0.0624398	0.00537139	4.99549	0.0678112	0.0624398	0.0399479	0.0624398	1	Tpm4
155	ENSRNOG00000016133	9.74041	0.00180261	0.234766	0.398293	0.0253852	0.00116772	6.81698	0.0265529	0.0253852	0.0244934	0.0253852	1	Sumo1
156	ENSRNOG00000016173	10.0206	0.00154796	0.234766	2.15987	0.143952	3.88794e-05	10.1985	0.143991	0.143952	0.0376615	0.143952	1	Cyp1a2
157	ENSRNOG00000016248	8.31696	0.00392767	0.234766	2.6747	0.152967	0.0253464	3.77903	0.178314	0.152967	0.0725225	0.152967	1	Sox18
158	ENSRNOG00000016260	8.26274	0.0040467	0.234766	0.856896	0.05	0.0071264	5.02781	0.0571264	0.05	0.0392859	0.05	1	Polr3g
159	ENSRNOG00000016367	10.1586	0.0014363	0.234766	0.744309	0.046038	0.00358257	5.49552	0.0496206	0.046038	0.0315076	0.046038	1	Vasp
160	ENSRNOG00000016372	8.14148	0.00432639	0.234766	0.969225	0.0618089	0.00280611	6.59666	0.064615	0.0618089	0.0245043	0.0618089	1	Slc12a7
161	ENSRNOG00000016547	8.09179	0.00444662	0.234766	4.11817	0.222931	0.0516138	3.34261	0.274545	0.222931	0.0888924	0.222931	1	Rgs19
162	ENSRNOG00000016560	10.28	0.00134482	0.234766	1.26444	0.0666522	0.0176441	4.07423	0.0842963	0.0666522	0.0632647	0.0666522	1	Card19
163	ENSRNOG00000017087	8.45028	0.00364987	0.234766	1.40574	0.0815673	0.0121491	4.47078	0.0937163	0.0815673	0.0518503	0.0815673	1	Man1c1
164	ENSRNOG00000017354	9.83052	0.00171639	0.234766	0.540089	0.0338234	0.00218259	6.15826	0.0360059	0.0338234	0.0257812	0.0338234	1	Zyx
165	ENSRNOG00000017431	8.30655	0.00395023	0.234766	1.54408	0.0926618	0.0102769	4.62675	0.102939	0.0926618	0.0479115	0.0926618	1	RGD1304884
166	ENSRNOG00000017628	9.01611	0.0026761	0.234766	1.03326	0.0611508	0.00773316	5.20377	0.068884	0.0611508	0.0358825	0.0611508	1	Tagln
167	ENSRNOG00000018110	8.06431	0.00451456	0.234766	3.14863	0.207073	0.00283545	6.05754	0.209908	0.207073	0.0263143	0.207073	1	Svil
168	ENSRNOG00000018118	8.87463	0.00289161	0.234766	0.559238	0.0355165	0.00176599	6.30055	0.0372825	0.0355165	0.0251884	0.0355165	1	Atad3a
169	ENSRNOG00000018232	10.2065	0.00139947	0.234766	0.7669	0.0480874	0.00303931	5.87904	0.0511267	0.0480874	0.0275296	0.0480874	1	Srf
170	ENSRNOG00000018356	10.6161	0.00112107	0.234766	0.64232	0.0380374	0.0047839	5.42657	0.0428213	0.0380374	0.032374	0.0380374	1	Trim3
171	ENSRNOG00000018515	10.1805	0.00141933	0.234766	1.38341	0.0820343	0.0101932	4.55967	0.0922274	0.0820343	0.0495589	0.0820343	1	Det1
172	ENSRNOG00000018556	8.32435	0.00391172	0.234766	0.959198	0.0609195	0.00302701	5.89188	0.0639466	0.0609195	0.0274277	0.0609195	1	Tomm40
173	ENSRNOG00000018623	8.94591	0.00278092	0.234766	1.64876	0.107424	0.00249285	6.02965	0.109917	0.107424	0.0264796	0.107424	1	Rev1
174	ENSRNOG00000018666	9.61329	0.00193174	0.234766	1.35664	0.0626002	0.0278423	3.90527	0.0904425	0.0626002	0.0684841	0.0684841	1	Gpsm1
175	ENSRNOG00000018969	8.92234	0.00281703	0.234766	1.5718	0.0906367	0.0141501	4.29282	0.104787	0.0906367	0.0567676	0.0906367	1	Gpatch4
176	ENSRNOG00000019070	9.77817	0.00176596	0.234766	0.573213	0.0379669	0.000247333	8.34368	0.0382142	0.0379669	0.0290734	0.0379669	1	St13
177	ENSRNOG00000019187	8.66815	0.00323819	0.234766	10.3733	0.506743	0.184809	2.29916	0.691552	0.506743	0.17195	0.506743	1	Dnajb7
178	ENSRNOG00000019245	8.64613	0.00327757	0.234766	0.63255	0.0389435	0.00322647	5.93437	0.04217	0.0389435	0.0271076	0.0389435	1	Sgf29
179	ENSRNOG00000019451	8.73741	0.00311747	0.234766	1.16549	0.0713519	0.00634773	5.29669	0.0776996	0.0713519	0.0342868	0.0713519	1	Smtn
180	ENSRNOG00000019776	10.4974	0.0011954	0.234766	0.604622	0.0380811	0.00222705	6.18335	0.0403081	0.0380811	0.0256634	0.0380811	1	Sh3gl3
181	ENSRNOG00000019824	9.77913	0.00176504	0.234766	0.701462	0.0451162	0.00164786	6.4112	0.0467641	0.0451162	0.0248479	0.0451162	1	Ell
182	ENSRNOG00000019907	8.91076	0.00283496	0.234766	2.03617	0.115734	0.0200103	3.90474	0.135745	0.115734	0.0685006	0.115734	1	Nfkbie
183	ENSRNOG00000020239	9.02145	0.0026683	0.234766	0.642715	0.0386991	0.00414854	5.51388	0.0428476	0.0386991	0.0312834	0.0386991	1	Capn15
184	ENSRNOG00000020336	8.4459	0.00365868	0.234766	0.329158	0.018472	0.00347185	5.69833	0.0219439	0.018472	0.0291988	0.0291988	1	Ezh1
185	ENSRNOG00000020466	8.03022	0.00460032	0.234766	0.681251	0.0443823	0.00103438	6.91362	0.0454167	0.0443823	0.0246028	0.0443823	1	Apba3
186	ENSRNOG00000020577	9.65659	0.00188673	0.234766	0.537047	0.0320992	0.00370394	5.67142	0.0358031	0.0320992	0.0294816	0.0320992	1	Pip5k1c
187	ENSRNOG00000020723	8.76097	0.00307746	0.234766	0.420933	0.0272641	0.000798079	7.11863	0.0280622	0.0272641	0.0250107	0.0272641	1	Pten
188	ENSRNOG00000020773	8.66401	0.00324557	0.234766	1.1008	0.0716737	0.001713	6.35715	0.0733867	0.0716737	0.0250016	0.0716737	1	Map3k11
189	ENSRNOG00000020793	9.25233	0.00235196	0.234766	0.755666	0.0459581	0.00441963	5.45525	0.0503777	0.0459581	0.0320077	0.0459581	1	Ruvbl2
190	ENSRNOG00000020813	8.59412	0.0033725	0.234766	2.52139	0.14656	0.0215329	3.96505	0.168093	0.14656	0.0666209	0.14656	1	Ltbp3
191	ENSRNOG00000020862	9.33818	0.00224428	0.234766	1.06638	0.067283	0.00380886	5.61132	0.0710919	0.067283	0.030141	0.067283	1	Ptpn23
192	ENSRNOG00000020892	8.91121	0.00283425	0.234766	0.448976	0.0279331	0.00199861	6.33464	0.0299317	0.0279331	0.0250726	0.0279331	1	Dpf2
193	ENSRNOG00000020904	10.2195	0.00138965	0.234766	1.37569	0.0759264	0.0157863	4.13892	0.0917127	0.0759264	0.061303	0.0759264	1	Cdc42ep2
194	ENSRNOG00000020935	8.59252	0.00337547	0.234766	0.558641	0.033378	0.00386476	5.56464	0.0372428	0.033378	0.0306778	0.033378	1	Capn1
195	ENSRNOG00000021032	10.1188	0.00146768	0.234766	5.90149	0.391098	0.00233427	6.26604	0.393433	0.391098	0.0253157	0.391098	1	Sphk2
196	ENSRNOG00000021041	8.13829	0.00433402	0.234766	3.28846	0.163799	0.055432	3.04444	0.219231	0.163799	0.104396	0.163799	1	Fam171a2
197	ENSRNOG00000021159	9.12547	0.00252075	0.234766	12.5915	0.353746	0.485687	5.6562	0.839433	0.353746	0.029645	0.353746	1	LOC100362987
198	ENSRNOG00000021198	9.0156	0.00267685	0.234766	0.320321	0.0190602	0.00229454	6.76329	0.0213548	0.0190602	0.0244604	0.0244604	1	LOC100910200
199	ENSRNOG00000021492	8.42531	0.00370034	0.234766	1.03876	0.0681542	0.00109638	7.2007	0.0692506	0.0681542	0.0252258	0.0681542	1	Rbbp4
200	ENSRNOG00000021899	8.65189	0.00326722	0.234766	0.831735	0.0532251	0.00222388	6.18799	0.055449	0.0532251	0.0256423	0.0532251	1	Tmem115
201	ENSRNOG00000021916	8.11466	0.00439086	0.234766	1.76306	0.117278	0.000260131	8.34894	0.117538	0.117278	0.0290935	0.117278	1	Slc16a12
202	ENSRNOG00000022171	8.90373	0.00284589	0.234766	0.759012	0.046449	0.00415184	5.37957	0.0506008	0.046449	0.0330192	0.046449	1	Dhx37
203	ENSRNOG00000022521	9.24538	0.0023609	0.234766	15.7504	0.830186	0.21984	1.73023	1.05003	0.830186	0.264104	0.830186	1	Ddias
204	ENSRNOG00000023805	8.05033	0.00454954	0.234766	0.999594	0.042157	0.0244826	4.22355	0.0666396	0.042157	0.058782	0.058782	1	AABR07042789.1
205	ENSRNOG00000024008	9.57395	0.00197357	0.234766	0.784843	0.0434661	0.00885681	4.87497	0.0523229	0.0434661	0.0424546	0.0434661	1	Cdc25c
206	ENSRNOG00000024563	8.11437	0.00439158	0.234766	0.406408	0.0245518	0.00254215	5.92942	0.0270939	0.0245518	0.0271435	0.0271435	1	Ganc
207	ENSRNOG00000025079	8.9964	0.00270511	0.234766	3.01608	0.198444	0.00262816	6.04783	0.201072	0.198444	0.026371	0.198444	1	Fam126b
208	ENSRNOG00000025295	9.11697	0.0025325	0.234766	0.776962	0.0500178	0.00177961	6.3276	0.0517975	0.0500178	0.0250957	0.0500178	1	Mavs
209	ENSRNOG00000025302	9.16926	0.00246113	0.234766	4.53626	0.190899	0.111518	2.4834	0.302417	0.190899	0.150757	0.190899	1	Cdca2
210	ENSRNOG00000025497	8.12126	0.00437491	0.234766	0.789699	0.0483166	0.00432995	5.48641	0.0526466	0.0483166	0.0316198	0.0483166	1	Fbxl6
211	ENSRNOG00000025504	8.08647	0.0044597	0.234766	2.87322	0.190634	0.000914205	7.06321	0.191548	0.190634	0.0248802	0.190634	1	Ankrd46
212	ENSRNOG00000026044	8.55331	0.00344895	0.234766	3.02356	0.197063	0.00450734	5.51437	0.201571	0.197063	0.0312776	0.197063	1	Prrg1
213	ENSRNOG00000026114	8.27658	0.00401597	0.234766	0.701144	0.0417323	0.00501064	5.48903	0.0467429	0.0417323	0.0315875	0.0417323	1	Ap5b1
214	ENSRNOG00000026474	8.90505	0.00284384	0.234766	0.724804	0.0457687	0.00255161	6.12968	0.0483203	0.0457687	0.0259225	0.0457687	1	Cad
215	ENSRNOG00000026742	8.48346	0.0035839	0.234766	0.656001	0.0430203	0.000713104	7.28252	0.0437334	0.0430203	0.0254616	0.0430203	1	Ypel5
216	ENSRNOG00000027089	9.02289	0.00266619	0.234766	0.463111	0.0297544	0.00111962	6.80354	0.030874	0.0297544	0.0244832	0.0297544	1	Ell2
217	ENSRNOG00000027880	8.0368	0.00458365	0.234766	0.596518	0.0347399	0.00502797	5.33638	0.0397679	0.0347399	0.03366	0.0347399	1	Nbeal2
218	ENSRNOG00000028090	8.27328	0.00402327	0.234766	0.298036	0.0179546	0.00191445	6.26658	0.0198691	0.0179546	0.0253136	0.0253136	1	Arhgef18
219	ENSRNOG00000028624	8.57699	0.00340438	0.234766	12.0991	0.707511	0.0990928	3.01758	0.806603	0.707511	0.106066	0.707511	1	Kif26b
220	ENSRNOG00000030266	9.97302	0.00158851	0.234766	1.44571	0.0487275	0.0476531	4.90013	0.0963806	0.0487275	0.0419298	0.0487275	1	Plekhg2
221	ENSRNOG00000030285	8.99245	0.00271097	0.234766	6.85635	0.444481	0.0126094	4.56772	0.45709	0.444481	0.0493574	0.444481	1	Epha3
222	ENSRNOG00000030800	10.097	0.00148514	0.234766	11.3915	0.613214	0.146222	2.36325	0.759436	0.613214	0.164179	0.613214	1	Igdcc3
223	ENSRNOG00000030894	10.5821	0.00114189	0.234766	0.852065	0.0533389	0.00346544	5.79644	0.0568043	0.0533389	0.0282402	0.0533389	1	Slco1a6
224	ENSRNOG00000031163	8.89376	0.00286146	0.234766	1.61575	0.106004	0.00171227	6.32981	0.107717	0.106004	0.0250885	0.106004	1	Nfkbiz
225	ENSRNOG00000031420	9.57482	0.00197264	0.234766	0.77363	0.0472423	0.00433302	5.45933	0.0515754	0.0472423	0.0319566	0.0472423	1	Hyal2
226	ENSRNOG00000031778	9.85231	0.00169618	0.234766	0.94298	0.058563	0.00430231	5.46663	0.0628654	0.058563	0.0318653	0.058563	1	Mef2d
227	ENSRNOG00000032574	8.90647	0.00284162	0.234766	0.486019	0.0306999	0.00170136	6.43946	0.0324013	0.0306999	0.0247769	0.0306999	1	Scrib
228	ENSRNOG00000036696	9.57922	0.00196792	0.234766	0.537064	0.0340428	0.00176146	6.4058	0.0358043	0.0340428	0.0248622	0.0340428	1	Hgs
229	ENSRNOG00000036794	10.1963	0.00140723	0.234766	1.87472	0.104422	0.0205591	4.01565	0.124982	0.104422	0.0650597	0.104422	1	Asb16
230	ENSRNOG00000037137	8.80107	0.00301053	0.234766	0.783915	0.0441354	0.00812555	4.83513	0.052261	0.0441354	0.0432817	0.0441354	1	Svip
231	ENSRNOG00000037167	8.74071	0.00311184	0.234766	2.02159	0.134027	0.000745704	7.27948	0.134773	0.134027	0.0254525	0.134027	1	Rtp3
232	ENSRNOG00000037275	9.83899	0.00170851	0.234766	2.79352	0.168028	0.0182063	4.19379	0.186235	0.168028	0.0596616	0.168028	1	Tlcd2
233	ENSRNOG00000037770	9.1921	0.00243062	0.234766	2.08474	0.127141	0.0118412	4.66523	0.138983	0.127141	0.0470001	0.127141	1	AABR07039936.1
234	ENSRNOG00000038902	8.82767	0.00296697	0.234766	1.1877	0.076689	0.00249124	6.0422	0.0791802	0.076689	0.0264042	0.076689	1	RGD1565641
235	ENSRNOG00000039494	8.32081	0.00391934	0.234766	1.89323	0.125977	0.00023815	8.3805	0.126215	0.125977	0.0292147	0.125977	1	Aass
236	ENSRNOG00000039876	8.4542	0.00364201	0.234766	1.99769	0.129126	0.00405345	5.51341	0.133179	0.129126	0.0312891	0.129126	1	LOC681410
237	ENSRNOG00000042427	10.2551	0.00136304	0.234766	1.78487	0.114454	0.00453697	5.5084	0.118991	0.114454	0.0313501	0.114454	1	Gskip
238	ENSRNOG00000042556	8.76834	0.00306504	0.234766	1.65744	0.0868611	0.0236348	3.87633	0.110496	0.0868611	0.0693956	0.0868611	1	Bmyc
239	ENSRNOG00000045568	8.69325	0.0031939	0.234766	0.746828	0.0455023	0.00428618	5.4183	0.0497885	0.0455023	0.0324835	0.0455023	1	Rbm14
240	ENSRNOG00000046479	8.23693	0.00410465	0.234766	3.25582	0.193864	0.0231911	3.88343	0.217055	0.193864	0.0691711	0.193864	1	Chaf1a
241	ENSRNOG00000046540	9.07803	0.00258699	0.234766	0.701748	0.0467692	1.39932e-05	11.0808	0.0467832	0.0467692	0.0429037	0.0467692	1	Ugt2b
242	ENSRNOG00000047225	9.03192	0.00265305	0.234766	0.611008	0.0386438	0.00209007	6.29449	0.0407339	0.0386438	0.02521	0.0386438	1	Tma7
243	ENSRNOG00000047646	8.44625	0.00365798	0.234766	5.52632	0.285729	0.0826925	3.67019	0.368421	0.285729	0.0761769	0.285729	1	AABR07008670.1
244	ENSRNOG00000047977	8.29156	0.00398299	0.234766	6.1794	0.407409	0.00455102	5.59529	0.41196	0.407409	0.0303231	0.407409	1	LOC684871
245	ENSRNOG00000049811	10.4018	0.00125892	0.234766	7.59473	0.446574	0.0597418	3.78662	0.506316	0.446574	0.0722744	0.446574	1	LOC100910163
246	ENSRNOG00000050190	9.33368	0.0022498	0.234766	1.02144	0.0675813	0.000514567	7.59568	0.0680959	0.0675813	0.026438	0.0675813	1	Eng
247	ENSRNOG00000050265	8.24213	0.00409292	0.234766	4.13184	0.221975	0.0534813	3.61496	0.275456	0.221975	0.0781144	0.221975	1	AABR07040936.1
248	ENSRNOG00000050636	9.32567	0.00225966	0.234766	0.576313	0.0367005	0.00172032	6.35726	0.0384209	0.0367005	0.0250012	0.0367005	1	Arhgef10l
249	ENSRNOG00000050997	8.0826	0.00446923	0.234766	1.45699	0.0957975	0.00133519	6.59465	0.0971327	0.0957975	0.0245063	0.0957975	1	Ifrd1
250	ENSRNOG00000051499	8.08361	0.00446674	0.234766	0.807896	0.0503391	0.00352059	5.61363	0.0538597	0.0503391	0.030115	0.0503391	1	Tcf3
251	ENSRNOG00000051977	8.54859	0.00345791	0.234766	1.63152	0.100822	0.00794634	4.97265	0.108768	0.100822	0.0404197	0.100822	1	Mmrn2
252	ENSRNOG00000052113	8.34111	0.0038758	0.234766	0.961599	0.0599642	0.00414243	5.39406	0.0641066	0.0599642	0.0328143	0.0599642	1	Ppp1r9b
253	ENSRNOG00000052847	9.01389	0.00267936	0.234766	3.33041	0.180825	0.041202	4.89643	0.222027	0.180825	0.0420069	0.180825	1	AABR07025673.1
254	ENSRNOG00000053859	8.6778	0.00322109	0.234766	0.56732	0.0341872	0.00363412	5.56722	0.0378213	0.0341872	0.0306477	0.0341872	1	Ranbp6
255	ENSRNOG00000054011	10.2424	0.00137248	0.234766	0.797357	0.0511523	0.00200485	6.2303	0.0531571	0.0511523	0.0254584	0.0511523	1	Tbc1d8b
256	ENSRNOG00000054978	8.15374	0.00429724	0.234766	2.24124	0.146939	0.00247674	6.03964	0.149416	0.146939	0.0264195	0.146939	1	Hist1h1c
257	ENSRNOG00000055012	10.4516	0.00122546	0.234766	0.584012	0.0369533	0.00198083	7.44119	0.0389342	0.0369533	0.0259472	0.0369533	1	LOC108348078
258	ENSRNOG00000055562	8.07618	0.00448508	0.234766	0.84069	0.0541258	0.00192023	6.27499	0.056046	0.0541258	0.0252817	0.0541258	1	Dkc1
259	ENSRNOG00000055597	8.61616	0.00333194	0.234766	1.20129	0.0670589	0.0130274	4.46103	0.0800863	0.0670589	0.0521087	0.0670589	1	Hdac7
260	ENSRNOG00000055761	9.33723	0.00224545	0.234766	1.23714	0.0782993	0.00417668	5.44568	0.082476	0.0782993	0.0321282	0.0782993	1	Zfp574
261	ENSRNOG00000057284	8.49117	0.00356874	0.234766	0.667564	0.0428033	0.00170095	6.41927	0.0445043	0.0428033	0.024827	0.0428033	1	Cenpb
262	ENSRNOG00000057451	10.0438	0.00152865	0.234766	3.8228	0.252928	0.00192468	6.4681	0.254853	0.252928	0.0247114	0.252928	1	Itga5
263	ENSRNOG00000057556	10.441	0.00123248	0.234766	3.38746	0.219066	0.00676456	5.0885	0.22583	0.219066	0.0380677	0.219066	1	Pdzrn3
264	ENSRNOG00000057760	9.9336	0.00162289	0.234766	5.10652	0.176847	0.163587	2.12694	0.340434	0.176847	0.195162	0.195162	1	Stil
265	ENSRNOG00000058589	9.61468	0.00193028	0.234766	16.9093	0.702782	0.424505	7.17168	1.12729	0.702782	0.025147	0.702782	1	AABR07046778.1
266	ENSRNOG00000058908	9.15576	0.00247936	0.234766	0.444078	0.0286869	0.000918261	7.5155	0.0296052	0.0286869	0.0261811	0.0286869	1	Hmgb1
267	ENSRNOG00000059015	8.36385	0.00382759	0.234766	0.928038	0.0573045	0.00456472	6.37055	0.0618692	0.0573045	0.0249612	0.0573045	1	Triobp
268	ENSRNOG00000059016	8.18678	0.00421968	0.234766	0.771411	0.0510071	0.000420256	7.82021	0.0514274	0.0510071	0.0271833	0.0510071	1	Tspan12
269	ENSRNOG00000059017	9.76907	0.00177472	0.234766	0.921119	0.0566992	0.00470876	5.40137	0.0614079	0.0566992	0.032713	0.0566992	1	AC106292.2
270	ENSRNOG00000059043	9.98922	0.00157459	0.234766	0.864998	0.0564225	0.00124399	6.7022	0.0576665	0.0564225	0.0244494	0.0564225	1	Itch
271	ENSRNOG00000059593	9.64113	0.00190268	0.234766	0.523243	0.0336335	0.00124938	6.71039	0.0348829	0.0336335	0.0244492	0.0336335	1	Cetn2
272	ENSRNOG00000059753	8.54037	0.00347355	0.234766	2.40634	0.160019	0.000403599	7.83645	0.160423	0.160019	0.0272387	0.160019	1	Gys2
273	ENSRNOG00000059894	8.90188	0.00284877	0.234766	19.2777	1.18034	0.104832	2.4427	1.28518	1.18034	0.155143	1.18034	1	Hmmr
274	ENSRNOG00000060337	8.14876	0.00430905	0.234766	0.453888	0.0255061	0.00475314	5.27675	0.0302592	0.0255061	0.0346147	0.0346147	1	Exosc7
275	ENSRNOG00000060553	8.60549	0.00335152	0.234766	4.86878	0.239251	0.0853336	3.73003	0.324585	0.239251	0.0741438	0.239251	1	AC240408.1
276	ENSRNOG00000060728	9.07056	0.00259758	0.234766	1.84258	0.117189	0.00565001	5.91028	0.122839	0.117189	0.0272857	0.117189	1	Tuba1a
277	ENSRNOG00000061231	8.09213	0.00444578	0.234766	1.80796	0.0916075	0.0289233	3.64814	0.120531	0.0916075	0.0769427	0.0916075	1	Selenom
278	ENSRNOG00000001484	8.0126	0.0046453	0.235012	9.39021	0.483262	0.142752	2.38434	0.626014	0.483262	0.161718	0.483262	1	Castor2
279	ENSRNOG00000029194	8.0135	0.00464298	0.235012	0.465929	0.0293852	0.0016767	6.43951	0.0310619	0.0293852	0.0247768	0.0293852	1	Dhx30
280	ENSRNOG00000000986	7.97362	0.00474639	0.236299	0.686018	0.0421185	0.00361601	5.66544	0.0457345	0.0421185	0.0295455	0.0421185	1	Camsap3
281	ENSRNOG00000012404	7.98755	0.00471002	0.236299	3.91807	0.261143	6.20053e-05	9.72372	0.261205	0.261143	0.035163	0.261143	1	Thrsp
282	ENSRNOG00000014684	7.95785	0.00478793	0.236299	0.609087	0.0369779	0.00362785	5.5816	0.0406058	0.0369779	0.0304804	0.0369779	1	Npr1
283	ENSRNOG00000015300	7.96748	0.00476253	0.236299	0.58399	0.0369475	0.00198518	6.36565	0.0389327	0.0369475	0.0249758	0.0369475	1	Spsb3
284	ENSRNOG00000028274	7.96831	0.00476033	0.236299	0.762842	0.0493108	0.00154528	6.53175	0.0508561	0.0493108	0.0245892	0.0493108	1	Myrf
285	ENSRNOG00000030830	7.96536	0.0047681	0.236299	1.59902	0.0769681	0.0296332	3.63951	0.106601	0.0769681	0.0772453	0.0772453	1	Mex3d
286	ENSRNOG00000031916	7.95984	0.00478267	0.236299	3.78454	0.246199	0.00610337	5.26113	0.252302	0.246199	0.0348773	0.246199	1	Timeless
287	ENSRNOG00000007964	7.95074	0.00480677	0.236403	3.50286	0.228048	0.0054761	5.25177	0.233524	0.228048	0.035037	0.228048	1	Tp53inp1
288	ENSRNOG00000001312	7.78198	0.00527701	0.237657	1.72415	0.0896086	0.0253351	4.00287	0.114944	0.0896086	0.0654531	0.0896086	1	Pdgfa
289	ENSRNOG00000002563	7.73439	0.00541789	0.237657	0.374588	0.0232285	0.00174409	6.54109	0.0249726	0.0232285	0.0245744	0.0245744	1	Mcts1
290	ENSRNOG00000002618	7.72313	0.00545178	0.237657	1.47429	0.0968774	0.00140861	7.29096	0.098286	0.0968774	0.0254869	0.0968774	1	Ivns1abp
291	ENSRNOG00000002807	7.77455	0.00529875	0.237657	0.364277	0.0224426	0.00184251	6.33203	0.0242852	0.0224426	0.0250811	0.0250811	1	2018-09-09
292	ENSRNOG00000004458	7.73658	0.00541133	0.237657	5.0595	0.296769	0.0405313	3.44162	0.3373	0.296769	0.0846949	0.296769	1	Ston2
293	ENSRNOG00000004829	7.78254	0.00527536	0.237657	0.726433	0.0442606	0.00416829	5.60604	0.0484289	0.0442606	0.0302007	0.0442606	1	Immp1l
294	ENSRNOG00000006185	7.79771	0.00523125	0.237657	0.601725	0.0343544	0.00576059	5.08879	0.040115	0.0343544	0.038062	0.038062	1	Etaa1
295	ENSRNOG00000008595	7.78047	0.00528141	0.237657	2.31931	0.0883566	0.066264	2.87623	0.154621	0.0883566	0.115789	0.115789	1	Ttc12
296	ENSRNOG00000008987	7.82558	0.0051512	0.237657	0.259374	0.0163372	0.000954349	6.96186	0.0172916	0.0163372	0.0246791	0.0246791	1	Rnf139
297	ENSRNOG00000010708	7.72549	0.00544467	0.237657	1.69515	0.110573	0.00243706	6.00058	0.11301	0.110573	0.0266604	0.110573	1	Gata4
298	ENSRNOG00000011599	7.85925	0.00505614	0.237657	3.24596	0.215731	0.000666624	7.34184	0.216397	0.215731	0.0256409	0.215731	1	Gldc
299	ENSRNOG00000012455	7.882	0.00499293	0.237657	0.70257	0.0458787	0.000959328	7.00149	0.046838	0.0458787	0.0247515	0.0458787	1	Tardbp
300	ENSRNOG00000014294	7.90983	0.00491669	0.237657	0.306776	0.0183971	0.00205469	6.18083	0.0204518	0.0183971	0.0256749	0.0256749	1	Ptpn6
301	ENSRNOG00000015366	7.72271	0.00545304	0.237657	3.41278	0.193607	0.0339112	3.44764	0.227519	0.193607	0.0844513	0.193607	1	Neurl3
302	ENSRNOG00000016244	7.82057	0.00516548	0.237657	1.80296	0.114778	0.00541957	5.47272	0.120197	0.114778	0.0317894	0.114778	1	Mical2
303	ENSRNOG00000016575	7.82049	0.00516573	0.237657	2.2376	0.146537	0.00263673	5.92816	0.149174	0.146537	0.0271527	0.146537	1	Tnfrsf1b
304	ENSRNOG00000017022	7.84923	0.00508423	0.237657	0.640681	0.0391133	0.0035988	5.63716	0.0427121	0.0391133	0.029853	0.0391133	1	Cerk
305	ENSRNOG00000017604	7.75256	0.00536365	0.237657	0.405909	0.0224934	0.00456719	5.69577	0.0270606	0.0224934	0.0292253	0.0292253	1	Ripor1
306	ENSRNOG00000017622	7.72198	0.00545525	0.237657	1.40282	0.0769512	0.0165701	4.22364	0.0935214	0.0769512	0.0587795	0.0769512	1	Npm3
307	ENSRNOG00000017728	7.74096	0.00539821	0.237657	0.427452	0.0264872	0.00200961	6.15643	0.0284968	0.0264872	0.02579	0.0264872	1	Edrf1
308	ENSRNOG00000019430	7.74111	0.00539775	0.237657	1.58156	0.0946516	0.0107854	4.68492	0.105437	0.0946516	0.0465433	0.0946516	1	Coro1a
309	ENSRNOG00000019875	7.90326	0.00493458	0.237657	0.590035	0.0388294	0.000506195	7.71409	0.0393356	0.0388294	0.0268263	0.0388294	1	Matr3
310	ENSRNOG00000020475	7.76597	0.00532397	0.237657	0.496462	0.030815	0.00228251	6.09159	0.0330975	0.030815	0.0261231	0.030815	1	Sart1
311	ENSRNOG00000020501	7.76137	0.00533754	0.237657	3.84968	0.247418	0.00922729	5.05145	0.256645	0.247418	0.0388071	0.247418	1	Tjp3
312	ENSRNOG00000020769	7.9178	0.00489508	0.237657	3.6327	0.240472	0.0017082	6.04007	0.24218	0.240472	0.0264169	0.240472	1	Crebrf
313	ENSRNOG00000025388	7.84656	0.00509174	0.237657	0.734687	0.0440728	0.00490631	5.3475	0.0489792	0.0440728	0.0334908	0.0440728	1	Mrpl33
314	ENSRNOG00000028302	7.89275	0.00496335	0.237657	31.1371	1.4928	0.583013	3.93004	2.07581	1.4928	0.0677091	1.4928	1	Smarcb1
315	ENSRNOG00000030665	7.84301	0.00510177	0.237657	1.61165	0.0982301	0.00921296	4.81877	0.107443	0.0982301	0.0436193	0.0982301	1	LOC498414
316	ENSRNOG00000033583	7.75187	0.00536569	0.237657	1.10707	0.0579094	0.0158954	4.59202	0.0738048	0.0579094	0.0487554	0.0579094	1	LOC100910577
317	ENSRNOG00000037478	7.9217	0.00488453	0.237657	0.553606	0.0310738	0.00583329	5.09338	0.0369071	0.0310738	0.0379715	0.0379715	1	Noc4l
318	ENSRNOG00000038330	7.84108	0.00510722	0.237657	2.48175	0.156037	0.0094124	4.6938	0.16545	0.156037	0.0463395	0.156037	1	RGD1359508
319	ENSRNOG00000038572	7.76427	0.00532898	0.237657	7.62545	0.423271	0.0850922	2.99134	0.508363	0.423271	0.107751	0.423271	1	Ncapg
320	ENSRNOG00000042826	7.8771	0.00500647	0.237657	1.31193	0.078644	0.00881774	4.72971	0.0874618	0.078644	0.0455293	0.078644	1	Zfp52
321	ENSRNOG00000048914	7.88099	0.00499572	0.237657	2.69741	0.137275	0.0425521	3.71494	0.179827	0.137275	0.0746503	0.137275	1	Traf1
322	ENSRNOG00000049828	7.85519	0.00506751	0.237657	1.4317	0.0841589	0.0112879	4.43622	0.0954468	0.0841589	0.0527727	0.0841589	1	Crlf2
323	ENSRNOG00000050425	7.78214	0.00527653	0.237657	1.61636	0.0986784	0.00907875	4.93654	0.107757	0.0986784	0.0411701	0.0986784	1	RGD1561777
324	ENSRNOG00000058646	7.8877	0.00497722	0.237657	0.523378	0.034622	0.00026987	8.1949	0.0348919	0.034622	0.028514	0.034622	1	Zfp36l1
325	ENSRNOG00000000909	7.66868	0.00561874	0.238041	0.797571	0.0498973	0.00327408	5.70979	0.0531714	0.0498973	0.0290809	0.0498973	1	Uspl1
326	ENSRNOG00000003835	7.69621	0.00553369	0.238041	0.939848	0.0561876	0.00646896	5.10942	0.0626565	0.0561876	0.0376571	0.0561876	1	Slc43a2
327	ENSRNOG00000004310	7.66499	0.00563025	0.238041	0.826403	0.0521382	0.0029554	5.84555	0.0550936	0.0521382	0.0278064	0.0521382	1	Caskin2
328	ENSRNOG00000014448	7.69963	0.00552321	0.238041	30.8349	2.01736	0.038303	4.30804	2.05566	2.01736	0.0563318	2.01736	1	Arntl
329	ENSRNOG00000018198	7.67707	0.00559268	0.238041	5.62843	0.369656	0.0055734	5.45885	0.375229	0.369656	0.0319625	0.369656	1	Dapk1
330	ENSRNOG00000020296	7.68804	0.00555878	0.238041	0.606075	0.0386618	0.00174318	6.58692	0.040405	0.0386618	0.0245144	0.0386618	1	LOC103693430
331	ENSRNOG00000020446	7.69056	0.00555103	0.238041	23.4761	1.14213	0.42294	2.40189	1.56507	1.14213	0.159703	1.14213	1	AABR07005838.1
332	ENSRNOG00000042728	7.68173	0.00557826	0.238041	0.525927	0.0284426	0.00661923	5.09474	0.0350618	0.0284426	0.0379447	0.0379447	1	Fbrs
333	ENSRNOG00000050645	7.66421	0.0056327	0.238041	1.28721	0.0772085	0.0086053	5.76291	0.0858138	0.0772085	0.0285545	0.0772085	1	Tprkb
334	ENSRNOG00000055714	7.69521	0.00553676	0.238041	1.9303	0.0877096	0.0409768	3.28249	0.128686	0.0877096	0.0916375	0.0916375	1	Ak7
335	ENSRNOG00000000047	7.01876	0.00806603	0.238297	0.644833	0.0418921	0.00109674	6.77695	0.0429889	0.0418921	0.0244668	0.0418921	1	Cd82
336	ENSRNOG00000000068	7.24542	0.00710821	0.238297	0.423163	0.0278563	0.000354522	7.98409	0.0282108	0.0278563	0.0277518	0.0278563	1	Ppp2r5a
337	ENSRNOG00000000123	6.85774	0.00882583	0.238297	0.827066	0.0470511	0.00808665	4.88371	0.0551377	0.0470511	0.0422722	0.0470511	1	Rnf19b
338	ENSRNOG00000000414	7.16373	0.00743924	0.238297	1.47435	0.0880812	0.0102087	4.70059	0.0982899	0.0880812	0.0461846	0.0880812	1	Cep85l
339	ENSRNOG00000000422	7.18898	0.00733527	0.238297	0.811185	0.0499982	0.0040808	5.49031	0.054079	0.0499982	0.0315716	0.0499982	1	Dxo
340	ENSRNOG00000000435	7.2578	0.00705938	0.238297	0.754995	0.0469804	0.00335262	5.03349	0.050333	0.0469804	0.0391705	0.0469804	1	Ppt2
341	ENSRNOG00000000455	6.84283	0.00889977	0.238297	0.944466	0.0605617	0.00240267	6.0906	0.0629644	0.0605617	0.0261284	0.0605617	1	Tap2
342	ENSRNOG00000000552	7.0059	0.00812414	0.238297	1.61971	0.0985379	0.0094427	4.74866	0.107981	0.0985379	0.0451111	0.0985379	1	Col13a1
343	ENSRNOG00000001091	7.33091	0.00677788	0.238297	1.7355	0.110415	0.00528514	5.32581	0.1157	0.110415	0.0338235	0.110415	1	Hip1r
344	ENSRNOG00000001309	7.55558	0.00598247	0.238297	3.44841	0.170232	0.0596612	3.0635	0.229894	0.170232	0.103243	0.170232	1	Camkk2
345	ENSRNOG00000001432	7.27834	0.0069791	0.238297	0.926432	0.047096	0.0146661	4.39183	0.0617621	0.047096	0.0539814	0.0539814	1	Dtx2
346	ENSRNOG00000001554	7.07761	0.0078053	0.238297	0.940831	0.0555074	0.00721463	5.35946	0.062722	0.0555074	0.033312	0.0555074	1	RGD1563888
347	ENSRNOG00000001640	7.41546	0.00646659	0.238297	0.539006	0.0333488	0.00258493	6.49222	0.0359338	0.0333488	0.0246612	0.0333488	1	Tomm70
348	ENSRNOG00000002536	6.91964	0.00852543	0.238297	0.610468	0.038064	0.00263386	6.04611	0.0406979	0.038064	0.0263811	0.038064	1	C1galt1c1
349	ENSRNOG00000002598	7.12935	0.00758322	0.238297	1.10348	0.0660895	0.00747596	6.25605	0.0735655	0.0660895	0.0253544	0.0660895	1	Hnf1b
350	ENSRNOG00000002906	7.5185	0.00610685	0.238297	1.99058	0.132437	0.000268116	8.19516	0.132705	0.132437	0.028515	0.132437	1	Nr1i2
351	ENSRNOG00000002914	7.63744	0.0057169	0.238297	0.602488	0.0376039	0.00256197	5.96656	0.0401658	0.0376039	0.0268832	0.0376039	1	Trmt1
352	ENSRNOG00000003071	6.96016	0.00833447	0.238297	0.634824	0.0357473	0.00657432	6.01944	0.0423216	0.0357473	0.0265421	0.0357473	1	Vamp4
353	ENSRNOG00000003149	6.91853	0.00853072	0.238297	0.623324	0.0392152	0.00233973	6.101	0.0415549	0.0392152	0.0260722	0.0392152	1	Farsa
354	ENSRNOG00000003228	6.96211	0.00832537	0.238297	2.43557	0.161396	0.000974955	6.99921	0.162371	0.161396	0.0247471	0.161396	1	Mid1ip1
355	ENSRNOG00000003239	7.33008	0.006781	0.238297	0.396284	0.024855	0.00156388	6.43965	0.0264189	0.024855	0.0247764	0.024855	1	Cant1
356	ENSRNOG00000003398	7.47745	0.00624766	0.238297	3.40976	0.219324	0.00799331	4.90457	0.227317	0.219324	0.041837	0.219324	1	Tomm40l
357	ENSRNOG00000003428	7.22404	0.00719336	0.238297	0.611916	0.0396325	0.00116189	6.34534	0.0407944	0.0396325	0.0250383	0.0396325	1	Rufy3
358	ENSRNOG00000003545	7.27961	0.00697415	0.238297	0.600266	0.0363649	0.00365279	5.76727	0.0400177	0.0363649	0.0285128	0.0363649	1	Uchl5
359	ENSRNOG00000003597	7.24438	0.00711233	0.238297	4.32602	0.287126	0.00127514	6.79688	0.288401	0.287126	0.0244786	0.287126	1	Tuba4a
360	ENSRNOG00000003869	7.5161	0.00611501	0.238297	1.59565	0.103596	0.00278	5.92703	0.106376	0.103596	0.027161	0.103596	1	Sod3
361	ENSRNOG00000004089	6.9162	0.00854185	0.238297	1.90565	0.126737	0.000306217	8.20803	0.127044	0.126737	0.0285627	0.126737	1	Enpp2
362	ENSRNOG00000004220	6.8557	0.0088359	0.238297	0.406023	0.0250039	0.00206436	6.31857	0.0270682	0.0250039	0.025126	0.025126	1	Ebag9
363	ENSRNOG00000004304	7.48273	0.00622937	0.238297	0.433012	0.0276997	0.00116776	6.77833	0.0288674	0.0276997	0.0244675	0.0276997	1	Syap1
364	ENSRNOG00000004519	6.99555	0.00817127	0.238297	0.366172	0.0237081	0.000703395	7.17638	0.0244115	0.0237081	0.0251596	0.0251596	1	Atg2b
365	ENSRNOG00000004726	7.53468	0.00605225	0.238297	1.71623	0.113316	0.00109984	6.9408	0.114416	0.113316	0.0246442	0.113316	1	Mapkapk2
366	ENSRNOG00000005102	6.79325	0.00915032	0.238297	0.393535	0.0247054	0.0015303	6.50677	0.0262357	0.0247054	0.0246331	0.0247054	1	Washc3
367	ENSRNOG00000005109	7.26204	0.00704274	0.238297	39.3403	2.50738	0.115307	2.89232	2.62269	2.50738	0.114607	2.50738	1	Rprm
368	ENSRNOG00000005209	6.97649	0.00825873	0.238297	1.48211	0.0877782	0.0110293	4.53047	0.0988075	0.0877782	0.0502985	0.0877782	1	Spred1
369	ENSRNOG00000005270	7.01915	0.00806424	0.238297	2.00123	0.11937	0.0140455	4.35492	0.133415	0.11937	0.055006	0.11937	1	Sycp3
370	ENSRNOG00000005333	7.06318	0.00786841	0.238297	1.9983	0.132429	0.000791284	7.3041	0.13322	0.132429	0.0255265	0.132429	1	Azin1
371	ENSRNOG00000005886	7.05789	0.0078917	0.238297	1.04184	0.0527844	0.0166715	4.14092	0.0694559	0.0527844	0.0612427	0.0612427	1	Zscan20
372	ENSRNOG00000006432	7.30733	0.0068674	0.238297	0.349928	0.0213041	0.00202447	6.29081	0.0233286	0.0213041	0.0252233	0.0252233	1	Trnt1
373	ENSRNOG00000006469	7.11177	0.00765795	0.238297	0.443444	0.0263786	0.00318432	5.82534	0.0295629	0.0263786	0.027981	0.027981	1	Cdk2
374	ENSRNOG00000006731	7.50633	0.00614826	0.238297	13.2532	0.759959	0.123584	2.12251	0.883544	0.759959	0.195807	0.759959	1	Spc25
375	ENSRNOG00000007237	7.63322	0.00573028	0.238297	4.25405	0.282112	0.00149159	6.96918	0.283603	0.282112	0.0246918	0.282112	1	Id2
376	ENSRNOG00000007283	6.97024	0.00828762	0.238297	0.300077	0.0193982	0.00060694	7.40507	0.0200051	0.0193982	0.025835	0.025835	1	Erlec1
377	ENSRNOG00000007519	7.15064	0.00749372	0.238297	0.961021	0.0546983	0.00936977	4.71872	0.0640681	0.0546983	0.045775	0.0546983	1	Tmem43
378	ENSRNOG00000007604	7.32207	0.0068113	0.238297	1.25879	0.0677552	0.0161644	4.1834	0.0839196	0.0677552	0.0599707	0.0677552	1	Igsf8
379	ENSRNOG00000007839	6.81195	0.00905496	0.238297	0.39906	0.025645	0.000958971	6.91773	0.026604	0.025645	0.0246088	0.025645	1	Slc16a7
380	ENSRNOG00000007851	6.99837	0.00815841	0.238297	0.555318	0.0332475	0.00377372	7.14885	0.0370212	0.0332475	0.0250871	0.0332475	1	Psma3
381	ENSRNOG00000007943	7.25898	0.00705474	0.238297	1.72356	0.0863478	0.028556	4.1018	0.114904	0.0863478	0.0624256	0.0863478	1	Gsdma
382	ENSRNOG00000007949	7.59977	0.00583758	0.238297	1.25673	0.0837379	4.42291e-05	9.96183	0.0837821	0.0837379	0.0363888	0.0837379	1	Rgn
383	ENSRNOG00000008079	7.19116	0.00732637	0.238297	2.9038	0.193375	0.000211549	8.76245	0.193586	0.193375	0.0307459	0.193375	1	Ugp2
384	ENSRNOG00000008177	7.02324	0.00804587	0.238297	1.49592	0.0918629	0.00786535	4.87709	0.0997282	0.0918629	0.0424104	0.0918629	1	Pim2
385	ENSRNOG00000008445	6.97452	0.00826783	0.238297	20.4768	1.20539	0.159731	2.66241	1.36512	1.20539	0.133268	1.20539	1	Dact1
386	ENSRNOG00000008456	6.86226	0.0088035	0.238297	0.448029	0.0275489	0.00231968	6.03487	0.0298686	0.0275489	0.0264481	0.0275489	1	Thoc5
387	ENSRNOG00000008744	7.43629	0.00639215	0.238297	0.498761	0.0324122	0.000838484	7.54483	0.0332507	0.0324122	0.0262745	0.0324122	1	Cops2
388	ENSRNOG00000009040	7.10342	0.00769369	0.238297	1.23331	0.0720893	0.0101316	4.61059	0.0822209	0.0720893	0.0483017	0.0720893	1	Gas2l1
389	ENSRNOG00000009068	7.58094	0.00589888	0.238297	1.69714	0.110713	0.00242988	6.06247	0.113143	0.110713	0.0262859	0.110713	1	Phlda3
390	ENSRNOG00000009085	6.95903	0.00833973	0.238297	0.629104	0.0387359	0.00320439	5.73438	0.0419403	0.0387359	0.028833	0.0387359	1	Prkag2
391	ENSRNOG00000009193	6.82368	0.00899572	0.238297	1.09956	0.0579136	0.0153907	4.35335	0.0733043	0.0579136	0.0550501	0.0579136	1	Lctl
392	ENSRNOG00000009291	7.56644	0.0059465	0.238297	0.798111	0.051897	0.00131036	6.67977	0.0532074	0.051897	0.024453	0.051897	1	Dnase1l3
393	ENSRNOG00000009545	6.95014	0.00838127	0.238297	0.607277	0.0377929	0.00269219	6.00582	0.0404851	0.0377929	0.0266271	0.0377929	1	Polr1a
394	ENSRNOG00000009820	6.87449	0.00874346	0.238297	0.274796	0.0176975	0.000622203	7.44553	0.0183197	0.0176975	0.0259608	0.0259608	1	Bnip3l
395	ENSRNOG00000010067	6.99622	0.00816819	0.238297	0.907459	0.0594795	0.00101776	6.90729	0.0604973	0.0594795	0.0245938	0.0594795	1	Lypla2
396	ENSRNOG00000010164	7.35849	0.00667467	0.238297	0.397665	0.0247305	0.00178049	6.65095	0.026511	0.0247305	0.0244638	0.0247305	1	Mrps2
397	ENSRNOG00000010210	7.17127	0.00740805	0.238297	4.88177	0.248174	0.0772778	2.8874	0.325451	0.248174	0.114967	0.248174	1	Slc7a11
398	ENSRNOG00000010362	7.33399	0.00676625	0.238297	0.937621	0.0564579	0.00605018	5.19952	0.0625081	0.0564579	0.0359593	0.0564579	1	Anxa2
399	ENSRNOG00000010408	6.80694	0.0090804	0.238297	0.86666	0.0557212	0.00205615	6.11958	0.0577773	0.0557212	0.0259743	0.0557212	1	Polr2k
400	ENSRNOG00000010716	7.52664	0.00607931	0.238297	0.668376	0.0431051	0.00145333	6.53775	0.0445584	0.0431051	0.0245796	0.0431051	1	Atoh8
401	ENSRNOG00000010813	7.25149	0.00708421	0.238297	1.45994	0.0948412	0.00248806	5.99665	0.0973293	0.0948412	0.0266855	0.0948412	1	Tspan14
402	ENSRNOG00000011008	6.7988	0.00912189	0.238297	0.458656	0.0297989	0.000778141	7.15229	0.0305771	0.0297989	0.025096	0.0297989	1	Bet1
403	ENSRNOG00000011153	7.39087	0.00655556	0.238297	0.349693	0.0223234	0.000989476	6.91921	0.0233129	0.0223234	0.024611	0.024611	1	Il17ra
404	ENSRNOG00000011203	6.83929	0.00891742	0.238297	0.835544	0.0527228	0.00298011	5.8885	0.055703	0.0527228	0.0274543	0.0527228	1	Farp1
405	ENSRNOG00000011280	7.18988	0.00733157	0.238297	2.01146	0.123065	0.0110323	4.63687	0.134097	0.123065	0.0476693	0.123065	1	Mllt3
406	ENSRNOG00000011376	6.96429	0.00831523	0.238297	1.5211	0.0742071	0.0271996	3.72628	0.101407	0.0742071	0.0742693	0.0742693	1	Bbof1
407	ENSRNOG00000011557	6.83919	0.00891792	0.238297	11.8006	0.659625	0.127081	2.48378	0.786705	0.659625	0.150717	0.659625	1	S100a8
408	ENSRNOG00000011592	7.26824	0.00701845	0.238297	0.922006	0.0607443	0.000722771	7.19499	0.0614671	0.0607443	0.0252101	0.0607443	1	Lrp10
409	ENSRNOG00000011763	7.21713	0.0072211	0.238297	0.483425	0.0320821	0.000146289	8.8619	0.0322283	0.0320821	0.0311649	0.0320821	1	Serp1
410	ENSRNOG00000011875	7.62318	0.00576228	0.238297	0.892981	0.0594031	0.000128973	8.84189	0.0595321	0.0594031	0.0310799	0.0594031	1	Slc2a2
411	ENSRNOG00000012074	6.82887	0.00896961	0.238297	0.687279	0.0443842	0.00143436	6.53579	0.0458186	0.0443842	0.0245827	0.0443842	1	Ifngr1
412	ENSRNOG00000012123	7.0092	0.00810919	0.238297	1.46781	0.0967375	0.00111642	6.80061	0.0978539	0.0967375	0.0244811	0.0967375	1	Fdx1
413	ENSRNOG00000012378	6.92311	0.00850888	0.238297	0.254477	0.0150862	0.00187887	6.23384	0.0169651	0.0150862	0.0254438	0.0254438	1	Dbnl
414	ENSRNOG00000012473	7.08001	0.00779487	0.238297	0.988199	0.0635982	0.00228174	6.13425	0.0658799	0.0635982	0.0258994	0.0635982	1	Cflar
415	ENSRNOG00000012536	7.45763	0.00631682	0.238297	0.31504	0.0190752	0.00192743	6.16993	0.0210027	0.0190752	0.0257257	0.0257257	1	Sgms1
416	ENSRNOG00000012729	7.1495	0.00749847	0.238297	1.8364	0.114711	0.00771555	5.89801	0.122427	0.114711	0.0273798	0.114711	1	Mfsd8
417	ENSRNOG00000012959	6.91536	0.00854585	0.238297	0.36781	0.0237852	0.000735455	7.15684	0.0245207	0.0237852	0.0251078	0.0251078	1	Nab1
418	ENSRNOG00000013220	7.15378	0.0074806	0.238297	0.532575	0.0303047	0.0052003	5.29542	0.035505	0.0303047	0.0343075	0.0343075	1	Arhgap45
419	ENSRNOG00000013409	7.28992	0.00693424	0.238297	1.90562	0.126513	0.000528218	7.56242	0.127041	0.126513	0.0263308	0.126513	1	Gclm
420	ENSRNOG00000013585	6.84775	0.00887528	0.238297	0.827618	0.0511441	0.00403049	5.5539	0.0551746	0.0511441	0.0308042	0.0511441	1	Nmnat3
421	ENSRNOG00000013684	6.86877	0.00877148	0.238297	0.52352	0.0346776	0.000223771	8.2669	0.0349013	0.0346776	0.0287825	0.0346776	1	F11
422	ENSRNOG00000013733	6.81687	0.00903009	0.238297	0.547423	0.0341145	0.00238033	6.09286	0.0364948	0.0341145	0.0261161	0.0341145	1	Ppp4r1
423	ENSRNOG00000013928	7.07747	0.00780594	0.238297	0.913471	0.0605192	0.000378819	7.87489	0.0608981	0.0605192	0.0273707	0.0605192	1	Dsp
424	ENSRNOG00000014008	7.07051	0.00783632	0.238297	7.86128	0.523533	0.000552272	7.69032	0.524085	0.523533	0.0267475	0.523533	1	Mfsd2a
425	ENSRNOG00000014179	7.54897	0.00600445	0.238297	1.97414	0.129943	0.00166626	8.82379	0.131609	0.129943	0.0310033	0.129943	1	Rps2
426	ENSRNOG00000014204	7.09071	0.00774844	0.238297	0.633674	0.0410529	0.00119199	6.7354	0.0422449	0.0410529	0.0244517	0.0410529	1	Pacsin3
427	ENSRNOG00000014429	6.83805	0.00892362	0.238297	0.535238	0.035367	0.000315512	7.99458	0.0356825	0.035367	0.0277889	0.035367	1	Arfgap2
428	ENSRNOG00000014454	6.84961	0.00886604	0.238297	0.752958	0.0488289	0.00136833	6.59549	0.0501972	0.0488289	0.0245055	0.0488289	1	Ap1m1
429	ENSRNOG00000014543	6.92528	0.00849858	0.238297	0.49414	0.0303929	0.00254978	6.03572	0.0329427	0.0303929	0.026443	0.0303929	1	Tbc1d2b
430	ENSRNOG00000014549	7.4029	0.00651189	0.238297	2.92232	0.19363	0.00119143	6.77391	0.194822	0.19363	0.0244652	0.19363	1	Arhgef26
431	ENSRNOG00000014598	6.85887	0.00882025	0.238297	0.363147	0.0230631	0.00114671	6.77792	0.0242098	0.0230631	0.0244673	0.0244673	1	Abhd13
432	ENSRNOG00000015215	7.39405	0.00654399	0.238297	0.370823	0.022946	0.00177556	6.3098	0.0247216	0.022946	0.025156	0.025156	1	Cript
433	ENSRNOG00000015382	6.81155	0.00905703	0.238297	4.75778	0.263287	0.053898	3.2502	0.317185	0.263287	0.0931813	0.263287	1	Arid5a
434	ENSRNOG00000015498	6.93142	0.00846943	0.238297	0.901094	0.0566521	0.00342088	5.67112	0.060073	0.0566521	0.0294848	0.0566521	1	Il17rb
435	ENSRNOG00000015644	7.34129	0.00673883	0.238297	1.22767	0.0770342	0.00481066	5.29248	0.0818448	0.0770342	0.0343554	0.0770342	1	Ugcg
436	ENSRNOG00000015848	6.98938	0.00819948	0.238297	0.727851	0.0441481	0.00437531	5.48237	0.0485234	0.0441481	0.0316697	0.0441481	1	Etfrf1
437	ENSRNOG00000015911	7.30584	0.00687307	0.238297	1.03078	0.0682987	0.00042023	7.84343	0.0687189	0.0682987	0.0272626	0.0682987	1	Lrp5
438	ENSRNOG00000016258	7.32656	0.00679428	0.238297	2.91411	0.169989	0.0242848	3.83062	0.194274	0.169989	0.0708512	0.169989	1	Zfp516
439	ENSRNOG00000016266	7.56658	0.00594604	0.238297	0.458706	0.0279139	0.0026665	5.92917	0.0305804	0.0279139	0.0271453	0.0279139	1	Mphosph10
440	ENSRNOG00000016281	7.3769	0.0066067	0.238297	1.30043	0.0849854	0.00170999	6.3609	0.0866954	0.0849854	0.0249901	0.0849854	1	Col4a1
441	ENSRNOG00000016338	6.79561	0.00913823	0.238297	1.26975	0.0749889	0.00966102	4.67585	0.0846499	0.0749889	0.0467527	0.0749889	1	Fam92a
442	ENSRNOG00000016883	7.52677	0.00607887	0.238297	1.76517	0.088659	0.0290189	3.89745	0.117678	0.088659	0.0687297	0.088659	1	Entpd7
443	ENSRNOG00000016888	6.92265	0.00851106	0.238297	1.63379	0.0812548	0.0276644	3.70449	0.108919	0.0812548	0.0750037	0.0812548	1	Pask
444	ENSRNOG00000016910	6.93273	0.00846325	0.238297	0.925497	0.0503984	0.0113014	4.55875	0.0616998	0.0503984	0.0495821	0.0503984	1	Ralgps1
445	ENSRNOG00000017248	7.26261	0.0070405	0.238297	9.79894	0.474638	0.178625	2.12185	0.653263	0.474638	0.195903	0.474638	1	Prkag3
446	ENSRNOG00000017349	7.46377	0.0062953	0.238297	0.303332	0.0183323	0.00188986	6.33764	0.0202221	0.0183323	0.0250629	0.0250629	1	Tbc1d10b
447	ENSRNOG00000017663	6.79477	0.0091425	0.238297	0.465876	0.0277307	0.00332766	5.79888	0.0310584	0.0277307	0.0282179	0.0282179	1	Dolpp1
448	ENSRNOG00000017669	7.51069	0.0061334	0.238297	1.28886	0.0844353	0.00148874	6.57114	0.085924	0.0844353	0.0245328	0.0844353	1	Chd1l
449	ENSRNOG00000017981	7.10486	0.00768752	0.238297	5.10901	0.336845	0.00375568	5.65404	0.340601	0.336845	0.0296684	0.336845	1	Mcm10
450	ENSRNOG00000018225	7.1618	0.00744722	0.238297	0.437153	0.0289874	0.000156131	8.79748	0.0291435	0.0289874	0.0308925	0.0308925	1	Tp53inp2
451	ENSRNOG00000018237	6.92233	0.00851261	0.238297	1.44658	0.0914223	0.00501644	5.40071	0.0964388	0.0914223	0.0327222	0.0914223	1	Gstp1
452	ENSRNOG00000018336	6.91697	0.00853813	0.238297	1.14651	0.07558	0.000853803	7.06624	0.0764338	0.07558	0.024887	0.07558	1	Eps8l2
453	ENSRNOG00000018822	6.86078	0.00881082	0.238297	1.29308	0.0620757	0.0241299	3.82532	0.0862056	0.0620757	0.0710213	0.0710213	1	Slc5a5
454	ENSRNOG00000019319	6.91367	0.0085539	0.238297	1.57554	0.103941	0.00109504	6.74482	0.105036	0.103941	0.024454	0.103941	1	Fchsd2
455	ENSRNOG00000019349	7.23079	0.00716638	0.238297	1.6317	0.10405	0.00473019	5.42556	0.10878	0.10405	0.0323874	0.10405	1	Sf3a2
456	ENSRNOG00000019568	6.98937	0.00819953	0.238297	2.28828	0.150513	0.00203948	6.2795	0.152552	0.150513	0.0252648	0.150513	1	Jund
457	ENSRNOG00000019933	7.05349	0.00791108	0.238297	0.441913	0.0282249	0.00123595	6.29709	0.0294609	0.0282249	0.0252007	0.0282249	1	Ubqln4
458	ENSRNOG00000019935	7.60234	0.00582926	0.238297	0.466692	0.0283129	0.00279988	6.01627	0.0311128	0.0283129	0.0265617	0.0283129	1	Armc5
459	ENSRNOG00000020022	7.29801	0.00690312	0.238297	1.23789	0.053596	0.02893	3.59952	0.082526	0.053596	0.0786683	0.0786683	1	Psmc3ip
460	ENSRNOG00000020588	7.42509	0.00643205	0.238297	2.22527	0.121999	0.0263529	3.78919	0.148352	0.121999	0.0721907	0.121999	1	Efna4
461	ENSRNOG00000020777	7.2169	0.00722202	0.238297	1.63443	0.0908202	0.0181417	4.1843	0.108962	0.0908202	0.059944	0.0908202	1	Zfp382
462	ENSRNOG00000020811	7.00353	0.00813492	0.238297	2.66008	0.177004	0.000334747	8.18456	0.177339	0.177004	0.0284758	0.177004	1	Il6r
463	ENSRNOG00000021025	7.20651	0.00726397	0.238297	0.438139	0.0246385	0.00457078	5.42724	0.0292093	0.0246385	0.0323653	0.0323653	1	Ppp2r5b
464	ENSRNOG00000021058	7.24925	0.00709307	0.238297	0.937425	0.0584988	0.00399621	5.57095	0.062495	0.0584988	0.0306042	0.0584988	1	Grwd1
465	ENSRNOG00000021081	7.50329	0.00615864	0.238297	0.495302	0.0283514	0.00466869	5.30609	0.0330201	0.0283514	0.0341352	0.0341352	1	Vps72
466	ENSRNOG00000021101	7.09896	0.00771286	0.238297	1.7273	0.0977352	0.0174182	4.23267	0.115153	0.0977352	0.058514	0.0977352	1	Sema6c
467	ENSRNOG00000021262	7.25708	0.00706219	0.238297	0.71992	0.0436192	0.00437549	5.49061	0.0479947	0.0436192	0.031568	0.0436192	1	Slc23a2
468	ENSRNOG00000021276	7.64448	0.00569462	0.238297	0.874116	0.0530544	0.00521995	5.24522	0.0582744	0.0530544	0.0351499	0.0530544	1	Bmp2
469	ENSRNOG00000021295	6.92306	0.00850914	0.238297	0.473356	0.0280966	0.00346045	5.66855	0.0315571	0.0280966	0.0295121	0.0295121	1	Rae1
470	ENSRNOG00000021334	7.52176	0.00609582	0.238297	3.69572	0.211946	0.0344352	3.40037	0.246381	0.211946	0.0863983	0.211946	1	Lag3
471	ENSRNOG00000021702	7.35484	0.00668823	0.238297	0.849539	0.0517074	0.00492849	5.20121	0.0566359	0.0517074	0.0359287	0.0517074	1	Mcmdc2
472	ENSRNOG00000022540	7.03334	0.00800058	0.238297	1.15225	0.0693333	0.00748321	5.02996	0.0768165	0.0693333	0.0392423	0.0693333	1	Trex1
473	ENSRNOG00000022748	6.88148	0.00870936	0.238297	0.375673	0.0232805	0.00176434	6.30762	0.0250449	0.0232805	0.0251636	0.0251636	1	Tmem126a
474	ENSRNOG00000023764	7.44215	0.00637136	0.238297	1.09922	0.0694773	0.0038039	5.57386	0.0732812	0.0694773	0.0305702	0.0694773	1	Kctd2
475	ENSRNOG00000023972	7.32569	0.00679759	0.238297	1.50436	0.0956844	0.00460617	5.46743	0.100291	0.0956844	0.0318553	0.0956844	1	Col4a2
476	ENSRNOG00000024879	7.02426	0.00804129	0.238297	0.471949	0.029179	0.00228424	6.19392	0.0314632	0.029179	0.0256155	0.029179	1	Polrmt
477	ENSRNOG00000024955	7.00441	0.00813092	0.238297	0.506482	0.0322234	0.0015421	6.52543	0.0337655	0.0322234	0.0245997	0.0322234	1	Scyl2
478	ENSRNOG00000024972	7.39161	0.00655287	0.238297	0.501658	0.0295396	0.00390424	5.61619	0.0334438	0.0295396	0.0300862	0.0300862	1	Cox10
479	ENSRNOG00000026128	7.17023	0.00741231	0.238297	0.618824	0.0398288	0.00142617	6.58848	0.041255	0.0398288	0.0245128	0.0398288	1	Cpne8
480	ENSRNOG00000027719	7.09465	0.00773145	0.238297	20.6071	1.01097	0.362839	1.97216	1.37381	1.01097	0.219258	1.01097	1	AABR07068154.1
481	ENSRNOG00000028216	7.59806	0.0058431	0.238297	0.311029	0.0199374	0.000797836	7.08659	0.0207352	0.0199374	0.0249337	0.0249337	1	Igsf5
482	ENSRNOG00000028238	6.83471	0.00894034	0.238297	10.5856	0.457399	0.248309	1.56521	0.705708	0.457399	0.300559	0.457399	1	Sh3bgr
483	ENSRNOG00000028598	6.83604	0.00893368	0.238297	1.6633	0.107408	0.00347875	5.72347	0.110886	0.107408	0.0289421	0.107408	1	Edar
484	ENSRNOG00000028834	7.26825	0.00701841	0.238297	0.365345	0.0237331	0.00062323	7.35074	0.0243563	0.0237331	0.0256681	0.0256681	1	Polr2a
485	ENSRNOG00000029028	6.906	0.0085907	0.238297	3.06774	0.204135	0.000381457	7.92964	0.204516	0.204135	0.0275606	0.204135	1	Mknk2
486	ENSRNOG00000029260	7.4245	0.00643417	0.238297	0.699799	0.0426155	0.00403772	5.52831	0.0466533	0.0426155	0.0311091	0.0426155	1	Pitpnm2
487	ENSRNOG00000029881	7.59251	0.00586113	0.238297	2.9415	0.16979	0.0263101	3.76233	0.1961	0.16979	0.0730712	0.16979	1	Clec4m
488	ENSRNOG00000030334	6.9442	0.00840912	0.238297	1.32616	0.0868933	0.00151709	6.83429	0.0884104	0.0868933	0.0245085	0.0868933	1	Adck5
489	ENSRNOG00000030616	7.43591	0.0063935	0.238297	1.71461	0.0914596	0.0228477	3.83599	0.114307	0.0914596	0.0706792	0.0914596	1	Slc25a45
490	ENSRNOG00000030864	7.56173	0.00596206	0.238297	1.844	0.101048	0.0218855	4.00757	0.122933	0.101048	0.0653085	0.101048	1	AABR07043031.1
491	ENSRNOG00000030866	6.90923	0.00857521	0.238297	3.62035	0.220492	0.0208649	4.1039	0.241357	0.220492	0.0623617	0.220492	1	AABR07048435.1
492	ENSRNOG00000031730	7.09929	0.00771144	0.238297	0.506723	0.0298429	0.00393863	5.8179	0.0337816	0.0298429	0.0280466	0.0298429	1	Eloc
493	ENSRNOG00000032677	7.27885	0.00697711	0.238297	0.916106	0.0582879	0.00278585	5.93578	0.0610737	0.0582879	0.0270974	0.0582879	1	Tssc4
494	ENSRNOG00000032878	6.83247	0.00895153	0.238297	0.664133	0.0433135	0.000962016	6.83964	0.0442756	0.0433135	0.0245135	0.0433135	1	Cxxc5
495	ENSRNOG00000034198	7.44633	0.00635659	0.238297	0.895439	0.0537162	0.00597968	5.11674	0.0596959	0.0537162	0.0375148	0.0537162	1	Tceal9
496	ENSRNOG00000036913	6.91796	0.00853342	0.238297	1.39352	0.0903748	0.00252672	5.97817	0.0929015	0.0903748	0.0268058	0.0903748	1	RGD1309621
497	ENSRNOG00000037449	6.86396	0.00879513	0.238297	1.05871	0.0641236	0.00645688	5.02979	0.0705805	0.0641236	0.0392458	0.0641236	1	Pole
498	ENSRNOG00000038002	7.13423	0.00756262	0.238297	1.15556	0.063817	0.0132206	4.226	0.0770376	0.063817	0.0587101	0.063817	1	Ccdc62
499	ENSRNOG00000040110	6.79895	0.00912116	0.238297	0.909025	0.0587326	0.00186905	6.29154	0.0606017	0.0587326	0.0252206	0.0587326	1	Foxn2
500	ENSRNOG00000040289	7.45738	0.00631769	0.238297	0.853597	0.0549181	0.00198838	6.36979	0.0569064	0.0549181	0.0249635	0.0549181	1	Xkr9
501	ENSRNOG00000042094	7.13127	0.00757512	0.238297	2.24545	0.140023	0.00967341	5.20168	0.149696	0.140023	0.0359203	0.140023	1	Prr13
502	ENSRNOG00000042717	7.06616	0.00785535	0.238297	39.0101	2.52961	0.0710621	4.01738	2.60067	2.52961	0.0650066	2.52961	1	Ciart
503	ENSRNOG00000042901	7.40605	0.00650048	0.238297	0.615738	0.0409772	7.19511e-05	9.3264	0.0410492	0.0409772	0.0332363	0.0409772	1	Cfhr1
504	ENSRNOG00000042978	6.98446	0.00822203	0.238297	2.27295	0.148992	0.00253732	5.98813	0.15153	0.148992	0.0267405	0.148992	1	Ncald
505	ENSRNOG00000043059	6.98601	0.00821491	0.238297	1.38792	0.0740936	0.0184344	4.14897	0.092528	0.0740936	0.0610005	0.0740936	1	Aplf
506	ENSRNOG00000045689	7.61748	0.00578053	0.238297	4.08952	0.234386	0.0382483	5.23353	0.272635	0.234386	0.0353532	0.234386	1	AABR07037645.1
507	ENSRNOG00000045943	6.86392	0.00879533	0.238297	1.62601	0.1047	0.00369993	5.71004	0.1084	0.1047	0.0290784	0.1047	1	Rnf170
508	ENSRNOG00000046379	7.38174	0.00658895	0.238297	0.849809	0.0550029	0.00165104	6.52023	0.0566539	0.0550029	0.0246087	0.0550029	1	LOC100912604
509	ENSRNOG00000046386	7.21703	0.00722149	0.238297	8.37503	0.537097	0.021238	4.17811	0.558335	0.537097	0.0601284	0.537097	1	Olfr12
510	ENSRNOG00000047198	7.46351	0.0062962	0.238297	0.931326	0.0565819	0.00550646	5.39169	0.0620884	0.0565819	0.0328475	0.0565819	1	Tatdn1
511	ENSRNOG00000047768	7.45534	0.00632484	0.238297	0.93085	0.0568769	0.00517977	5.31477	0.0620567	0.0568769	0.0339969	0.0568769	1	Lamb2
512	ENSRNOG00000047821	7.08095	0.00779076	0.238297	0.420628	0.0275812	0.000460597	7.67892	0.0280418	0.0275812	0.0267098	0.0275812	1	Smlr1
513	ENSRNOG00000047843	7.09733	0.0077199	0.238297	1.66824	0.110484	0.000732204	7.28879	0.111216	0.110484	0.0254804	0.110484	1	AABR07069878.1
514	ENSRNOG00000048114	6.86643	0.008783	0.238297	1.29818	0.0842941	0.00225121	7.93221	0.0865453	0.0842941	0.0275696	0.0842941	1	Echdc3
515	ENSRNOG00000048357	6.92487	0.00850052	0.238297	1.05764	0.0669548	0.00355424	5.7047	0.0705091	0.0669548	0.029133	0.0669548	1	Phykpl
516	ENSRNOG00000048736	6.81152	0.00905718	0.238297	0.730523	0.0456205	0.003081	5.85668	0.0487015	0.0456205	0.0277127	0.0456205	1	Mllt1
517	ENSRNOG00000049016	7.13829	0.00754549	0.238297	3.92062	0.236312	0.0250629	4.03626	0.261375	0.236312	0.0644266	0.236312	1	AABR07048012.1
518	ENSRNOG00000049451	7.13829	0.00754549	0.238297	3.92062	0.236312	0.0250629	4.03626	0.261375	0.236312	0.0644266	0.236312	1	AABR07048013.1
519	ENSRNOG00000049515	7.37928	0.00659794	0.238297	9.60037	0.490367	0.149658	3.2281	0.640025	0.490367	0.0942681	0.490367	1	Obp1f
520	ENSRNOG00000049743	7.03819	0.00797896	0.238297	0.857052	0.0402733	0.0168634	4.20239	0.0571368	0.0402733	0.0594066	0.0594066	1	Gstm3
521	ENSRNOG00000049942	7.28357	0.0069588	0.238297	6.91369	0.276458	0.184454	2.39722	0.460913	0.276458	0.160236	0.276458	1	RGD1564899
522	ENSRNOG00000049982	6.88509	0.00869177	0.238297	0.544999	0.0336178	0.00271552	5.95582	0.0363333	0.0336178	0.0269563	0.0336178	1	Pex26
523	ENSRNOG00000052315	6.89907	0.00862405	0.238297	3.28303	0.19948	0.019389	5.45802	0.218869	0.19948	0.0319729	0.19948	1	AC244225.1
524	ENSRNOG00000052391	7.52244	0.0060935	0.238297	2.04124	0.135297	0.00078546	7.23085	0.136083	0.135297	0.0253105	0.135297	1	Sh3bp5
525	ENSRNOG00000053210	7.16328	0.00744108	0.238297	0.719084	0.0472673	0.000671683	7.35445	0.047939	0.0472673	0.0256794	0.0472673	1	Zc3h11a
526	ENSRNOG00000053566	7.19168	0.00732422	0.238297	1.86627	0.0788274	0.0455903	3.66549	0.124418	0.0788274	0.0763391	0.0788274	1	AC112531.2
527	ENSRNOG00000054157	7.5031	0.00615928	0.238297	0.863372	0.0573698	0.000188366	8.47333	0.0575582	0.0573698	0.0295756	0.0573698	1	Nadk2
528	ENSRNOG00000054560	7.30525	0.00687533	0.238297	1.22219	0.0693261	0.0121536	4.5489	0.0814796	0.0693261	0.0498301	0.0693261	1	Sh2d3c
529	ENSRNOG00000055976	7.34543	0.00672333	0.238297	2.24482	0.111235	0.0384196	3.34495	0.149654	0.111235	0.0887889	0.111235	1	AABR07006866.1
530	ENSRNOG00000056118	7.03806	0.00797954	0.238297	0.561095	0.0352622	0.00214412	6.27116	0.0374063	0.0352622	0.0252961	0.0352622	1	Cic
531	ENSRNOG00000056135	7.02693	0.00802929	0.238297	5.20826	0.346116	0.0011017	6.86215	0.347218	0.346116	0.024537	0.346116	1	Tsc22d3
532	ENSRNOG00000056248	6.95702	0.00834909	0.238297	0.539682	0.0312396	0.00473917	7.94243	0.0359788	0.0312396	0.0276053	0.0312396	1	Marf1
533	ENSRNOG00000057814	7.07836	0.00780204	0.238297	0.749758	0.0498838	0.000100048	9.22097	0.0499839	0.0498838	0.0327493	0.0498838	1	Nsdhl
534	ENSRNOG00000057823	7.56393	0.00595481	0.238297	0.609532	0.0405974	3.80739e-05	10.1861	0.0406355	0.0405974	0.0375936	0.0405974	1	Ubc
535	ENSRNOG00000058163	7.34657	0.00671908	0.238297	5.33211	0.140462	0.215012	5.44125	0.355474	0.140462	0.0321844	0.140462	1	AC107446.3
536	ENSRNOG00000058316	6.93153	0.00846893	0.238297	0.658303	0.0409948	0.00289204	6.00188	0.0438869	0.0409948	0.0266521	0.0409948	1	LOC686087
537	ENSRNOG00000058819	6.84758	0.00887615	0.238297	7.83611	0.299943	0.222464	5.06549	0.522407	0.299943	0.0385252	0.299943	1	AABR07056767.1
538	ENSRNOG00000059406	6.92627	0.00849388	0.238297	1.57818	0.0974287	0.00778312	5.1571	0.105212	0.0974287	0.0367432	0.0974287	1	Ier5
539	ENSRNOG00000059538	7.05325	0.00791214	0.238297	0.704275	0.046742	0.000209649	8.01929	0.0469517	0.046742	0.0278766	0.046742	1	Clec2g
540	ENSRNOG00000059653	7.25448	0.00707245	0.238297	1.35633	0.0809512	0.00947106	4.72808	0.0904222	0.0809512	0.0455657	0.0809512	1	Rpp25l
541	ENSRNOG00000060193	7.55061	0.00599898	0.238297	5.94995	0.140337	0.256327	1.77064	0.396664	0.140337	0.255943	0.255943	1	Prr29
542	ENSRNOG00000061040	6.89416	0.00864776	0.238297	0.586661	0.0382782	0.000832508	7.12514	0.0391107	0.0382782	0.0250268	0.0382782	1	Herc4
543	ENSRNOG00000004377	6.78238	0.00920621	0.238432	6.35386	0.422639	0.000951893	7.27386	0.423591	0.422639	0.0254358	0.422639	1	Lpin1
544	ENSRNOG00000007884	6.78276	0.00920427	0.238432	0.596112	0.0369714	0.00276938	5.92983	0.0397408	0.0369714	0.0271405	0.0369714	1	Bcap29
545	ENSRNOG00000014252	6.78526	0.00919134	0.238432	0.792994	0.0490478	0.00381843	5.64139	0.0528663	0.0490478	0.0298064	0.0490478	1	Irf2bp1
546	ENSRNOG00000001815	6.77828	0.00922739	0.238543	0.583111	0.0386536	0.000220413	8.23292	0.038874	0.0386536	0.0286553	0.0386536	1	Eif4a2
547	ENSRNOG00000000034	6.68246	0.0097366	0.239158	2.40445	0.156137	0.00415938	5.59144	0.160297	0.156137	0.0303671	0.156137	1	Nuak2
548	ENSRNOG00000000082	6.63918	0.00997596	0.239158	2.36718	0.151249	0.00656237	5.04	0.157812	0.151249	0.0390384	0.151249	1	Hltf
549	ENSRNOG00000000258	6.75222	0.00936309	0.239158	0.544851	0.03269	0.00363342	5.63636	0.0363234	0.03269	0.0298618	0.03269	1	Prmt7
550	ENSRNOG00000000569	6.3801	0.0115407	0.239158	1.79767	0.11204	0.00780476	4.89398	0.119844	0.11204	0.0420581	0.11204	1	Vsir
551	ENSRNOG00000000867	6.38435	0.0115131	0.239158	1.59303	0.0973267	0.00887543	5.96565	0.106202	0.0973267	0.0268893	0.0973267	1	Vars
552	ENSRNOG00000001397	6.53636	0.0105691	0.239158	0.435358	0.0240777	0.00494617	5.34856	0.0290238	0.0240777	0.0334748	0.0334748	1	Rbm19
553	ENSRNOG00000001453	6.41795	0.0112972	0.239158	0.542356	0.035336	0.000821022	7.15317	0.0361571	0.035336	0.0250982	0.035336	1	Baz1b
554	ENSRNOG00000001555	6.39331	0.0114551	0.239158	1.99151	0.103213	0.0295536	3.70758	0.132767	0.103213	0.0748992	0.103213	1	Btg3
555	ENSRNOG00000002373	6.70597	0.00960906	0.239158	0.349832	0.0225451	0.000777101	7.07703	0.0233222	0.0225451	0.0249115	0.0249115	1	Akap1
556	ENSRNOG00000002456	6.51437	0.0107006	0.239158	3.75882	0.243698	0.00688992	5.05577	0.250588	0.243698	0.0387202	0.243698	1	Hlf
557	ENSRNOG00000002572	6.70215	0.00962968	0.239158	0.390342	0.0250255	0.000997316	6.43526	0.0260228	0.0250255	0.0247871	0.0250255	1	Cacybp
558	ENSRNOG00000002669	6.41733	0.0113012	0.239158	0.369928	0.0244364	0.00022549	6.90248	0.0246618	0.0244364	0.0245872	0.0245872	1	Cluh
559	ENSRNOG00000002826	6.54009	0.010547	0.239158	3.40079	0.2253	0.00142	6.62466	0.22672	0.2253	0.0244801	0.2253	1	Hsd17b7
560	ENSRNOG00000002874	6.45383	0.0110713	0.239158	1.01762	0.0582879	0.0095532	5.2179	0.0678411	0.0582879	0.0356291	0.0582879	1	AABR07065078.1
561	ENSRNOG00000002934	6.59608	0.0102203	0.239158	2.6882	0.176101	0.0031123	6.15272	0.179213	0.176101	0.025808	0.176101	1	Atp1b1
562	ENSRNOG00000002969	6.63781	0.00998368	0.239158	1.26886	0.0684315	0.0161591	4.2682	0.0845905	0.0684315	0.057478	0.0684315	1	Itpkb
563	ENSRNOG00000003470	6.43413	0.0111948	0.239158	0.284628	0.0146312	0.004344	5.42794	0.0189752	0.0146312	0.0323561	0.0323561	1	Fundc1
564	ENSRNOG00000003786	6.53606	0.0105709	0.239158	0.577231	0.035057	0.00342512	5.72803	0.0384821	0.035057	0.0288963	0.035057	1	Tspan6
565	ENSRNOG00000004131	6.38727	0.0114941	0.239158	0.328006	0.0198614	0.00200571	6.18304	0.0218671	0.0198614	0.0256648	0.0256648	1	Pkn1
566	ENSRNOG00000004139	6.68263	0.0097357	0.239158	0.611006	0.0398275	0.00090624	6.88114	0.0407337	0.0398275	0.0245593	0.0398275	1	Ndel1
567	ENSRNOG00000004144	6.48598	0.0108729	0.239158	1.15446	0.064108	0.0128557	4.476	0.0769637	0.064108	0.0517126	0.064108	1	AABR07001435.1
568	ENSRNOG00000004145	6.50996	0.0107272	0.239158	0.696229	0.039476	0.00693929	4.9466	0.0464153	0.039476	0.0409607	0.0409607	1	Prorsd1
569	ENSRNOG00000004629	6.37641	0.0115647	0.239158	0.56247	0.0358737	0.00162433	6.39267	0.037498	0.0358737	0.0248979	0.0358737	1	Fkbp3
570	ENSRNOG00000005470	6.68713	0.00971114	0.239158	0.832266	0.05237	0.00311441	5.86637	0.0554844	0.05237	0.0276324	0.05237	1	Atxn3
571	ENSRNOG00000006231	6.55307	0.0104703	0.239158	1.58071	0.0819243	0.0234561	3.8358	0.10538	0.0819243	0.070685	0.0819243	1	Ptpro
572	ENSRNOG00000006513	6.51986	0.0106677	0.239158	1.04188	0.0625125	0.00694643	4.94652	0.0694589	0.0625125	0.0409623	0.0625125	1	Borcs6
573	ENSRNOG00000006619	6.41063	0.0113439	0.239158	0.423045	0.0243774	0.00382558	5.56703	0.028203	0.0243774	0.0306499	0.0306499	1	Dnajc9
574	ENSRNOG00000006924	6.40807	0.0113603	0.239158	2.81223	0.181924	0.00555754	6.33385	0.187482	0.181924	0.0250752	0.181924	1	Tmem125
575	ENSRNOG00000006952	6.57115	0.0103645	0.239158	2.45017	0.144941	0.0184039	4.16097	0.163344	0.144941	0.0606406	0.144941	1	Prex1
576	ENSRNOG00000006975	6.60433	0.0101731	0.239158	0.820998	0.0541084	0.00062473	7.44473	0.0547332	0.0541084	0.0259582	0.0541084	1	Wasl
577	ENSRNOG00000006996	6.44677	0.0111154	0.239158	4.74058	0.300984	0.0150552	4.42938	0.316039	0.300984	0.0529572	0.300984	1	Mms22l
578	ENSRNOG00000007351	6.72345	0.00951535	0.239158	0.658679	0.0397678	0.00414409	5.39409	0.0439119	0.0397678	0.0328139	0.0397678	1	Ggh
579	ENSRNOG00000007512	6.72586	0.0095025	0.239158	0.313366	0.0197148	0.00117628	6.72521	0.0208911	0.0197148	0.0244501	0.0244501	1	Srp14
580	ENSRNOG00000007679	6.42158	0.0112742	0.239158	0.846543	0.0465698	0.00986641	4.72893	0.0564362	0.0465698	0.0455467	0.0465698	1	Cyth4
581	ENSRNOG00000007979	6.46845	0.0109806	0.239158	0.827383	0.0522211	0.00293781	5.89164	0.0551589	0.0522211	0.0274295	0.0522211	1	Phospho2
582	ENSRNOG00000008113	6.54956	0.010491	0.239158	0.778579	0.0492128	0.00269251	5.91885	0.0519053	0.0492128	0.0272214	0.0492128	1	RGD1561149
583	ENSRNOG00000009001	6.57956	0.0103157	0.239158	2.92981	0.194935	0.000385077	7.73915	0.195321	0.194935	0.0269098	0.194935	1	Mtss1
584	ENSRNOG00000009057	6.63269	0.0100124	0.239158	0.278707	0.0179061	0.000674362	7.30515	0.0185805	0.0179061	0.0255296	0.0255296	1	Sec62
585	ENSRNOG00000009104	6.60313	0.01018	0.239158	1.17401	0.0763043	0.00196332	6.20779	0.0782677	0.0763043	0.0255542	0.0763043	1	AABR07029605.1
586	ENSRNOG00000009163	6.42136	0.0112756	0.239158	1.11981	0.0575428	0.0171114	4.28374	0.0746542	0.0575428	0.0570289	0.0575428	1	Fam133b
587	ENSRNOG00000009183	6.56791	0.0103834	0.239158	0.38177	0.0246901	0.0007612	7.18348	0.0254513	0.0246901	0.0251787	0.0251787	1	Szrd1
588	ENSRNOG00000009348	6.39363	0.011453	0.239158	0.969461	0.0553999	0.00923082	4.69958	0.0646308	0.0553999	0.0462076	0.0553999	1	Nos3
589	ENSRNOG00000009550	6.63104	0.0100217	0.239158	8.20299	0.545558	0.00130783	7.06555	0.546866	0.545558	0.0248855	0.545558	1	Sqle
590	ENSRNOG00000009565	6.58367	0.0102918	0.239158	4.06513	0.269236	0.00177333	6.48801	0.271009	0.269236	0.0246697	0.269236	1	Pdk4
591	ENSRNOG00000009972	6.52689	0.0106255	0.239158	0.698519	0.0438569	0.00271106	6.11919	0.046568	0.0438569	0.0259764	0.0438569	1	Rara
592	ENSRNOG00000010027	6.45584	0.0110588	0.239158	0.830936	0.0492764	0.00611934	5.1384	0.0553957	0.0492764	0.0370978	0.0492764	1	Atr
593	ENSRNOG00000010170	6.40144	0.0114028	0.239158	1.964	0.130186	0.000747449	7.32402	0.130933	0.130186	0.0255868	0.130186	1	Tubb4b
594	ENSRNOG00000010849	6.61598	0.0101068	0.239158	0.616394	0.0380172	0.00307578	5.818	0.041093	0.0380172	0.0280458	0.0380172	1	Adprhl2
595	ENSRNOG00000011241	6.3933	0.0114552	0.239158	0.486296	0.0266338	0.00578591	5.22597	0.0324197	0.0266338	0.0354861	0.0354861	1	Tfdp2
596	ENSRNOG00000011619	6.74574	0.0093972	0.239158	0.675259	0.0394846	0.00553271	5.25552	0.0450173	0.0394846	0.0349729	0.0394846	1	Myo9a
597	ENSRNOG00000011680	6.47205	0.0109584	0.239158	0.896123	0.0411456	0.0185959	4.04219	0.0597415	0.0411456	0.0642449	0.0642449	1	Il16
598	ENSRNOG00000012051	6.61679	0.0101022	0.239158	5.84772	0.217013	0.172835	2.03111	0.389848	0.217013	0.209693	0.217013	1	Ncaph
599	ENSRNOG00000012323	6.7395	0.0094301	0.239158	0.541725	0.0340249	0.00209007	6.16478	0.036115	0.0340249	0.02575	0.0340249	1	Cherp
600	ENSRNOG00000012957	6.47579	0.0109353	0.239158	0.310639	0.0198371	0.000872212	7.02467	0.0207093	0.0198371	0.0247977	0.0247977	1	Sh3glb1
601	ENSRNOG00000013002	6.48849	0.0108575	0.239158	0.378676	0.0242353	0.00100982	7.13324	0.0252451	0.0242353	0.0250471	0.0250471	1	Gpbp1
602	ENSRNOG00000013061	6.72992	0.0094809	0.239158	2.19575	0.122743	0.0236403	4.45694	0.146383	0.122743	0.0522178	0.122743	1	Tusc3
603	ENSRNOG00000013683	6.53727	0.0105637	0.239158	2.13198	0.141549	0.000582857	7.48848	0.142132	0.141549	0.0260956	0.141549	1	S1pr1
604	ENSRNOG00000014387	6.41376	0.0113239	0.239158	9.89538	0.598338	0.0613541	3.21293	0.659692	0.598338	0.0950288	0.598338	1	Chac1
605	ENSRNOG00000015229	6.4542	0.011069	0.239158	0.336969	0.0200735	0.00239113	6.12911	0.0224646	0.0200735	0.0259254	0.0259254	1	Zc3h4
606	ENSRNOG00000015456	6.71033	0.00958559	0.239158	0.706599	0.0416875	0.00541902	5.21383	0.0471066	0.0416875	0.0357017	0.0416875	1	Zfp787
607	ENSRNOG00000015708	6.58404	0.0102897	0.239158	0.487667	0.0303619	0.0021492	6.14877	0.0325111	0.0303619	0.0258273	0.0303619	1	E2f4
608	ENSRNOG00000016217	6.44165	0.0111475	0.239158	0.415931	0.0249157	0.00281309	6.25078	0.0277288	0.0249157	0.0253753	0.0253753	1	Gtpbp4
609	ENSRNOG00000016773	6.60355	0.0101775	0.239158	0.576121	0.0348949	0.00351323	5.60815	0.0384081	0.0348949	0.0301768	0.0348949	1	Sap130
610	ENSRNOG00000017052	6.61102	0.010135	0.239158	2.52194	0.145399	0.0227308	3.68055	0.16813	0.145399	0.07582	0.145399	1	Pianp
611	ENSRNOG00000017180	6.40467	0.0113821	0.239158	0.501316	0.0330838	0.00033729	7.97649	0.0334211	0.0330838	0.0277249	0.0330838	1	Slc17a2
612	ENSRNOG00000017219	6.64061	0.00996799	0.239158	0.563469	0.0357336	0.00183105	5.64677	0.0375646	0.0357336	0.0297475	0.0357336	1	Vac14
613	ENSRNOG00000017443	6.54993	0.0104888	0.239158	0.794091	0.0481307	0.00480875	5.38747	0.0529394	0.0481307	0.0329068	0.0481307	1	Tmem87b
614	ENSRNOG00000017657	6.52321	0.0106476	0.239158	0.655711	0.0409955	0.00271858	5.90646	0.0437141	0.0409955	0.0273148	0.0409955	1	Phf23
615	ENSRNOG00000017708	6.52087	0.0106616	0.239158	0.425067	0.0278957	0.000442041	7.64726	0.0283378	0.0278957	0.0266058	0.0278957	1	AABR07073038.1
616	ENSRNOG00000017801	6.49046	0.0108455	0.239158	1.08505	0.0719449	0.000392092	7.5922	0.072337	0.0719449	0.0264267	0.0719449	1	Atf4
617	ENSRNOG00000018434	6.43865	0.0111664	0.239158	0.796332	0.0494222	0.00366657	5.60879	0.0530888	0.0494222	0.0301696	0.0494222	1	Stab1
618	ENSRNOG00000018714	6.50719	0.0107439	0.239158	2.05242	0.11024	0.0265881	5.73668	0.136828	0.11024	0.0288102	0.11024	1	Arl5b
619	ENSRNOG00000018835	6.57723	0.0103291	0.239158	3.07016	0.202349	0.00232792	5.72666	0.204677	0.202349	0.02891	0.202349	1	Notch2
620	ENSRNOG00000019407	6.65658	0.00987904	0.239158	0.581703	0.0344813	0.00429885	5.47316	0.0387802	0.0344813	0.031784	0.0344813	1	Dmap1
621	ENSRNOG00000019509	6.67337	0.00978638	0.239158	1.23885	0.0640579	0.0185321	4.06107	0.08259	0.0640579	0.0636669	0.0640579	1	Fbxl15
622	ENSRNOG00000020130	6.46906	0.0109769	0.239158	0.28159	0.0176345	0.00113817	6.82876	0.0187727	0.0176345	0.0245034	0.0245034	1	Arhgef1
623	ENSRNOG00000020298	6.49453	0.0108207	0.239158	1.14683	0.0747551	0.00170004	6.37101	0.0764552	0.0747551	0.0249599	0.0747551	1	Bag3
624	ENSRNOG00000020675	6.37522	0.0115725	0.239158	0.775129	0.049134	0.00254126	5.94842	0.0516753	0.049134	0.0270077	0.049134	1	Ccdc97
625	ENSRNOG00000020878	6.40309	0.0113922	0.239158	0.431223	0.0276435	0.00110471	6.70422	0.0287482	0.0276435	0.0244493	0.0276435	1	Keap1
626	ENSRNOG00000020929	6.67167	0.00979571	0.239158	1.88679	0.116752	0.00903418	4.87827	0.125786	0.116752	0.0423857	0.116752	1	Lin37
627	ENSRNOG00000021004	6.48959	0.0108508	0.239158	0.868126	0.0476372	0.0102378	4.61823	0.0578751	0.0476372	0.0481167	0.0481167	1	Rasip1
628	ENSRNOG00000021469	6.47865	0.0109178	0.239158	0.800327	0.0456078	0.00774726	4.82217	0.0533551	0.0456078	0.0435491	0.0456078	1	Ccdc14
629	ENSRNOG00000021575	6.5016	0.0107777	0.239158	1.14726	0.0762127	0.000271546	8.2251	0.0764842	0.0762127	0.0286262	0.0762127	1	AABR07021096.1
630	ENSRNOG00000024278	6.69455	0.00967078	0.239158	0.914581	0.059349	0.001623	6.35848	0.060972	0.059349	0.0249975	0.059349	1	Rbm42
631	ENSRNOG00000025423	6.53147	0.0105982	0.239158	0.625353	0.0391941	0.00249608	5.74493	0.0416902	0.0391941	0.0287288	0.0391941	1	Map3k13
632	ENSRNOG00000025940	6.64161	0.00996238	0.239158	0.53161	0.0346682	0.000772487	7.24139	0.0354406	0.0346682	0.0253408	0.0346682	1	Mettl9
633	ENSRNOG00000026937	6.45851	0.0110422	0.239158	0.640734	0.0383335	0.00438208	5.44338	0.0427156	0.0383335	0.0321573	0.0383335	1	Arsk
634	ENSRNOG00000028014	6.66366	0.00983988	0.239158	1.09969	0.0533709	0.0199416	4.64109	0.0733126	0.0533709	0.047569	0.0533709	1	Cryzl1
635	ENSRNOG00000029148	6.5889	0.0102617	0.239158	2.49043	0.11785	0.0481793	3.10821	0.166029	0.11785	0.100638	0.11785	1	Pdgfd
636	ENSRNOG00000029500	6.47285	0.0109535	0.239158	0.884094	0.0569355	0.00200404	5.85236	0.0589396	0.0569355	0.0277489	0.0569355	1	Tapbp
637	ENSRNOG00000030476	6.49645	0.010809	0.239158	1.06066	0.0360679	0.0346425	6.61502	0.0707104	0.0360679	0.0244876	0.0360679	1	LOC100364457
638	ENSRNOG00000030597	6.56218	0.0104169	0.239158	0.315544	0.0194642	0.00157204	6.43635	0.0210363	0.0194642	0.0247844	0.0247844	1	Ankrd52
639	ENSRNOG00000030715	6.50544	0.0107545	0.239158	0.821897	0.0547619	3.11912e-05	10.3682	0.0547931	0.0547619	0.0386084	0.0547619	1	Cfh
640	ENSRNOG00000031058	6.5173	0.010683	0.239158	2.33406	0.112907	0.0426965	3.44787	0.155604	0.112907	0.084442	0.112907	1	Was
641	ENSRNOG00000031643	6.70822	0.00959693	0.239158	0.996765	0.0534265	0.0130246	4.31948	0.066451	0.0534265	0.0560058	0.0560058	1	Dchs1
642	ENSRNOG00000031814	6.42795	0.0112338	0.239158	0.966295	0.0588086	0.00561102	5.14574	0.0644196	0.0588086	0.0369581	0.0588086	1	Sort1
643	ENSRNOG00000031995	6.66639	0.00982479	0.239158	0.581623	0.0372331	0.00154184	6.60022	0.0387749	0.0372331	0.0245008	0.0372331	1	Smim15
644	ENSRNOG00000032026	6.41368	0.0113245	0.239158	1.83582	0.0797011	0.0426869	3.26295	0.122388	0.0797011	0.0925656	0.0925656	1	AABR07058914.1
645	ENSRNOG00000033318	6.37672	0.0115627	0.239158	0.469084	0.0241325	0.00713978	5.09014	0.0312723	0.0241325	0.0380354	0.0380354	1	Rfxank
646	ENSRNOG00000034037	6.60487	0.01017	0.239158	0.766515	0.0494748	0.00162618	6.567	0.051101	0.0494748	0.024538	0.0494748	1	Zfp266
647	ENSRNOG00000036672	6.76968	0.00927193	0.239158	1.13519	0.0681491	0.00753016	4.86653	0.0756793	0.0681491	0.0426302	0.0681491	1	Sectm1a
648	ENSRNOG00000036697	6.51894	0.0106731	0.239158	0.597692	0.0370081	0.00283802	5.89548	0.0398461	0.0370081	0.0273995	0.0370081	1	Mafg
649	ENSRNOG00000037302	6.61202	0.0101293	0.239158	10.3425	0.58636	0.103139	2.74062	0.689499	0.58636	0.126474	0.58636	1	Rad51
650	ENSRNOG00000037432	6.50282	0.0107703	0.239158	1.11947	0.0637604	0.0108713	4.62872	0.0746316	0.0637604	0.0478642	0.0637604	1	Exo5
651	ENSRNOG00000038622	6.67803	0.00976082	0.239158	1.17339	0.0656446	0.0125817	4.4461	0.0782263	0.0656446	0.0525073	0.0656446	1	Zfp628
652	ENSRNOG00000038722	6.7397	0.00942905	0.239158	4.68709	0.164625	0.147848	2.45294	0.312473	0.164625	0.154024	0.164625	1	Tlr1
653	ENSRNOG00000039871	6.5517	0.0104784	0.239158	0.872798	0.0547731	0.00341338	5.81735	0.0581865	0.0547731	0.0280516	0.0547731	1	RGD1306063
654	ENSRNOG00000042179	6.75359	0.00935594	0.239158	0.678739	0.0431752	0.00207409	6.12662	0.0452493	0.0431752	0.0259381	0.0431752	1	Cfap20
655	ENSRNOG00000042758	6.39881	0.0114197	0.239158	0.386473	0.0236608	0.00210404	6.15307	0.0257649	0.0236608	0.0258063	0.0258063	1	Tmem243
656	ENSRNOG00000043201	6.57171	0.0103612	0.239158	1.14083	0.0758672	0.000188229	8.50404	0.0760554	0.0758672	0.0296966	0.0758672	1	Coq8a
657	ENSRNOG00000043348	6.66149	0.00985185	0.239158	1.2595	0.0817264	0.00224033	9.699	0.0839667	0.0817264	0.0350389	0.0817264	1	LOC103694169
658	ENSRNOG00000045860	6.61973	0.0100855	0.239158	0.438204	0.0272573	0.00195635	6.20527	0.0292136	0.0272573	0.0255652	0.0272573	1	U2af1
659	ENSRNOG00000045931	6.56149	0.0104209	0.239158	0.97351	0.063984	0.000916712	6.99352	0.0649007	0.063984	0.0247363	0.063984	1	Sik3
660	ENSRNOG00000045997	6.5637	0.010408	0.239158	2.10489	0.100929	0.0393975	3.37823	0.140326	0.100929	0.0873388	0.100929	1	Chst14
661	ENSRNOG00000046128	6.4222	0.0112702	0.239158	0.589713	0.0375176	0.00179653	6.33204	0.0393142	0.0375176	0.0250811	0.0375176	1	Gpr108
662	ENSRNOG00000046829	6.70438	0.00961763	0.239158	0.559776	0.0364317	0.000886713	6.72294	0.0373184	0.0364317	0.0244498	0.0364317	1	Kdr
663	ENSRNOG00000046912	6.65654	0.00987923	0.239158	1.68461	0.111737	0.000570557	7.10281	0.112307	0.111737	0.0249721	0.111737	1	Nr1d2
664	ENSRNOG00000046968	6.58943	0.0102586	0.239158	42.84	1.36661	1.48939	3.23902	2.856	1.36661	0.0937277	1.36661	1	Nol8
665	ENSRNOG00000049062	6.72325	0.00951641	0.239158	0.729443	0.0445418	0.00408777	5.80639	0.0486296	0.0445418	0.0281497	0.0445418	1	Trappc2b
666	ENSRNOG00000051404	6.58245	0.0102989	0.239158	4.32716	0.180063	0.108415	3.92903	0.288478	0.180063	0.0677407	0.180063	1	AABR07014242.1
667	ENSRNOG00000051408	6.49694	0.0108061	0.239158	0.744902	0.0492747	0.000385378	8.19775	0.0496601	0.0492747	0.0285246	0.0492747	1	Magt1
668	ENSRNOG00000053729	6.38942	0.0114803	0.239158	0.756369	0.0470619	0.00336276	5.67631	0.0504246	0.0470619	0.0294296	0.0470619	1	Tesk1
669	ENSRNOG00000055178	6.49404	0.0108236	0.239158	0.808424	0.0461812	0.00771371	4.87473	0.0538949	0.0461812	0.0424595	0.0461812	1	AABR07058124.4
670	ENSRNOG00000055340	6.51919	0.0106717	0.239158	1.57835	0.0996964	0.00552685	5.33313	0.105223	0.0996964	0.0337099	0.0996964	1	Ski
671	ENSRNOG00000055631	6.56894	0.0103773	0.239158	0.577477	0.035177	0.00332152	5.63268	0.0384985	0.035177	0.0299024	0.035177	1	Zfp280d
672	ENSRNOG00000057207	6.58245	0.0102989	0.239158	4.32716	0.180063	0.108415	3.92903	0.288478	0.180063	0.0677407	0.180063	1	AABR07014239.1
673	ENSRNOG00000057855	6.7566	0.00934013	0.239158	0.472247	0.0312954	0.0001877	8.57095	0.0314831	0.0312954	0.0299629	0.0312954	1	F5
674	ENSRNOG00000059056	6.67985	0.00975087	0.239158	3.03299	0.175277	0.0269217	5.45368	0.202199	0.175277	0.0320275	0.175277	1	AABR07048637.1
675	ENSRNOG00000059140	6.43048	0.0112178	0.239158	3.22112	0.180842	0.0338987	3.485	0.214741	0.180842	0.0829658	0.180842	1	Myo1g
676	ENSRNOG00000059400	6.66829	0.00981436	0.239158	64.0249	2.64346	1.62487	4.13718	4.26833	2.64346	0.0613555	2.64346	1	AABR07070796.1
677	ENSRNOG00000059810	6.66288	0.00984414	0.239158	0.970731	0.058528	0.00618738	5.09898	0.0647154	0.058528	0.0378614	0.058528	1	Txnrd3
678	ENSRNOG00000060356	6.47303	0.0109524	0.239158	2.75508	0.144958	0.0387136	3.3111	0.183672	0.144958	0.0903111	0.144958	1	Kif15
679	ENSRNOG00000060410	6.47847	0.0109189	0.239158	1.20686	0.079398	0.001059	6.93991	0.080457	0.079398	0.0246427	0.079398	1	Pcdh1
680	ENSRNOG00000060735	6.42298	0.0112653	0.239158	2.16349	0.130801	0.0134314	4.3695	0.144233	0.130801	0.0545994	0.130801	1	AABR07053136.1
681	ENSRNOG00000061414	6.39391	0.0114513	0.239158	1.84259	0.122633	0.000206526	8.47732	0.122839	0.122633	0.0295913	0.122633	1	Acot12
682	ENSRNOG00000061425	6.48833	0.0108585	0.239158	0.851408	0.0505823	0.00617829	5.20016	0.0567605	0.0505823	0.0359477	0.0505823	1	Cox14
683	ENSRNOG00000062108	6.55834	0.0104394	0.239158	0.560155	0.0353843	0.00195937	7.62908	0.0373437	0.0353843	0.0265464	0.0353843	1	Tomm5
684	ENSRNOG00000009567	6.37239	0.011591	0.239191	0.480577	0.029858	0.00218053	6.46588	0.0320385	0.029858	0.0247163	0.029858	1	Mrpl10
685	ENSRNOG00000036866	6.36581	0.011634	0.239729	0.904315	0.0568162	0.00347145	5.65762	0.0602876	0.0568162	0.0296297	0.0568162	1	Acer3
686	ENSRNOG00000005218	6.35016	0.0117371	0.240514	0.448683	0.0272683	0.00264391	5.97102	0.0299122	0.0272683	0.0268533	0.0272683	1	Sf3a1
687	ENSRNOG00000016122	6.34967	0.0117403	0.240514	4.31968	0.287645	0.000333775	8.09852	0.287979	0.287645	0.0281612	0.287645	1	Hmgcr
688	ENSRNOG00000019850	6.35225	0.0117233	0.240514	4.99406	0.167337	0.1656	3.2704	0.332937	0.167337	0.0922097	0.167337	1	Speg
689	ENSRNOG00000061270	6.35013	0.0117373	0.240514	0.379634	0.0228586	0.00245039	6.09227	0.025309	0.0228586	0.0261193	0.0261193	1	Git1
690	ENSRNOG00000009008	6.3388	0.0118125	0.240647	1.57695	0.0980553	0.0070747	5.2436	0.10513	0.0980553	0.0351779	0.0980553	1	Rab39a
691	ENSRNOG00000050071	6.34217	0.01179	0.240647	3.33353	0.150278	0.0719569	3.01953	0.222235	0.150278	0.105943	0.150278	1	Cdc45
692	ENSRNOG00000052264	6.33984	0.0118056	0.240647	3.28945	0.211429	0.00786769	7.33892	0.219297	0.211429	0.025632	0.211429	1	AABR07034393.1
693	ENSRNOG00000055023	6.33843	0.011815	0.240647	1.94911	0.0898545	0.0400859	3.73347	0.12994	0.0898545	0.0740288	0.0898545	1	AABR07006258.2
694	ENSRNOG00000050805	6.33028	0.0118694	0.241406	48.4107	1.8343	1.39308	2.0034	3.22738	1.8343	0.214127	1.8343	1	Tsc22d4
695	ENSRNOG00000005483	6.32016	0.0119373	0.242439	0.316193	0.0178944	0.00318517	5.74957	0.0210795	0.0178944	0.0286835	0.0286835	1	Rpap1
696	ENSRNOG00000001833	6.29087	0.0121361	0.243326	2.7583	0.179033	0.0048534	5.42139	0.183886	0.179033	0.0324424	0.179033	1	Mcm4
697	ENSRNOG00000005428	6.29691	0.0120948	0.243326	0.312932	0.0197873	0.00107488	6.83371	0.0208621	0.0197873	0.0245079	0.0245079	1	Ctbp1
698	ENSRNOG00000006004	6.3021	0.0120595	0.243326	0.650308	0.0413323	0.00202151	6.25705	0.0433538	0.0413323	0.0253505	0.0413323	1	Phc2
699	ENSRNOG00000009960	6.29224	0.0121268	0.243326	0.557399	0.0363909	0.000768997	7.17758	0.0371599	0.0363909	0.0251628	0.0363909	1	Puf60
700	ENSRNOG00000022934	6.30019	0.0120725	0.243326	15.0499	0.891777	0.11155	6.87887	1.00333	0.891777	0.0245565	0.891777	1	AABR07066818.1
701	ENSRNOG00000022975	6.30729	0.0120242	0.243326	1.93081	0.118886	0.00983476	4.72403	0.128721	0.118886	0.045656	0.118886	1	Nfam1
702	ENSRNOG00000046365	6.31021	0.0120045	0.243326	1.62248	0.103949	0.00421631	5.56566	0.108166	0.103949	0.0306659	0.103949	1	Oit3
703	ENSRNOG00000053635	6.29285	0.0121226	0.243326	3.61474	0.235329	0.00565318	5.18256	0.240982	0.235329	0.0362692	0.235329	1	Zkscan8
704	ENSRNOG00000059702	6.29578	0.0121026	0.243326	1.17145	0.0730997	0.00499675	5.22642	0.0780965	0.0730997	0.0354782	0.0730997	1	Tex9
705	ENSRNOG00000008604	6.28559	0.0121724	0.243371	0.401663	0.0259083	0.000869263	7.07493	0.0267776	0.0259083	0.0249067	0.0259083	1	Nsfl1c
706	ENSRNOG00000058677	6.28551	0.0121729	0.243371	0.560299	0.0338795	0.00347374	5.58651	0.0373532	0.0338795	0.0304238	0.0338795	1	Lsm8
707	ENSRNOG00000001982	6.27808	0.012224	0.24355	0.637899	0.03878	0.00374658	5.47309	0.0425266	0.03878	0.0317847	0.03878	1	Cblb
708	ENSRNOG00000004725	6.23333	0.0125368	0.24355	0.921407	0.0595328	0.00189435	6.28875	0.0614271	0.0595328	0.0252308	0.0595328	1	Cela1
709	ENSRNOG00000008392	6.23656	0.0125139	0.24355	0.397065	0.0255303	0.00094071	7.01241	0.026471	0.0255303	0.0247729	0.0255303	1	Sbf1
710	ENSRNOG00000013443	6.26248	0.0123322	0.24355	0.813318	0.0539208	0.000300437	8.13684	0.0542212	0.0539208	0.0283006	0.0539208	1	Tm9sf3
711	ENSRNOG00000014278	6.25707	0.0123699	0.24355	1.44067	0.0714421	0.0246023	3.85783	0.0960444	0.0714421	0.0699822	0.0714421	1	Zfp710
712	ENSRNOG00000014806	6.2446	0.0124573	0.24355	0.887656	0.0580866	0.00109045	7.21938	0.0591771	0.0580866	0.025278	0.0580866	1	Pnkd
713	ENSRNOG00000015859	6.23403	0.0125318	0.24355	0.878351	0.0583498	0.000206917	8.57723	0.0585567	0.0583498	0.0299881	0.0583498	1	Chdh
714	ENSRNOG00000016677	6.25134	0.01241	0.24355	0.354944	0.0201185	0.00354442	5.5701	0.023663	0.0201185	0.0306141	0.0306141	1	Csnk1g3
715	ENSRNOG00000017167	6.24061	0.0124853	0.24355	8.34854	0.503661	0.0529076	3.51749	0.556569	0.503661	0.0817095	0.503661	1	AABR07033851.1
716	ENSRNOG00000017310	6.24974	0.0124211	0.24355	1.68213	0.107769	0.00437301	5.50138	0.112142	0.107769	0.0314357	0.107769	1	Rnpc3
717	ENSRNOG00000017548	6.27097	0.0122732	0.24355	0.471413	0.0252535	0.00617406	5.11587	0.0314276	0.0252535	0.0375317	0.0375317	1	Fam53a
718	ENSRNOG00000017692	6.22985	0.0125614	0.24355	0.345025	0.0221019	0.000899778	6.9908	0.0230017	0.0221019	0.0247312	0.0247312	1	Ppp1r37
719	ENSRNOG00000017731	6.26449	0.0123181	0.24355	2.6648	0.133913	0.0437398	3.19811	0.177653	0.133913	0.0957837	0.133913	1	Agpat4
720	ENSRNOG00000018615	6.25759	0.0123662	0.24355	11.8123	0.536667	0.250822	1.49753	0.787488	0.536667	0.31707	0.536667	1	Cenph
721	ENSRNOG00000019552	6.26274	0.0123303	0.24355	0.778189	0.0450329	0.00684635	5.09299	0.0518792	0.0450329	0.0379792	0.0450329	1	Lsm7
722	ENSRNOG00000019812	6.23693	0.0125113	0.24355	0.687975	0.0446112	0.00125379	6.71568	0.045865	0.0446112	0.0244493	0.0446112	1	Nr1h2
723	ENSRNOG00000021166	6.23101	0.0125532	0.24355	1.76423	0.117226	0.000389888	7.83618	0.117616	0.117226	0.0272378	0.117226	1	Ecm1
724	ENSRNOG00000022143	6.25726	0.0123685	0.24355	0.87614	0.0474001	0.0110092	4.4315	0.0584093	0.0474001	0.0529	0.0529	1	Dusp23
725	ENSRNOG00000028548	6.25086	0.0124133	0.24355	0.514276	0.0342067	7.83338e-05	9.44389	0.034285	0.0342067	0.0337909	0.0342067	1	Ccl9
726	ENSRNOG00000032778	6.23396	0.0125323	0.24355	1.69674	0.0896178	0.0234984	3.82521	0.113116	0.0896178	0.0710251	0.0896178	1	Bub1
727	ENSRNOG00000038877	6.26833	0.0122915	0.24355	1.03859	0.0654555	0.00378379	5.60633	0.0692393	0.0654555	0.0301975	0.0654555	1	Btn2a2
728	ENSRNOG00000057662	6.26239	0.0123328	0.24355	3.47199	0.200579	0.0308876	5.3249	0.231466	0.200579	0.0338376	0.200579	1	AABR07058192.1
729	ENSRNOG00000009609	6.20184	0.0127617	0.245077	0.689104	0.0341233	0.0118169	5.25082	0.0459402	0.0341233	0.0350533	0.0350533	1	LOC299312
730	ENSRNOG00000012354	6.20242	0.0127576	0.245077	0.443268	0.0277893	0.00176191	6.11427	0.0295512	0.0277893	0.026002	0.0277893	1	Trim23
731	ENSRNOG00000016399	6.21546	0.0126639	0.245077	0.813837	0.0507541	0.00350168	5.70972	0.0542558	0.0507541	0.0290816	0.0507541	1	RGD1359127
732	ENSRNOG00000019810	6.20714	0.0127236	0.245077	1.55597	0.0879898	0.0157413	4.13023	0.103731	0.0879898	0.0615648	0.0879898	1	Des
733	ENSRNOG00000046996	6.20392	0.0127468	0.245077	0.602442	0.0348383	0.00532452	5.26668	0.0401628	0.0348383	0.0347835	0.0348383	1	Pea15
734	ENSRNOG00000051948	6.2126	0.0126845	0.245077	0.416025	0.0261545	0.00158057	6.53475	0.027735	0.0261545	0.0245844	0.0261545	1	Hcfc1
735	ENSRNOG00000058903	6.20939	0.0127074	0.245077	2.54868	0.157452	0.0124608	4.70419	0.169912	0.157452	0.0461027	0.157452	1	AABR07015112.1
736	ENSRNOG00000007064	6.19925	0.0127804	0.245103	0.376643	0.0208649	0.00424459	5.40642	0.0251095	0.0208649	0.0326438	0.0326438	1	Zfp746
737	ENSRNOG00000030127	6.19613	0.012803	0.245202	0.757574	0.0464135	0.00409137	5.47603	0.0505049	0.0464135	0.0317482	0.0464135	1	Eml2
738	ENSRNOG00000012414	6.18377	0.0128927	0.245869	1.45902	0.0957694	0.00149847	6.6316	0.0972678	0.0957694	0.0244752	0.0957694	1	Rhobtb3
739	ENSRNOG00000013641	6.18344	0.0128951	0.245869	0.747436	0.0327623	0.0170668	4.07999	0.0498291	0.0327623	0.0630891	0.0630891	1	Myo7a
740	ENSRNOG00000047014	6.18175	0.0129075	0.245869	1.41915	0.0870487	0.00756128	4.94899	0.09461	0.0870487	0.040911	0.0870487	1	Homer1
741	ENSRNOG00000055583	6.18217	0.0129044	0.245869	0.624973	0.039353	0.00231192	5.6846	0.0416649	0.039353	0.0293421	0.039353	1	Ttyh3
742	ENSRNOG00000007756	6.17022	0.0129918	0.246096	0.782446	0.0483173	0.00384572	5.60748	0.052163	0.0483173	0.0301844	0.0483173	1	Atg101
743	ENSRNOG00000021161	6.1731	0.0129707	0.246096	1.12971	0.0675334	0.00778094	5.07447	0.0753143	0.0675334	0.0383459	0.0675334	1	Fermt3
744	ENSRNOG00000042126	6.16822	0.0130066	0.246096	0.746711	0.0388161	0.0109647	4.76689	0.0497808	0.0388161	0.0447145	0.0447145	1	Lsm5
745	ENSRNOG00000051620	6.17232	0.0129764	0.246096	0.435104	0.0248047	0.0042022	5.43645	0.0290069	0.0248047	0.0322458	0.0322458	1	Tspan9
746	ENSRNOG00000057056	6.1711	0.0129854	0.246096	0.445574	0.0281512	0.00155379	6.61899	0.029705	0.0281512	0.0244844	0.0281512	1	AABR07015729.1
747	ENSRNOG00000003203	6.16041	0.0130641	0.246297	0.522712	0.0339602	0.000887215	7.04263	0.0348475	0.0339602	0.0248353	0.0339602	1	Hexim1
748	ENSRNOG00000017837	6.15736	0.0130866	0.246297	0.924725	0.0490766	0.0125717	4.41934	0.0616483	0.0490766	0.0532293	0.0532293	1	Znf48
749	ENSRNOG00000018781	6.15731	0.013087	0.246297	1.1116	0.056577	0.0175294	4.2446	0.0741065	0.056577	0.0581648	0.0581648	1	Map1s
750	ENSRNOG00000031406	6.16049	0.0130635	0.246297	0.622701	0.0387142	0.00279921	5.9555	0.0415134	0.0387142	0.0269585	0.0387142	1	Hps3
751	ENSRNOG00000000704	6.13763	0.0132334	0.246369	2.78316	0.160493	0.0250514	3.77232	0.185544	0.160493	0.0727424	0.160493	1	Cmklr1
752	ENSRNOG00000001692	6.13661	0.0132411	0.246369	14.2057	0.814236	0.132814	2.06268	0.947049	0.814236	0.204769	0.814236	1	Chaf1b
753	ENSRNOG00000012415	6.15011	0.0131404	0.246369	0.524507	0.0347618	0.000205348	8.51857	0.0349671	0.0347618	0.0297542	0.0347618	1	Mpc1
754	ENSRNOG00000016021	6.14667	0.0131659	0.246369	1.0735	0.0700729	0.0014937	6.43088	0.0715666	0.0700729	0.0247978	0.0700729	1	Lims2
755	ENSRNOG00000017558	6.13755	0.013234	0.246369	13.7502	0.913486	0.00319346	6.13629	0.91668	0.913486	0.0258892	0.913486	1	Tubb2a
756	ENSRNOG00000021392	6.14827	0.0131541	0.246369	0.42376	0.0263313	0.00191934	6.2603	0.0282507	0.0263313	0.0253378	0.0263313	1	Noc2l
757	ENSRNOG00000033299	6.14381	0.0131873	0.246369	0.622076	0.0414244	4.73347e-05	9.99549	0.0414717	0.0414244	0.0365665	0.0414244	1	Mt-atp8
758	ENSRNOG00000038375	6.1357	0.0132479	0.246369	0.567701	0.0364321	0.00141466	6.75336	0.0378468	0.0364321	0.0244566	0.0364321	1	AABR07026311.1
759	ENSRNOG00000056631	6.14743	0.0131603	0.246369	3.60333	0.165352	0.0748702	3.18761	0.240222	0.165352	0.096326	0.165352	1	AABR07038021.1
760	ENSRNOG00000024874	6.1276	0.0133088	0.24696	1.88911	0.106093	0.0198476	4.09732	0.12594	0.106093	0.0625616	0.106093	1	Prtfdc1
761	ENSRNOG00000058277	6.12681	0.0133147	0.24696	4.13403	0.267574	0.00802831	6.76407	0.275602	0.267574	0.0244607	0.267574	1	AC080157.1
762	ENSRNOG00000019244	6.12406	0.0133355	0.247021	0.97032	0.0553358	0.00935226	4.64979	0.064688	0.0553358	0.0473627	0.0553358	1	Mxra8
763	ENSRNOG00000010017	6.11444	0.0134082	0.248042	9.59354	0.628586	0.0109834	4.74781	0.639569	0.628586	0.0451295	0.628586	1	Wee1
764	ENSRNOG00000000476	6.04514	0.0139446	0.248178	0.655571	0.0389948	0.00470992	5.42483	0.0437048	0.0389948	0.032397	0.0389948	1	Zbtb22
765	ENSRNOG00000000940	6.08879	0.0136042	0.248178	0.603518	0.0364237	0.00381082	5.54921	0.0402345	0.0364237	0.0308596	0.0364237	1	Flt1
766	ENSRNOG00000002946	6.06614	0.0137798	0.248178	2.15211	0.1274	0.0160743	4.26386	0.143474	0.1274	0.0576039	0.1274	1	Socs3
767	ENSRNOG00000003890	6.06011	0.0138269	0.248178	0.517014	0.0332347	0.00123294	6.62326	0.0344676	0.0332347	0.0244811	0.0332347	1	Nap1l1
768	ENSRNOG00000004342	6.0731	0.0137256	0.248178	1.57886	0.104552	0.000705626	7.30936	0.105257	0.104552	0.0255424	0.104552	1	Ahr
769	ENSRNOG00000005575	6.10777	0.0134589	0.248178	2.03708	0.125345	0.0104611	4.62495	0.135806	0.125345	0.0479548	0.125345	1	Abi3
770	ENSRNOG00000008944	6.05387	0.0138759	0.248178	0.695161	0.0450728	0.00127123	6.63794	0.0463441	0.0450728	0.0244711	0.0450728	1	Ext2
771	ENSRNOG00000009334	6.06604	0.0137806	0.248178	18.5953	1.05542	0.184264	1.85016	1.23969	1.05542	0.240692	1.05542	1	Knstrn
772	ENSRNOG00000009470	6.08244	0.0136532	0.248178	0.880251	0.0578832	0.000800172	7.15357	0.0586834	0.0578832	0.0250993	0.0578832	1	Flnb
773	ENSRNOG00000010274	6.05439	0.0138718	0.248178	1.8227	0.116414	0.00509971	5.35099	0.121514	0.116414	0.0334383	0.116414	1	Smc4
774	ENSRNOG00000010572	6.09146	0.0135836	0.248178	1.72094	0.110822	0.00390725	5.59016	0.114729	0.110822	0.0303819	0.110822	1	Pus7
775	ENSRNOG00000010658	6.10232	0.0135004	0.248178	2.93683	0.195666	0.000122621	9.45563	0.195788	0.195666	0.033847	0.195666	1	Cth
776	ENSRNOG00000011146	6.09607	0.0135483	0.248178	0.637965	0.0372919	0.00523903	5.18895	0.042531	0.0372919	0.036152	0.0372919	1	Gyg1
777	ENSRNOG00000011815	6.08787	0.0136113	0.248178	5.72049	0.37934	0.00202608	6.39238	0.381366	0.37934	0.0248987	0.37934	1	Sgk1
778	ENSRNOG00000012638	6.04497	0.013946	0.248178	0.403743	0.0247236	0.00219255	6.03878	0.0269162	0.0247236	0.0264246	0.0264246	1	Ciao1
779	ENSRNOG00000013313	6.07317	0.0137251	0.248178	3.22773	0.211016	0.00416581	6.14996	0.215182	0.211016	0.0258214	0.211016	1	Nceh1
780	ENSRNOG00000013442	6.05048	0.0139025	0.248178	0.683038	0.0427878	0.002748	5.91929	0.0455358	0.0427878	0.0272181	0.0427878	1	Ciz1
781	ENSRNOG00000014205	6.07321	0.0137247	0.248178	4.16543	0.229621	0.0480743	3.27125	0.277696	0.229621	0.0921693	0.229621	1	Klf2
782	ENSRNOG00000014619	6.04558	0.0139411	0.248178	0.309428	0.0183731	0.0022554	6.13185	0.0206285	0.0183731	0.0259115	0.0259115	1	Dhx38
783	ENSRNOG00000015517	6.04312	0.0139606	0.248178	0.552534	0.0328671	0.00396851	5.87472	0.0368356	0.0328671	0.0275644	0.0328671	1	Zfp444
784	ENSRNOG00000016033	6.1	0.0135182	0.248178	1.99439	0.121425	0.0115341	4.97346	0.13296	0.121425	0.040403	0.121425	1	Endog
785	ENSRNOG00000018231	6.06837	0.0137624	0.248178	0.569413	0.0341168	0.00384407	5.51641	0.0379609	0.0341168	0.0312527	0.0341168	1	Nacc2
786	ENSRNOG00000019725	6.07658	0.0136986	0.248178	0.296639	0.0186029	0.00117305	6.74864	0.0197759	0.0186029	0.0244551	0.0244551	1	Actr1a
787	ENSRNOG00000023456	6.10171	0.0135051	0.248178	0.413612	0.0217186	0.0058555	5.12594	0.0275741	0.0217186	0.0373369	0.0373369	1	Rnf41
788	ENSRNOG00000028652	6.04867	0.0139168	0.248178	1.62759	0.0935212	0.0149848	4.27455	0.108506	0.0935212	0.0572939	0.0935212	1	Map10
789	ENSRNOG00000029597	6.10323	0.0134935	0.248178	1.64473	0.0906652	0.0189835	3.96946	0.109649	0.0906652	0.0664844	0.0906652	1	AABR07030544.1
790	ENSRNOG00000032258	6.05293	0.0138832	0.248178	0.871949	0.0557129	0.00241704	5.91885	0.0581299	0.0557129	0.0272214	0.0557129	1	Swt1
791	ENSRNOG00000047322	6.08585	0.0136269	0.248178	0.65324	0.0398885	0.00366082	6.16473	0.0435493	0.0398885	0.0257502	0.0398885	1	Crb3
792	ENSRNOG00000049552	6.06001	0.0138277	0.248178	1.26583	0.0517487	0.0326398	3.51922	0.0843885	0.0517487	0.0816435	0.0816435	1	AABR07030903.1
793	ENSRNOG00000050381	6.09875	0.0135277	0.248178	0.395058	0.022419	0.00391816	5.58791	0.0263372	0.022419	0.0304077	0.0304077	1	Dus3l
794	ENSRNOG00000058750	6.07852	0.0136836	0.248178	1.19737	0.0759918	0.00383267	5.81726	0.0798245	0.0759918	0.0280523	0.0759918	1	Vkorc1l1
795	ENSRNOG00000000633	6.03521	0.0140233	0.248827	5.21572	0.346234	0.00148074	6.46233	0.347715	0.346234	0.0247241	0.346234	1	Rhobtb1
796	ENSRNOG00000017208	6.03407	0.0140323	0.248827	11.504	0.535371	0.231562	1.47131	0.766933	0.535371	0.323731	0.535371	1	Cspg4
797	ENSRNOG00000004448	6.02556	0.0141001	0.249138	1.29096	0.0857883	0.000275603	8.08193	0.0860639	0.0857883	0.0281012	0.0857883	1	Acss3
798	ENSRNOG00000004921	6.02641	0.0140934	0.249138	2.77287	0.140013	0.0448448	3.24174	0.184858	0.140013	0.0935942	0.140013	1	Nusap1
799	ENSRNOG00000014761	6.02523	0.0141028	0.249138	31.9669	1.96836	0.162766	1.75657	2.13113	1.96836	0.258752	1.96836	1	Rasd2
800	ENSRNOG00000020161	6.02213	0.0141276	0.249263	0.57102	0.0349948	0.00307318	5.76456	0.038068	0.0349948	0.0285386	0.0349948	1	Zbtb7a
801	ENSRNOG00000000878	5.99354	0.0143583	0.251138	3.6794	0.218263	0.0270299	3.75603	0.245293	0.218263	0.0732791	0.218263	1	Slc44a4
802	ENSRNOG00000001086	5.99996	0.0143062	0.251138	2.32881	0.149568	0.0056864	5.26045	0.155254	0.149568	0.0348889	0.149568	1	Vps37b
803	ENSRNOG00000008897	6.00074	0.0142999	0.251138	0.394277	0.0245132	0.001772	6.39076	0.0262851	0.0245132	0.0249032	0.0249032	1	Gga1
804	ENSRNOG00000016690	5.99674	0.0143324	0.251138	11.2241	0.74701	0.00126045	7.33515	0.748271	0.74701	0.0256206	0.74701	1	Idi1
805	ENSRNOG00000018293	5.9954	0.0143432	0.251138	0.826339	0.0516907	0.00339851	5.73518	0.0550893	0.0516907	0.0288251	0.0516907	1	Strip1
806	ENSRNOG00000021170	6.00655	0.0142529	0.251138	1.0823	0.0632335	0.00891996	4.79675	0.0721534	0.0632335	0.0440782	0.0632335	1	Plekho1
807	ENSRNOG00000021555	6.00085	0.014299	0.251138	3.3541	0.135068	0.0885393	2.75008	0.223607	0.135068	0.125685	0.135068	1	Mis18a
808	ENSRNOG00000004730	5.97966	0.0144718	0.251222	0.869619	0.0376287	0.0203459	4.01968	0.0579746	0.0376287	0.064936	0.064936	1	Meis2
809	ENSRNOG00000005388	5.98908	0.0143947	0.251222	0.490197	0.0323896	0.000290166	8.06105	0.0326798	0.0323896	0.028026	0.0323896	1	Rassf3
810	ENSRNOG00000012934	5.98613	0.0144188	0.251222	0.427166	0.0268917	0.00158597	6.49012	0.0284777	0.0268917	0.0246654	0.0268917	1	Arhgef7
811	ENSRNOG00000024953	5.98096	0.0144612	0.251222	1.19146	0.0665451	0.0128855	4.45548	0.0794307	0.0665451	0.0522566	0.0665451	1	RGD1559441
812	ENSRNOG00000031138	5.98655	0.0144154	0.251222	3.66097	0.242432	0.00163285	6.5195	0.244065	0.242432	0.0246099	0.242432	1	Irgm
813	ENSRNOG00000056038	5.98004	0.0144687	0.251222	0.935007	0.0524769	0.00985686	5.05081	0.0623338	0.0524769	0.0388199	0.0524769	1	Ehbp1l1
814	ENSRNOG00000057774	5.97771	0.0144878	0.251222	0.316829	0.0199366	0.00118529	6.71989	0.0211219	0.0199366	0.0244496	0.0244496	1	RGD1560212
815	ENSRNOG00000005234	5.96591	0.014585	0.25124	0.728309	0.0456954	0.00285858	5.75382	0.0485539	0.0456954	0.0286421	0.0456954	1	Gxylt1
816	ENSRNOG00000010421	5.97039	0.014548	0.25124	1.97983	0.128105	0.00388331	5.6484	0.131989	0.128105	0.0297297	0.128105	1	Wdr91
817	ENSRNOG00000017854	5.96995	0.0145517	0.25124	2.11836	0.137538	0.00368527	5.65934	0.141224	0.137538	0.029611	0.137538	1	Ucp2
818	ENSRNOG00000017941	5.96979	0.014553	0.25124	0.41015	0.0265491	0.000794217	7.6928	0.0273433	0.0265491	0.0267557	0.0267557	1	Optn
819	ENSRNOG00000026898	5.96464	0.0145956	0.25124	13.2724	0.638692	0.246135	1.48244	0.884827	0.638692	0.320885	0.638692	1	Zbtb8b
820	ENSRNOG00000055647	5.96733	0.0145733	0.25124	0.459985	0.0285846	0.00208107	6.25977	0.0306657	0.0285846	0.0253399	0.0285846	1	Rbfa
821	ENSRNOG00000004440	5.93959	0.0148044	0.251765	7.26723	0.371892	0.11259	2.45782	0.484482	0.371892	0.153495	0.371892	1	Fignl1
822	ENSRNOG00000004837	5.94327	0.0147736	0.251765	0.633627	0.0386146	0.00362718	5.66747	0.0422418	0.0386146	0.0295238	0.0386146	1	Limd1
823	ENSRNOG00000010947	5.95656	0.0146626	0.251765	3.0634	0.203193	0.0010334	6.92703	0.204227	0.203193	0.0246227	0.203193	1	Mmp14
824	ENSRNOG00000011026	5.94544	0.0147554	0.251765	1.49406	0.0947823	0.00482138	5.35535	0.0996037	0.0947823	0.033373	0.0947823	1	Irf2bpl
825	ENSRNOG00000014059	5.95301	0.0146922	0.251765	3.40889	0.226025	0.0012346	6.73652	0.227259	0.226025	0.024452	0.226025	1	Odf2l
826	ENSRNOG00000015589	5.9487	0.0147282	0.251765	1.08651	0.0651347	0.00729909	4.95399	0.0724338	0.0651347	0.040807	0.0651347	1	Smyd5
827	ENSRNOG00000019075	5.94516	0.0147577	0.251765	1.21053	0.0779582	0.002744	6.07162	0.0807022	0.0779582	0.0262338	0.0779582	1	Stat5b
828	ENSRNOG00000029543	5.94183	0.0147856	0.251765	22.7413	1.50834	0.0077456	5.54922	1.51609	1.50834	0.0308595	1.50834	1	Cish
829	ENSRNOG00000033792	5.94893	0.0147263	0.251765	1.47858	0.089775	0.0087972	4.79045	0.0985722	0.089775	0.044211	0.089775	1	RGD1565622
830	ENSRNOG00000052541	5.94041	0.0147976	0.251765	16.3314	0.651033	0.437729	1.30869	1.08876	0.651033	0.368528	0.651033	1	LOC103690023
831	ENSRNOG00000039861	5.93497	0.0148433	0.252122	2.59789	0.124152	0.0490406	3.16979	0.173193	0.124152	0.0972607	0.124152	1	LOC690617
832	ENSRNOG00000025145	5.93223	0.0148664	0.25221	0.433623	0.0277578	0.00115044	6.62658	0.0289082	0.0277578	0.0244787	0.0277578	1	Rmdn1
833	ENSRNOG00000001409	5.92943	0.0148901	0.252291	0.533144	0.0348567	0.000686171	7.34972	0.0355429	0.0348567	0.0256649	0.0348567	1	Gnb2
834	ENSRNOG00000019367	5.92744	0.0149069	0.252291	0.943313	0.0515747	0.0113129	5.12365	0.0628875	0.0515747	0.0373811	0.0515747	1	Dclre1b
835	ENSRNOG00000049517	5.92462	0.0149308	0.252393	3.74566	0.2244	0.0253106	3.84563	0.249711	0.2244	0.070371	0.2244	1	Tnfaip3
836	ENSRNOG00000000262	5.91775	0.0149891	0.252839	1.67422	0.0926728	0.0189421	4.15893	0.111615	0.0926728	0.0607017	0.0926728	1	Zfp821
837	ENSRNOG00000005907	5.91729	0.014993	0.252839	3.33564	0.185373	0.0370032	3.60052	0.222376	0.185373	0.0786323	0.185373	1	Rad18
838	ENSRNOG00000015921	5.90726	0.0150786	0.25326	6.59955	0.328467	0.111503	2.42746	0.43997	0.328467	0.156826	0.328467	1	Esco2
839	ENSRNOG00000020603	5.90705	0.0150804	0.25326	2.11414	0.135333	0.00560975	5.50036	0.140942	0.135333	0.0314483	0.135333	1	Angptl6
840	ENSRNOG00000025702	5.90596	0.0150897	0.25326	0.597141	0.0347313	0.00507812	5.28114	0.0398094	0.0347313	0.0345418	0.0347313	1	Kdm2b
841	ENSRNOG00000062291	5.90962	0.0150584	0.25326	7.26362	0.241488	0.242753	2.13884	0.484241	0.241488	0.193441	0.241488	1	AABR07012058.2
842	ENSRNOG00000058663	5.90312	0.0151141	0.253367	0.786015	0.0492184	0.00318262	5.82548	0.052401	0.0492184	0.0279798	0.0492184	1	Suz12
843	ENSRNOG00000021463	5.89491	0.0151847	0.253647	5.22136	0.345663	0.00242728	6.24305	0.348091	0.345663	0.0254062	0.345663	1	Ppara
844	ENSRNOG00000027125	5.89564	0.0151784	0.253647	1.27007	0.0786584	0.00601323	5.09032	0.0846716	0.0786584	0.0380319	0.0786584	1	Mboat1
845	ENSRNOG00000046763	5.89662	0.0151699	0.253647	1.79454	0.115431	0.00420531	5.52942	0.119636	0.115431	0.0310958	0.115431	1	Adssl1
846	ENSRNOG00000001679	5.89083	0.0152199	0.253935	10.2415	0.493832	0.188937	1.73605	0.682768	0.493832	0.262911	0.493832	1	Gabrr3
847	ENSRNOG00000003546	5.88691	0.0152538	0.254175	1.68228	0.0892266	0.0229252	3.85122	0.112152	0.0892266	0.0701924	0.0892266	1	Tnfrsf12a
848	ENSRNOG00000013179	5.88501	0.0152703	0.254175	1.02477	0.0641477	0.00417052	5.61361	0.0683182	0.0641477	0.0301152	0.0641477	1	Tinagl1
849	ENSRNOG00000004823	5.87532	0.0153546	0.254779	1.23632	0.0768764	0.00554523	5.25599	0.0824216	0.0768764	0.0349648	0.0768764	1	Dock4
850	ENSRNOG00000014513	5.87213	0.0153824	0.254779	2.85859	0.134115	0.0564573	3.06542	0.190573	0.134115	0.103128	0.134115	1	Rexo5
851	ENSRNOG00000018450	5.86842	0.0154149	0.254779	6.33231	0.327528	0.094626	5.3714	0.422154	0.327528	0.033137	0.327528	1	LOC100911440
852	ENSRNOG00000020543	5.86944	0.015406	0.254779	0.942082	0.0598961	0.00290941	5.96313	0.0628055	0.0598961	0.0269064	0.0598961	1	Nosip
853	ENSRNOG00000048682	5.87602	0.0153484	0.254779	0.299403	0.0186027	0.00135744	6.70603	0.0199602	0.0186027	0.0244493	0.0244493	1	Zwint
854	ENSRNOG00000051480	5.86914	0.0154086	0.254779	0.268594	0.0169521	0.00095419	6.94489	0.0179063	0.0169521	0.0246507	0.0246507	1	Fxr1
855	ENSRNOG00000030888	5.85982	0.0154904	0.255727	0.486756	0.0310779	0.00137255	6.61838	0.0324504	0.0310779	0.0244849	0.0310779	1	Rela
856	ENSRNOG00000004255	5.84639	0.015609	0.256053	0.601229	0.038297	0.00178487	6.26132	0.0400819	0.038297	0.0253339	0.038297	1	Usf1
857	ENSRNOG00000012067	5.84583	0.015614	0.256053	6.32223	0.255532	0.16595	2.11276	0.421482	0.255532	0.197236	0.255532	1	Fam111a
858	ENSRNOG00000014658	5.84718	0.0156021	0.256053	4.00059	0.175925	0.0907806	2.67853	0.266706	0.175925	0.131828	0.175925	1	Zfp423
859	ENSRNOG00000015602	5.84547	0.0156172	0.256053	0.438559	0.0289839	0.000253329	8.35378	0.0292373	0.0289839	0.0291121	0.0291121	1	Cdh2
860	ENSRNOG00000016109	5.83915	0.0156734	0.256053	0.663019	0.0421792	0.00202207	6.15899	0.0442013	0.0421792	0.0257776	0.0421792	1	Neurl4
861	ENSRNOG00000026108	5.84065	0.0156601	0.256053	0.499995	0.0257227	0.00761026	4.8811	0.033333	0.0257227	0.0423266	0.0423266	1	Tcof1
862	ENSRNOG00000045952	5.84083	0.0156585	0.256053	0.65868	0.0426794	0.00123259	6.67425	0.043912	0.0426794	0.0244545	0.0426794	1	Ephb4
863	ENSRNOG00000047699	5.85399	0.0155418	0.256053	1.99258	0.127288	0.00555054	5.27043	0.132839	0.127288	0.0347203	0.127288	1	Snai2
864	ENSRNOG00000049203	5.8425	0.0156436	0.256053	0.370388	0.0175186	0.00717388	6.79951	0.0246925	0.0175186	0.0244804	0.0244804	1	Pex5
865	ENSRNOG00000009303	5.83376	0.0157215	0.256245	4.5568	0.219022	0.0847648	2.92242	0.303787	0.219022	0.112444	0.219022	1	Zwilch
866	ENSRNOG00000013720	5.83571	0.015704	0.256245	1.65336	0.10215	0.0080737	4.96622	0.110224	0.10215	0.0405529	0.10215	1	Aebp1
867	ENSRNOG00000008377	5.82936	0.0157608	0.256295	0.701525	0.046114	0.000654343	7.33911	0.0467683	0.046114	0.0256326	0.046114	1	Wdtc1
868	ENSRNOG00000043192	5.82961	0.0157586	0.256295	1.16036	0.0536565	0.0237009	3.81117	0.0773575	0.0536565	0.0714775	0.0714775	1	Hacd1
869	ENSRNOG00000024437	5.82511	0.015799	0.25662	0.525492	0.0336113	0.00142155	6.48424	0.0350328	0.0336113	0.0246773	0.0336113	1	Blcap
870	ENSRNOG00000018689	5.82272	0.0158205	0.256674	6.74582	0.439399	0.0103223	5.24144	0.449722	0.439399	0.0352153	0.439399	1	RGD1305464
871	ENSRNOG00000002520	5.80095	0.0160175	0.257005	3.41425	0.226773	0.000843487	7.15648	0.227617	0.226773	0.0251069	0.226773	1	Litaf
872	ENSRNOG00000003076	5.8063	0.0159688	0.257005	0.500116	0.0282219	0.00511921	5.39191	0.0333411	0.0282219	0.0328444	0.0328444	1	Rbms2
873	ENSRNOG00000006833	5.81524	0.0158879	0.257005	0.903321	0.059165	0.00105639	6.90512	0.0602214	0.059165	0.0245908	0.059165	1	Rb1cc1
874	ENSRNOG00000009149	5.79962	0.0160296	0.257005	0.44457	0.0256281	0.00400989	5.61117	0.029638	0.0256281	0.0301428	0.0301428	1	Jam3
875	ENSRNOG00000013456	5.8033	0.0159961	0.257005	0.629609	0.0366253	0.00534868	5.22283	0.041974	0.0366253	0.0355416	0.0366253	1	Ighmbp2
876	ENSRNOG00000019322	5.79835	0.0160412	0.257005	0.369732	0.0215323	0.00311647	5.82226	0.0246488	0.0215323	0.0280081	0.0280081	1	Notch1
877	ENSRNOG00000020505	5.80958	0.0159391	0.257005	1.20766	0.0585393	0.0219716	3.85311	0.0805109	0.0585393	0.0701324	0.0701324	1	Map4k1
878	ENSRNOG00000021087	5.81824	0.0158608	0.257005	9.84866	0.448413	0.208165	1.97778	0.656577	0.448413	0.218324	0.448413	1	Lgi4
879	ENSRNOG00000021440	5.81246	0.015913	0.257005	1.01833	0.0656012	0.00228772	6.15448	0.0678889	0.0656012	0.0257994	0.0656012	1	Pptc7
880	ENSRNOG00000025297	5.79863	0.0160387	0.257005	4.55581	0.10811	0.195611	1.95986	0.30372	0.10811	0.221317	0.221317	1	Gpr171
881	ENSRNOG00000032871	5.80212	0.0160069	0.257005	49.7086	3.30101	0.0128996	6.19908	3.31391	3.30101	0.0255925	3.30101	1	Mlc1
882	ENSRNOG00000001149	5.79202	0.0160991	0.257227	0.439988	0.0279627	0.00136982	6.60625	0.0293325	0.0279627	0.0244952	0.0279627	1	Pxn
883	ENSRNOG00000008802	5.79086	0.0161097	0.257227	0.540604	0.032599	0.00344122	5.89048	0.0360403	0.032599	0.0274387	0.032599	1	Dnajc11
884	ENSRNOG00000046560	5.79211	0.0160982	0.257227	1.90268	0.0949605	0.0318846	3.55011	0.126845	0.0949605	0.0804789	0.0949605	1	AC109096.1
885	ENSRNOG00000001123	5.77389	0.016266	0.258402	1.87385	0.115978	0.00894547	4.76822	0.124923	0.115978	0.0446858	0.115978	1	RGD1562310
886	ENSRNOG00000006244	5.77951	0.0162141	0.258402	0.762293	0.0435365	0.00728307	4.86746	0.0508195	0.0435365	0.0426107	0.0435365	1	Lztfl1
887	ENSRNOG00000011817	5.77671	0.0162399	0.258402	1.07699	0.0700292	0.00177028	6.3066	0.0717995	0.0700292	0.0251671	0.0700292	1	Rpl22l1
888	ENSRNOG00000018567	5.77293	0.0162749	0.258402	0.71313	0.0458606	0.0016814	6.3699	0.047542	0.0458606	0.0249632	0.0458606	1	Slc20a1
889	ENSRNOG00000053306	5.77578	0.0162485	0.258402	0.530246	0.0318424	0.00350738	5.63072	0.0353498	0.0318424	0.0299241	0.0318424	1	Washc1
890	ENSRNOG00000006858	5.76771	0.0163233	0.258465	0.276996	0.0166108	0.00185559	6.30454	0.0184664	0.0166108	0.0251743	0.0251743	1	Pyurf
891	ENSRNOG00000008830	5.76886	0.0163126	0.258465	0.485039	0.031197	0.00113896	6.74694	0.0323359	0.031197	0.0244546	0.031197	1	Nfe2l1
892	ENSRNOG00000051056	5.76659	0.0163337	0.258465	11.4402	0.744914	0.0177642	4.47022	0.762678	0.744914	0.0518652	0.744914	1	AABR07063279.1
893	ENSRNOG00000049814	5.76337	0.0163637	0.258649	1.11258	0.0674947	0.00667748	6.9941	0.0741722	0.0674947	0.0247374	0.0674947	1	Rbm39
894	ENSRNOG00000003837	5.75765	0.016417	0.25867	1.05799	0.068541	0.00199188	6.29298	0.0705329	0.068541	0.0252154	0.068541	1	Mif4gd
895	ENSRNOG00000011976	5.75762	0.0164173	0.25867	0.404882	0.0216908	0.0053013	5.14729	0.0269921	0.0216908	0.0369286	0.0369286	1	Nudt7
896	ENSRNOG00000060329	5.75733	0.01642	0.25867	2.50047	0.0822673	0.0844306	2.73155	0.166698	0.0822673	0.127238	0.127238	1	Emb
897	ENSRNOG00000018858	5.7449	0.0165366	0.260216	2.83582	0.106345	0.0827097	2.71823	0.189055	0.106345	0.128371	0.128371	1	Myct1
898	ENSRNOG00000005123	5.73712	0.01661	0.26108	0.460922	0.0285776	0.00215055	6.24144	0.0307281	0.0285776	0.0254127	0.0285776	1	Emc2
899	ENSRNOG00000001878	5.7315	0.0166633	0.261336	0.392675	0.0235426	0.0026357	5.89044	0.0261783	0.0235426	0.027439	0.027439	1	Klhl22
900	ENSRNOG00000030269	5.73342	0.016645	0.261336	7.81273	0.510962	0.00988694	5.10036	0.520849	0.510962	0.0378343	0.510962	1	Atp2b2
901	ENSRNOG00000020217	5.7206	0.016767	0.26209	0.744428	0.022426	0.0272026	3.73942	0.0496285	0.022426	0.0738301	0.0738301	1	Pagr1
902	ENSRNOG00000020676	5.72215	0.0167522	0.26209	1.38745	0.0826891	0.00980734	4.67876	0.0924964	0.0826891	0.0466854	0.0826891	1	Ppp1r14a
903	ENSRNOG00000045593	5.72135	0.0167599	0.26209	45.7495	1.73581	1.31415	1.16785	3.04997	1.73581	0.412647	1.73581	1	LOC103690064
904	ENSRNOG00000055015	5.71821	0.0167898	0.262155	3.41318	0.213846	0.0136997	5.59429	0.227546	0.213846	0.0303346	0.213846	1	AABR07015559.1
905	ENSRNOG00000001524	5.7021	0.0169446	0.262606	0.645435	0.0388807	0.00414825	5.5747	0.043029	0.0388807	0.0305605	0.0388807	1	Hat1
906	ENSRNOG00000001829	5.68146	0.0171451	0.262606	0.483809	0.0261216	0.00613235	7.04739	0.0322539	0.0261216	0.0248455	0.0261216	1	Ube2v2
907	ENSRNOG00000001926	5.70505	0.0169162	0.262606	9.47281	0.629191	0.00232937	6.29307	0.63152	0.629191	0.0252151	0.629191	1	Cldn1
908	ENSRNOG00000004415	5.68766	0.0170846	0.262606	0.928124	0.0584374	0.00343749	5.73426	0.0618749	0.0584374	0.0288342	0.0584374	1	Togaram1
909	ENSRNOG00000007541	5.69965	0.0169683	0.262606	2.1231	0.0968167	0.0447237	3.22246	0.14154	0.0968167	0.0945493	0.0968167	1	Fhl3
910	ENSRNOG00000008226	5.68138	0.0171459	0.262606	0.295661	0.0174318	0.00227895	6.06003	0.0197108	0.0174318	0.0262999	0.0262999	1	Zbtb8os
911	ENSRNOG00000009112	5.69395	0.0170235	0.262606	0.239816	0.0157611	0.000226711	8.47748	0.0159878	0.0157611	0.0295919	0.0295919	1	Pon2
912	ENSRNOG00000009789	5.68214	0.0171384	0.262606	1.8482	0.120347	0.00286709	5.99651	0.123214	0.120347	0.0266864	0.120347	1	Topbp1
913	ENSRNOG00000010265	5.689	0.0170716	0.262606	1.90439	0.0992273	0.027732	3.6747	0.126959	0.0992273	0.0760211	0.0992273	1	Ada
914	ENSRNOG00000018119	5.70137	0.0169517	0.262606	0.535011	0.0325708	0.0030966	6.02503	0.0356674	0.0325708	0.0265078	0.0325708	1	Dhx32
915	ENSRNOG00000021131	5.68059	0.0171536	0.262606	0.512869	0.0329523	0.00123901	6.71085	0.0341913	0.0329523	0.0244492	0.0329523	1	Mindy1
916	ENSRNOG00000021298	5.6997	0.0169678	0.262606	0.355244	0.0162192	0.00746375	4.9147	0.0236829	0.0162192	0.0416257	0.0416257	1	Dstyk
917	ENSRNOG00000047606	5.70687	0.0168987	0.262606	2.14547	0.111942	0.0310889	3.71513	0.143031	0.111942	0.0746441	0.111942	1	Bcl2a1
918	ENSRNOG00000048191	5.68668	0.0170941	0.262606	3.50152	0.140998	0.0924371	2.60116	0.233435	0.140998	0.138937	0.140998	1	RGD1565462
919	ENSRNOG00000051390	5.69012	0.0170607	0.262606	2.63811	0.167905	0.00796852	4.59733	0.175874	0.167905	0.0486252	0.167905	1	AABR07035064.1
920	ENSRNOG00000057986	5.69012	0.0170607	0.262606	2.63811	0.167905	0.00796852	4.59733	0.175874	0.167905	0.0486252	0.167905	1	AABR07034980.2
921	ENSRNOG00000059322	5.70462	0.0169203	0.262606	3.39029	0.222063	0.0039563	5.62817	0.226019	0.222063	0.0299524	0.222063	1	N4bp2l1
922	ENSRNOG00000060288	5.68201	0.0171398	0.262606	0.44774	0.0260426	0.00380673	6.50439	0.0298494	0.0260426	0.0246376	0.0260426	1	LOC100909481
923	ENSRNOG00000001710	5.66239	0.0173324	0.262978	0.446075	0.0285612	0.00117713	6.86526	0.0297383	0.0285612	0.0245405	0.0285612	1	Abcf3
924	ENSRNOG00000004681	5.66107	0.0173456	0.262978	0.467969	0.0300984	0.00109952	6.74994	0.0311979	0.0300984	0.0244555	0.0300984	1	Eny2
925	ENSRNOG00000021314	5.66868	0.0172704	0.262978	1.37016	0.0910828	0.000261509	8.20655	0.0913443	0.0910828	0.0285572	0.0910828	1	Fdft1
926	ENSRNOG00000021628	5.67474	0.0172109	0.262978	1.05935	0.0596203	0.0110034	4.55865	0.0706236	0.0596203	0.0495845	0.0596203	1	Wdr89
927	ENSRNOG00000038176	5.67408	0.0172174	0.262978	0.37025	0.0237169	0.000966466	6.91447	0.0246833	0.0237169	0.024604	0.024604	1	Ufm1
928	ENSRNOG00000039417	5.66404	0.0173162	0.262978	0.32765	0.0181214	0.00372196	5.6536	0.0218434	0.0181214	0.0296732	0.0296732	1	Dda1
929	ENSRNOG00000043102	5.6623	0.0173334	0.262978	1.81342	0.110659	0.0102358	4.64344	0.120895	0.110659	0.0475131	0.110659	1	Bahcc1
930	ENSRNOG00000055226	5.66221	0.0173342	0.262978	0.542443	0.0352811	0.000881833	6.98331	0.0361629	0.0352811	0.0247173	0.0352811	1	Dab2ip
931	ENSRNOG00000060146	5.6691	0.0172663	0.262978	0.670034	0.0356818	0.00898715	4.79676	0.0446689	0.0356818	0.0440781	0.0440781	1	Six5
932	ENSRNOG00000014311	5.65915	0.0173645	0.262983	1.4464	0.0769709	0.0194557	4.18726	0.0964266	0.0769709	0.0598558	0.0769709	1	Slc7a8
933	ENSRNOG00000012733	5.6566	0.0173898	0.263083	2.56448	0.167474	0.00349197	5.67251	0.170966	0.167474	0.02947	0.167474	1	Ankrd12
934	ENSRNOG00000002592	5.65272	0.0174283	0.263102	5.57411	0.252144	0.119463	2.22588	0.371607	0.252144	0.181396	0.252144	1	Rps6ka6
935	ENSRNOG00000009667	5.65421	0.0174135	0.263102	0.431171	0.025286	0.00345868	5.72039	0.0287447	0.025286	0.0289732	0.0289732	1	Mlst8
936	ENSRNOG00000001516	5.64958	0.0174595	0.263292	1.19188	0.0784957	0.000962772	6.89178	0.0794584	0.0784957	0.0245728	0.0784957	1	Rapgef4
937	ENSRNOG00000001483	5.64187	0.0175365	0.263709	0.656458	0.0408286	0.00293527	5.89707	0.0437639	0.0408286	0.0273871	0.0408286	1	Rcc1l
938	ENSRNOG00000009850	5.6405	0.0175502	0.263709	0.789736	0.0500707	0.00257837	5.95388	0.052649	0.0500707	0.0269697	0.0500707	1	St3gal4
939	ENSRNOG00000018906	5.63747	0.0175806	0.263709	1.39768	0.0868143	0.00636469	5.1496	0.093179	0.0868143	0.0368848	0.0868143	1	Ghdc
940	ENSRNOG00000043007	5.64284	0.0175268	0.263709	1.36331	0.0797173	0.01117	4.62465	0.0908872	0.0797173	0.0479619	0.0797173	1	Rcn3
941	ENSRNOG00000046439	5.63771	0.0175781	0.263709	0.566963	0.0331851	0.00461242	5.56951	0.0377976	0.0331851	0.0306209	0.0331851	1	Vps37c
942	ENSRNOG00000006588	5.63343	0.0176211	0.264036	3.14675	0.202481	0.00730202	5.00227	0.209783	0.202481	0.0398085	0.202481	1	Meox2
943	ENSRNOG00000027690	5.62892	0.0176665	0.264435	0.211442	0.0120195	0.00207662	6.93042	0.0140961	0.0120195	0.0246279	0.0246279	1	LOC108348260
944	ENSRNOG00000020179	5.62675	0.0176884	0.264483	0.611792	0.038414	0.00237217	6.05823	0.0407862	0.038414	0.0263103	0.038414	1	Nt5c2
945	ENSRNOG00000001852	5.61938	0.017763	0.26451	0.359047	0.0228363	0.00110022	6.86631	0.0239365	0.0228363	0.0245417	0.0245417	1	Ergic2
946	ENSRNOG00000001889	5.58633	0.0181012	0.26451	0.622628	0.0414433	6.52907e-05	9.6552	0.0415086	0.0414433	0.0348203	0.0414433	1	Comt
947	ENSRNOG00000003191	5.59658	0.0179955	0.26451	1.25228	0.0740236	0.00946159	4.74967	0.0834852	0.0740236	0.0450889	0.0740236	1	Bhlhb9
948	ENSRNOG00000004777	5.62408	0.0177154	0.26451	0.568369	0.0350307	0.00286057	5.78361	0.0378913	0.0350307	0.0283588	0.0350307	1	Esf1
949	ENSRNOG00000005809	5.57945	0.0181724	0.26451	1.59522	0.101472	0.00487573	5.30804	0.106348	0.101472	0.0341041	0.101472	1	Arhgdib
950	ENSRNOG00000008672	5.59392	0.0180229	0.26451	0.246363	0.0155971	0.000827115	7.05133	0.0164242	0.0155971	0.024854	0.024854	1	Chmp5
951	ENSRNOG00000008901	5.58168	0.0181493	0.26451	5.51695	0.221466	0.146331	2.12308	0.367797	0.221466	0.195725	0.221466	1	Coro2a
952	ENSRNOG00000008960	5.59945	0.0179661	0.26451	5.00814	0.174863	0.159013	2.12239	0.333876	0.174863	0.195824	0.195824	1	Fgf22
953	ENSRNOG00000009640	5.61565	0.0178008	0.26451	0.642171	0.0419905	0.000820943	7.12977	0.0428114	0.0419905	0.0250384	0.0419905	1	Psmf1
954	ENSRNOG00000010799	5.61007	0.0178576	0.26451	15.028	0.992698	0.00916698	5.00657	1.00187	0.992698	0.0397202	0.992698	1	Noct
955	ENSRNOG00000012357	5.58017	0.0181649	0.26451	0.358454	0.0221269	0.00177007	6.37074	0.0238969	0.0221269	0.0249607	0.0249607	1	Unc45a
956	ENSRNOG00000012543	5.60999	0.0178584	0.26451	6.9903	0.431959	0.0340615	3.69505	0.46602	0.431959	0.0753245	0.431959	1	Mcm3
957	ENSRNOG00000014197	5.61063	0.0178518	0.26451	1.26962	0.0767557	0.0078855	4.99772	0.0846412	0.0767557	0.0399021	0.0767557	1	Tmem51
958	ENSRNOG00000015157	5.62234	0.0177329	0.26451	1.60157	0.0774569	0.0293146	3.60012	0.106771	0.0774569	0.0786468	0.0786468	1	Smtnl2
959	ENSRNOG00000015279	5.60961	0.0178623	0.26451	1.97917	0.0347655	0.0971789	2.56889	0.131944	0.0347655	0.142052	0.142052	1	Vtcn1
960	ENSRNOG00000015967	5.58267	0.0181391	0.26451	1.20985	0.0752581	0.00539829	5.2393	0.0806564	0.0752581	0.0352525	0.0752581	1	Sh3bgrl3
961	ENSRNOG00000019522	5.58858	0.018078	0.26451	0.380646	0.0228225	0.00255391	6.0538	0.0253764	0.0228225	0.026336	0.026336	1	Narfl
962	ENSRNOG00000020315	5.60641	0.0178949	0.26451	0.375459	0.0215343	0.00349631	5.74992	0.0250306	0.0215343	0.02868	0.02868	1	Taf13
963	ENSRNOG00000020551	5.58047	0.0181618	0.26451	0.397872	0.0246202	0.00190461	6.23471	0.0265248	0.0246202	0.0254402	0.0254402	1	Bles03
964	ENSRNOG00000031930	5.59272	0.0180353	0.26451	0.929827	0.0486428	0.0133457	4.41737	0.0619885	0.0486428	0.0532828	0.0532828	1	Bin2
965	ENSRNOG00000032297	5.57896	0.0181775	0.26451	6.96551	0.463993	0.000373717	8.23029	0.464367	0.463993	0.0286455	0.463993	1	Msmo1
966	ENSRNOG00000032420	5.60259	0.017934	0.26451	27.2892	1.70132	0.117963	3.2033	1.81928	1.70132	0.0955181	1.70132	1	AC108595.1
967	ENSRNOG00000038933	5.60929	0.0178655	0.26451	0.734523	0.0487631	0.000205131	8.51444	0.0489682	0.0487631	0.0297378	0.0487631	1	Spcs3
968	ENSRNOG00000052664	5.59483	0.0180136	0.26451	0.333176	0.0216923	0.000519412	7.60122	0.0222117	0.0216923	0.0264559	0.0264559	1	Tnks2
969	ENSRNOG00000060568	5.59985	0.017962	0.26451	0.277719	0.0174499	0.00106472	6.75648	0.0185146	0.0174499	0.0244577	0.0244577	1	Ptpn21
970	ENSRNOG00000061715	5.58835	0.0180803	0.26451	36.3789	1.95471	0.47055	3.61694	2.42526	1.95471	0.0780438	1.95471	1	Pbsn
971	ENSRNOG00000008891	5.57596	0.0182086	0.264524	0.295588	0.0186093	0.00109653	6.84897	0.0197058	0.0186093	0.0245228	0.0245228	1	Ift20
972	ENSRNOG00000009370	5.57167	0.0182534	0.264524	0.618789	0.0274001	0.0138525	4.3137	0.0412526	0.0274001	0.0561703	0.0561703	1	Tbkbp1
973	ENSRNOG00000010653	5.57494	0.0182193	0.264524	0.608897	0.0374725	0.00312066	5.64244	0.0405932	0.0374725	0.0297949	0.0374725	1	Elmsan1
974	ENSRNOG00000051531	5.57272	0.0182424	0.264524	0.725915	0.0396187	0.00877561	4.78719	0.0483943	0.0396187	0.0442802	0.0442802	1	Ctu2
975	ENSRNOG00000015948	5.56711	0.018301	0.264942	3.70368	0.174965	0.071947	2.74174	0.246912	0.174965	0.126381	0.174965	1	Slc1a5
976	ENSRNOG00000031824	5.55308	0.0184482	0.266526	0.672452	0.0404244	0.00440568	5.44127	0.0448301	0.0404244	0.0321841	0.0404244	1	Slc44a2
977	ENSRNOG00000037500	5.55389	0.0184396	0.266526	0.592469	0.034707	0.00479097	5.37214	0.039498	0.034707	0.0331262	0.034707	1	Pus1
978	ENSRNOG00000056596	5.54724	0.0185098	0.26687	3.22973	0.215027	0.00028854	8.27395	0.215316	0.215027	0.028809	0.215027	1	Alas1
979	ENSRNOG00000059276	5.54786	0.0185033	0.26687	1.2144	0.0610999	0.0198601	3.97531	0.08096	0.0610999	0.0663036	0.0663036	1	LOC498265
980	ENSRNOG00000028017	5.54052	0.018581	0.267624	0.898212	0.0565215	0.00335934	5.7087	0.0598808	0.0565215	0.029092	0.0565215	1	Tmem109
981	ENSRNOG00000021525	5.53201	0.0186716	0.268426	1.12868	0.0682259	0.00701929	4.99519	0.0752452	0.0682259	0.0399541	0.0682259	1	Nbeal1
982	ENSRNOG00000039852	5.53125	0.0186798	0.268426	0.753554	0.0462735	0.00396339	5.5357	0.0502369	0.0462735	0.0310205	0.0462735	1	Cactin
983	ENSRNOG00000051860	5.52994	0.0186938	0.268426	0.818119	0.0540742	0.000467124	8.80797	0.0545413	0.0540742	0.0309366	0.0540742	1	AC114343.1
984	ENSRNOG00000021181	5.52731	0.0187219	0.268556	1.11422	0.0707767	0.00350485	5.64846	0.0742815	0.0707767	0.0297291	0.0707767	1	Sf3b4
985	ENSRNOG00000018101	5.52079	0.0187918	0.269286	2.93215	0.0724802	0.122996	2.56236	0.195476	0.0724802	0.142693	0.142693	1	Klc3
986	ENSRNOG00000000598	5.51813	0.0188204	0.269422	0.981287	0.0543554	0.0110637	4.55454	0.0654191	0.0543554	0.049688	0.0543554	1	Tube1
987	ENSRNOG00000001701	5.50532	0.0189587	0.269451	4.26028	0.129702	0.154316	2.2308	0.284019	0.129702	0.180742	0.180742	1	Cbr3
988	ENSRNOG00000002208	5.50673	0.0189434	0.269451	0.592028	0.0358557	0.00361285	5.63903	0.0394685	0.0358557	0.0298323	0.0358557	1	Shroom3
989	ENSRNOG00000017962	5.51287	0.018877	0.269451	0.587954	0.0314375	0.00775946	4.82018	0.039197	0.0314375	0.0435903	0.0435903	1	Serpinb6a
990	ENSRNOG00000019476	5.51136	0.0188934	0.269451	0.630267	0.0356959	0.00632189	5.03867	0.0420178	0.0356959	0.0390653	0.0390653	1	Agap1
991	ENSRNOG00000033056	5.5087	0.0189221	0.269451	4.81417	0.169818	0.151127	2.2277	0.320944	0.169818	0.181154	0.181154	1	AABR07055917.1
992	ENSRNOG00000033619	5.51403	0.0188645	0.269451	1.651	0.10996	0.000106132	9.14641	0.110066	0.10996	0.0324109	0.10996	1	Apof
993	ENSRNOG00000039730	5.5044	0.0189687	0.269451	0.493577	0.0307846	0.00212047	6.1614	0.0329051	0.0307846	0.0257661	0.0307846	1	Orai3
994	ENSRNOG00000056009	5.5038	0.0189752	0.269451	1.4345	0.085934	0.0096993	5.01366	0.0956333	0.085934	0.0395749	0.085934	1	Rab11fip5
995	ENSRNOG00000007775	5.49514	0.0190694	0.269526	0.366879	0.0241236	0.000335005	8.06039	0.0244586	0.0241236	0.0280236	0.0280236	1	Cmpk1
996	ENSRNOG00000008738	5.49593	0.0190608	0.269526	1.44454	0.0907009	0.00560201	5.15836	0.0963029	0.0907009	0.0367195	0.0907009	1	Tp53i11
997	ENSRNOG00000011507	5.49932	0.0190239	0.269526	0.547394	0.0324396	0.00405333	5.46999	0.036493	0.0324396	0.0318233	0.0324396	1	Pick1
998	ENSRNOG00000013982	5.49873	0.0190303	0.269526	9.6233	0.641443	0.00011071	9.37528	0.641553	0.641443	0.0334655	0.641443	1	Hsd17b2
999	ENSRNOG00000031053	5.49454	0.0190759	0.269526	0.720461	0.0478364	0.000194344	9.65965	0.0480307	0.0478364	0.0348424	0.0478364	1	Mt-nd4l
1000	ENSRNOG00000011927	5.49009	0.0191245	0.269943	1.80347	0.118173	0.00205831	6.14302	0.120231	0.118173	0.0258556	0.118173	1	Sdc3
1001	ENSRNOG00000001183	5.45234	0.0195422	0.270226	0.763252	0.049496	0.00138752	6.55975	0.0508835	0.049496	0.0245475	0.049496	1	Hnf1a
1002	ENSRNOG00000001632	5.46091	0.0194465	0.270226	0.764014	0.0493671	0.00156714	6.47936	0.0509342	0.0493671	0.0246874	0.0493671	1	Brwd1
1003	ENSRNOG00000002956	5.45819	0.0194768	0.270226	1.2066	0.0787946	0.00164562	6.41241	0.0804402	0.0787946	0.0248447	0.0787946	1	Stim2
1004	ENSRNOG00000004971	5.45834	0.0194752	0.270226	1.86617	0.118661	0.00575018	5.2833	0.124411	0.118661	0.0345062	0.118661	1	Txlng
1005	ENSRNOG00000007628	5.47276	0.0193151	0.270226	1.66428	0.0719915	0.0389603	3.4701	0.110952	0.0719915	0.0835527	0.0835527	1	Ptp4a3
1006	ENSRNOG00000007993	5.45744	0.0194852	0.270226	1.47077	0.0824079	0.0156433	4.19604	0.0980512	0.0824079	0.0595948	0.0824079	1	Sh3tc1
1007	ENSRNOG00000009993	5.45194	0.0195466	0.270226	0.815188	0.0479472	0.00639868	5.04023	0.0543459	0.0479472	0.0390337	0.0479472	1	Dcps
1008	ENSRNOG00000010872	5.47081	0.0193366	0.270226	1.85609	0.114805	0.00893414	4.81432	0.123739	0.114805	0.0437113	0.114805	1	Ckb
1009	ENSRNOG00000011800	5.46346	0.0194182	0.270226	2.30279	0.130871	0.0226483	3.83758	0.153519	0.130871	0.0706283	0.130871	1	F3
1010	ENSRNOG00000013520	5.46611	0.0193887	0.270226	0.916049	0.0594544	0.00161557	6.49188	0.0610699	0.0594544	0.0246619	0.0594544	1	Mat2a
1011	ENSRNOG00000016152	5.46724	0.0193762	0.270226	0.495731	0.032043	0.00100576	6.96155	0.0330487	0.032043	0.0246786	0.032043	1	Dek
1012	ENSRNOG00000016989	5.48007	0.0192345	0.270226	0.36875	0.0226577	0.00192562	6.26895	0.0245833	0.0226577	0.0253046	0.0253046	1	Dolk
1013	ENSRNOG00000019283	5.46362	0.0194164	0.270226	1.17058	0.0771399	0.000898799	7.1048	0.0780387	0.0771399	0.0249769	0.0771399	1	P2ry2
1014	ENSRNOG00000020271	5.45916	0.019466	0.270226	0.29351	0.0180337	0.0015336	6.56342	0.0195673	0.0180337	0.0245426	0.0245426	1	Tial1
1015	ENSRNOG00000020867	5.4743	0.0192981	0.270226	6.14389	0.19087	0.218722	1.94661	0.409592	0.19087	0.22356	0.22356	1	Numbl
1016	ENSRNOG00000021517	5.46171	0.0194376	0.270226	0.431334	0.0226158	0.00613979	5.22991	0.0287556	0.0226158	0.0354168	0.0354168	1	Tmem231
1017	ENSRNOG00000028176	5.47275	0.0193152	0.270226	0.699493	0.0450789	0.00155395	6.57168	0.0466329	0.0450789	0.0245321	0.0450789	1	Elmod2
1018	ENSRNOG00000028674	5.45206	0.0195453	0.270226	0.502375	0.0327577	0.000733995	7.27915	0.0334917	0.0327577	0.0254515	0.0327577	1	Fbxw5
1019	ENSRNOG00000047854	5.45615	0.0194996	0.270226	2.42834	0.151277	0.0106127	4.20758	0.16189	0.151277	0.0592531	0.151277	1	LOC108348072
1020	ENSRNOG00000051196	5.46025	0.0194538	0.270226	0.300521	0.0171792	0.00285549	5.92626	0.0200347	0.0171792	0.0271666	0.0271666	1	AABR07018038.1
1021	ENSRNOG00000061832	5.48383	0.0191931	0.270226	0.603506	0.0381168	0.00211689	6.31011	0.0402337	0.0381168	0.0251549	0.0381168	1	Slc35a3
1022	ENSRNOG00000053084	5.44475	0.0196272	0.271074	1.07363	0.0618892	0.00968636	4.66688	0.0715756	0.0618892	0.0469616	0.0618892	1	Fuz
1023	ENSRNOG00000005464	5.43823	0.0197006	0.271557	3.01993	0.198356	0.00297299	5.94328	0.201329	0.198356	0.0270439	0.198356	1	Lgalsl
1024	ENSRNOG00000005711	5.43924	0.0196892	0.271557	0.418935	0.0275861	0.000342926	7.94519	0.027929	0.0275861	0.027615	0.027615	1	Ptprd
1025	ENSRNOG00000052604	5.43548	0.0197317	0.271719	0.897188	0.0596818	0.000130742	9.06622	0.0598125	0.0596818	0.0320526	0.0596818	1	LOC100361907
1026	ENSRNOG00000002835	5.4206	0.0199005	0.27202	1.63654	0.107725	0.00137711	6.702	0.109102	0.107725	0.0244495	0.107725	1	Luc7l3
1027	ENSRNOG00000003889	5.42063	0.0199001	0.27202	0.419488	0.0270235	0.000942417	6.90494	0.0279659	0.0270235	0.0245906	0.0270235	1	Tbc1d15
1028	ENSRNOG00000004259	5.41541	0.0199597	0.27202	1.43373	0.0938533	0.00172896	6.34983	0.0955822	0.0938533	0.0250242	0.0938533	1	Dohh
1029	ENSRNOG00000014293	5.42136	0.0198918	0.27202	1.27384	0.0659293	0.0189937	4.00913	0.084923	0.0659293	0.0652605	0.0659293	1	Nkd1
1030	ENSRNOG00000016322	5.41759	0.0199348	0.27202	1.04037	0.054868	0.0144899	4.25701	0.0693579	0.054868	0.057803	0.057803	1	Camk2n1
1031	ENSRNOG00000019228	5.43116	0.0197806	0.27202	0.399373	0.0246565	0.00196837	6.24731	0.0266249	0.0246565	0.0253891	0.0253891	1	Pik3r2
1032	ENSRNOG00000020905	5.41705	0.019941	0.27202	0.495821	0.0316924	0.00136232	6.63269	0.0330547	0.0316924	0.0244745	0.0316924	1	Hdac5
1033	ENSRNOG00000023778	5.41526	0.0199614	0.27202	10.4303	0.691676	0.00367878	5.92064	0.695355	0.691676	0.027208	0.691676	1	Gcnt2
1034	ENSRNOG00000027229	5.42949	0.0197994	0.27202	1.09873	0.0711855	0.00206295	6.35383	0.0732484	0.0711855	0.0250118	0.0711855	1	Slc35d2
1035	ENSRNOG00000028630	5.41491	0.0199655	0.27202	4.73226	0.306942	0.0085418	4.91961	0.315484	0.306942	0.0415232	0.306942	1	Ksr2
1036	ENSRNOG00000054474	5.42047	0.019902	0.27202	4.67455	0.172175	0.139461	2.39256	0.311637	0.172175	0.16077	0.172175	1	Mastl
1037	ENSRNOG00000000780	5.40112	0.0201239	0.272176	0.359597	0.0219435	0.00202962	5.4615	0.0239731	0.0219435	0.0319294	0.0319294	1	Ppp1r11
1038	ENSRNOG00000004360	5.39364	0.0202103	0.272176	0.901331	0.0529303	0.00715836	4.97582	0.0600887	0.0529303	0.0403541	0.0529303	1	Gemin2
1039	ENSRNOG00000006033	5.39383	0.0202081	0.272176	2.53351	0.158856	0.0100446	4.87193	0.168901	0.158856	0.0425177	0.158856	1	Spon2
1040	ENSRNOG00000009990	5.3982	0.0201575	0.272176	0.734892	0.0480499	0.000942887	6.95819	0.0489928	0.0480499	0.0246728	0.0480499	1	Zranb2
1041	ENSRNOG00000011315	5.40708	0.0200552	0.272176	0.886297	0.0506364	0.0084501	5.32268	0.0590865	0.0506364	0.0338725	0.0506364	1	Med16
1042	ENSRNOG00000012613	5.41025	0.0200188	0.272176	0.333062	0.021949	0.000255134	8.42009	0.0222041	0.021949	0.0293678	0.0293678	1	F13b
1043	ENSRNOG00000019388	5.40107	0.0201244	0.272176	0.876583	0.0536118	0.00482707	5.36862	0.0584388	0.0536118	0.0331774	0.0536118	1	Egfl7
1044	ENSRNOG00000020667	5.39601	0.0201828	0.272176	0.983232	0.0630869	0.00246194	5.95872	0.0655488	0.0630869	0.0269363	0.0630869	1	Shisa5
1045	ENSRNOG00000023931	5.40797	0.020045	0.272176	1.94299	0.0318726	0.09766	2.46921	0.129533	0.0318726	0.152268	0.152268	1	Ggn
1046	ENSRNOG00000030321	5.41023	0.0200191	0.272176	6.39299	0.184484	0.241716	2.23521	0.4262	0.184484	0.180158	0.184484	1	LOC502176
1047	ENSRNOG00000030443	5.39214	0.0202276	0.272176	0.237612	0.014859	0.00098181	6.87254	0.0158408	0.014859	0.0245489	0.0245489	1	Rab9a
1048	ENSRNOG00000046774	5.39851	0.020154	0.272176	2.38348	0.139857	0.0190419	5.74148	0.158899	0.139857	0.0287627	0.139857	1	AABR07045307.1
1049	ENSRNOG00000049121	5.39975	0.0201396	0.272176	0.883844	0.0536981	0.00522482	5.27607	0.058923	0.0536981	0.034626	0.0536981	1	Bysl
1050	ENSRNOG00000001158	5.38511	0.0203093	0.273015	1.65348	0.100482	0.00975073	4.20703	0.110232	0.100482	0.0592695	0.100482	1	Abcg1
1051	ENSRNOG00000004281	5.37916	0.0203787	0.273318	0.297132	0.0186505	0.00115827	6.89238	0.0198088	0.0186505	0.0245736	0.0245736	1	Cobl
1052	ENSRNOG00000012021	5.37727	0.0204008	0.273318	0.267819	0.0148668	0.0029878	5.88342	0.0178546	0.0148668	0.0274945	0.0274945	1	Ctnnbl1
1053	ENSRNOG00000014482	5.37654	0.0204093	0.273318	0.688367	0.043268	0.00262309	5.99004	0.0458911	0.043268	0.0267281	0.043268	1	Slf2
1054	ENSRNOG00000058653	5.37827	0.0203891	0.273318	2.99996	0.179102	0.0208954	4.05831	0.199997	0.179102	0.0637512	0.179102	1	Tmem52b
1055	ENSRNOG00000001642	5.37396	0.0204395	0.273464	0.369884	0.0232635	0.0013954	6.54746	0.0246589	0.0232635	0.0245648	0.0245648	1	Tbc1d23
1056	ENSRNOG00000016183	5.36544	0.0205396	0.274023	0.789882	0.0437735	0.00888529	4.77693	0.0526588	0.0437735	0.0444987	0.0444987	1	Ipp
1057	ENSRNOG00000017078	5.3666	0.020526	0.274023	1.57466	0.0931756	0.0118015	4.51418	0.104977	0.0931756	0.0507168	0.0931756	1	Selenon
1058	ENSRNOG00000033234	5.367	0.0205213	0.274023	4.25414	0.155962	0.127648	2.21063	0.283609	0.155962	0.18344	0.18344	1	Ccrl2
1059	ENSRNOG00000019744	5.35947	0.02061	0.274444	0.595978	0.0383646	0.0013673	6.60437	0.0397319	0.0383646	0.0244969	0.0383646	1	AABR07032097.1
1060	ENSRNOG00000058898	5.35967	0.0206076	0.274444	0.416788	0.0276073	0.000178595	8.31227	0.0277859	0.0276073	0.0289538	0.0289538	1	Nedd4
1061	ENSRNOG00000000036	5.31623	0.0211277	0.274478	11.5675	0.738705	0.0324625	3.76595	0.771167	0.738705	0.0729518	0.738705	1	Klhdc8a
1062	ENSRNOG00000002511	5.30997	0.0212037	0.274478	1.64768	0.105469	0.00437617	5.3678	0.109845	0.105469	0.0331893	0.105469	1	Flt4
1063	ENSRNOG00000002749	5.34543	0.0207767	0.274478	0.42895	0.0280508	0.000545826	7.28367	0.0285967	0.0280508	0.025465	0.0280508	1	Spag9
1064	ENSRNOG00000002997	5.33968	0.0208453	0.274478	1.10275	0.0719418	0.00157487	6.45816	0.0735167	0.0719418	0.0247334	0.0719418	1	Slc9a3r2
1065	ENSRNOG00000003829	5.30556	0.0212575	0.274478	0.641828	0.0394676	0.00332093	5.70222	0.0427886	0.0394676	0.0291586	0.0394676	1	Ap3s1
1066	ENSRNOG00000003919	5.30692	0.0212408	0.274478	0.454754	0.0287184	0.00159852	6.4172	0.0303169	0.0287184	0.0248323	0.0287184	1	Rps6kb1
1067	ENSRNOG00000004735	5.30561	0.0212568	0.274478	0.618031	0.0383303	0.00287173	5.89685	0.0412021	0.0383303	0.0273888	0.0383303	1	Gzf1
1068	ENSRNOG00000005149	5.31321	0.0211643	0.274478	0.591467	0.0387996	0.000631495	7.35256	0.0394311	0.0387996	0.0256736	0.0387996	1	Sacm1l
1069	ENSRNOG00000005341	5.31873	0.0210973	0.274478	20.7827	1.38457	0.000942507	7.59058	1.38552	1.38457	0.0264215	1.38457	1	Upp2
1070	ENSRNOG00000005902	5.34272	0.020809	0.274478	5.29417	0.266756	0.0861889	3.00618	0.352945	0.266756	0.106791	0.266756	1	Ccdc34
1071	ENSRNOG00000006515	5.34506	0.0207811	0.274478	2.10873	0.0887555	0.0518262	3.6537	0.140582	0.0887555	0.0767487	0.0887555	1	Klhl15
1072	ENSRNOG00000008927	5.29998	0.0213257	0.274478	0.319429	0.0207321	0.000563208	7.53681	0.0212953	0.0207321	0.0262489	0.0262489	1	Hbp1
1073	ENSRNOG00000009113	5.3002	0.021323	0.274478	0.86557	0.052539	0.00516571	5.43524	0.0577047	0.052539	0.0322614	0.052539	1	Marcksl1
1074	ENSRNOG00000010896	5.33408	0.0209124	0.274478	1.87174	0.115729	0.00905324	4.74796	0.124783	0.115729	0.0451264	0.115729	1	Tprn
1075	ENSRNOG00000011461	5.35626	0.020648	0.274478	0.531756	0.0343758	0.00107457	6.78516	0.0354504	0.0343758	0.0244713	0.0343758	1	Ap3m1
1076	ENSRNOG00000011544	5.34706	0.0207572	0.274478	0.735997	0.0445796	0.00448683	5.51451	0.0490664	0.0445796	0.0312758	0.0445796	1	Zfp219
1077	ENSRNOG00000011891	5.31618	0.0211283	0.274478	0.429046	0.0273416	0.00126145	6.71819	0.028603	0.0273416	0.0244494	0.0273416	1	Atp6v1b2
[truncated: 13,038 more rows]

## Sheet: Study 2 Wald Test
	target_id	ext_gene	pval	qval	b	se_b	mean_obs	var_obs	tech_var	sigma_sq	smooth_sigma_sq	final_sigma_sq
[truncated: 32,883 more rows]

## Sheet: Study2 Likelihood Ratio Test
	target_id	ext_gene	pval	qval	test_stat	rss	degrees_free	mean_obs	var_obs	tech_var	sigma_sq	smooth_sigma_sq	final_sigma_sq
[truncated: 32,883 more rows]

[truncated: 2 more sheets: Study 3 Wald Test, Study3 Likelihood Ratio Test]
