# Supplementary material for: Network Modeling of Liver Metabolism to Predict Plasma Metabolite Changes During Short-Term Fasting in the Laboratory Rat
Source: Front Physiol. 2019 Mar 1;10:161. doi: 10.3389/fphys.2019.00161 (PMC6405515; doi:10.3389/fphys.2019.00161)
Supplement: DATA SHEET S1 — Rat genome-scale metabolic network reconstruction iRno in SBML format. [file Data_Sheet_1.ZIP]

Archive with 1 entries (1 files):
- Updated_iRno_sbml.xml
