# Supplementary material for: Network Modeling of Liver Metabolism to Predict Plasma Metabolite Changes During Short-Term Fasting in the Laboratory Rat
Source: Front Physiol. 2019 Mar 1;10:161. doi: 10.3389/fphys.2019.00161 (PMC6405515; doi:10.3389/fphys.2019.00161)
Supplement: DATA SHEET S2 — Computer code to analyze metabolomics data. [file Data_Sheet_2.ZIP]

Archive with 4 entries (4 files):
- MetaboliteDataAnalysis/PLASMA_metabolomicdata_analysis_bootstrap_multilevel.m
- MetaboliteDataAnalysis/VAND-0101-14VWBL CLIENT DATA TABLES AND STATS.xlsx
- MetaboliteDataAnalysis/VAND-0101-16MD CLIENT DATA TABLES AND STATS - PLASMA.XLSX
- MetaboliteDataAnalysis/VAND-0401-15 MDBL CLIENT DATA TABLES AND STATS-PLASMA.XLSX
