# Supplementary material for: Network Modeling of Liver Metabolism to Predict Plasma Metabolite Changes During Short-Term Fasting in the Laboratory Rat
Source: Front Physiol. 2019 Mar 1;10:161. doi: 10.3389/fphys.2019.00161 (PMC6405515; doi:10.3389/fphys.2019.00161)
Supplement: DATA SHEET S2 — Computer code to analyze metabolomics data. [file Data_Sheet_2.ZIP › MetaboliteDataAnalysis/PLASMA_metabolomicdata_analysis_bootstrap_multilevel.m]

% Script for analysis of PLASMA metabolomics data during fasting
% Written by: Kalyan C. Vinnakota, Ph.D. 
%             Biotechnology HPC Software Applications Institute
%             Frederick, MD 21702
% Tested under Matlab R2017b
% Matlab toolboxes required: 
% Statistics and Machine Learning Toolbox Version 11.2 (R2017b) 
%
%
% File dependencies:
% a) Excel files: 
%          1. 'VAND-0101-14VWBL CLIENT DATA TABLES AND STATS.xlsx'
%          2. 'VAND-0401-15 MDBL CLIENT DATA TABLES AND STATS-PLASMA.xlsx'
%          3. 'VAND-0101-16MD CLIENT DATA TABLES AND STATS - PLASMA.xlsx'

%% Clear workspace and close all figure windows
clear
close all

%% Read Excel files containing imputed metabolite profiling data 
file_name_STUDY1 = ...
    'VAND-0101-14VWBL CLIENT DATA TABLES AND STATS.xlsx';
file_name_STUDY3 = ...
    'VAND-0401-15 MDBL CLIENT DATA TABLES AND STATS-PLASMA.xlsx';
file_name_STUDY2 = ...
    'VAND-0101-16MD CLIENT DATA TABLES AND STATS - PLASMA.xlsx';
[NUM,TXT,RAW] = xlsread(file_name_STUDY1,'ImpData');
[NUMg,TXTg,RAWg] = xlsread(file_name_STUDY3,'ImpData');
[NUMc,TXTc,RAWc] = xlsread(file_name_STUDY2,'ImpData');
%% Study 1: read raw data and data identifiers/annotations

STUDY1_data_identifiers.BIOCHEMICAL = TXT(10:end,2);
STUDY1_data_identifiers.SUPERPATHWAY = TXT(10:end,3);
STUDY1_data_identifiers.SUBPATHWAY = TXT(10:end,4);
STUDY1_data_identifiers.KEGGID = TXT(10:end,12);
STUDY1_data_identifiers.HMDBID = TXT(10:end,13);

%% Study 3: read data and data identifiers/annotations

STUDY3_data_identifiers.BIOCHEMICAL = TXTg(8:end,2);
STUDY3_data_identifiers.SUPERPATHWAY = TXTg(8:end,3);
STUDY3_data_identifiers.SUBPATHWAY = TXTg(8:end,4);
STUDY3_data_identifiers.KEGGID = TXTg(8:end,12);
STUDY3_data_identifiers.HMDBID = TXTg(8:end,13);

%% Study 2: read data and data identifiers/annotations

STUDY2_data_identifiers.BIOCHEMICAL = TXTc(10:end,2);
STUDY2_data_identifiers.SUPERPATHWAY = TXTc(10:end,3);
STUDY2_data_identifiers.SUBPATHWAY = TXTc(10:end,4);
STUDY2_data_identifiers.KEGGID = TXTc(10:end,12);
STUDY2_data_identifiers.HMDBID = TXTc(10:end,13);

%% Assign imputed data to arrays

% STUDY1
colindex_v5h = 14:21;colindex_v10h = 22:29;
STUDY1_data.vehicle5h = NUM(9:end,colindex_v5h);
STUDY1_data.vehicle10h = NUM(9:end,colindex_v10h);
imputed_data1 = [STUDY1_data.vehicle5h,STUDY1_data.vehicle10h];

% STUDY3
colindex_v7h = 14:22;
colindex_v13h = 23:31;
STUDY3_data.vehicle7h = NUMg(7:end,colindex_v7h);
STUDY3_data.vehicle13h = NUMg(7:end,colindex_v13h);
imputed_data3 = [STUDY3_data.vehicle7h, STUDY3_data.vehicle13h];

% STUDY2
colindexc_v5h = 14:21;
colindexc_v10h = 22:29;
STUDY2_data.vehicle5h = NUMc(9:end,colindexc_v5h);
STUDY2_data.vehicle10h = NUMc(9:end,colindexc_v10h);
imputed_data2 = [STUDY2_data.vehicle5h, STUDY2_data.vehicle10h];

%% Identifiers and indices of all biochemicals detected in all studies

all_BIOCHEMICAL = union(union(STUDY1_data_identifiers.BIOCHEMICAL,...
    STUDY3_data_identifiers.BIOCHEMICAL),STUDY2_data_identifiers.BIOCHEMICAL);

[c_STUDY1_all, IA_STUDY1_all, IB_STUDY1_all] = ...
    intersect(all_BIOCHEMICAL,STUDY1_data_identifiers.BIOCHEMICAL);
[c_STUDY3_all, IA_STUDY3_all, IB_STUDY3_all] = ...
    intersect(all_BIOCHEMICAL,STUDY3_data_identifiers.BIOCHEMICAL);
[c_STUDY2_all, IA_STUDY2_all, IB_STUDY2_all] = ...
    intersect(all_BIOCHEMICAL,STUDY2_data_identifiers.BIOCHEMICAL);

all_SUPERPATHWAY = cell(length(all_BIOCHEMICAL),1);
all_SUPERPATHWAY(IA_STUDY1_all,:) = ...
    STUDY1_data_identifiers.SUPERPATHWAY(IB_STUDY1_all,:);
all_SUPERPATHWAY(IA_STUDY3_all,:) = ...
    STUDY3_data_identifiers.SUPERPATHWAY(IB_STUDY3_all,:);
all_SUPERPATHWAY(IA_STUDY2_all,:) = ...
    STUDY2_data_identifiers.SUPERPATHWAY(IB_STUDY2_all,:);

all_SUBPATHWAY = cell(length(all_BIOCHEMICAL),1);
all_SUBPATHWAY(IA_STUDY1_all,:) = ...
    STUDY1_data_identifiers.SUBPATHWAY(IB_STUDY1_all,:);
all_SUBPATHWAY(IA_STUDY3_all,:) = ...
    STUDY3_data_identifiers.SUBPATHWAY(IB_STUDY3_all,:);
all_SUBPATHWAY(IA_STUDY2_all,:) = ...
    STUDY2_data_identifiers.SUBPATHWAY(IB_STUDY2_all,:);

all_KEGGID = cell(length(all_BIOCHEMICAL),1);
all_KEGGID(IA_STUDY1_all,:) = STUDY1_data_identifiers.KEGGID(IB_STUDY1_all,:);
all_KEGGID(IA_STUDY3_all,:) = STUDY3_data_identifiers.KEGGID(IB_STUDY3_all,:);
all_KEGGID(IA_STUDY2_all,:) = STUDY2_data_identifiers.KEGGID(IB_STUDY2_all,:);


%% Non-parametric bootstrapping to estimate mean fold changes > 1 or < 1
% Generate six independent random number streams
[s1,s2,s3,s4,s5,s6] = RandStream.create('mrg32k3a','NumStreams',6);
% Specify number of biological replicates at each time point in each study
n_STUDY1=8;n_STUDY3=9;n_STUDY2=8;
% Specify number of boostrap samples
nboot = 1e5;
% Compute boostrapped fold-change values by random sampling with 
% replacement: n_boot x n_[STUDY1 or STUDY3 or STUDY2]
FC_STUDY1_bootsam = ...
    datasample(s1,imputed_data1(:,9:16),n_STUDY1*nboot,2,'Replace',true)./...
    datasample(s2,imputed_data1(:,1:8),n_STUDY1*nboot,2,'Replace',true);
FC_STUDY3_bootsam = ...
    datasample(s4,imputed_data3(:,10:18),n_STUDY3*nboot,2,'Replace',true)./...
    datasample(s3,imputed_data3(:,1:9),n_STUDY3*nboot,2,'Replace',true);
FC_STUDY2_bootsam = ...
    datasample(s6,imputed_data2(:,9:16),n_STUDY2*nboot,2,'Replace',true)./...
    datasample(s5,imputed_data2(:,1:8),n_STUDY2*nboot,2,'Replace',true);

% Initialize an n_boot x (n_STUDY1+n_STUDY3+n_STUDY2) matrix of NaNs for pooling
% bootstrapped fold-change values across studies
pooled_FC_all_boot = NaN*ones(length(all_BIOCHEMICAL),nboot);
for i = 1:length(all_BIOCHEMICAL)
    pooled_FC = NaN(nboot,(n_STUDY1+n_STUDY3+n_STUDY2));
    if ismember(i,IA_STUDY1_all)
        pooled_FC(:,(1:n_STUDY1)) = reshape(...
            FC_STUDY1_bootsam(IB_STUDY1_all(IA_STUDY1_all==i),:),nboot,n_STUDY1);
    end
    if ismember(i,IA_STUDY3_all)
        pooled_FC(:,(n_STUDY1+1):(n_STUDY1+n_STUDY3)) = reshape(...
            FC_STUDY3_bootsam(IB_STUDY3_all(IA_STUDY3_all==i),:),nboot,n_STUDY3);
    end
    if ismember(i,IA_STUDY2_all)
        pooled_FC(:,(n_STUDY1+n_STUDY3+1):(n_STUDY1+n_STUDY3+n_STUDY2)) = reshape(...
            FC_STUDY2_bootsam(IB_STUDY2_all(IA_STUDY2_all==i),:),nboot,n_STUDY2);
    end
    pooled_FC_all_boot(i,:) = nanmean(pooled_FC,2);
end

%%  Computing mean, median, P values for differences, 99% CI  
mean_pooled_FC_all_boot = mean(pooled_FC_all_boot,2);
median_pooled_FC_all_boot = median(pooled_FC_all_boot,2);

for i = 1:size(mean_pooled_FC_all_boot)
    if (mean_pooled_FC_all_boot(i)>=1)
        p_all_boot(i) = ...
            sum(pooled_FC_all_boot(i,~isnan(pooled_FC_all_boot(i,:)))<1)/...
            sum(~isnan(pooled_FC_all_boot(i,:))); %#ok<SAGROW>
    else
        p_all_boot(i) = ...
            sum(pooled_FC_all_boot(i,~isnan(pooled_FC_all_boot(i,:)))>=1)/...
            sum(~isnan(pooled_FC_all_boot(i,:))); %#ok<SAGROW>
    end
end
p_all_boot(p_all_boot==0)=1/nboot;
% Compute 99% confidence intervals by identifying 0.5 and 99.5 percentiles
% for each biochemical's bootstrapped distribution of mean fold change
CI_pooled_FC_boot01 = prctile(pooled_FC_all_boot,[0.5 100-0.5],2);

% Identify significantly elevated or depressed biochemicals by testing whether
% the computed confidence interval for the mean fold change of each
% biochemical contains the value 1

% Test whether the metabolites are elevated
CI_test_up01 = (sum((CI_pooled_FC_boot01<=1),2)==0);
% Test whether the metabolites are reduced
CI_test_down01 = (sum((CI_pooled_FC_boot01>=1),2)==0);
% Elements of H_allb01 are 1 for a significant change and 0 otherwise
H_allb01 = CI_test_up01+CI_test_down01;

% Construct a table of statistical significance, superpathway, subpathway,
% biochemical, mean fold change, confidence interval for the mean, p value
% for the mean fold change being different from 1, KEDD ID of the
% biochemical

T_allb01=table(H_allb01,all_SUPERPATHWAY,all_SUBPATHWAY,...
    all_BIOCHEMICAL,mean_pooled_FC_all_boot,median_pooled_FC_all_boot,...
    CI_pooled_FC_boot01(:,1),CI_pooled_FC_boot01(:,2),p_all_boot',all_KEGGID);
% Sort rows of T_allb01 in acending order of values in columns 
% starting from the left-most column
T_all_sortedb01 = sortrows(T_allb01)
column_headings = {'H','Superpathway','Subpathway','Metabolite',...
    'Mean fold-change','Median fold-change','Lowerbound 99% CI',...
    'Upper bound 99% CI', 'Estimated p value', 'Metabolite KEGG id'};
% Write results to a .xlsx file
xlswrite('MetaboliteChangesP01.xlsx',[column_headings;table2cell(T_all_sortedb01)])

%% Does the vehicle affect metabolite fold changes common to all three studies?

% obtain metabolite list common to all three studies
P_common = intersect(STUDY1_data_identifiers.BIOCHEMICAL,...
    intersect(STUDY3_data_identifiers.BIOCHEMICAL,STUDY2_data_identifiers.BIOCHEMICAL));

% obtain indices of common metabolites in 
[Pc_STUDY1, IAc_STUDY1, IBc_STUDY1] = intersect(P_common, STUDY1_data_identifiers.BIOCHEMICAL);

[Pc_STUDY3, IAc_STUDY3, IBc_STUDY3] = intersect(P_common, STUDY3_data_identifiers.BIOCHEMICAL);

[Pc_STUDY2, IAc_STUDY2, IBc_STUDY2] = intersect(P_common, STUDY2_data_identifiers.BIOCHEMICAL);

% Obtain 99% confidence intervals of P_common in each of the bootstrapped
% foldchange data sets

Yc_STUDY1 = prctile(FC_STUDY1_bootsam(IBc_STUDY1,:),[0.5 99.5],2);

Yc_STUDY3 = prctile(FC_STUDY3_bootsam(IBc_STUDY3,:),[0.5 99.5],2);

Yc_STUDY2 = prctile(FC_STUDY2_bootsam(IBc_STUDY2,:),[0.5 99.5],2);

% Are any 99% confidence intervals different between Yc_STUDY1, Yc_STUDY3, and Yc_STUDY2?
% Test whether any of the fold change values for hte 420 common metabolites
% are different between the studies
disp(['There are ',num2str(length(P_common)),' metabolites common to all three studies'])
disp('Due to differences in vehicles between the three studies:')

% STUDY1 vs STUDY3
if(sum(abs(sum((([Yc_STUDY1(:,1) Yc_STUDY1(:,1)]-Yc_STUDY3))./...
    abs(([Yc_STUDY1(:,1) Yc_STUDY1(:,1)]-Yc_STUDY3)) + ...
    (([Yc_STUDY1(:,2) Yc_STUDY1(:,2)]-Yc_STUDY3))./...
    abs(([Yc_STUDY1(:,2) Yc_STUDY1(:,2)]-Yc_STUDY3)),2))<4)==length(P_common))
    disp('STUDY1 study metabolites are not different from STUDY3 study')
else
    disp('The following metabolites are different between STUDY1 and STUDY3 studies:')
    disp(P_common(abs(sum((([Yc_STUDY1(:,1) Yc_STUDY1(:,1)]-Yc_STUDY3))./...
    abs(([Yc_STUDY1(:,1) Yc_STUDY1(:,1)]-Yc_STUDY3)) + ...
    (([Yc_STUDY1(:,2) Yc_STUDY1(:,2)]-Yc_STUDY3))./...
    abs(([Yc_STUDY1(:,2) Yc_STUDY1(:,2)]-Yc_STUDY3)),2))==4))
end
% STUDY1 vs STUDY2

if(sum(abs(sum((([Yc_STUDY1(:,1) Yc_STUDY1(:,1)]-Yc_STUDY2))./...
        abs(([Yc_STUDY1(:,1) Yc_STUDY1(:,1)]-Yc_STUDY2)) + ...
        (([Yc_STUDY1(:,2) Yc_STUDY1(:,2)]-Yc_STUDY2))./...
        abs(([Yc_STUDY1(:,2) Yc_STUDY1(:,2)]-Yc_STUDY2)),2))<4)==length(P_common))
    disp('STUDY1 study metabolites are not different from STUDY2 study')
else
    disp('The following metabolites are different between STUDY1 and STUDY2 studies:')
    disp(P_common(abs(sum((([Yc_STUDY1(:,1) Yc_STUDY1(:,1)]-Yc_STUDY2))./...
        abs(([Yc_STUDY1(:,1) Yc_STUDY1(:,1)]-Yc_STUDY2)) + ...
        (([Yc_STUDY1(:,2) Yc_STUDY1(:,2)]-Yc_STUDY2))./...
        abs(([Yc_STUDY1(:,2) Yc_STUDY1(:,2)]-Yc_STUDY2)),2))==4))
end

% STUDY3 vs STUDY2
if(sum(abs(sum((([Yc_STUDY3(:,1) Yc_STUDY3(:,1)]-Yc_STUDY2))./...
        abs(([Yc_STUDY3(:,1) Yc_STUDY3(:,1)]-Yc_STUDY2)) + ...
        (([Yc_STUDY3(:,2) Yc_STUDY3(:,2)]-Yc_STUDY2))./...
        abs(([Yc_STUDY3(:,2) Yc_STUDY3(:,2)]-Yc_STUDY2)),2))<4)==length(P_common))
    disp('STUDY3 study metabolites are not different from STUDY2 study')
else
    disp('The following metabolites are different between STUDY3 and STUDY2 studies:')
    disp(P_common(abs(sum((([Yc_STUDY3(:,1) Yc_STUDY3(:,1)]-Yc_STUDY2))./...
        abs(([Yc_STUDY3(:,1) Yc_STUDY3(:,1)]-Yc_STUDY2)) + ...
        (([Yc_STUDY3(:,2) Yc_STUDY3(:,2)]-Yc_STUDY2))./...
        abs(([Yc_STUDY3(:,2) Yc_STUDY3(:,2)]-Yc_STUDY2)),2))==4))
end
