# Supplementary material for: Network Modeling of Liver Metabolism to Predict Plasma Metabolite Changes During Short-Term Fasting in the Laboratory Rat
Source: Front Physiol. 2019 Mar 1;10:161. doi: 10.3389/fphys.2019.00161 (PMC6405515; doi:10.3389/fphys.2019.00161)
Supplement: DATA SHEET S2 — Computer code to analyze metabolomics data. [file Data_Sheet_2.ZIP › MetaboliteDataAnalysis/VAND-0101-14VWBL CLIENT DATA TABLES AND STATS.xlsx]

## Sheet: ImpData
												SAMPLE NAME	VAND-01340	VAND-01341	VAND-01342	VAND-01343	VAND-01344	VAND-01345	VAND-01346	VAND-01347	VAND-01356	VAND-01357	VAND-01358	VAND-01359	VAND-01360	VAND-01361	VAND-01362	VAND-01363
												CLIENT IDENTIFIER	2420	2422	2425	2441	2447	2450	2455	2461	2413	2417	2432	2434	2436	2451	2453	2458
												SAMPLE ID	2532959	2532962	2532932	2532940	2532941	2532934	2532950	2532929	2532960	2532949	2532942	2532961	2532931	2532944	2532951	2532953
												PARENT SAMPLE ID	2437176	2437177	2437178	2437179	2437180	2437181	2437182	2437183	2437192	2437193	2437194	2437195	2437196	2437197	2437198	2437199
												ANIMAL NUMBER	2420	2422	2425	2441	2447	2450	2455	2461	2413	2417	2432	2434	2436	2451	2453	2458
												GROUP	5h-Vehicle	5h-Vehicle	5h-Vehicle	5h-Vehicle	5h-Vehicle	5h-Vehicle	5h-Vehicle	5h-Vehicle	10h-Vehicle	10h-Vehicle	10h-Vehicle	10h-Vehicle	10h-Vehicle	10h-Vehicle	10h-Vehicle	10h-Vehicle
												TIMEPOINT	5h	5h	5h	5h	5h	5h	5h	5h	10h	10h	10h	10h	10h	10h	10h	10h
												TREATMENT	Vehicle	Vehicle	Vehicle	Vehicle	Vehicle	Vehicle	Vehicle	Vehicle	Vehicle	Vehicle	Vehicle	Vehicle	Vehicle	Vehicle	Vehicle	Vehicle
PATHWAY SORTORDER	BIOCHEMICAL	SUPER PATHWAY	SUB PATHWAY	COMP ID	PLATFORM	CHEMICAL ID	RI	MASS	CAS	PUBCHEM	KEGG	Group HMDB	Vehicle_5h	Vehicle_5h	Vehicle_5h	Vehicle_5h	Vehicle_5h	Vehicle_5h	Vehicle_5h	Vehicle_5h	Vehicle_10h	Vehicle_10h	Vehicle_10h	Vehicle_10h	Vehicle_10h	Vehicle_10h	Vehicle_10h	Vehicle_10h
1702	1-(1-enyl-oleoyl)-GPE (P-18:1)*	Lipid	Lysoplasmalogen	44621	LC/MS Neg	100005372	6250	462.299					124410	153811	68528	62897	62897	62897	126132	62897	977580	151498	62897	99764	62897	62897	62897	123320
1690	1-(1-enyl-palmitoyl)-2-arachidonoyl-GPC (P-16:0/20:4)*	Lipid	Plasmalogen	52689	LC/MS Pos Late	100009014	2154	766.575					9035109	5099254	4689840	7450839	9737106	6044710	18253416	9066639	5986192	6388119	5031733	7552434	7764441	6832073	8508213	7597420
1684	1-(1-enyl-palmitoyl)-2-arachidonoyl-GPE (P-16:0/20:4)*	Lipid	Plasmalogen	52673	LC/MS Pos Late	100009002	2270	724.528					4338706	3548778	3881928	3.99894e+06	4675227	2690276	4102873	3622387	5292148	3001890	2857043	3460516	3256956	3221371	3665678	3156892
1691	1-(1-enyl-palmitoyl)-2-linoleoyl-GPC (P-16:0/18:2)*	Lipid	Plasmalogen	52682	LC/MS Pos Late	100009009	2226	742.575					1789914	972529	995395	1470119	2113766	1126137	1883779	2223792	980830	1179310	684563	1407137	1380251	1170271	1421667	1647280
1681	1-(1-enyl-palmitoyl)-2-linoleoyl-GPE (P-16:0/18:2)*	Lipid	Plasmalogen	52677	LC/MS Pos Late	100009069	2351	700.528					447184	343059	295371	443156	354104	119166	116301	305563	307951	250675	116301	384916	269792	116301	337592	382883
1686	1-(1-enyl-palmitoyl)-2-oleoyl-GPC (P-16:0/18:1)*	Lipid	Plasmalogen	52478	LC/MS Pos Late	100009007	2443	744.59					1.40421e+06	986487	679724	1173549	1793225	949707	2205426	1908537	819168	862167	570731	1039942	1.19226e+06	839773	1257903	1105928
1680	1-(1-enyl-palmitoyl)-2-oleoyl-GPE (P-16:0/18:1)*	Lipid	Plasmalogen	52477	LC/MS Pos Late	100009005	2600	702.543					481909	409557	992831	673615	675667	607670	162826	1533515	341160	162826	404154	162826	1.03323e+06	297529	311368	543746
1682	1-(1-enyl-palmitoyl)-2-palmitoyl-GPC (P-16:0/16:0)*	Lipid	Plasmalogen	52716	LC/MS Pos Late	100009162	2454	718.575		11146967			2294883	1810944	1409695	2207470	2799397	1641336	3712774	3230909	1543602	1722738	1289407	1900156	2038167	1768074	2188127	2336597
1699	1-(1-enyl-palmitoyl)-GPC (P-16:0)*	Lipid	Lysoplasmalogen	52474	LC/MS Pos Late	100002875	1547	480.345		10917802			4462746	3809729	3114296	3872977	4091429	2.8831e+06	5390919	3858307	2855493	2251632	2.87012e+06	2964994	2.93736e+06	2486948	2542524	2561741
1700	1-(1-enyl-palmitoyl)-GPE (P-16:0)*	Lipid	Lysoplasmalogen	39270	LC/MS Pos Late	100003000	1558	438.298					1094600	926712	861740	1017971	984382	694244	734201	1138394	997742	604762	936977	713304	765114	776320	671512	731602
1694	1-(1-enyl-stearoyl)-2-arachidonoyl-GPE (P-18:0/20:4)*	Lipid	Plasmalogen	52475	LC/MS Pos Late	100008999	2511	752.559		9547058		HMDB05779	5450249	4334367	5409289	5571699	5569123	3036950	4745342	4748226	7676623	3568152	4119617	3930920	4474937	4247239	4346774	4914872
1695	1-(1-enyl-stearoyl)-2-docosahexaenoyl-GPC (P-18:0/22:6)*	Lipid	Plasmalogen	52704	LC/MS Pos Late	100009015	2235	818.606					1201545	652519	841318	1185253	1705631	860252	1398923	1358536	936836	682203	827059	914800	920246	902055	1229247	956970
1689	1-(1-enyl-stearoyl)-2-linoleoyl-GPE (P-18:0/18:2)*	Lipid	Plasmalogen	52748	LC/MS Pos Late	100009225	2633	728.559					735727	526371	865235	1049226	690007	253667	253667	654389	684242	366850	461744	401759	565079	253667	253667	567313
1688	1-(1-enyl-stearoyl)-2-oleoyl-GPE (P-18:0/18:1)	Lipid	Plasmalogen	52614	LC/MS Pos Late	100008919	2950	730.575	144371-68-6				363763	138467	627444	534353	403204	317119	106923	1136669	158632	243597	106923	106923	753878	106923	106923	470705
1704	1-(1-enyl-stearoyl)-GPE (P-18:0)*	Lipid	Lysoplasmalogen	39271	LC/MS Neg	100003001	6500	464.315					415854	825036	307111	995149	389503	217659	550713	476031	1394730	572250	320216	343509	334882	469738	278755	460251
3606	1-(3-aminopropyl)-2-pyrrolidone	Xenobiotics	Chemical	40506	LC/MS Pos Early	100003263	2420	143.118	7663-77-6	82111			4781298	4123811	5076258	1782190	4189561	4756306	12861998	2228210	8238725	4324873	3775696	5018861	1503993	4380984	2641301	1996566
3718	1,2,3-benzenetriol sulfate (2)	Xenobiotics	Chemical	48762	LC/MS Neg	100006374	1709	204.981					1291076	1291076	1291076	1291076	1291076	1291076	1291076	1291076	1291076	1291076	1291076	1291076	1291076	1291076	1291076	1291076
1530	1,2-dilinoleoyl-GPC (18:2/18:2)	Lipid	Phospholipid Metabolism	52603	LC/MS Pos Late	100008903	2006	782.569	998-06-1	5288075			129825632	120325384	108871960	118757040	106091064	58967044	29786420	52162140	40423768	48542496	78366688	35432436	75888400	59280276	49869608	68228176
1471	1,2-dipalmitoyl-GPC (16:0/16:0)	Lipid	Phospholipid Metabolism	19130	LC/MS Pos Late	100000657	2365	734.569	63-89-8	452110		HMDB00564	62530316	74110960	53386728	63810736	69850872	46093096	68480504	61431004	64886744	46590764	48736728	47138912	55740648	54381848	54712152	57292744
1533	1,2-distearoyl-GPC (18:0/18:0)	Lipid	Phospholipid Metabolism	19132	LC/MS Pos Late	100000660	3066	790.632	816-94-4	94190			8996472	5629455	7.05871e+06	8976786	11078370	6.83689e+06	4854858	4988771	5492188	5384956	7004489	6935833	5471163	2755232	7.52127e+06	6399663
818	1,5-anhydroglucitol (1,5-AG)	Carbohydrate	Glycolysis, Gluconeogenesis, and Pyruvate Metabolism	20675	LC/MS Neg	100000580	802	163.061	154-58-5	64960	C07326	HMDB02712	17151336	12684759	19935360	4939840	10407343	23700214	17038674	33241996	11761358	19765640	12667961	9580227	26596290	9864092	15901082	18138528
1047	10-heptadecenoate (17:1n7)	Lipid	Long Chain Fatty Acid	33971	LC/MS Neg	100001278	5555	267.233	29743-97-3	5312435		HMDB60038	31870158	50910248	44942916	54260412	30032298	32895844	80717032	131675096	74306576	35501980	23933108	41423332	54430952	36102352	33545678	113464808
1057	10-nonadecenoate (19:1n9)	Lipid	Long Chain Fatty Acid	33972	LC/MS Neg	100001277	5780	295.264	73033-09-7	5312513		HMDB13622	13714244	19181304	15485299	27953896	14266513	12963309	37429920	45893120	36697912	15279725	10746741	17551324	23054266	17360072	16983112	47115916
1889	11-dehydrocorticosterone	Lipid	Steroid	39779	LC/MS Pos Late	100002781	892	345.206	72-23-1				54643	54643	54643	54643	54643	54643	85004	54643	84484	192595	54643	54643	54643	54643	54643	54643
1330	12,13-DiHOME	Lipid	Fatty Acid, Dihydroxy	38395	LC/MS Neg	62	5137	313.238	263399-35-5	10236635	C14829	HMDB04705	842766	625527	930582	1226115	1192721	227102	1184805	2462175	1507118	148614	961167	956410	257478	955233	1000798	919916
1317	13-HODE + 9-HODE	Lipid	Fatty Acid, Monohydroxy	37752	LC/MS Neg	100002196	5275	295.228		43013			9657233	5978631	9390385	8235503	7180247	4879557	1876161	18243268	4059411	3164953	5014372	3942813	8131237	5729479	5310717	13890154
1142	13-methylmyristate	Lipid	Fatty Acid, Branched	38293	LC/MS Neg	100002344	5499	241.217	2485-71-4	151014			6.78765e+06	7818737	8.23169e+06	14438996	7274353	7281000	14115981	24491184	12141882	6165655	5094491	5496983	12052378	7.86499e+06	6562462	14068802
1145	15-methylpalmitate	Lipid	Fatty Acid, Branched	38768	LC/MS Neg	100002945	5695	269.249		17903417			30871408	22775260	31684804	39963768	18777574	21438152	61067820	68558560	52176968	27936276	17876360	25241836	40300624	23653936	24698384	48509116
1311	16-hydroxypalmitate	Lipid	Fatty Acid, Monohydroxy	39609	LC/MS Neg	100002953	5236.2	271.228	506-13-8	10466	C18218	HMDB06294	703299	856519	1361469	1497733	1602712	844377	2167007	4039469	1482153	1302829	1310573	1036345	2132284	1263880	1587563	1143097
1148	17-methylstearate	Lipid	Fatty Acid, Branched	38296	LC/MS Neg	100002356	5993	297.28	2724-59-6	3083779			5467164	5.26257e+06	6037164	11360545	6554747	5.49229e+06	18070236	23111330	16738126	7597363	4536878	7.56493e+06	11962440	10602531	9037946	12180271
1662	1-arachidonoyl-GPA (20:4)	Lipid	Lysolipid	46325	LC/MS Neg	100004442	5499	457.236	799268-65-8				262495	569930	300138	884510	250774	343152	409525	577000	741708	399523	373084	276654	270212	323690	342083	587236
1604	1-arachidonoyl-GPC (20:4)*	Lipid	Lysolipid	33228	LC/MS Pos Late	100001551	1460	544.34			C05208	HMDB10395	608948672	748384128	490410048	733343424	816192128	578257024	495136896	565563520	486669568	399177088	590811584	468464256	500749568	470077824	440741344	434284192
1630	1-arachidonoyl-GPE (20:4)*	Lipid	Lysolipid	35186	LC/MS Pos Late	100001571	1450	502.293		42607465		HMDB11517	9475849	11802109	10650265	10362579	7795048	7542071	12994354	26210384	7030183	7256480	8807696	7550162	8331160	8559613	8170692	13028187
1651	1-arachidonoyl-GPI (20:4)*	Lipid	Lysolipid	34214	LC/MS Neg	100001654	5482	619.289				HMDB61690	4281603	6.61726e+06	3936265	11050472	5353195	3.90702e+06	7208890	22433258	5668146	5660817	6.28213e+06	3882242	6.32308e+06	4988854	4337335	8711700
1726	1-arachidonylglycerol (20:4)	Lipid	Monoacylglycerol	34397	LC/MS Neg	100001433	6450	303.233	35474-99-8	5282281	C13857	HMDB11572	2598120	2092054	2317819	4325358	3361104	2123722	3446994	6055405	916353	580990	1546510	3305628	3153424	2360262	1742425	10162802
1733	1-dihomo-linolenylglycerol (20:3)	Lipid	Monoacylglycerol	48341	LC/MS Neg	100006121	6220	305.249					575562	1072817	813611	1252581	528876	484098	258029	779158	380446	108712	339874	626682	643530	467746	261923	1390831
1731	1-docosahexaenoylglycerol (22:6)	Lipid	Monoacylglycerol	35153	LC/MS Neg	100001481	6150	309.222				HMDB11587	1858616	3056563	2107781	2790567	1769478	1718434	1200911	1870151	1030199	587962	1136878	1439605	1558564	1211908	803143	3727442
2994	1H-quinolin-2-one	Xenobiotics	Food Component/Plant	40464	LC/MS Pos Early	100002385	2680	146.06	59-31-4	6038	C06415		32487140	29120848	34115596	19656748	33823624	21563304	885470	801602	26247888	32201504	43860640	24763184	39577936	37374104	33586324	34111460
1614	1-lignoceroyl-GPC (24:0)	Lipid	Lysolipid	49617	LC/MS Pos Late	100002873	1907	608.465	325171-59-3				4031895	3.66838e+06	3257729	3678851	4692037	2097058	3275394	3132908	3230921	2528598	2664205	2829747	2853122	3128972	2645280	2974660
1725	1-linolenoylglycerol (18:3)	Lipid	Monoacylglycerol	34393	LC/MS Neg	100001435	6214	277.217		53480978		HMDB11569	3778570	4590780	3432399	2923606	1139707	2233684	488800	1167922	651320	322649	777562	3498272	2157215	1621477	903660	5976484
1594	1-linolenoyl-GPC (18:3)*	Lipid	Lysolipid	45951	LC/MS Pos Late	100005350	1422	518.324					8480410	12359737	8092859	8911037	8401076	6082957	2536425	12958013	3890184	4265650	6770130	4060942	6595043	5.38173e+06	3674306	5465167
1534	1-linoleoyl-2-arachidonoyl-GPC (18:2/20:4)*	Lipid	Phospholipid Metabolism	52710	LC/MS Pos Late	100009131	1969	806.569					82708248	107745936	64957936	85079344	112827112	63347900	48037852	44708036	48836568	44425092	68546096	44490480	64751296	52244552	51022544	55544628
1723	1-linoleoylglycerol (18:2)	Lipid	Monoacylglycerol	27447	LC/MS Neg	100001040	6477	279.233	2277-28-3	5283469			124896144	167108096	134667936	105413928	50293008	101347560	53959904	66807940	25523064	9747332	24117530	245240368	96394400	72544936	37007208	414693792
1677	1-linoleoyl-GPA (18:2)*	Lipid	Lysolipid	52690	LC/MS Neg	100009082	5483	433.236				HMDB07856	385614	715318	549710	1121508	358487	490601	422116	701225	787278	648714	525813	311980	285112	417266	447576	675594
1592	1-linoleoyl-GPC (18:2)	Lipid	Lysolipid	34419	LC/MS Pos Late	100001395	1465	520.34		11988421	C04100	HMDB10386	1361726464	1506907136	1228398464	1491446528	1421032064	930173568	614563008	1127760640	803548160	859310400	1097444480	807658176	1102463360	894543104	783990656	908413632
1626	1-linoleoyl-GPE (18:2)*	Lipid	Lysolipid	36600	LC/MS Pos Late	100001570	1482	478.293		52925130		HMDB11507	15449232	16966984	17943930	16485789	11273700	9361545	9463047	20803706	6376726	9065535	13328903	8026873	10838613	10024014	7693749	16323119
1647	1-linoleoyl-GPI (18:2)*	Lipid	Lysolipid	36594	LC/MS Neg	100001778	5494	595.289					740345	1053925	653656	2002410	661160	432952	521391	3948739	658661	690677	829675	545301	861235	831237	554102	1262933
2599	1-methyladenine	Nucleotide	Purine Metabolism, Adenine containing	1527	LC/MS Pos Early	54	2133	150.077	5142-22-3	78821	C02216	HMDB11599	658420	444650	514986	355754	505848	537670	82717	682646	566811	504985	432066	325436	504725	454418	479235	641161
396	1-methylguanidine	Amino Acid	Guanidino and Acetamido Metabolism	48114	LC/MS Pos Early	100000715	2149	74.0713	22661-87-6	10111	C02294	HMDB01522	1519072	133655	569899	225479	592361	133655	133655	764032	656500	1.03083e+06	321866	537200	869966	390951	659289	1471632
57	1-methylhistidine	Amino Acid	Histidine Metabolism	30460	LC/MS Pos Early	100001051	2755	170.092	332-80-9	92105	C01152	HMDB00001	276938016	234128608	217096112	324588096	314076160	322013984	654426816	346795296	422793216	435584000	293208096	361696608	337068480	427419840	371544832	304363552
73	1-methylimidazoleacetate	Amino Acid	Histidine Metabolism	32350	LC/MS Pos Early	100001208	2064	141.066	2625-49-2	75810	C05828	HMDB02820	6475630	9791835	7.14383e+06	4410106	2710445	3030301	1049432	5611618	1776659	4993936	10112998	2.83828e+06	4765687	2423937	2574325	6366660
2728	1-methylnicotinamide	Cofactors and Vitamins	Nicotinate and Nicotinamide Metabolism	27665	LC/MS Pos Early	55	1940	137.071	1005-24-9	10129985	C02918	HMDB00699	1177830	15895836	1058114	34286720	12595507	2794452	824589	6620231	2865461	7294384	2485176	3458187	21958452	3274053	19392872	3495383
1712	1-myristoylglycerol (14:0)	Lipid	Monoacylglycerol	35625	LC/MS Neg	100001618	6353.3	227.202	75685-84-6	79050	C01885	HMDB11561	10156835	10300964	6889950	5251818	1781846	2398869	1683644	2362726	1098035	1124271	1.43684e+06	3.96903e+06	5316192	2094299	1504646	13255952
1745	1-oleoyl-2-linoleoyl-glycerol (18:1/18:2)	Lipid	Diacylglycerol	46798	LC/MS Pos Late	100002989	3115	636.556	106292-55-1				10865108	13069122	10591017	6966705	6346004	7647252	418633	384005	2158261	1284142	6.68475e+06	2915682	3477698	2512060	2069560	1.73503e+06
1482	1-oleoyl-2-linoleoyl-GPC (18:1/18:2)*	Lipid	Phospholipid Metabolism	52453	LC/MS Pos Late	100008981	2165	784.585					243664352	366337408	218075632	229993760	278868960	151357680	101251376	160634320	167300160	160559984	189503648	127056840	246915904	179390064	143240272	179307776
1531	1-oleoyl-2-linoleoyl-GPE (18:1/18:2)*	Lipid	Phospholipid Metabolism	52687	LC/MS Pos Late	100009078	2270	742.538		9546753		HMDB05349	3.44568e+06	5995322	3.58278e+06	2658045	2345644	1528596	667838	419973	1382374	950238	1988070	786392	1678568	1110499	1027701	1328325
1746	1-oleoyl-3-linoleoyl-glycerol (18:1/18:2)	Lipid	Diacylglycerol	46799	LC/MS Pos Late	100002990	3223	636.556	104346-53-4				11576788	378008	378008	378008	3728000	378008	378008	378008	378008	1290311	378008	3031430	3689789	378008	1559316	966092
1721	1-oleoylglycerol (18:1)	Lipid	Monoacylglycerol	21184	LC/MS Neg	100000924	6300	281.249	111-03-5	5283468		HMDB11567	93884008	124386984	98944168	72527648	50055100	64992360	34966584	73066504	15269706	18394844	30978876	91383848	63474664	53811452	35505316	206224432
1589	1-oleoyl-GPC (18:1)	Lipid	Lysolipid	48258	LC/MS Pos Late	100001272	1540	522.355	19420-56-5	16081932		HMDB02815	487121856	783345216	445147008	481820832	570883584	343397152	252716576	457526624	368176448	279285760	332590432	242959504	424321472	308731136	269020640	307162400
1622	1-oleoyl-GPE (18:1)	Lipid	Lysolipid	35628	LC/MS Pos Late	100001569	1554	480.308	89576-29-4	9547071		HMDB11506	5451103	8805435	5342750	5855799	5183650	4233584	2903088	6218583	3186246	2917068	4336606	2316546	3.78835e+06	3443819	2567010	3758743
1526	1-palmitoleoyl-2-linoleoyl-GPC (16:1/18:2)*	Lipid	Phospholipid Metabolism	52683	LC/MS Pos Late	100009075	2003	756.554					39269536	76203976	28783068	32259348	42056076	19356282	11107662	28138834	18860632	19344148	23365904	15039430	37309208	21300364	18165084	25243896
1735	1-palmitoleoylglycerol (16:1)*	Lipid	Monoacylglycerol	52431	LC/MS Neg	100008952	6094	253.217					8.02601e+06	25319636	7021007	4362714	4.02552e+06	4435905	957245	2.04272e+06	678461	433300	919374	5885639	3850851	4596797	613438	11797892
1583	1-palmitoleoyl-GPC (16:1)*	Lipid	Lysolipid	33230	LC/MS Pos Late	100001511	1450	494.324		24779461		HMDB10383	54416400	159183632	55771240	53823516	64193740	39669260	19950212	54907144	40779908	28316092	39984472	27254572	57779060	31237936	23759604	35188220
1475	1-palmitoyl-2-arachidonoyl-GPC (16:0/20:4)	Lipid	Phospholipid Metabolism	52462	LC/MS Pos Late	100008914	2091	782.569	35418-58-7	10747814			889699968	1190873216	720024192	1059082048	1177409152	958497984	1047703616	698736960	876444480	604194240	839154112	790264896	845852416	879335232	861626944	855015360
1495	1-palmitoyl-2-arachidonoyl-GPE (16:0/20:4)*	Lipid	Phospholipid Metabolism	52464	LC/MS Pos Late	100008990	2198	740.522		9546800		HMDB05323	6413198	11022755	9230762	5730719	4609725	5169698	3567733	505018	4743337	1.90831e+06	4519406	2895193	3636096	3299156	3.83074e+06	3311988
1486	1-palmitoyl-2-arachidonoyl-GPI (16:0/20:4)*	Lipid	Phospholipid Metabolism	52467	LC/MS Polar	100008993	892	857.519					1432093	1.7894e+06	865492	716380	989359	571943	637749	1010039	856021	576077	520802	809528	887218	862044	875043	1317772
1523	1-palmitoyl-2-linolenoyl-GPC (16:0/18:3)*	Lipid	Phospholipid Metabolism	52684	LC/MS Pos Late	100009076	2034	756.554					14935854	28180592	14479209	17762484	15601039	11051550	6587483	15793433	10519597	7508342	14079869	7686194	12663674	12571872	8854907	11903422
1748	1-palmitoyl-2-linoleoyl-glycerol (16:0/18:2)*	Lipid	Diacylglycerol	52633	LC/MS Pos Late	100009052	3080	610.541		9543695		HMDB05207,HMDB07103	5068850	5057511	5357198	1904183	2406624	3273482	187372	187372	1053085	312677	1438910	1.91735e+06	1756497	1558115	1051759	1105375
1469	1-palmitoyl-2-linoleoyl-GPC (16:0/18:2)	Lipid	Phospholipid Metabolism	42446	LC/MS Pos Late	1537	2160	758.569	40811-94-7	5287971			1698132736	2150868480	1778025472	2023975424	1617189888	1299167104	1378489216	1399361408	1183639552	1141735808	1547351936	1177861120	1490877568	1579086336	1301158016	1377833600
1497	1-palmitoyl-2-linoleoyl-GPE (16:0/18:2)	Lipid	Phospholipid Metabolism	42449	LC/MS Pos Late	100001870	2275	716.522		9546747		HMDB05322	8470222	12098706	12058120	6679015	5340213	5133200	2987727	388664	3.36833e+06	2175951	5459060	2882511	3.54455e+06	3117325	3427659	3147996
1484	1-palmitoyl-2-linoleoyl-GPI (16:0/18:2)	Lipid	Phospholipid Metabolism	52450	LC/MS Polar	1528	910	833.518					341930	451572	503997	352575	495443	220547	176775	491657	327879	273384	226895	325566	439605	487700	391243	176775
1467	1-palmitoyl-2-oleoyl-GPC (16:0/18:1)	Lipid	Phospholipid Metabolism	52461	LC/MS Pos Late	1539	2358	760.585	26853-31-6;26853-31-6	6436017			562382528	870778944	485455456	534062912	649080576	393403136	449412384	598698688	424005888	343976928	373724832	299079584	492312544	414638496	383314464	410713664
1490	1-palmitoyl-2-oleoyl-GPE (16:0/18:1)	Lipid	Phospholipid Metabolism	19263	LC/MS Pos Late	1526	2509	718.538	26662-94-2	5283496		HMDB05320	1.7788e+06	3961301	2.80412e+06	1288398	1348959	1439149	264081	376568	976394	392681	866948	378087	776923	350249	496028	481710
1478	1-palmitoyl-2-palmitoleoyl-GPC (16:0/16:1)*	Lipid	Phospholipid Metabolism	52470	LC/MS Pos Late	100008984	2160	732.554					34514104	99177080	33625364	33102632	43384680	22843920	13927777	32758654	25399820	18687384	24820984	16246619	37612460	21781508	17975494	24274066
1514	1-palmitoyl-2-stearoyl-GPC (16:0/18:0)	Lipid	Phospholipid Metabolism	52616	LC/MS Pos Late	100008921	2653	762.601	59403-51-9				39983756	34588816	31631398	38235168	43844940	26590168	25254696	29783512	26351242	22355244	25818300	24602652	26843206	26471670	28180800	28627758
1716	1-palmitoylglycerol (16:0)	Lipid	Monoacylglycerol	21127	LC/MS Neg	100000827	6400	255.233	542-44-9	14900		HMDB31074	106133512	110448176	121723608	49317980	17345996	28662508	25130164	37627196	13444855	6103792	13751496	75094048	27936926	23781168	11583875	158097840
1581	1-palmitoyl-GPC (16:0)	Lipid	Lysolipid	33955	LC/MS Pos Late	100001263	1525	496.34	17364-16-8	86554		HMDB10382	1875852288	2157013504	1710718464	1803103744	1851256192	1491535616	1312497152	1340699904	1504801280	1123405312	1398239616	1269166080	1624853504	1360712192	1239000320	1240542592
1617	1-palmitoyl-GPE (16:0)	Lipid	Lysolipid	35631	LC/MS Pos Late	100001567	1544	454.293		9547069		HMDB11503	21037272	24351248	23021150	25042118	19633484	16831344	12411017	19233474	16251763	14021417	16750145	13983793	18151082	17883598	15993517	15408183
1640	1-palmitoyl-GPI (16:0)*	Lipid	Lysolipid	35305	LC/MS Neg	100001655	5564	571.289				HMDB61695	999572	2132212	1099162	2940644	1108492	678181	857165	1233476	989838	1023524	1181212	924433	1525710	969791	895065	1712475
1468	1-stearoyl-2-arachidonoyl-GPC (18:0/20:4)	Lipid	Phospholipid Metabolism	42450	LC/MS Pos Late	100001869	2300	810.601	35418-59-8	16219824			1123597440	1101292032	1014173696	1448943616	1390255488	1346221312	1485718016	816817728	1196212224	859512576	1399266176	1137019776	909616000	1317908864	1257030016	1073659264
1492	1-stearoyl-2-arachidonoyl-GPE (18:0/20:4)	Lipid	Phospholipid Metabolism	52447	LC/MS Pos Late	100008977	2424	768.554		5289133			24227974	34794160	30899230	22632032	17898260	19225836	14770844	1430398	17408818	8373120	19906848	11766057	10230789	13538433	12461699	11536420
1481	1-stearoyl-2-arachidonoyl-GPI (18:0/20:4)	Lipid	Phospholipid Metabolism	52449	LC/MS Polar	100000616	870	885.549					15661363	13552446	5776485	6403995	10284773	6501207	9569291	7271761	8477895	5850294	5616953	8.12559e+06	6092179	8871422	9015627	13047388
1476	1-stearoyl-2-linoleoyl-GPC (18:0/18:2)*	Lipid	Phospholipid Metabolism	52452	LC/MS Pos Late	100008980	2380	786.601					1535543040	1678547712	1670127488	1867518720	1492799616	1282869888	908991616	1042762944	1101432832	1056735168	1551351040	1058043392	1165205376	1286152960	1281738880	1311894272
1500	1-stearoyl-2-linoleoyl-GPE (18:0/18:2)*	Lipid	Phospholipid Metabolism	52446	LC/MS Pos Late	100008976	2522	744.554		9546749			23519254	30326632	31711120	18293448	9803188	12427087	4417443	1209886	7535382	4762928	16549418	6090379	7207084	8.0465e+06	5153826	8.20954e+06
1472	1-stearoyl-2-oleoyl-GPC (18:0/18:1)	Lipid	Phospholipid Metabolism	52438	LC/MS Pos Late	100008904	2644	788.616	56421-10-4				181063472	221179088	176867344	184209232	197014464	137157552	111873504	189944208	128724976	110440112	146190656	96517968	136243472	130558080	132144560	142087200
1494	1-stearoyl-2-oleoyl-GPE (18:0/18:1)	Lipid	Phospholipid Metabolism	42448	LC/MS Pos Late	100001856	2858	746.569					2294316	3987385	2870178	1876079	985185	1094093	147619	565998	137931	301208	1260930	550153	829209	767585	299932	736094
1587	1-stearoyl-GPC (18:0)	Lipid	Lysolipid	33961	LC/MS Pos Late	100001271	1606	524.371	19420-57-6	497299		HMDB10384	1501433728	1315604352	1345761920	1440502016	1500826240	1247422592	1093736064	932761216	1168414848	872603648	1260461696	1148035968	1106780288	1142875520	1135048704	988027072
1620	1-stearoyl-GPE (18:0)	Lipid	Lysolipid	42398	LC/MS Pos Late	100001461	1626	482.324	69747-55-3	9547068		HMDB11130	28609392	29706686	29325296	35401008	27873466	21523476	18295144	20749060	20024384	20812118	24470928	19300146	21323960	24885782	23281310	20496056
1643	1-stearoyl-GPI (18:0)	Lipid	Lysolipid	19324	LC/MS Neg	100000656	5794.3	599.32	796963-93-4			HMDB61696	4817079	5597613	2.92273e+06	9483705	5378680	3229938	5794911	2966090	4625509	5910271	5042786	5564675	3806319	3685505	5025465	7362459
2995	2,3-dihydroxyisovalerate	Xenobiotics	Food Component/Plant	38276	LC/MS Polar	100002417	1050	133.051	1756-18-9	677	C04039	HMDB12141	89448	240854	89448	89448	304852	89448	572304	529034	89448	256928	89448	89448	429290	89448	247927	453219
84	2-aminoadipate	Amino Acid	Lysine Metabolism	6146	LC/MS Pos Early	381	1912	162.076	542-32-5;1118-90-7	469	C00956	HMDB00510	2.96239e+06	6.36038e+06	8448499	8.29535e+06	6.05418e+06	6663624	5368969	1.57894e+06	3466028	8771906	5302162	4008918	2254270	4982592	2519192	4111522
326	2-aminobutyrate	Amino Acid	Methionine, Cysteine, SAM and Taurine Metabolism	42374	LC/MS Pos Early	1128	2059	104.071	1492-24-6	439691	C02261	HMDB00650	84479048	56693508	57872604	57441644	88746592	75204288	219740512	96623984	82701840	83454192	61723376	98528560	69652200	70369368	78957464	102664088
1212	2-aminoheptanoate	Lipid	Fatty Acid, Amino	43761	LC/MS Pos Early	100004542	3160	146.118	1115-90-8	227939			2120985	1878015	2100898	2669158	1.5739e+06	1.61484e+06	481634	2278133	1227191	1542269	1826726	1499622	2110671	2340614	2327002	3942990
3621	2-aminophenol sulfate	Xenobiotics	Chemical	43266	LC/MS Neg	100004322	1677	188.002		181670		HMDB61116	836883	495313	744678	611375	349736	304277	110383	592995	227348	517541	528712	398033	435214	454334	606678	551565
1727	2-arachidonoylglycerol (20:4)	Lipid	Monoacylglycerol	19266	LC/MS Neg	100000584	6170	303.233	53847-30-6	5282280	C13856	HMDB04666	245079	91814	188101	296447	392367	238742	226050	542200	91814	91814	91814	91814	91814	182610	91814	639728
2699	2'-deoxycytidine	Nucleotide	Pyrimidine Metabolism, Cytidine containing	15949	LC/MS Pos Early	100000125	2193	228.098	951-77-9	13711	C00881	HMDB00014	724111232	521053824	550970176	562179968	641205504	708840000	822341440	593206784	673913920	676247232	737568576	704287040	703437952	690842624	738219136	563928192
2677	2'-deoxyuridine	Nucleotide	Pyrimidine Metabolism, Uracil containing	1412	LC/MS Neg	536	1586	111.02	951-78-0	13712	C00526	HMDB00012	910097	902603	774781	941105	855291	990464	1.71347e+06	1147288	1129188	1101700	1099584	768423	767628	956687	1183955	705866
1734	2-docosahexaenoylglycerol (22:6)*	Lipid	Monoacylglycerol	48675	LC/MS Neg	100006352	6000	309.222				HMDB11557	234984	381966	156104	269235	141309	185822	103202	196035	61458	61458	61458	61458	151586	127376	61458	331304
292	2-hydroxy-3-methylvalerate	Amino Acid	Leucine, Isoleucine and Valine Metabolism	36746	LC/MS Neg	100001541	1800	131.071	488-15-3	164623		HMDB00317	1.90381e+06	897071	1662808	2.06943e+06	451541	632877	1295329	1720833	249499	952619	1079477	1.02257e+06	788396	902946	476667	910727
3314	2-hydroxyacetaminophen sulfate*	Xenobiotics	Drug	33173	LC/MS Neg	100001791	1674	246.008					2776276	2776276	2776276	2776276	2776276	2776276	2776276	2776276	2776276	2776276	2776276	2776276	2776276	2776276	2776276	2776276
1162	2-hydroxyadipate	Lipid	Fatty Acid, Dicarboxylate	31934	LC/MS Polar	100001153	3000	161.046	18294-85-4	193530	C02360	HMDB00321	95098	95098	251072	309870	95098	267672	124350	149173	95098	95098	95098	95098	95098	95098	247743	538009
345	2-hydroxybutyrate/2-hydroxyisobutyrate	Amino Acid	Methionine, Cysteine, SAM and Taurine Metabolism	52281	LC/MS Polar	100008928	1258	103.04					5166031	3992313	5548143	6.8036e+06	4491827	5010010	29487686	12174032	5246528	9802608	5258853	4952799	5931905	4908329	5548830	6.73771e+06
1290	2-hydroxydecanoate	Lipid	Fatty Acid, Monohydroxy	42489	LC/MS Neg	100004089	4840	187.134	5393-81-7	21488			324922	267555	264584	463860	342570	545646	193336	646592	323183	375883	403277	292981	531723	406188	312538	404176
1159	2-hydroxyglutarate	Lipid	Fatty Acid, Dicarboxylate	37253	LC/MS Polar	100002070	3352.8	147.03	40951-21-1	43	C02630	HMDB00606	21406280	17492214	14785418	17371090	17871176	18723452	15157606	20660468	9541148	12204461	17276760	14004002	12624596	13075932	12459876	33099328
1289	2-hydroxyoctanoate	Lipid	Fatty Acid, Monohydroxy	22036	LC/MS Neg	100000743	3736.8	159.103	617-73-2	94180		HMDB02264	131098	100035	100035	181240	100035	100035	100035	202872	100035	100035	140660	165901	141323	100035	100035	399609
1292	2-hydroxypalmitate	Lipid	Fatty Acid, Monohydroxy	35675	LC/MS Neg	100001579	5511.2	271.228	764-67-0	92836		HMDB31057	17239002	15267830	15575930	30314780	17764590	15806431	27098496	28438676	45320612	38734744	16812648	22278594	26965822	26117420	31431788	27934210
1293	2-hydroxystearate	Lipid	Fatty Acid, Monohydroxy	17945	LC/MS Neg	1239	5695	299.259	629-22-1	69417	C03045		4276753	4129183	3960934	8.27571e+06	3888382	3508001	5895301	5288229	8909758	6297191	3525285	4413038	5531119	4366900	6207917	7.46904e+06
3001	2-isopropylmalate	Xenobiotics	Food Component/Plant	15667	LC/MS Polar	100000409	2605	175.061	3237-44-3	77	C02504	HMDB00402	525394	83054	83054	170699	876536	357848	83054	284700	83054	83054	83054	83054	83054	229927	83054	727611
1724	2-linoleoylglycerol (18:2)	Lipid	Monoacylglycerol	32506	LC/MS Neg	100000987	6250	279.233	3443-82-1	5365676		HMDB11538	9487737	13028294	10550564	8408639	4193470	8960024	3519680	4525291	1515497	710240	1830484	17262208	7402067	6.02118e+06	2595738	33029984
3321	2-methoxyacetaminophen glucuronide*	Xenobiotics	Drug	33161	LC/MS Neg	100001795	1633	356.099					156118	156118	156118	156118	156118	156118	156118	156118	156118	156118	156118	156118	156118	156118	156118	156118
3315	2-methoxyacetaminophen sulfate*	Xenobiotics	Drug	47031	LC/MS Neg	100001793	1949	260.023					2150014	2150014	2150014	2150014	2150014	2150014	2150014	2150014	2150014	2150014	2150014	2150014	2150014	2150014	2150014	2150014
287	2-methylbutyrylcarnitine (C5)	Amino Acid	Leucine, Isoleucine and Valine Metabolism	45095	LC/MS Pos Early	100001509	3035	246.17	31023-25-3	6426901		HMDB00378	16345540	3316785	7558660	4330047	3.39729e+06	2174013	21675756	4476923	4632556	3919739	12209028	15379399	8318754	11854404	12384197	10629020
288	2-methylbutyrylglycine	Amino Acid	Leucine, Isoleucine and Valine Metabolism	31928	LC/MS Pos Early	100001155	2000	160.097	52320-67-9	193872		HMDB00339	812710	174052	468173	379478	324297	206292	1420899	502521	258813	461861	428006	945677	694201	821633	912826	718931
1722	2-oleoylglycerol (18:1)	Lipid	Monoacylglycerol	21232	LC/MS Neg	100000943	6200	281.249	3443-84-3	5319879			7762305	30611556	19469696	328857	328857	12847916	3.85279e+06	2.56613e+06	12881406	328857	4196618	7758460	4280099	14948456	328857	25361284
86	2-oxoadipate	Amino Acid	Lysine Metabolism	38347	LC/MS Polar	92	2633.1	159.03	3184-35-8	71	C00322	HMDB00225	896225	877183	736523	897188	657624	578308	778071	485952	400605	568290	668974	517854	613029	590937	470822	1973185
1736	2-palmitoleoylglycerol (16:1)*	Lipid	Monoacylglycerol	52432	LC/MS Neg	100008953	6016	253.217					754933	2583305	520123	158435	158435	1586928	158435	158435	158435	158435	158435	558232	158435	158435	158435	1177064
1584	2-palmitoleoyl-GPC (16:1)*	Lipid	Lysolipid	47118	LC/MS Neg	100001561	5720	568.326					541233	1507411	424134	982130	459809	187613	92865	981237	1167153	583211	319822	266963	769126	237939	369903	696291
1717	2-palmitoylglycerol (16:0)	Lipid	Monoacylglycerol	33419	LC/MS Neg	100001048	6200	255.233	23470-00-0	123409		HMDB11533	12098075	14948198	11474537	5006516	2073011	3.38732e+06	11440314	6.83711e+06	2.93834e+06	2199594	4064923	9559448	5405821	6026400	2073011	19131054
1582	2-palmitoyl-GPC (16:0)*	Lipid	Lysolipid	35253	LC/MS Neg	100001562	6215	570.341		15061532		HMDB61702	26717444	34210080	15628148	32310458	22074540	15446310	21176678	27578488	56273836	31230840	14933281	19499944	25812948	18349016	25821160	32775060
2909	2-piperidinone	Xenobiotics	Food Component/Plant	43400	LC/MS Pos Early	100004295	1675	100.076	675-20-7	12665			9560607	10471657	8.1152e+06	11825807	4274470	6051558	2139431	7.13047e+06	2692575	4508695	6292689	2205447	3959664	3753035	3163001	9702626
1621	2-stearoyl-GPE (18:0)*	Lipid	Lysolipid	41220	LC/MS Neg	100003901	6350	480.31					1245726	1006454	568517	1233638	590339	584104	947368	1207305	2930530	1704859	888356	1353956	514493	965593	1455021	2467901
2876	3-(2-hydroxyphenyl)propionate	Xenobiotics	Benzoate Metabolism	35634	LC/MS Neg	100001623	2530	165.056	495-78-3	873	C01198	HMDB33752	107313	122768	173914	148926	77529	46598	46598	46598	71038	147301	63839	46598	81843	127162	46598	62449
180	3-(3-hydroxyphenyl)propionate	Amino Acid	Phenylalanine and Tyrosine Metabolism	35635	LC/MS Neg	100001624	1980	165.056	621-54-5	91	C11457	HMDB00375	4581324	215652	840767	794437	217646	11397991	80048	7795095	80048	368938	456669	168524	694405	593461	434077	243853
176	3-(3-hydroxyphenyl)propionate sulfate	Amino Acid	Phenylalanine and Tyrosine Metabolism	45415	LC/MS Neg	100005391	1294	245.013	86321-32-6	187488			3321168	70187	537483	449066	63177	6793835	39936	3049066	39936	114421	144926	39936	357561	319828	208603	98981
129	3-(4-hydroxyphenyl)lactate	Amino Acid	Phenylalanine and Tyrosine Metabolism	32197	LC/MS Neg	240	1379	181.051	6482-98-0	9378	C03672	HMDB00755	5926121	5756092	5833805	6964698	7828629	6569618	5437473	7725340	6064350	6896043	4749168	5537117	4468175	5832066	5327565	4273139
181	3-(4-hydroxyphenyl)propionate	Amino Acid	Phenylalanine and Tyrosine Metabolism	39587	LC/MS Neg	100002914	1670	165.056	501-97-3	10394	C01744	HMDB02199	284306	181610	264027	220474	67568	213223	67568	3546783	67568	67568	259479	67568	163286	107942	77130	255071
3316	3-(cystein-S-yl)acetaminophen*	Xenobiotics	Drug	34365	LC/MS Pos Early	100001797	2420	271.075		5233914			10508769	10508769	10508769	10508769	10508769	10508769	10508769	10508769	10508769	10508769	10508769	10508769	10508769	10508769	10508769	10508769
3317	3-(N-acetyl-L-cystein-S-yl) acetaminophen	Xenobiotics	Drug	45721	LC/MS Neg	2048	2094	311.071	52372-86-8	83967			7.3289e+06	7.3289e+06	7.3289e+06	7.3289e+06	7.3289e+06	7.3289e+06	7.3289e+06	7.3289e+06	7.3289e+06	7.3289e+06	7.3289e+06	7.3289e+06	7.3289e+06	7.3289e+06	7.3289e+06	7.3289e+06
2014	3-dehydrocholate	Lipid	Secondary Bile Acid Metabolism	43835	LC/MS Neg	100001062	5050	405.265	2304-89-4	159655		HMDB00502	52967	771991	52967	357598	782822	175854	52967	1325257	124760	376758	632822	52967	52967	52967	52967	52967
293	3-hydroxy-2-ethylpropionate	Amino Acid	Leucine, Isoleucine and Valine Metabolism	32397	LC/MS Neg	100001170	975	117.056	4374-62-3	188979		HMDB00396	644313	364115	901551	928439	530549	678058	2242932	1056000	632700	1057125	752603	827483	1066675	1658987	1056703	749323
1793	3-hydroxy-3-methylglutarate	Lipid	Mevalonate Metabolism	531	LC/MS Polar	112	2700	161.046	503-49-1	1662	C03761	HMDB00355	6451652	4708733	6893960	6215604	6930456	5862126	12265113	8722203	5844294	9373289	6786546	9009134	6044069	8931611	8663871	11735056
1285	3-hydroxybutyrate (BHBA)	Lipid	Ketone Bodies	542	LC/MS Polar	254	1443.3	103.04	625-72-9	441	C01089	HMDB00357	37545096	37601400	37169584	34805792	37142312	36788364	573908096	124424648	93699440	202745200	43840096	122412440	70668448	167294208	229198672	58167500
1257	3-hydroxybutyrylcarnitine (1)	Lipid	Fatty Acid Metabolism(Acyl Carnitine)	43264	LC/MS Pos Early	100003926	2400	248.149		53481617		HMDB13127	622224	508777	898993	948896	890468	1221448	21145808	1781771	5999707	9183799	1268990	5583729	1590974	4414373	5246564	2050797
1258	3-hydroxybutyrylcarnitine (2)	Lipid	Fatty Acid Metabolism(Acyl Carnitine)	52984	LC/MS Pos Early	100009271	2340	248.149					876206	704461	829087	784291	1129655	672273	3358078	1315682	2084243	2.7033e+06	1184174	1.96074e+06	1053530	1561562	1803321	1496401
3048	3-hydroxycinnamate (m-coumarate)	Xenobiotics	Food Component/Plant	20698	LC/MS Neg	100000842	1960	163.04	588-30-7;14755-02-3	637541	C12621	HMDB01713	100805	69139	73680	69139	69139	243966	69139	239673	69139	69139	69139	69139	69139	69139	69139	69139
3256	3-hydroxycinnamate sulfate	Xenobiotics	Food Component/Plant	48409	LC/MS Neg	100006094	1338	242.997	86321-30-4	6443141			2077343	26901	236119	358684	26901	4323046	26901	2682153	26901	69074	125973	26901	161429	147121	74876	33804
1297	3-hydroxydecanoate	Lipid	Fatty Acid, Monohydroxy	22053	LC/MS Neg	100000997	4634.7	187.134	5561-87-5	26612		HMDB02203	3057553	1638229	1121051	2745444	3.73035e+06	3480508	2879045	1122962	2500287	1209499	2806619	2249927	1585919	2066489	2459493	2269866
2825	3-hydroxyhippurate	Xenobiotics	Benzoate Metabolism	39600	LC/MS Neg	100002122	1687	194.046	1637-75-8	450268		HMDB06116	70418	22531	22531	22531	22531	78036	22531	109602	22531	22531	22531	22531	22531	22531	22531	22531
301	3-hydroxyisobutyrate	Amino Acid	Leucine, Isoleucine and Valine Metabolism	1549	LC/MS Polar	111	1619.1	103.04	2068-83-9	87	C06001	HMDB00336	12015966	9955913	10544628	12423258	10126340	8567447	25361120	13951742	9696989	14806735	10564746	13877467	10344435	14559788	15617046	11466693
1299	3-hydroxylaurate	Lipid	Fatty Acid, Monohydroxy	32457	LC/MS Neg	100001112	5175	215.165	53941-38-1	94216		HMDB00387	1210325	1041445	701032	1.59213e+06	1765258	1217058	1.32262e+06	1231287	1336046	661878	1281241	1086872	905171	1346269	1554205	1.04434e+06
1296	3-hydroxyoctanoate	Lipid	Fatty Acid, Monohydroxy	22001	LC/MS Neg	100000773	3446	159.103	88930-08-9	26613		HMDB01954	1009137	715053	346987	750689	1000469	1.87889e+06	1320627	536261	797775	1169976	819101	1025726	611242	748034	1010047	880709
3720	3-hydroxypyridine sulfate	Xenobiotics	Chemical	48448	LC/MS Neg	100006098	1595.5	173.987	1955-23-3				2366106	1195001	2465665	1802233	516954	978128	185130	375693	344924	532305	1064468	319554	1.04757e+06	831017	798771	1890257
217	3-indoxyl sulfate	Amino Acid	Tryptophan Metabolism	27672	LC/MS Neg	100000467	2222.2	212.002	2642-37-7	10258		HMDB00682	8718882	34092040	12806075	68552640	8803472	18562856	18676432	75921376	38990760	41213960	76652616	21954576	37106892	73658064	40726456	34553720
2877	3-methoxycatechol sulfate (1)	Xenobiotics	Benzoate Metabolism	48763	LC/MS Neg	100006375	2163	218.997					145345	145345	145345	145345	145345	145345	145345	145345	145345	145345	145345	145345	145345	145345	145345	145345
150	3-methoxytyrosine	Amino Acid	Phenylalanine and Tyrosine Metabolism	12017	LC/MS Pos Early	1342	2555	212.092	300-48-1	1670		HMDB01434	2539240	2133855	2723687	2356787	2623214	2615814	3138214	3649384	3.37413e+06	3109702	3.27385e+06	3017218	2698256	3.63292e+06	3174271	3780336
298	3-methyl-2-oxobutyrate	Amino Acid	Leucine, Isoleucine and Valine Metabolism	44526	LC/MS Neg	100000936	1465	115.04	3715-29-5	49	C00141	HMDB00019	11861377	11433289	13280818	15380461	11328968	10900552	18072348	13327362	12281886	18269710	9388828	14075409	11157958	8929570	9781297	9622385
286	3-methyl-2-oxovalerate	Amino Acid	Leucine, Isoleucine and Valine Metabolism	15676	LC/MS Neg	100000036	2064.2	129.056	1460-34-0;51829-07-3	47	C00671	HMDB03736	29597942	34460308	42853228	49243632	22290288	30499640	71928416	37582808	25629324	71583888	24323036	41927456	40751984	21066260	23634428	28216846
1163	3-methyladipate	Lipid	Fatty Acid, Dicarboxylate	36749	LC/MS Polar	100001765	2865	159.066	3058-01-03	12292		HMDB00555	121095	121095	128883	121095	155841	320589	186956	274698	174170	219256	121095	121095	121095	206306	247244	277479
58	3-methylhistidine	Amino Acid	Histidine Metabolism	15677	LC/MS Neg	100000042	906.3	168.078	368-16-1	64969	C01152	HMDB00479	3113771	3003708	2693706	5376217	5232239	4552132	8881229	5167146	4854515	3706302	3117562	5909886	4706886	4873328	5306908	4745605
183	3-phenylpropionate (hydrocinnamate)	Amino Acid	Phenylalanine and Tyrosine Metabolism	15749	LC/MS Neg	100000010	2860	149.061	501-52-0	107	C05629	HMDB00764	6643596	6866049	7967989	5385061	4180580	1986967	72407	192447	3781126	9571155	7378895	6162922	7143044	8084682	7829316	6558198
835	3-phosphoglycerate	Carbohydrate	Glycolysis, Gluconeogenesis, and Pyruvate Metabolism	1414	LC/MS Pos Early	132	590	187	80731-10-8	724	C00597	HMDB00807	949652	1122879	3574901	743642	988616	471743	848878	587439	4696171	976009	279434	872079	257215	260729	350861	355898
2679	3-ureidopropionate	Nucleotide	Pyrimidine Metabolism, Uracil containing	3155	LC/MS Pos Early	1053	875	133.061	462-88-4	111	C02642	HMDB00026	7187496	10833090	6012800	4838284	5432973	6198587	5386262	6263345	7784337	7525652	7217249	5836058	5471488	6085207	6010778	4277736
3319	4-acetamidophenol	Xenobiotics	Drug	12032	LC/MS Neg	1383	2173.7	150.056	103-90-2	1983	C06804	HMDB01859	85755840	85755840	85755840	85755840	85755840	85755840	85755840	85755840	85755840	85755840	85755840	85755840	85755840	85755840	85755840	85755840
3320	4-acetamidophenylglucuronide	Xenobiotics	Drug	15736	LC/MS Neg	100000043	1400	326.088	120595-80-4	83944		HMDB10316	38160952	38160952	38160952	38160952	38160952	38160952	38160952	38160952	38160952	38160952	38160952	38160952	38160952	38160952	38160952	38160952
3318	4-acetaminophen sulfate	Xenobiotics	Drug	37475	LC/MS Neg	2049	1792	230.013	10066-90-7;32113-41-0	83939	C06804	HMDB59911	284368064	284368064	284368064	284368064	284368064	284368064	284368064	284368064	284368064	284368064	284368064	284368064	284368064	284368064	284368064	284368064
3339	4-acetylphenol sulfate	Xenobiotics	Drug	44620	LC/MS Neg	100000711	2375	215.002		4684006			103563	52155	72241	278905	295951	345832	27215	33302	27215	51651	42677	29172	621305	349051	51035	502108
3219	4-allylphenol sulfate	Xenobiotics	Food Component/Plant	37181	LC/MS Neg	100001868	3805	213.023					772083	88171	88171	88171	208424	88171	88171	93279	169214	88171	88171	88171	88171	1033915	604039	667665
3277	4-ethylphenol glucuronide	Xenobiotics	Food Component/Plant	52937	LC/MS Neg	100009049	3167	297.098					550111	550111	550111	8404430	11100992	5515574	550111	550111	550111	550111	550111	550111	8997962	7875783	750681	10734558
2864	4-ethylphenylsulfate	Xenobiotics	Benzoate Metabolism	36099	LC/MS Neg	100001756	3580	201.023	123-07-9		C13637		134542	78513	91527	115504368	145096656	117275024	254104	115122	9097229	66526	56391	110908	187038128	185034256	12870898	194023904
398	4-guanidinobutanoate	Amino Acid	Guanidino and Acetamido Metabolism	15681	LC/MS Pos Early	100000096	2320	146.092	463-003;463-00-3	500	C01035	HMDB03464	28058986	29843160	35650488	99136832	32797172	28486280	21071172	45078360	30274772	19843064	14215678	23906792	34573012	48310120	32012884	39292696
2841	4-hydroxybenzoate	Xenobiotics	Benzoate Metabolism	21133	LC/MS Neg	100000862	820	137.024	99-96-7	135	C00156	HMDB00500	1652455	990170	990586	3316992	1726492	1533127	1.93907e+06	6454848	2463598	812621	1126194	1559957	1.0201e+06	2168186	1376592	2478707
200	4-hydroxycinnamate sulfate	Amino Acid	Phenylalanine and Tyrosine Metabolism	48410	LC/MS Neg	100006095	1000	242.997	376374-66-2	6070438			577698	212814	268602	517113	112941	352421	25043	926048	25043	25043	364633	25043	116656	25043	25043	264386
2826	4-hydroxyhippurate	Xenobiotics	Benzoate Metabolism	35527	LC/MS Neg	100001423	1475	194.046	2482-25-9	151012		HMDB13678	274333	129176	176853	315681	105349	152083	46985	2127190	63679	65503	193364	77748	46985	118279	84921	171759
182	4-hydroxyphenylacetyl glycine	Amino Acid	Phenylalanine and Tyrosine Metabolism	43525	LC/MS Neg	100004418	1622	208.062	28116-23-6	440732	C05596		67984	51205	77721	49590	47916	41443	32064	191402	96672	41235	100537	19290	24308	109252	60783	78820
127	4-hydroxyphenylpyruvate	Amino Acid	Phenylalanine and Tyrosine Metabolism	1669	LC/MS Neg	1141	1690.1	179.035	156-39-8	979	C01179	HMDB00707	152963	273729	156327	250201	334614	200760	167211	75080	164823	217799	139339	179543	102479	221433	113147	160187
74	4-imidazoleacetate	Amino Acid	Histidine Metabolism	32349	LC/MS Pos Early	100001207	2055	127.05	645-65-8	96215	C02835	HMDB02024	12453617	37222640	20413606	38809640	12523115	25599286	15488884	14625457	23501286	45075896	13639546	19532338	34909160	23520650	12828235	46647284
257	4-methyl-2-oxopentanoate	Amino Acid	Leucine, Isoleucine and Valine Metabolism	22116	LC/MS Neg	100000551	2170	129.056	816-66-0	70	C00233	HMDB00695	51560472	51042504	57317468	71762184	38054456	47406276	80572904	58610564	45040552	79463968	42188348	63235656	49329260	36466296	33001954	47181648
2854	4-methylcatechol sulfate	Xenobiotics	Benzoate Metabolism	46146	LC/MS Neg	100004111	2665	203.002					1808287	1786423	1402285	1236563	563602	496753	285296	439462	311422	899759	1127251	747727	921343	1224134	1303441	1130380
2865	4-vinylphenol sulfate	Xenobiotics	Benzoate Metabolism	36098	LC/MS Neg	100001755	3320	199.007	2628-17-3	6426766	C05627	HMDB04072	624939	585607	546520	2300041	1644631	1392574	53130	340741	195376	434608	547201	245658	4443170	2668912	472845	2.6566e+06
1304	5-hydroxyhexanoate	Lipid	Fatty Acid, Monohydroxy	31938	LC/MS Neg	100001148	1267	131.071	44843-89-2	170748		HMDB00525	72113	72113	72113	72113	72113	72113	138053	72113	115793	205025	72113	72113	139545	123988	211904	182842
82	5-hydroxylysine	Amino Acid	Lysine Metabolism	15685	LC/MS Pos Early	100000054	2790	163.108	13204-98-3	1029	C16741	HMDB00450	30833602	17574332	19615290	19792842	22400512	17872774	15438630	20907898	26633320	34020696	24781312	21033856	22013792	21471934	24531060	26503832
2700	5-methyl-2'-deoxycytidine	Nucleotide	Pyrimidine Metabolism, Cytidine containing	38159	LC/MS Pos Early	100002300	2303	242.114	838-07-3	440055	C03592	HMDB02224	14302888	13666595	13104393	18170580	13155255	12794016	13075585	21367184	11782406	28429032	14698439	13311470	13946172	20299242	16807228	18970600
2692	5-methylcytidine	Nucleotide	Pyrimidine Metabolism, Cytidine containing	22119	LC/MS Pos Early	100000763	2227	258.108	2140-61-6	92918		HMDB00982	94760128	73198320	76401432	74271472	86206536	79219016	91820992	71260768	92142576	93334080	86993520	95718424	89754488	85473808	101929032	92436720
389	5-methylthioadenosine (MTA)	Amino Acid	Polyamine Metabolism	1419	LC/MS Pos Early	212	2752	298.097	2457-80-9	439176	C00170	HMDB01173	2263292	1539452	1764217	1975611	1980657	2150388	1.6717e+06	2362487	2795877	4930446	2002297	2366032	2225978	3044134	3032161	2511471
2666	5-methyluridine (ribothymidine)	Nucleotide	Pyrimidine Metabolism, Uracil containing	35136	LC/MS Neg	100001446	1778.1	257.078	1463-10-1	445408		HMDB00884	145742	149496	118034	141185	151450	164527	113684	172752	148403	184983	194876	109897	139574	155364	250905	153616
408	5-oxoproline	Amino Acid	Glutathione Metabolism	1494	LC/MS Neg	1021	738.5	128.035	98-79-3	7405	C01879	HMDB00267	17038920	18631700	17343416	20357698	23757890	18524862	20924320	17429332	15283197	26699876	16693044	21531012	18230744	15706134	17339440	22751630
3731	6-hydroxyindole sulfate	Xenobiotics	Chemical	48698	LC/MS Neg	100006260	2498	212.002					108465	350174	163386	789757	86265	246126	143377	951735	391337	507109	810786	284524	391115	590165	439674	374112
2005	6-oxolithocholate	Lipid	Secondary Bile Acid Metabolism	46336	LC/MS Neg	100001068	5033	389.27	2393-61-5	164960			38989	247248	38989	375565	509507	378804	491077	894346	145965	412254	475077	38989	74098	38989	38989	144154
104	6-oxopiperidine-2-carboxylic acid	Amino Acid	Lysine Metabolism	43231	LC/MS Neg	100004499	964.5	142.051	34622-39-4	3014237			205983	207083	355027	194553	181756	172780	180123	255064	120714	185177	177006	137476	163949	302626	127599	349266
1815	7-alpha-hydroxy-3-oxo-4-cholestenoate (7-Hoca)	Lipid	Sterol	36776	LC/MS Neg	100001609	5288.1	429.301	115538-85-7	3081085	C17337	HMDB12458	4514458	3.00013e+06	2786732	2704781	4639567	3.3896e+06	2139686	6460580	2143682	3045947	3518811	3153715	5802328	916212	3.95859e+06	4533314
1846	7-hydroxycholesterol (alpha or beta)	Lipid	Sterol	47890	LC/MS Pos Late	100005999	1930	367.336					841859	512742	465147	424104	521675	157178	157178	880504	237095	221081	470561	495361	889934	157178	507381	942585
2019	7-ketodeoxycholate	Lipid	Secondary Bile Acid Metabolism	31904	LC/MS Neg	100001063	4821	405.265	911-40-0	188292		HMDB00391	667347	5794242	653217	15431147	10393961	8648924	7456830	18757800	4048598	4616774	6051601	427573	2093588	511082	450367	642702
2006	7-ketolithocholate	Lipid	Secondary Bile Acid Metabolism	43830	LC/MS Neg	100001069	5082	389.27	4651-67-6	444262		HMDB00467	253077	253077	253077	781828	1026282	372604	253077	253077	253077	330048	632750	253077	253077	253077	253077	253077
2633	7-methylguanine	Nucleotide	Purine Metabolism, Guanine containing	35114	LC/MS Neg	100001456	1729.7	164.058	578-76-7	11361	C02242	HMDB00897	265218	186727	235420	262313	254151	243776	204142	356022	256030	343881	237531	264328	236995	294378	322612	266016
1331	9,10-DiHOME	Lipid	Fatty Acid, Dihydroxy	38399	LC/MS Neg	179	5180	313.238	263399-34-4	9966640	C14828	HMDB04704	775701	563362	797974	1128235	1090830	868743	803873	1973271	1144471	908796	977545	782951	1030147	1061414	846098	938751
1283	acetoacetate	Lipid	Ketone Bodies	33963	LC/MS Pos Early	1218	1062	103.039	3483-11-02	96	C00164	HMDB00060	7.23475e+06	3.83029e+06	5120792	3109254	4706755	4156938	38022568	12232190	6.63278e+06	1294901	8740769	13309750	7995596	15591633	20047822	8023455
1256	acetylcarnitine	Lipid	Fatty Acid Metabolism(Acyl Carnitine)	32198	LC/MS Pos Early	100000802	2282	204.123	5080-50-2	1	C02571	HMDB00201	895393088	835637696	756265664	852297792	935324160	1027172032	3436278528	1503392896	2508172544	2420213504	849398144	2063236224	1085638912	1527202432	2168970752	1727540864
1007	aconitate [cis or trans]	Energy	TCA Cycle	46173	LC/MS Neg	100001359	580	173.009			C00417	HMDB00072	47462412	44489980	41377492	47489012	42977444	38616604	29704248	43179320	35805240	41776444	39065552	37387064	32786206	37914796	37544304	46343376
2598	adenine	Nucleotide	Purine Metabolism, Adenine containing	554	LC/MS Pos Early	880	2221	136.062	73-24-5	190	C00147	HMDB00034	1.67109e+06	1345402	1392097	1372031	1294776	1401933	1144676	1736563	1361230	2372411	1403480	1402936	1.68522e+06	1.49404e+06	1.61447e+06	1554617
2597	adenosine	Nucleotide	Purine Metabolism, Adenine containing	555	LC/MS Pos Early	798	2169	268.104	58-61-7	60961	C00212	HMDB00050	280241	245140	245140	245140	245140	245140	245140	245140	1388764	369136	245140	245140	245140	966116	245140	288460
2593	adenosine 3',5'-cyclic monophosphate (cAMP)	Nucleotide	Purine Metabolism, Adenine containing	2831	LC/MS Neg	207	1952.2	328.045	60-92-4	6076	C00575	HMDB00058	97956	87343	52676	101609	97589	94298	86541	159257	83224	96069	76482	86403	76979	84731	67024	137823
2590	adenosine 5'-monophosphate (AMP)	Nucleotide	Purine Metabolism, Adenine containing	32342	LC/MS Pos Early	209	1013	348.07	149022-20-8	6083	C00020	HMDB00045	18924228	3137540	4778594	11511856	36992208	632088	6561542	16242800	10023310	2584822	13132502	4728269	2545794	5811297	1052079	4762626
1089	adrenate (22:4n6)	Lipid	Polyunsaturated Fatty Acid (n3 and n6)	32980	LC/MS Neg	100001193	5678	331.264	2091-25-0	5497181	C16527	HMDB02226	78031520	78558392	82091000	156022144	69141848	81247312	101195664	166218080	220460720	49965980	58757284	99304624	105400272	94196144	84958216	244670368
25	alanine	Amino Acid	Alanine and Aspartate Metabolism	1126	LC/MS Pos Early	811	1700	90.055	56-41-7	5950	C00041	HMDB00161	1034950976	969114560	1015543040	933891520	1095539712	1018031872	814036608	936205312	900392640	1087167104	896376896	1053974720	928505344	862317184	867801344	1108888320
2586	allantoic acid	Nucleotide	Purine Metabolism, (Hypo)Xanthine/Inosine containing	33434	LC/MS Polar	218	2960	175.047	99-16-1	203	C00499	HMDB01209	88251	188325	75953	179937	276516	75953	77222	118099	79729	326842	75953	175590	219484	212523	299558	277160
2585	allantoin	Nucleotide	Purine Metabolism, (Hypo)Xanthine/Inosine containing	1107	LC/MS Polar	1002	1672	157.037	97-59-6	204	C02350	HMDB00462	36438576	35365084	41188116	51226884	44779756	49047908	41460728	43670828	37539732	64860508	43654044	43198040	43248124	54656496	50575100	43897444
2767	alpha-CEHC	Cofactors and Vitamins	Tocopherol Metabolism	48188	LC/MS Neg	100002206	4045	277.145	4072-32-6	9943542		HMDB01518	88959	279197	88959	233861	222975	88959	108560	230280	228850	390157	205293	191200	88959	88959	88959	219880
2766	alpha-CEHC sulfate	Cofactors and Vitamins	Tocopherol Metabolism	47666	LC/MS Neg	100005972	3090	357.101					272062	371412	279592	532779	504356	321326	274442	502163	740411	701368	423642	430165	406178	157236	185022	374528
302	alpha-hydroxyisocaproate	Amino Acid	Leucine, Isoleucine and Valine Metabolism	22132	LC/MS Neg	100000706	1840	131.071	10303-64-7	83697	C03264	HMDB00746	1119946	725166	783593	1258058	366132	483792	989750	1117384	181747	804469	910081	632500	560112	585669	278863	526247
273	alpha-hydroxyisovalerate	Amino Acid	Leucine, Isoleucine and Valine Metabolism	33937	LC/MS Neg	100001300	1126	117.056	600-37-3	99823		HMDB00407	3134961	2182541	2607363	3942833	1204087	1622110	4140160	3.90609e+06	828905	1.9402e+06	2535210	2231934	1752223	1807655	1306772	1.9535e+06
1977	alpha-muricholate	Lipid	Primary Bile Acid Metabolism	34092	LC/MS Neg	100001280	4765	407.28	2393-58-0	3083761	C17647	HMDB00506	294041	1.98882e+06	591098	4990176	13492488	6337548	794263	3601656	3278547	9400892	9865395	194570	365600	268222	408987	855466
2755	alpha-tocopherol	Cofactors and Vitamins	Tocopherol Metabolism	1561	LC/MS Pos Late	1105	2522	430.378	59-02-9;10191-41-0	14985	C02477	HMDB01893	353913248	434326816	409799616	499306368	480793152	426995968	477540672	405898272	415039776	343299392	407912704	410671680	397386112	414498848	377691616	406627520
435	anserine	Peptide	Dipeptide Derivative	15747	LC/MS Neg	100000044	1124.8	239.115	10030-52-1	112072	C01262	HMDB00194	329577	339317	251933	398192	325044	457195	240756	256489	229225	1600612	247354	329817	259366	242900	360440	389486
221	anthranilate	Amino Acid	Tryptophan Metabolism	4970	LC/MS Pos Early	1258	2606	138.055	118-92-3	227	C00108	HMDB01123	3772482	2897986	2527151	3172534	2.04649e+06	2.00021e+06	1.94928e+06	3876525	2020180	3629326	3735940	1910774	3813190	3456391	2239847	3040979
878	arabitol/xylitol	Carbohydrate	Pentose Metabolism	48885	LC/MS Polar	100006430	1932.4	151.061					1432533	1485766	1494199	1202493	1161877	1556841	1033185	1279352	790423	2331930	1323623	1006272	1445402	1348606	1356602	2111270
880	arabonate/xylonate	Carbohydrate	Pentose Metabolism	48255	LC/MS Polar	100006115	2664.6	165.04					4247762	5456106	5.54265e+06	6342419	6773422	7736247	7235613	6112222	3208810	4459001	6628157	5234187	5959323	8342137	6872516	5509081
1059	arachidate (20:0)	Lipid	Long Chain Fatty Acid	1118	LC/MS Neg	893	6295	311.296	506-30-9	10467	C06425	HMDB02212	28937984	26257166	25947524	34402576	18270170	19128556	33756516	65080976	36546476	19569956	16385175	24317276	31098740	26953732	20741724	77086896
1088	arachidonate (20:4n6)	Lipid	Polyunsaturated Fatty Acid (n3 and n6)	1110	LC/MS Neg	229	5535	303.233	506-32-1	444899	C00219	HMDB01043	364987232	378375040	390388992	686682944	598852544	395713536	819629184	836418944	954414720	428582784	397285376	505615776	588195904	539548544	473216640	699166400
346	arginine	Amino Acid	Urea cycle; Arginine and Proline Metabolism	1638	LC/MS Pos Early	231	2825	175.119	1119-34-2	232	C00062	HMDB00517	3242927872	3077796352	3241762816	3090775808	3136187648	3039609600	3087438848	2363129344	3094343680	3070880000	2920811008	3387201536	3020095232	2395661568	2395769088	2345854464
352	argininosuccinate	Amino Acid	Urea cycle; Arginine and Proline Metabolism	15497	LC/MS Pos Early	232	2745	291.13	156637-58-0	16950;828	C03406	HMDB00052	6159072	4533679	6.78982e+06	4772070	5718740	5180945	4583667	5961059	8527600	8297969	6193774	7.84273e+06	7047548	8805338	8759997	8674922
30	asparagine	Amino Acid	Alanine and Aspartate Metabolism	512	LC/MS Pos Early	917	1225	133.061	70-47-3	6267	C00152	HMDB00168	722375232	754376832	728420096	660712256	650421440	682331200	691028992	504222528	581021184	679229056	626270720	709705792	685046208	647598016	562769216	678102272
28	aspartate	Amino Acid	Alanine and Aspartate Metabolism	443	LC/MS Pos Early	234	1165	134.045	56-84-8	5960	C00049	HMDB00191	49881064	52262412	35752584	45489744	50659392	47681436	26128338	34222036	47492368	63512116	44992316	49103008	34125544	48557272	40843712	50155564
1171	azelate (nonanedioate)	Lipid	Fatty Acid, Dicarboxylate	18362	LC/MS Neg	2029	1276	187.098	123-99-9	2266	C08261	HMDB00784	600740	392612	467134	431467	289956	436781	268719	1091966	473058	151227	293283	197045	296716	240946	268145	526505
1776	behenoyl sphingomyelin (d18:1/22:0)*	Lipid	Sphingolipid Metabolism	48492	LC/MS Pos Late	100006294	3083	787.669					61052432	36190184	36292056	45163564	73621096	33263548	32549106	57981960	32061632	45322396	32776830	46617324	44956964	41043132	50173320	59120320
2832	benzoate	Xenobiotics	Benzoate Metabolism	15778	LC/MS Neg	100000008	1750	121.029	65-85-0	243	C00180	HMDB01870	3773707	6523179	3115944	13019719	7421803	1767442	2657459	3314580	2914056	83330128	958287	4771970	10567459	6462634	11665730	6807048
2680	beta-alanine	Nucleotide	Pyrimidine Metabolism, Uracil containing	55	LC/MS Pos Early	244	1939	90.055	56-41-7;107-95-9	239	C00099	HMDB00056	16878660	17503562	21002062	18289484	18131858	28461730	16242242	32495248	9383631	24283808	1979085	25364228	7758356	15776076	20626828	14878982
265	beta-hydroxyisovalerate	Amino Acid	Leucine, Isoleucine and Valine Metabolism	12129	LC/MS Neg	1442	1027	117.056	625-08-1	69362		HMDB00754	957136	632990	1502821	1160676	786626	1251359	3399144	719890	210797	1019924	1187314	757159	1325382	1397952	425470	1385335
266	beta-hydroxyisovaleroylcarnitine	Amino Acid	Leucine, Isoleucine and Valine Metabolism	35433	LC/MS Pos Early	100001594	2584	262.165	99159-87-2				8781423	9306154	7024620	9609061	9091314	10293775	11671852	7997437	16131778	12119916	8712815	12097425	9770880	9317558	10852335	10593294
6	betaine	Amino Acid	Glycine, Serine and Threonine Metabolism	3141	LC/MS Pos Early	799	1064	118.086	107-43-7	247	C00719	HMDB00043	2603152640	2902959616	2291068928	2897305856	2705805568	3073085696	2956345344	3039000832	3344078080	4101383424	3959433472	3319356672	3130732032	3693888256	4123468800	4204318976
1976	beta-muricholate	Lipid	Primary Bile Acid Metabolism	31885	LC/MS Neg	100001066	4794	407.28	2393-59-1	5283853	C17726	HMDB00415	4607915	26131042	7678287	31978242	19880884	18485712	20222358	39344712	14701486	16783646	14531658	4514406	12306567	5649866	5327008	8.14346e+06
1826	beta-sitosterol	Lipid	Sterol	27414	LC/MS Pos Late	100001033	3054	397.383	83-46-5	222284	C01753	HMDB00852	1010625	1.03365e+06	583480	3182195	3577335	1737722	3149887	1.74728e+06	856762	633304	1403686	1848569	1689409	1690903	1593540	1958258
2792	bilirubin (E,E)*	Cofactors and Vitamins	Hemoglobin and Porphyrin Metabolism	32586	LC/MS Pos Late	100001950	1045	585.271	114-25-0	5315454			248014	201291	96300	306146	396832	214995	384081	728641	174406	401917	411864	384505	526001	430802	256373	346879
2793	bilirubin (E,Z or Z,E)*	Cofactors and Vitamins	Hemoglobin and Porphyrin Metabolism	47886	LC/MS Pos Late	100001951	1270	585.271		5799469			332564	367886	76132	248815	509585	261916	80144	524434	244263	241334	438908	234961	251840	441846	180841	240574
2791	bilirubin (Z,Z)	Cofactors and Vitamins	Hemoglobin and Porphyrin Metabolism	43807	LC/MS Pos Late	1090	1840	585.271	635-65-4	5280352	C00486	HMDB00054	1330406	1460726	1257412	2240724	2395552	1.90064e+06	2245561	3742266	1434894	2450073	1.92863e+06	2400685	2295480	2216372	1618710	1921908
2794	biliverdin	Cofactors and Vitamins	Hemoglobin and Porphyrin Metabolism	2137	LC/MS Pos Late	250	1016	583.255	55482-27-4;55482-27-4	5353439	C00500	HMDB01008	68725	73738	287240	55503	70289	79567	115692	55503	422779	195975	55503	130973	104861	55503	55503	55503
1239	butyrylcarnitine	Lipid	Fatty Acid Metabolism (also BCAA Metabolism)	32412	LC/MS Pos Early	100001054	2860	232.154	25576-40-3	439829	C02862	HMDB02013	106012912	148560832	73768696	83185688	80047048	62198244	65912972	87171952	85180232	48821988	85815032	82400608	111308752	96047032	65029948	118540320
1240	butyrylglycine	Lipid	Fatty Acid Metabolism (also BCAA Metabolism)	31850	LC/MS Neg	100001151	1470	144.067	20208-73-5	88412		HMDB00808	392573	109510	267326	325625	308312	299473	711500	551243	423345	401937	350236	409304	501394	711313	553377	414823
1828	campesterol	Lipid	Sterol	33997	LC/MS Pos Late	100001269	2873	383.367	474-62-4	173183	C01789	HMDB02869	1113234	1197270	920708	3077366	2848090	1617419	2848613	2037427	1122019	571890	1223389	1871276	1758210	1777612	1836742	1.95631e+06
1034	caprate (10:0)	Lipid	Medium Chain Fatty Acid	1642	LC/MS Neg	888	5090.7	171.139	112-37-8	2969	C01571	HMDB00511	9809687	4945797	5193374	5892663	9936852	6999659	13208679	7507138	12565296	3.64667e+06	5212006	5417602	4790805	5728864	6.60485e+06	5486383
1030	caproate (6:0)	Lipid	Medium Chain Fatty Acid	32489	LC/MS Neg	926	2713.7	115.076	142-62-1	8892	C01585	HMDB00535	3834062	1478162	1468110	1657939	2920348	3608327	3392312	1862061	3163967	1434404	1406892	2318452	1572591	1387560	2279400	3197443
1032	caprylate (8:0)	Lipid	Medium Chain Fatty Acid	32492	LC/MS Neg	932	4362	143.108	124-07-2	379	C06423	HMDB00482	10741992	7157736	3102191	4274937	8656493	14116548	8350768	2543609	4351788	2796743	5367040	4560762	3992369	4991293	4756867	7.02084e+06
1280	carnitine	Lipid	Carnitine Metabolism	15500	LC/MS Pos Early	100000007	1978	162.112	461-05-2	10917	C00318	HMDB00062	3191490816	3749563904	2942629888	3683961600	3477614336	3286042880	2941108224	3073757696	3548355328	3539768832	3191650560	4141140224	3777062400	3686336256	3812629760	4237267456
432	carnosine	Peptide	Dipeptide Derivative	1768	LC/MS Pos Early	249	2942	227.114	305-84-0	439224	C00386	HMDB00033	7276660	6.26879e+06	5046688	4967811	5063687	6082008	4471398	4372912	6335693	47898672	4563678	4952014	3945820	4762527	6423187	5607236
2849	catechol sulfate	Xenobiotics	Benzoate Metabolism	35320	LC/MS Neg	100001605	1906	188.986	4918-96-1	3083879	C00090	HMDB59724	25330202	15664341	20887552	16532154	11153912	7362541	63244	36181008	7.91874e+06	14968224	16607469	12770826	14283481	14241036	17403844	18031996
249	C-glycosyltryptophan	Amino Acid	Tryptophan Metabolism	48782	LC/MS Pos Early	100006379	2685	367.15	180509-18-6	10981970			2719132	2566578	2317072	2954417	2869131	2807293	3.14123e+06	4073004	3011295	5092048	2878621	3.42488e+06	3650421	3780678	4.05889e+06	2905877
1973	chenodeoxycholate	Lipid	Primary Bile Acid Metabolism	1563	LC/MS Neg	1123	5264	391.285	474-24-9;474-25-9	10133	C02528	HMDB00518	1146094	6.67787e+06	1619604	10427456	17763888	19823652	457057	12024143	7.292e+06	12866529	18211492	963125	1489136	948638	1504547	5.42031e+06
1429	chiro-inositol	Lipid	Inositol Metabolism	37112	LC/MS Polar	100001859	3191.2	225.062	643-12-9		C19891	HMDB34220	4118079	4235425	3252428	3806466	5070986	2986196	799238	2876109	2153173	3342874	2.88707e+06	2677586	2953494	2914540	2603961	3.29736e+06
1970	cholate	Lipid	Primary Bile Acid Metabolism	22842	LC/MS Neg	136	5165	407.28	81-25-4	221493	C00695	HMDB00619	3041775	105627976	5189107	63446392	94624176	47294084	399265	148040672	18055568	75920688	59571160	2739669	6110611	10760551	3567213	6770350
1805	cholesterol	Lipid	Sterol	63	LC/MS Pos Late	266	2707	369.352	57-88-5	11025495	C00187	HMDB00067	221980560	256124976	197266432	262001696	289051200	203377824	210643392	224854848	172731376	163153200	169526336	145826560	159460064	181383968	211559616	211426432
1455	choline	Lipid	Phospholipid Metabolism	15506	LC/MS Pos Early	1256	1961	104.107	67-48-1	305	C00114	HMDB00097	320724672	364189696	375701600	318848928	305711072	347999008	343712992	389692704	467052224	576965696	454598336	442271424	389568608	418024288	416726912	418170816
1456	choline phosphate	Lipid	Phospholipid Metabolism	34396	LC/MS Pos Early	267	700	184.073	72556-74-2	1014	C00588	HMDB01565	58599676	59449436	64688900	63125916	39848992	53919232	29934964	30293300	75194400	64110040	67978560	46799256	44028564	51715104	32724978	47812748
3063	cinnamate	Xenobiotics	Food Component/Plant	12115	LC/MS Neg	1259	2878	147.045	140-10-3	444539	C00423	HMDB00930	364162	544394	460344	453907	229211	137026	43478	43478	175489	17911904	498454	440108	691554	661430	1001305	683387
3064	cinnamoylglycine	Xenobiotics	Food Component/Plant	38637	LC/MS Neg	100002253	3127	204.067	16534-24-0	709625		HMDB11621	241074	143083	141500	297009	170353	97737	97737	97737	169284	1802494	365761	255401	455467	452233	797351	303578
1265	cis-4-decenoyl carnitine	Lipid	Fatty Acid Metabolism(Acyl Carnitine)	38178	LC/MS Pos Late	100002259	1057	314.233	98930-66-6				1143368	1230556	1639177	2570733	2508779	2.07169e+06	4062777	3026489	3267659	2127160	1401650	2384191	1.97339e+06	2297646	1.98307e+06	1.92629e+06
1005	citrate	Energy	TCA Cycle	1564	LC/MS Neg	1124	582	191.02	77-92-9	311	C00158	HMDB00094	310716736	370932032	284554912	352822592	364226240	336632864	241327008	385827072	343949248	343266496	323600640	303476736	314924288	356329696	364350272	326915552
351	citrulline	Amino Acid	Urea cycle; Arginine and Proline Metabolism	2132	LC/MS Pos Early	391	1520	176.103	372-75-8	9750	C00327	HMDB00904	1257329152	1413860352	1427503360	1357424000	1007791552	1229673216	953043904	956325248	1417993472	1185809280	1313252608	1449378688	1195481472	1294502272	998058304	1448169088
1888	corticosterone	Lipid	Steroid	5983	LC/MS Neg	272	5040	345.207	50-22-6	5753	C02140	HMDB01547	1127947	3175794	2536322	1.02416e+06	3511967	2574559	6133703	4154736	5695145	8484712	5407016	5160269	5377988	3496113	9122921	7866495
375	creatine	Amino Acid	Creatine Metabolism	27718	LC/MS Pos Early	1221	1947	132.077	57-00-1	586	C00300	HMDB00064	5004964864	4604307456	4321048064	4437557760	6190694400	5631491584	6960122880	4074843136	5701646336	4031888384	5118128128	4005965568	3999940096	2949985536	2538592512	2190230016
378	creatine phosphate	Amino Acid	Creatine Metabolism	33951	LC/MS Neg	100000112	603	210.029	922-32-7	587	C02305	HMDB01511	595010	533065	473711	764365	717001	963530	297227	297227	780153	1303996	297227	537158	428256	348324	719071	560984
376	creatinine	Amino Acid	Creatine Metabolism	513	LC/MS Pos Early	275	2055	114.066	60-27-5	588	C00791	HMDB00562	807443264	743817216	816932864	934068032	788467456	959733312	916091456	768920896	873743360	1127479296	836047488	943055808	762807616	980626496	1086170112	1018696320
323	cystathionine	Amino Acid	Methionine, Cysteine, SAM and Taurine Metabolism	15705	LC/MS Pos Early	310	2270	223.075	535-34-2	439258	C02291	HMDB00099	6593716	2482148	7.76592e+06	4501381	7683282	7662358	7356827	8.32178e+06	10365580	11236583	8958293	8002615	9350307	11928921	14846222	11792218
328	cysteine	Amino Acid	Methionine, Cysteine, SAM and Taurine Metabolism	1868	LC/MS Pos Early	800	1488	122.027	52-90-4;56-89-3	5862	C00097	HMDB00574	1463050	1.99762e+06	1333780	1334136	1322733	1765093	1211248	1316520	2273668	2214204	1481776	1205977	1277832	901533	1270715	1263659
333	cysteine s-sulfate	Amino Acid	Methionine, Cysteine, SAM and Taurine Metabolism	22176	LC/MS Pos Early	100000808	565	201.984	1637-71-4	115015	C05824	HMDB00731	7.29441e+06	5.9896e+06	6.48234e+06	8.0594e+06	7.88406e+06	7564164	5741227	12892426	7.1174e+06	18043348	5140869	6726994	6406089	15959121	7.57892e+06	17724844
336	cysteine sulfinic acid	Amino Acid	Methionine, Cysteine, SAM and Taurine Metabolism	37443	LC/MS Pos Early	100002113	597	154.017	207121-48-0	109	C00606	HMDB00996	675875	704521	443461	710787	471531	614378	777945	666214	581191	584587	444783	629345	841089	623500	672970	420463
403	cysteine-glutathione disulfide	Amino Acid	Glutathione Metabolism	35159	LC/MS Pos Early	100001437	2465	427.095	13081-14-6	4247235		HMDB00656	31624460	31015986	32176884	36297380	35754048	33411124	13385942	28879504	44373532	40764560	31744716	39535036	27304296	29875616	34859640	31561872
330	cystine	Amino Acid	Methionine, Cysteine, SAM and Taurine Metabolism	56	LC/MS Pos Early	279	2000	241.031	56-89-3	67678	C00491	HMDB00192	150497888	428383232	347777504	350131520	181803248	268414224	146290016	81735888	244682240	276770144	191661008	203167888	183852048	185673424	167330896	117935744
2689	cytidine	Nucleotide	Pyrimidine Metabolism, Cytidine containing	514	LC/MS Pos Early	827	2124	244.093	65-46-3	6175	C00475	HMDB00089	160857920	128029080	117778624	100529136	177038752	163974672	129917816	122008432	394205632	301945024	190215008	215820336	154398736	197689520	239846960	98980488
2690	cytosine	Nucleotide	Pyrimidine Metabolism, Cytidine containing	573	LC/MS Pos Early	881	2060	112.051	71-30-7	597	C00380	HMDB00630	23070472	17125984	19736510	20614220	6.59628e+06	8534027	1071731	3983056	3444255	6.10974e+06	12087534	9059190	9486947	9904347	9522385	19082132
3076	daidzein	Xenobiotics	Food Component/Plant	32453	LC/MS Neg	100001219	3566	253.051	486-66-8	5281708	C10208	HMDB03312	130219	673601	154283	476330	175909	273972	29481	782658	56075	323046	1256801	29481	29481	263419	29481	121169
3250	daidzein sulfate (2)	Xenobiotics	Food Component/Plant	48728	LC/MS Neg	100006363	3330	333.008					910687	3206439	1001958	2163177	1021152	1799547	119851	5219852	725639	3155993	6401287	128297	376781	1971126	191151	995918
1263	decanoylcarnitine	Lipid	Fatty Acid Metabolism(Acyl Carnitine)	33941	LC/MS Pos Late	100001251	1130	316.248	1492-27-9	10245190		HMDB00651	534417	837609	510412	949142	1.03751e+06	779988	1913375	1732145	1330030	800178	664943	1176104	782967	1076355	913390	873432
1279	deoxycarnitine	Lipid	Carnitine Metabolism	36747	LC/MS Pos Early	100001662	2052	146.118	6249-56-5	134	C01181	HMDB01161	63873828	56008464	71177072	85903224	68071568	91671088	116138160	65591160	169902208	167696960	100807664	135081728	66754272	107333616	141531072	124329320
1987	deoxycholate	Lipid	Secondary Bile Acid Metabolism	1114	LC/MS Neg	302	5294	391.285	83-44-3	222528	C04483	HMDB00626	869046	6.6379e+06	1055926	12246738	5768954	10983343	3433218	7339200	6116255	6470161	7548653	1655408	1399171	865860	1301034	1.04142e+06
1092	dihomo-linoleate (20:2n6)	Lipid	Polyunsaturated Fatty Acid (n3 and n6)	17805	LC/MS Neg	1231	5730	307.264	2091-39-6	6439848	C16525	HMDB05060	68634448	80693600	82303056	154412080	71405864	63031708	96093864	157806864	189768768	63994704	47199272	77659720	102666816	81050896	64726196	228912928
1087	dihomo-linolenate (20:3n3 or n6)	Lipid	Polyunsaturated Fatty Acid (n3 and n6)	35718	LC/MS Neg	100001739	5596	305.249	17046-59-2	5280581	C03242	HMDB02925	62898692	67910360	70766488	124327944	75529208	61738276	69736168	131829096	146967408	60938108	47282284	93749984	103804216	80220400	58060296	179394240
2777	dihydrobiopterin	Cofactors and Vitamins	Tetrahydrobiopterin Metabolism	35129	LC/MS Pos Early	100001506	1930	240.109	6779-87-9	1879	C00268	HMDB00038	109979	153996	99289	87659	199422	87659	161739	259566	277388	613955	217110	241275	176279	308399	241208	316027
2650	dihydroorotate	Nucleotide	Pyrimidine Metabolism, Orotate containing	601	LC/MS Polar	923	1910.1	157.025	155-54-4	648	C00337	HMDB03349	669468	315152	301031	681944	611829	656316	547865	457831	278638	905158	484197	835408	462815	738278	816622	401898
3664	dimethyl sulfone	Xenobiotics	Chemical	43424	LC/MS Pos Early	100004284	832	95.0161	67-71-0	6213	C11142	HMDB04983	5539973	5916475	3253230	4633796	7.03096e+06	6267670	431383	1110706	5719685	7547515	5862357	6205337	4691783	5771326	5780063	5308433
358	dimethylarginine (SDMA + ADMA)	Amino Acid	Urea cycle; Arginine and Proline Metabolism	36808	LC/MS Pos Early	100001810	2850	203.15	102783-24-4	123831	C03626	HMDB01539	120254760	116060952	117239560	116319328	132566320	122027264	117244184	130454496	173472656	175232064	133089032	157184880	127873512	151316256	139616368	138654288
5	dimethylglycine	Amino Acid	Glycine, Serine and Threonine Metabolism	5086	LC/MS Pos Early	806	1104	104.071	1118-68-9	673	C01026	HMDB00092	72223456	68613360	81912376	68578904	77651368	94618664	118320136	50150360	119351800	97788048	107954744	80175680	79578768	76446096	89862768	99362568
1156	dimethylmalonic acid	Lipid	Fatty Acid, Dicarboxylate	42978	LC/MS Polar	100004251	2702	131.035	595-46-0	11686		HMDB02001	410804	139192	310794	233815	413526	262150	189157	82382	114127	373253	212769	191542	227221	248397	88061	126470
1091	docosadienoate (22:2n6)	Lipid	Polyunsaturated Fatty Acid (n3 and n6)	32415	LC/MS Neg	100001182	6034	335.296	7370-49-2	5282807	C16533	HMDB61714	2949274	2713414	2467697	4305163	2537498	2432911	4217737	9093403	6.93468e+06	2401366	1576800	2428894	4317907	3402534	2740998	8088840
1079	docosahexaenoate (DHA; 22:6n3)	Lipid	Polyunsaturated Fatty Acid (n3 and n6)	44675	LC/MS Neg	100000665	5525	327.233	6217-54-5	445580	C06429	HMDB02183	367613952	475373152	573923648	755953216	501574688	465196736	696863360	1173289088	1053081728	373444672	302425920	602214400	647502144	597808704	409150208	1303318528
1078	docosapentaenoate (n3 DPA; 22:5n3)	Lipid	Polyunsaturated Fatty Acid (n3 and n6)	32504	LC/MS Neg	100001181	5571	329.249	2234-74-4	6441454	C16513	HMDB01976	134043016	184954288	244868704	248212928	183636704	165835296	147409664	364046560	376486688	100604208	78059336	303775808	300114880	226593856	142567568	808900864
1090	docosapentaenoate (n6 DPA; 22:5n6)	Lipid	Polyunsaturated Fatty Acid (n3 and n6)	37478	LC/MS Neg	100001580	5624.5	329.249	25182-74-5	6441454	C16513	HMDB01976	19616660	24170412	34499616	50793364	22393410	27525158	37527384	58197756	82200256	19526972	16103716	29139594	28070816	42335952	23207008	66698024
1080	docosatrienoate (22:3n3)	Lipid	Polyunsaturated Fatty Acid (n3 and n6)	32417	LC/MS Neg	100001195	5823	333.28	59708-86-0	5312556	C16534	HMDB02823	1344498	1561475	1464948	2850783	1548865	1033770	1287367	2.47294e+06	3593098	991790	875764	1.42354e+06	2.83182e+06	1827276	1240273	4640908
3666	ectoine	Xenobiotics	Chemical	35651	LC/MS Pos Early	100001635	1980	143.082	96702-03-3	126041	C06231		26424288	16251476	21043098	23904686	6129570	11205501	1807913	7.51754e+06	3678304	11663006	12363674	6724466	12354768	15212911	10820442	31080316
3667	EDTA	Xenobiotics	Chemical	22163	LC/MS Neg	100001002	643	291.083	60-00-4	6049	C00284	HMDB15109	578287232	697929408	390595552	247547856	401441248	349027616	1050093312	438370784	1591575552	183962448	460434592	480469728	104519176	377697920	150244768	230029904
1179	eicosanodioate	Lipid	Fatty Acid, Dicarboxylate	39831	LC/MS Neg	100002951	5200.9	341.27	2424-92-2	75502			600725	494336	782846	901225	664481	807731	550008	2.00165e+06	389860	675212	663055	436043	1065752	567490	561237	657831
1077	eicosapentaenoate (EPA; 20:5n3)	Lipid	Polyunsaturated Fatty Acid (n3 and n6)	18467	LC/MS Neg	2050	5450	301.217	10-2005-9;10417-94-4	446284	C06428	HMDB01999	89008880	112541160	180179504	167158736	179161392	110106016	189733024	684523584	234842864	121133464	96145816	276894272	232737568	167050512	131965584	537440128
1062	eicosenoate (20:1)	Lipid	Long Chain Fatty Acid	33587	LC/MS Neg	100001335	5950	309.28		5282768		HMDB02231	147434640	108728928	108444864	168921792	94440136	106912880	296215072	388226848	269129888	80477192	62973848	101852600	185610032	107227584	98770320	277637248
3088	equol glucuronide	Xenobiotics	Food Component/Plant	41948	LC/MS Neg	100003895	3215	417.119					22486488	30359402	22957564	33075892	29005258	20946554	4498803	55169544	19260216	32068712	25316388	16809876	23732952	21985900	20532844	29112808
3089	equol sulfate	Xenobiotics	Food Component/Plant	40478	LC/MS Neg	100003429	3630	321.044					9873934	14231981	7.9623e+06	9277011	21275276	12416495	2646943	26313088	12268184	30080400	8.02506e+06	7940684	6096929	6704313	9126812	6.34177e+06
3090	ergothioneine	Xenobiotics	Food Component/Plant	37459	LC/MS Neg	100002154	821	228.081	58511-63-0	3032311	C05570	HMDB03045	524870	539953	584755	920875	966243	597366	630178	1238376	687345	683087	691591	1018748	867487	674087	850964	842252
1066	erucate (22:1n9)	Lipid	Long Chain Fatty Acid	1552	LC/MS Neg	1087	6355.6	337.311	112-86-7	5281116	C08316	HMDB02068	17027364	8763158	16105846	12771523	5427390	9963779	40085224	56515912	19279402	7.16601e+06	4668197	8730268	20005416	11809926	8828722	30865884
3092	erythritol	Xenobiotics	Food Component/Plant	20699	LC/MS Polar	100000846	1491	167.056	149-32-6	222285	C00503	HMDB02994	749205	871255	881285	735714	684539	710585	332409	659058	392243	643289	724274	460027	1.0241e+06	766954	627663	995297
998	erythronate*	Carbohydrate	Aminosugar Metabolism	42420	LC/MS Polar	100001320	2186	135.03	88759-55-1	2781043		HMDB00613	50649404	59483104	67834224	65855744	80063064	75597632	94816064	79634856	57148072	86270216	64637252	67136200	85758616	91276696	88052224	78392288
294	ethylmalonate	Amino Acid	Leucine, Isoleucine and Valine Metabolism	15765	LC/MS Polar	2054	2785	131.035	601-75-2	11756		HMDB00622	58714056	43401184	24124692	43815752	38661336	66468936	51610244	18926868	31581950	33005548	42469164	37535540	38453048	59464244	56153304	55534220
3095	ferulic acid 4-sulfate	Xenobiotics	Food Component/Plant	47114	LC/MS Neg	100005389	1225	273.007	86321-29-1	6305574		HMDB29200	1294340	786850	855937	1185970	253344	574012	31448	288182	58007	106594	928231	70663	330588	437642	86848	603251
925	fructose	Carbohydrate	Fructose, Mannose and Galactose Metabolism	48195	LC/MS Polar	878	2022.2	225.062	57-48-7	5984	C00095	HMDB00660	13443182	23473232	20387478	20019324	30438660	20425284	18466812	17898704	10673307	16674802	19732216	18042750	18428320	18150832	20391962	16704138
1014	fumarate	Energy	TCA Cycle	1643	LC/MS Polar	330	3084	115.004	100-17-8	444972	C00122	HMDB00134	4117927	5296847	2489904	3579194	3850004	3737157	2449984	4471240	2509371	5021602	2252226	3.16173e+06	2266102	2410903	2087760	3418712
949	galactonate	Carbohydrate	Fructose, Mannose and Galactose Metabolism	27719	LC/MS Polar	100001026	3085	195.051	299-28-5	128869	C00880	HMDB00565	3.78448e+06	3946849	2234477	4421654	4794038	5495093	552998	3.53166e+06	2278753	3758804	3.42572e+06	3141339	3124344	4.07916e+06	3112866	4850907
44	gamma-aminobutyrate (GABA)	Amino Acid	Glutamate Metabolism	1416	LC/MS Pos Early	141	2048	104.071	56-12-2	119	C00334	HMDB00112	536992	799147	1037750	1448073	536992	1136507	1393257	536992	2303741	1341198	1309264	1252352	536992	1204178	1212947	1394202
53	gamma-carboxyglutamate	Amino Acid	Glutamate Metabolism	38754	LC/MS Pos Early	100002679	903	192.05	56271-99-9	40772		HMDB41900	3.88114e+06	3704396	2625581	3010764	3472328	3597985	2950742	3660080	4653667	6145711	3266823	3383998	3362110	3371913	3929880	3822133
416	gamma-glutamylalanine	Peptide	Gamma-glutamyl Amino Acid	37063	LC/MS Pos Early	100001843	1986	219.098	5875-41-2	440103		HMDB29142	35371280	32945726	36453576	35977952	38768972	31947142	20562500	25539984	31886518	42108448	29239908	34295144	23638646	32708030	24779848	42921876
424	gamma-glutamyl-epsilon-lysine	Peptide	Gamma-glutamyl Amino Acid	33934	LC/MS Pos Early	100001262	2717	276.155	17105-15-6	65254;14284565		HMDB03869	31421804	22022668	30170730	25210148	25786312	31762292	55903524	35263496	52612192	34701140	40987896	53474280	44397168	51487208	53026132	48451096
418	gamma-glutamylglutamate	Peptide	Gamma-glutamyl Amino Acid	36738	LC/MS Pos Early	331	1775	277.103	1116-22-9	92865	C05282	HMDB11737	1397917	1668524	1032858	1427601	1697265	1205628	1513594	1624675	1.55481e+06	2484915	1297996	1621649	1177884	1.60727e+06	1501285	1665457
419	gamma-glutamylglutamine	Peptide	Gamma-glutamyl Amino Acid	2730	LC/MS Pos Early	1140	1430	276.119	10148-81-9	150914	C05283	HMDB11738	100977408	104162760	74442128	105504336	123009488	96982264	111432584	105656496	105949448	122541360	99906024	143897472	97668608	101392784	112487848	132885792
420	gamma-glutamylglycine	Peptide	Gamma-glutamyl Amino Acid	33949	LC/MS Pos Early	100001294	1535	205.082	1948-29-4	165527		HMDB11667	21531730	16819194	20490004	30321856	33381712	23662546	33513606	31778836	38464456	35768604	23872756	28162308	24383922	29416324	36073300	31419172
421	gamma-glutamylhistidine	Peptide	Gamma-glutamyl Amino Acid	18245	LC/MS Pos Early	1235	2740	285.119	37460-15-4	7017195			6929898	6314610	5660198	6911257	8456333	6105367	9613371	8.34714e+06	8670053	8.10296e+06	7234281	8.19331e+06	7316312	8580523	8667662	9074143
422	gamma-glutamylisoleucine*	Peptide	Gamma-glutamyl Amino Acid	34456	LC/MS Pos Early	100001485	2940	261.144		14253342		HMDB11170	4311261	3384793	2946971	4352608	4042779	2800930	4449458	3157327	3326529	4545559	3417118	3819819	3351394	3280357	3280530	3.84545e+06
423	gamma-glutamylleucine	Peptide	Gamma-glutamyl Amino Acid	18369	LC/MS Neg	1268	1685	259.13	2566-39-4	151023		HMDB11171	906262	1003011	668334	1052525	863304	659977	800391	803800	667487	763468	709333	805000	695463	613082	726343	902982
425	gamma-glutamylmethionine	Peptide	Gamma-glutamyl Amino Acid	44872	LC/MS Pos Early	100001313	2640	279.101	17663-87-5	7009567		HMDB29155	20515348	16114939	13468466	20009460	22662800	15882307	17866088	15786155	18212212	18971660	15114578	18102984	17310296	16928168	15224783	18049712
426	gamma-glutamylphenylalanine	Peptide	Gamma-glutamyl Amino Acid	33422	LC/MS Neg	100000491	1825	293.114	7432-24-8	111299		HMDB00594	482170	452023	322708	487340	501799	488193	507266	541070	434333	484781	423798	492368	378550	413278	556432	611514
427	gamma-glutamylthreonine*	Peptide	Gamma-glutamyl Amino Acid	33364	LC/MS Pos Early	100001314	1750	249.108	5652-48-2			HMDB29159	836858	1088479	916616	1420344	934690	1090092	1100358	1.04386e+06	957251	987789	1171340	1235788	889895	1393758	752334	1047720
428	gamma-glutamyltryptophan	Peptide	Gamma-glutamyl Amino Acid	33947	LC/MS Pos Early	100001295	2975	334.14	66471-20-3	3989307		HMDB29160	304742	312696	95080	231483	384261	213409	377285	491509	318461	521841	320066	391704	231660	315993	391654	370841
429	gamma-glutamyltyrosine	Peptide	Gamma-glutamyl Amino Acid	2734	LC/MS Neg	1102	1240	309.109	7432-23-7	94340		HMDB11741	299654	285841	223863	403190	438427	336987	316514	241178	329681	346668	221025	240289	190976	249158	260705	224938
430	gamma-glutamylvaline	Peptide	Gamma-glutamyl Amino Acid	43829	LC/MS Pos Early	100001126	2700	247.129	2746-34-1	7015683		HMDB11172	12846534	11433952	9479682	12937277	13008040	9153342	14327175	10349506	10606947	12997594	10377687	12767798	10983428	11087747	10213234	12402151
2769	gamma-tocopherol/beta-tocopherol	Cofactors and Vitamins	Tocopherol Metabolism	52473	LC/MS Pos Late	100008998	2384	416.364					1668885	401610	1153949	875765	2628341	637419	1231881	3397371	610698	2896541	1108639	2384074	1441399	401610	2948718	2352196
2762	gamma-tocotrienol	Cofactors and Vitamins	Tocopherol Metabolism	37501	LC/MS Pos Late	100001981	1918	410.318	14101-61-2	5282349	C14155	HMDB12958	1587291	1532812	1862319	1414827	703114	468642	406277	1024523	107221	246004	1010166	194002	569575	538948	360153	731299
2956	genistein	Xenobiotics	Food Component/Plant	32448	LC/MS Neg	100001221	3754	269.046	446-72-0	5280961	C06563	HMDB03217	26488	642141	26488	453557	111249	169254	26488	1.00819e+06	48617	206316	1806198	26488	26488	323676	26488	26488
172	gentisate	Amino Acid	Phenylalanine and Tyrosine Metabolism	18280	LC/MS Neg	100000447	1459.8	153.019	490-79-9	3469	C00628	HMDB00152	1290245	1109365	670391	338301	1.02111e+06	73970	73970	1359742	558569	1455297	988461	1035875	1774486	99023	1603079	1669521
3023	gluconate	Xenobiotics	Food Component/Plant	587	LC/MS Polar	338	2922	195.051	527-07-1	10690	C00257	HMDB00625	5120745	6233640	5838348	5428897	7687038	7010260	6127076	5708557	3.84587e+06	6316626	6785667	6782529	7.46742e+06	7577613	8695681	6900537
821	glucose	Carbohydrate	Glycolysis, Gluconeogenesis, and Pyruvate Metabolism	20488	LC/MS Polar	572	2342	179.056	50-99-7	79025	C00031	HMDB00122	880104832	913160704	964677632	944030592	958566464	892416832	955049216	897647488	867259008	1046546048	968618112	966069120	959315392	983995136	919780032	859174720
975	glucuronate	Carbohydrate	Aminosugar Metabolism	15443	LC/MS Polar	100000257	3233.3	193.035	207300-70-7	444791	C00191	HMDB00127	2828053	2838665	2898450	3118106	3.17405e+06	3460096	3068097	4397457	2243507	4652504	3.92061e+06	2971465	3462741	4.04884e+06	4032329	3126751
39	glutamate	Amino Acid	Glutamate Metabolism	57	LC/MS Pos Early	561	1500	148.06	56-86-0	611	C00025	HMDB00148	1087244928	1190015232	888647360	872478144	1065803392	1039879936	1022475136	681990016	1009329344	1499068416	1062731328	1102966528	773759488	934957888	935708032	1052117632
40	glutamine	Amino Acid	Glutamate Metabolism	53	LC/MS Pos Early	563	1291	147.076	56-85-9	5961	C00064	HMDB00641	5565148672	5476656128	4838216192	5286889472	5938214912	5711483392	7393557504	6121978368	6156990464	6376812544	5893090304	7407792128	6135166464	5351869440	5868529664	6787604992
87	glutarate (pentanedioate)	Amino Acid	Lysine Metabolism	396	LC/MS Polar	339	2900	131.035	110-94-1	743	C00489	HMDB00661	1083835	1152171	574791	1453351	964134	456159	862485	990516	371547	1.47648e+06	996534	393243	611154	708139	581604	1861817
401	glutathione, oxidized (GSSG)	Amino Acid	Glutathione Metabolism	38783	LC/MS Pos Early	448	2667	307.083	103239-24-3	65359	C00127	HMDB03337	2940055	2203701	2214216	3.86045e+06	3835617	3.69146e+06	1053900	4326079	4931319	2880022	4084233	3350457	1918264	3400476	2967976	2945731
841	glycerate	Carbohydrate	Glycolysis, Gluconeogenesis, and Pyruvate Metabolism	1572	LC/MS Polar	1052	2070.4	105.019	600-19-1	752	C00258	HMDB00139	55921900	55594852	53641448	54737048	58222988	49107464	60149332	39662744	50085000	61649008	52427084	48299328	63203340	54238536	49213524	52254544
1705	glycerol	Lipid	Glycerolipid Metabolism	15122	LC/MS Neg	1254	758	91.0401	56-81-5	753	C00116	HMDB00131	5205947	6703885	8533019	8027455	8021701	6393273	14556960	14665929	6662999	4943840	4795687	10208718	5421221	5302882	6034690	16455083
1706	glycerol 3-phosphate	Lipid	Glycerolipid Metabolism	43847	LC/MS Pos Early	100000258	580	173.021	29849-82-9	754	C00093	HMDB00126	6.03362e+06	6.21262e+06	5412115	6.47302e+06	7478362	5.67604e+06	5.48817e+06	5.68664e+06	8236721	12078046	5045865	7310251	6606797	6296403	5.69169e+06	5934538
1464	glycerophosphoethanolamine	Lipid	Phospholipid Metabolism	37455	LC/MS Pos Early	100001620	659	216.063	33049-08-0	123874	C01233	HMDB00114	12577232	16311048	12182747	12797501	11956412	10695722	9365802	20702100	13719282	13391340	13617825	9983274	12845231	11804556	10537480	12249421
1711	glycerophosphoglycerol	Lipid	Glycerolipid Metabolism	48857	LC/MS Polar	100001619	2430	245.043		439964	C03274		131377	146185	201041	200300	170696	126968	104611	170450	94731	150929	211770	129943	145991	162343	136978	171090
1466	glycerophosphoinositol*	Lipid	Phospholipid Metabolism	52307	LC/MS Pos Early	100001621	516	335.074	16824-65-0				530722	91957	91957	170923	472379	415733	103130	355249	91957	224316	326552	597792	91957	112931	355562	256611
1458	glycerophosphorylcholine (GPC)	Lipid	Phospholipid Metabolism	15990	LC/MS Pos Early	100000269	672	258.11	28319-77-9	71920	C00670	HMDB00086	799252480	887590528	622544832	694280256	803738048	582683264	530705216	771363712	551210240	432256224	668423744	602913856	769690560	605853120	733523264	654830784
1	glycine	Amino Acid	Glycine, Serine and Threonine Metabolism	58	LC/MS Pos Early	340	1375	76.0393	56-40-6	750	C00037	HMDB00123	379533088	310224064	379369344	437728608	496668832	414757120	544673024	484619136	562177792	531909664	410424064	485216384	442442560	457575136	567910464	501906240
1974	glycochenodeoxycholate	Lipid	Primary Bile Acid Metabolism	32346	LC/MS Neg	1628	5236.1	448.307	16564-43-5	12544	C05466	HMDB00637	27464	155254	27464	824963	1353351	715333	282686	1642834	1697448	2941295	3268614	27464	27464	27464	91226	27464
1971	glycocholate	Lipid	Primary Bile Acid Metabolism	18476	LC/MS Neg	342	5163	464.302	475-31-0;863-57-0	10140	C01921	HMDB00138	1195362	20146400	813488	12359535	8455944	2926483	4617427	30903816	9395608	22003744	16792424	1218140	703725	485307	1449521	2489261
1989	glycodeoxycholate	Lipid	Secondary Bile Acid Metabolism	18477	LC/MS Neg	100000436	5281	448.307	360-65-6	3035026	C05464	HMDB00631	39298	400846	39298	3451540	1729687	1580449	263425	4244116	3670762	5264781	3064919	39298	39298	39298	39298	39298
2012	glycohyodeoxycholate	Lipid	Secondary Bile Acid Metabolism	43501	LC/MS Neg	100003868	5070	448.307	13042-33-6	114611			65133	65246	65133	755208	582543	301069	65133	1587506	296288	1068708	667036	65133	65133	65133	65133	65133
1789	glycosyl-N-palmitoyl-sphingosine	Lipid	Sphingolipid Metabolism	53013	LC/MS Pos Late	100009272	2623	700.572					1102750	589179	971158	1376462	1.02566e+06	824494	2152194	2489088	724552	945103	878370	1039617	873833	1160831	1429854	1165920
2000	glycoursodeoxycholate	Lipid	Secondary Bile Acid Metabolism	39379	LC/MS Neg	100002911	5033	448.307	64480-66-6	12310288		HMDB00708	40433	40433	40433	40433	67127	40433	40433	84808	51850	152636	91159	40433	40433	40433	40433	40433
381	guanidinoacetate	Amino Acid	Creatine Metabolism	43802	LC/MS Pos Early	344	1937	118.061	352-97-6	763	C00581	HMDB00128	138702480	138842656	168876608	187276464	153295360	130476328	82041200	80049296	268420144	271130240	139659232	238086672	160878880	213544832	244428960	178934464
2754	gulonic acid*	Cofactors and Vitamins	Ascorbate and Aldarate Metabolism	46957	LC/MS Polar	100001586	2750	195.051	20246-53-1	9794176			37525888	50304444	40430920	40213356	46804016	46403612	37227616	37154936	26692016	51226216	39008128	33011324	55664728	56366520	54639508	48659732
2790	heme	Cofactors and Vitamins	Hemoglobin and Porphyrin Metabolism	41754	LC/MS Pos Late	100001386	1124	616.176	14875-96-8	26945	C00032	HMDB03178	49934	190439	2333668	64729	67850	49934	49934	49934	1801149	247123	49934	49934	49934	49934	49934	49934
1031	heptanoate (7:0)	Lipid	Medium Chain Fatty Acid	1644	LC/MS Neg	925	3670	129.092	111-14-8	8094	C17714	HMDB00666	574782	333141	488179	457987	332219	280062	399108	280062	643827	481079	391842	280062	283237	484986	542864	519385
1177	hexadecanedioate	Lipid	Fatty Acid, Dicarboxylate	35678	LC/MS Neg	100001614	4615	285.207	505-54-4	10459	C19615	HMDB00672	612719	770970	622099	1081689	629874	712248	648194	2043913	534488	836541	712811	506280	766899	572960	599723	606739
1260	hexanoylcarnitine	Lipid	Fatty Acid Metabolism(Acyl Carnitine)	32328	LC/MS Pos Early	100000781	3308	260.186	6920-35-0	6426853		HMDB00705	3471090	4200391	3081085	4836309	6445006	4559791	15449381	12767818	9433294	5330653	4436885	9859066	6439795	6.73496e+06	8.14371e+06	6.646e+06
1248	hexanoylglycine	Lipid	Fatty Acid Metabolism(Acyl Glycine)	35436	LC/MS Neg	100001527	2900	172.098	24003-67-6	99463		HMDB00701	54133	54133	54133	54133	54133	54133	470776	431305	73560	110281	54133	54133	91145	159783	121678	54133
2820	hippurate	Xenobiotics	Benzoate Metabolism	15753	LC/MS Neg	100000014	2106.9	178.051	495-69-2	464	C01586	HMDB00714	97291296	76849624	91136136	89463216	67979696	34767144	1611922	17211174	48263844	539585792	86823584	63245432	63932728	70876112	76383496	77048184
55	histidine	Amino Acid	Histidine Metabolism	59	LC/MS Neg	355	755.9	154.062	5934-29-2	6274	C00135	HMDB00177	30610378	25953090	26307700	25841020	31732288	24634392	29111932	32402570	26487988	25637762	25329030	31792568	33541206	25053120	29696654	32900416
353	homoarginine	Amino Acid	Urea cycle; Arginine and Proline Metabolism	22137	LC/MS Pos Early	100000961	2882	189.135	156-86-5	9085	C01924	HMDB00670	84691392	49278264	70915776	66525276	58211616	50217552	61202704	62829608	105222008	76397408	108563952	74724304	106333344	87858904	88398120	78510960
354	homocitrulline	Amino Acid	Urea cycle; Arginine and Proline Metabolism	22138	LC/MS Pos Early	100000963	1908	190.119	1190-49-4	65072	C02427	HMDB00679	53906152	51312548	60034792	74284160	42991000	45803744	18951648	45928960	69003024	71538096	44819956	38941312	46337864	82319664	59096692	59519484
18	homoserine	Amino Acid	Glycine, Serine and Threonine Metabolism	18351	LC/MS Polar	100000458	2875.8	118.051	672-15-1	12647	C00263	HMDB00719	234554	647945	685814	2163073	930113	593992	505979	790685	675962	602404	382835	2471332	2127555	771137	556401	1515590
3114	homostachydrine*	Xenobiotics	Food Component/Plant	33009	LC/MS Pos Early	100001550	1750	158.118	1195-94-4	441447	C08283	HMDB33433	173571664	98046640	125667464	207717712	249104736	269452032	33058800	89416672	261984080	347110656	158315136	172211168	165162656	211191328	338871488	301620832
3419	hydroquinone sulfate	Xenobiotics	Drug	35322	LC/MS Neg	100001604	1395	188.986	123-31-9	161220	C00530	HMDB02434	245193	162654	193958	159364	83753	59972	24985	109523	51838	139396	125839	124264	116254	125088	177263	171001
2007	hyocholate	Lipid	Secondary Bile Acid Metabolism	34093	LC/MS Neg	100001279	5046	407.28	547-75-1	92805	C17649	HMDB00760	95760	370796	33648	1.50006e+06	746192	841784	818805	3.91081e+06	598431	1190765	497654	33648	89073	50294	48155	218187
2010	hyodeoxycholate	Lipid	Secondary Bile Acid Metabolism	27531	LC/MS Neg	100000777	5097	391.285	83-49-8	5283820	C15517	HMDB00733	1.04324e+06	4.12364e+06	449135	7.77173e+06	6182073	6063151	2.81131e+06	8160152	2036795	4240487	3125979	336846	1693036	982619	388872	1945010
337	hypotaurine	Amino Acid	Methionine, Cysteine, SAM and Taurine Metabolism	590	LC/MS Pos Early	358	724	110.027	300-84-5	107812	C00519	HMDB00965	5959283	5024977	4590072	8603724	12143860	5.59121e+06	1632386	4694363	8432460	10587659	3573210	7.50254e+06	6.26265e+06	3171192	3757799	4560108
67	imidazole lactate	Amino Acid	Histidine Metabolism	15716	LC/MS Pos Early	100000263	2040	157.061	14403-45-3	440129	C05568	HMDB02320	4310142	1396151	1886735	1371770	3532146	2925744	2898467	4851867	3.97439e+06	4603035	1688619	3.86089e+06	2168779	3463601	4739383	3401884
66	imidazole propionate	Amino Acid	Histidine Metabolism	40730	LC/MS Pos Early	100003434	2263	141.066	1074-59-5	70630		HMDB02271	34598544	17816060	18882808	40535864	19818614	36731280	2103780	28475834	18693268	69273488	20322092	38366424	67112464	45793544	37346840	64670308
3675	iminodiacetate (IDA)	Xenobiotics	Chemical	21025	LC/MS Pos Early	100000900	808	134.045	142-73-4	8897	C19911	HMDB11753	76593440	77192848	72269464	61023380	82024544	65630856	96224632	96344800	117488856	52147860	91271912	71547040	100105416	74274624	59296568	66203252
248	indole-3-carboxylic acid	Amino Acid	Tryptophan Metabolism	38116	LC/MS Neg	100002185	1708.8	160.04	771-50-6	69867	C19837	HMDB03320	71566	65829	80072	95639	67244	64387	45020	85462	53593	129247	64993	85005	84332	81461	92349	89852
213	indoleacetate	Amino Acid	Tryptophan Metabolism	27513	LC/MS Neg	100001034	2200	174.056	6505-45-9	802	C00954	HMDB00197	1141168	1813017	1116893	3566644	1045624	904777	1394040	1338215	549652	1132245	2191132	1107882	1379846	2474168	1297394	999264
3117	indoleacrylate	Xenobiotics	Food Component/Plant	22114	LC/MS Neg	100000800	2511	186.056	1204-06-4	15030923		HMDB00734	2175790	2987691	3247914	2578230	2727423	2636267	107454	267283	861728	1870392	2158422	1651740	3075164	1517938	3536488	2616153
212	indolelactate	Amino Acid	Tryptophan Metabolism	18349	LC/MS Pos Early	100000463	2600	206.081	832-97-3	92904	C02043	HMDB00671	5775227	5962805	5552830	7969960	3502889	3536611	2266948	10377986	2089861	4367857	5550013	5225284	8671325	4661377	3824323	6909915
215	indolepropionate	Amino Acid	Tryptophan Metabolism	32405	LC/MS Pos Early	100001083	3205	190.086	830-96-6	3744		HMDB02302	72946864	74644072	95867896	79419672	84739992	79984344	7337472	11415402	45924036	78090120	73624408	77954424	106966448	72194896	127559008	88282656
2575	inosine	Nucleotide	Purine Metabolism, (Hypo)Xanthine/Inosine containing	1123	LC/MS Neg	361	1602.1	267.073	58-63-9	6021	C00294	HMDB00195	1056128	158200	123860	1397268	2112335	51919	142681	542981	57898	555587	2030966	826788	816359	348595	485160	1078741
299	isobutyrylcarnitine	Amino Acid	Leucine, Isoleucine and Valine Metabolism	33441	LC/MS Pos Early	100001055	2810	232.154	25518-49-4	168379		HMDB00736	69357208	49738224	41352824	48146840	40859440	18597188	24228320	27244272	18619728	28022834	59484616	46343028	59503888	27961440	21378776	83481632
300	isobutyrylglycine	Amino Acid	Leucine, Isoleucine and Valine Metabolism	35437	LC/MS Neg	100001590	1420	144.067	15926-18-8	10855600		HMDB00730	136875	84279	91164	142719	108319	64912	144569	50678	131910	74518	69551	82022	103523	96928	50678	105025
1009	isocitrate	Energy	TCA Cycle	12110	LC/MS Polar	1206	4156.8	191.02	20226-99-7	1198	C00311	HMDB00193	3050084	4089625	7334484	7.96378e+06	2678772	10029064	1991946	1.01475e+06	6682545	4231009	12028369	9280143	9669292	24312732	20060884	4389150
283	isoleucine	Amino Acid	Leucine, Isoleucine and Valine Metabolism	1125	LC/MS Pos Early	376	2800	132.102	73-32-5	6306	C00407	HMDB00172	3227834880	3367536896	3079182336	3422736896	2904400896	2854095360	3357673472	2340683264	2578264832	2838234624	3123447552	2930374400	2920872704	2732261120	2401170688	2892220416
592	isoleucylglycine	Peptide	Dipeptide	40008	LC/MS Pos Early	100003169	2719	189.123	868-28-0	342532			1093831	954619	832865	1096661	1300409	762150	932214	623713	1649073	1435316	1189820	1629699	958375	1432504	1625314	1197843
260	isovalerate	Amino Acid	Leucine, Isoleucine and Valine Metabolism	44656	LC/MS Neg	100000708	1564	101.061	503-74-2	10430	C08262	HMDB00718	719228	571904	910966	648047	713667	571904	1213847	571904	716038	848776	770016	932114	761099	857280	930859	969569
262	isovalerylcarnitine	Amino Acid	Leucine, Isoleucine and Valine Metabolism	34407	LC/MS Pos Early	100001393	3085	246.17	31023-24-2	6426851		HMDB00688	12164224	13004329	7910398	15765660	12623047	7521769	12688628	5.98281e+06	8804811	4604224	13781893	12093805	11367466	6.93891e+06	3945155	15126831
261	isovalerylglycine	Amino Acid	Leucine, Isoleucine and Valine Metabolism	35107	LC/MS Neg	100001452	1950	158.082	16284-60-9	546304		HMDB00678	476986	339671	340317	595525	467981	457681	670154	466735	532781	385958	447453	496871	587275	505561	395329	379259
3127	jasmonic acid	Xenobiotics	Food Component/Plant	35659	LC/MS Neg	100001643	3530	209.118	77026-92-7	5281166	C08491	HMDB32797	134617	580612	136265	168375	215018	112989	83006	211207	110979	805160	203719	182550	409967	579629	83006	168826
219	kynurenate	Amino Acid	Tryptophan Metabolism	1417	LC/MS Neg	98	2224	188.035	492-27-3	3845	C01717	HMDB00715	689973	692140	666105	532071	464905	657096	586879	589068	337084	766940	482425	642140	705168	477434	730928	614188
218	kynurenine	Amino Acid	Tryptophan Metabolism	15140	LC/MS Pos Early	100000265	2739	209.092	2922-83-0	161166	C00328	HMDB00684	88375928	62250996	75034752	52560212	67503008	96463168	155900608	108604144	109217672	106834848	110686832	147305792	124042328	144910992	168756576	110646152
838	lactate	Carbohydrate	Glycolysis, Gluconeogenesis, and Pyruvate Metabolism	527	LC/MS Polar	482	1468.8	89.0244	79-33-4	612	C00186	HMDB00190	813347840	856994048	629133824	772055744	472213344	706019008	456100608	676650304	464587488	795052544	655148736	492005696	339757600	498986496	312536032	556346176
1037	laurate (12:0)	Lipid	Medium Chain Fatty Acid	1645	LC/MS Neg	181	5300	199.17	143-07-7	3893	C02679	HMDB00638	19548978	21737458	27530378	26053622	32700552	21486132	52390524	57906612	37220524	16143121	22250238	21691562	20113908	28703548	23299374	25799298
1266	laurylcarnitine	Lipid	Fatty Acid Metabolism(Acyl Carnitine)	34534	LC/MS Pos Late	100001392	1235	344.28	25518-54-1	10427569		HMDB02250	949221	1279485	806763	1354616	1486250	1072134	2660114	2561857	1803477	1339553	1394559	1555290	1394438	1835995	1355856	1342006
254	leucine	Amino Acid	Leucine, Isoleucine and Valine Metabolism	60	LC/MS Pos Early	397	2864	132.102	61-90-5	6106	C00123	HMDB00687	2658342400	2609104128	2415104512	2617178880	2262601216	2041788544	2629748224	1936388096	1984403584	2191934208	2469867264	2514926336	2415971840	2141948672	1854847616	2477295360
610	leucylglycine	Peptide	Dipeptide	40045	LC/MS Pos Early	100003185	2778	189.123	686-50-0	79070			126493	65880	278824	584324	65880	428237	323644	65880	65880	242679	338586	65880	368381	662872	317058	65880
1083	linoleate (18:2n6)	Lipid	Polyunsaturated Fatty Acid (n3 and n6)	1105	LC/MS Neg	180	5535	279.233	60-33-3	5280450	C01595	HMDB00673	2316741376	2438473472	2891953664	3559407360	2210449920	2334183936	6156249088	6760241664	4316430848	2368213504	1799755264	3373416960	3495073792	3010784000	2854336256	6687170560
1085	linolenate [alpha or gamma; (18:3n3 or 6)]	Lipid	Polyunsaturated Fatty Acid (n3 and n6)	34035	LC/MS Neg	100001337	5450	277.217		5280934	C06426	HMDB03073	215535760	224674064	341609344	329982240	233325440	216168832	408264160	833670464	324734368	178396400	161167904	339484352	346000000	244421744	209903200	678311680
1271	linoleoylcarnitine*	Lipid	Fatty Acid Metabolism(Acyl Carnitine)	46223	LC/MS Pos Late	100003151	1430	424.342	36816-10-1	6450015		HMDB06469	1265892	1.49062e+06	1181610	2523768	2528496	1800261	7480013	4877793	3192886	3.4339e+06	2010788	2577954	2425248	2972984	3315339	1854746
77	lysine	Amino Acid	Lysine Metabolism	1301	LC/MS Pos Early	407	2850	147.113	56-87-1	5962	C00047	HMDB00182	4354408448	3679107584	4211962112	3974467584	3810661632	3785320704	4643347456	4206798848	5031321600	4124361472	4106988288	4314497024	4758210048	4957161472	4580746240	4413251072
1015	malate	Energy	TCA Cycle	1303	LC/MS Neg	409	615.6	133.014	6915-15-7	525	C00149	HMDB00156	44368740	60282012	29072668	40938472	46608268	43266848	30979246	53250372	33709520	56948840	28687824	30646064	26726732	26535552	21707188	36447296
3553	maleoylcarnitine	Xenobiotics	Drug	52923	LC/MS Pos Early	100006629	2155	260.113					1.33353e+06	998157	1034839	903182	1057066	867402	1296944	905396	1292080	1230266	1118303	1346983	1211568	1168356	1372672	1200252
1226	malonate	Lipid	Fatty Acid Synthesis	15872	LC/MS Polar	818	3447	103.004	141-82-2;26522-22-85-0	867	C00383	HMDB00691	30395940	24443740	14932195	22536882	30655990	22349764	21113126	32334374	14152422	29929174	18418690	25801992	25236380	19965932	32499028	33807740
1225	malonylcarnitine	Lipid	Fatty Acid Synthesis	37059	LC/MS Pos Early	100001526	2086	248.113	853728-01-5	22833583		HMDB02095	83017	213291	154475	263282	83017	211804	289865	139340	212537	274220	124721	129120	213025	86292	151958	114063
930	mannitol/sorbitol	Carbohydrate	Fructose, Mannose and Galactose Metabolism	46142	LC/MS Polar	100001740	2260	181.072		5780	C01507	HMDB00247	15459745	11193800	17453874	9733523	7271241	9093198	1736118	5197962	2087949	8293207	12227366	3601174	11562943	9315852	7788282	13133808
931	mannose	Carbohydrate	Fructose, Mannose and Galactose Metabolism	48153	LC/MS Polar	803	2200	225.062	3458-28-4	18950	C00159	HMDB00169	14249892	14796629	13398507	14735219	22256472	14702400	17664842	15484498	18047710	19225248	15958649	20025748	20667468	18989608	21112720	16999292
1046	margarate (17:0)	Lipid	Long Chain Fatty Acid	1121	LC/MS Neg	891	5731	269.249	506-12-7	10465		HMDB02259	56727012	60481352	69064920	134180064	56993952	61311532	147569424	182948272	160285760	85057584	57431608	78061208	96285224	80023896	86998992	201850656
1094	mead acid (20:3n9)	Lipid	Polyunsaturated Fatty Acid (n3 and n6)	35174	LC/MS Neg	100001472	5650	305.249	20590-32-3	5312531		HMDB10378	10870804	20297180	17941376	35763652	17943238	17427200	38106332	75398800	59295980	18365696	14012781	18911354	23291852	29880928	20580936	39963528
311	methionine	Amino Acid	Methionine, Cysteine, SAM and Taurine Metabolism	1302	LC/MS Pos Early	415	2526	150.058	63-68-3	6137	C00073	HMDB00696	1518714880	1245637248	1264613632	1349597696	1379543168	1306785664	1438720896	1034842432	1389104512	1283725824	1227714304	1367536512	1151767296	1308537472	1123188864	1389515648
315	methionine sulfone	Amino Acid	Methionine, Cysteine, SAM and Taurine Metabolism	44878	LC/MS Pos Early	100004635	1250	182.048	820-10-0	69961			2126203	1403873	2.05931e+06	1770454	1145966	1401905	892391	3.67231e+06	1329798	1827253	1694606	1244781	1953539	2448155	2202950	2746342
316	methionine sulfoxide	Amino Acid	Methionine, Cysteine, SAM and Taurine Metabolism	18374	LC/MS Pos Early	100000039	1272	166.053	3226-65-1	158980	C02989	HMDB02005	173079264	150675312	156755104	161179824	118718208	120766528	101577680	115372144	88370984	94190480	148834944	103660952	147793952	137166800	102703280	158408928
3220	methyl glucopyranoside (alpha + beta)	Xenobiotics	Food Component/Plant	46144	LC/MS Neg	100005864	1070	193.072					1444896	1295379	1431742	1327949	579677	917037	110432	1009389	406712	715638	1335720	397243	678692	826576	511015	1213778
2879	methyl-4-hydroxybenzoate sulfate	Xenobiotics	Benzoate Metabolism	48429	LC/MS Neg	100006116	2873	230.997					872511	502353	671188	547048	282767	287886	363272	122810728	343371	845589	448521	679988	444421	424415	684940	888972
1245	methylmalonate (MMA)	Lipid	Fatty Acid Metabolism (also BCAA Metabolism)	1496	LC/MS Polar	418	3078.4	117.019	516-05-2	487	C02170	HMDB00202	23662078	32792000	16474421	12101435	23504424	12576021	7566760	11020262	6904527	10348155	48628700	8418632	9276242	10040369	11291187	23509988
275	methylsuccinate	Amino Acid	Leucine, Isoleucine and Valine Metabolism	15745	LC/MS Polar	2051	2800	131.035	498-21-5	10349		HMDB01844	2152459	1654915	875984	1853107	2384882	1808947	761704	878346	910043	1666841	1351007	1.47234e+06	1519142	2485566	1937627	3401238
1428	myo-inositol	Lipid	Inositol Metabolism	1124	LC/MS Polar	363	3506.3	225.062	87-89-8	892	C00137	HMDB00211	12799051	9828420	9612539	11278251	14049707	7934503	4761709	8789155	6946381	17832096	12392182	12188125	11181391	9909450	11316910	15738703
1040	myristate (14:0)	Lipid	Long Chain Fatty Acid	1365	LC/MS Neg	519	5440	227.202	544-63-8	11005	C06424	HMDB00806	201794000	274258304	330408864	331310784	266890816	171486464	447243040	647534848	366706336	188760848	227436080	283203872	267258448	212558768	205745392	478312096
1041	myristoleate (14:1n5)	Lipid	Long Chain Fatty Acid	32418	LC/MS Neg	100001198	5346.9	225.186	544-64-9	5281119	C08322	HMDB02000	8410792	16069221	13389974	14367604	20471466	10096365	36411080	62735804	24130204	10722893	12226948	20221480	18672038	16019648	15680038	17434184
1274	myristoleoylcarnitine*	Lipid	Fatty Acid Metabolism(Acyl Carnitine)	48182	LC/MS Pos Late	100006051	1316	370.295	889848-55-9				910837	1402426	943385	1985856	1293106	1994173	5627504	4723205	3017993	1732755	1790426	1978602	1923624	2261232	1538344	910837
1267	myristoylcarnitine	Lipid	Fatty Acid Metabolism(Acyl Carnitine)	33952	LC/MS Pos Late	100001270	1350	372.311	18822-89-4	53477791		HMDB05066	1660341	1906563	1129275	2.68732e+06	2110388	1691325	4545079	2765644	2309980	2091135	2261076	2414937	1660952	2435502	1.95318e+06	1.93258e+06
2603	N1-methyladenosine	Nucleotide	Purine Metabolism, Adenine containing	15650	LC/MS Pos Early	1242	2120	282.12	15763-06-1	27476	C02494	HMDB03331	4015270	2840845	2873399	3037089	3770190	3891238	2964821	5515287	5962142	6.49826e+06	3823736	5046106	4297527	5403066	4943460	4099651
2639	N2,N2-dimethylguanosine	Nucleotide	Purine Metabolism, Guanine containing	35137	LC/MS Pos Early	100001412	2210	312.13	2140-67-2	92919		HMDB04824	499571	296426	388338	392129	396130	472896	588006	650757	695246	764301	394411	525889	383791	370006	607131	441878
363	N2,N5-diacetylornithine	Amino Acid	Urea cycle; Arginine and Proline Metabolism	43591	LC/MS Neg	100004575	1367	215.104	39825-23-5	10398396			668888	824054	596165	785364	885806	701963	319319	624838	897397	825479	659650	848484	763847	704330	710163	815233
80	N2-acetyllysine/N6-acetyllysine	Amino Acid	Lysine Metabolism	52256	LC/MS Pos Early	100008925	2129	189.123					51490576	35982268	42977636	47491304	40113768	35507196	30642128	43502764	44191848	48092576	40536456	44570040	48253232	49122020	43441804	50055052
2693	N4-acetylcytidine	Nucleotide	Pyrimidine Metabolism, Cytidine containing	35130	LC/MS Pos Early	100001413	1580	286.103	3768-18-1	107461		HMDB05923	157752	145403	287994	75247	349183	149792	1.01918e+06	1562949	363793	677328	75247	161220	75247	859737	227607	342932
81	N6,N6,N6-trimethyllysine	Amino Acid	Lysine Metabolism	1498	LC/MS Pos Early	189	2825	189.16	23284-33-5	440120	C03793	HMDB01325	136412400	104223480	124732048	124574656	130877104	113835408	177704560	172997360	148426000	145332384	133759880	125945512	140589360	153051648	147367952	138869296
2613	N6-carbamoylthreonyladenosine	Nucleotide	Purine Metabolism, Adenine containing	35157	LC/MS Pos Early	100001415	2008	413.142	24719-82-2	161466		HMDB41623	406383	133474	255572	190238	425755	191581	344680	624061	186102	677128	263124	518194	409442	553044	659202	469240
1001	N6-carboxymethyllysine	Carbohydrate	Advanced Glycation End-product	36713	LC/MS Pos Early	100001768	2592	205.118	5746-04-03				3.32263e+06	4409744	3722620	2873974	3004293	3.53686e+06	585111	3713987	3037442	3338489	3612351	2739342	4152877	3.61999e+06	2655178	2532182
2622	N6-succinyladenosine	Nucleotide	Purine Metabolism, Adenine containing	48130	LC/MS Pos Early	100001664	1930	384.115	4542-23-8			HMDB00912	155547	155547	294836	245921	262069	232525	224804	233355	308921	408710	237220	219373	209276	408317	325309	316775
60	N-acetyl-1-methylhistidine*	Amino Acid	Histidine Metabolism	43255	LC/MS Pos Early	100004299	2100	212.103					3403024	3551795	3300969	2867939	4628815	2538133	14672692	3596138	6359102	4849326	3773825	7.32892e+06	4131517	3398272	2507210	2911151
59	N-acetyl-3-methylhistidine*	Amino Acid	Histidine Metabolism	43256	LC/MS Pos Early	100002204	2056	212.103	37841-04-6	193270			496794	1321108	1185978	1093362	1411039	1524535	2464291	496794	2979020	941270	1849595	1439134	496794	1800468	798753	612909
26	N-acetylalanine	Amino Acid	Alanine and Aspartate Metabolism	1585	LC/MS Polar	1110	1564.8	130.051	97-69-8	88064	C02847	HMDB00766	3549869	4155625	4498119	4631145	5124978	4411769	2701865	4204792	2455434	3265010	3533026	4551859	3970683	4528342	3695850	4276399
359	N-acetylarginine	Amino Acid	Urea cycle; Arginine and Proline Metabolism	33953	LC/MS Pos Early	100001266	2245	217.13	155-84-0	67427	C02562	HMDB04620	12600091	5661500	6044092	9490322	7520391	8.26834e+06	5649802	8721530	6910090	10851659	6845546	6951224	11637415	8981754	10974968	9665895
31	N-acetylasparagine	Amino Acid	Alanine and Aspartate Metabolism	33942	LC/MS Polar	100001257	2250	173.057	4033-40-3	99715		HMDB06028	111630	142729	139010	92720	157676	162144	149408	86138	109541	85831	151866	155080	122389	153051	156217	293183
32	N-acetylaspartate (NAA)	Amino Acid	Alanine and Aspartate Metabolism	22185	LC/MS Polar	100000787	3143	174.041	997-55-7;997-55-7	65065	C01042	HMDB00812	2093673	2205813	1878579	2036702	3360732	2251558	2152350	3001322	1711988	2695694	1899689	2139959	2240718	1992329	1988133	2690273
43	N-acetyl-aspartyl-glutamate (NAAG)	Amino Acid	Glutamate Metabolism	35665	LC/MS Pos Early	100001612	1035	305.098	3106-85-2	5255	C12270	HMDB01067	215605	250731	142971	234663	262670	235751	762540	830404	214269	343990	222577	259930	264972	203405	245904	243013
2681	N-acetyl-beta-alanine	Nucleotide	Pyrimidine Metabolism, Uracil containing	37432	LC/MS Neg	100002102	773	130.051	3025-95-4	76406	C01073		406530	390609	350526	241505	381937	421163	385813	478458	445089	576363	355396	361657	293890	276074	535809	499359
433	N-acetylcarnosine	Peptide	Dipeptide Derivative	43488	LC/MS Pos Early	100004046	2141	269.124	56353-15-2	9903482		HMDB12881	3075403	1468365	1956162	1928105	2279234	2045433	2191988	3.65277e+06	3021142	4102317	1517238	3012787	2345942	2558689	3375558	2207587
374	N-acetylcitrulline	Amino Acid	Urea cycle; Arginine and Proline Metabolism	48434	LC/MS Neg	100001577	940	216.099	33965-42-3	656979	C15532	HMDB00856	186856	229763	219688	174437	255825	144078	122825	180285	181147	145815	190282	255849	165165	161316	265923	206913
41	N-acetylglutamate	Amino Acid	Glutamate Metabolism	15720	LC/MS Pos Early	100000282	1050	190.071	5817-08-03	70914	C00624	HMDB01138	1451967	1242123	892974	1029588	1.5169e+06	1731127	816096	1552248	1176196	1913904	1390412	1287270	933382	1465670	972501	1510807
42	N-acetylglutamine	Amino Acid	Glutamate Metabolism	33943	LC/MS Polar	100001253	2140	187.072	2490-97-3	182230	C02716	HMDB06029	512869	643454	598639	524681	806467	963429	779675	546188	648865	642140	698063	849280	692169	671801	657350	648744
2	N-acetylglycine	Amino Acid	Glycine, Serine and Threonine Metabolism	27710	LC/MS Polar	100001006	1780	116.035	543-24-8	10972		HMDB00532	4443162	3.78078e+06	4853179	4514150	5176896	5221243	16799320	8969875	6713587	7396199	4942649	8267077	6064748	7156443	9916602	5685388
56	N-acetylhistidine	Amino Acid	Histidine Metabolism	33946	LC/MS Pos Early	100001293	2065	198.087	39145-52-3	75619	C02997	HMDB32055	1331631	1542326	1157159	1035493	1669612	1078676	1608462	1377772	1853815	1239451	1963324	1725741	1323547	1294679	1478506	1260896
285	N-acetylisoleucine	Amino Acid	Leucine, Isoleucine and Valine Metabolism	33967	LC/MS Neg	100001276	2325	172.098	3077-46-1	2802421			477323	402533	461268	556382	529213	354112	595408	288843	352106	490505	512711	673072	719301	417190	348514	553725
250	N-acetylkynurenine (2)	Amino Acid	Tryptophan Metabolism	48757	LC/MS Neg	100006378	2378	249.088					2630593	2101118	3306968	1536571	2689770	4731873	5380642	4691318	4883073	4312878	5165838	5529399	4173078	5381316	7912700	4145494
255	N-acetylleucine	Amino Acid	Leucine, Isoleucine and Valine Metabolism	1587	LC/MS Neg	1082	2400	172.098	1188-21-2	70912	C02710	HMDB11756	718852	745296	666665	848166	902193	631027	772769	621660	575798	578574	822569	1.03197e+06	862651	682495	613026	707379
312	N-acetylmethionine	Amino Acid	Methionine, Cysteine, SAM and Taurine Metabolism	1589	LC/MS Neg	1083	1787	190.054	65-82-7	448580	C02712	HMDB11745	362946	340852	297605	448930	500916	388188	232748	346174	357189	316695	365161	365238	317673	367705	323640	332442
986	N-acetylneuraminate	Carbohydrate	Aminosugar Metabolism	32377	LC/MS Pos Early	1162	660	310.113	131-48-6	439197	C00270	HMDB00230	6714164	6308051	5765720	6577015	7.95812e+06	6298455	5677717	6849785	8.17229e+06	10985869	6926464	7.88924e+06	5566696	8398637	8361617	6806540
106	N-acetylphenylalanine	Amino Acid	Phenylalanine and Tyrosine Metabolism	33950	LC/MS Neg	100001256	2597	206.082	2018-61-3	74839	C03519	HMDB00512	1255298	1431753	896071	1081340	2324408	1752387	1657396	1251677	1871290	799548	1868591	2337579	1237466	1546846	1826863	1346589
360	N-acetylproline	Amino Acid	Urea cycle; Arginine and Proline Metabolism	34387	LC/MS Pos Early	100001334	1695	158.081	1074-79-9	322640			1.50689e+06	865983	951590	672431	701574	701064	494943	680430	596739	741050	788898	677530	947377	720761	605227	1147166
392	N-acetylputrescine	Amino Acid	Polyamine Metabolism	37496	LC/MS Pos Early	192	2230	131.118	18233-70-0	122356	C02714	HMDB02064	798031	629522	951793	835134	963888	806545	757620	1569775	1.02822e+06	1363698	850467	780272	1060664	1346662	1236454	1155799
3253	N-acetylpyrraline	Xenobiotics	Food Component/Plant	48438	LC/MS Neg	100006120	2545	295.13					411584	471980	477416	266235	272335	167966	36047	409502	150181	248542	311859	182157	531576	169394	139305	308678
10	N-acetylserine	Amino Acid	Glycine, Serine and Threonine Metabolism	37076	LC/MS Polar	100001851	2000	146.046	97-14-3	65249		HMDB02931	3682124	4.02936e+06	4553159	3805884	3864196	3945502	3213698	3799318	3225435	4229976	4449474	3223364	4612535	4582001	3440944	7987495
339	N-acetyltaurine	Amino Acid	Methionine, Cysteine, SAM and Taurine Metabolism	48187	LC/MS Neg	100005466	800	166.018		159864			1382548	959812	1749365	1372036	1056906	912205	984312	1561534	1096782	1590290	769618	1637913	2129534	1058748	1614551	1559548
15	N-acetylthreonine	Amino Acid	Glycine, Serine and Threonine Metabolism	33939	LC/MS Neg	100001274	821.6	160.062	17093-74-2	152204			1090790	889533	879674	835289	1261589	1196697	896674	1409340	922932	1388971	909223	1104939	1189966	1029231	1270596	865254
209	N-acetyltryptophan	Amino Acid	Tryptophan Metabolism	33959	LC/MS Neg	100001254	2630	245.093	1218-34-4	700653	C03137	HMDB13713	588702	623757	578243	692775	590635	454840	372776	578951	351117	484573	844468	518967	528846	292821	519419	412401
119	N-acetyltyrosine	Amino Acid	Phenylalanine and Tyrosine Metabolism	32390	LC/MS Neg	100001104	1680	222.077	537-55-3	68310		HMDB00866	201873	384535	229929	231371	801259	260671	323460	166403	610929	278993	211674	270651	71067	281285	196050	79569
296	N-acetylvaline	Amino Acid	Leucine, Isoleucine and Valine Metabolism	1591	LC/MS Neg	1084	1704	158.082	96-81-1	66789		HMDB11757	184141	147823	166023	176776	177469	177148	131696	165372	118116	217443	182828	199946	218656	155994	140224	175860
362	N-delta-acetylornithine	Amino Acid	Urea cycle; Arginine and Proline Metabolism	43249	LC/MS Neg	100004523	858	173.093		9920500			11543182	13435596	12563279	12729788	13758539	11768986	4.17829e+06	11423198	12253127	12472936	9154223	13619638	12394742	11237383	10885119	13743167
313	N-formylmethionine	Amino Acid	Methionine, Cysteine, SAM and Taurine Metabolism	2829	LC/MS Neg	194	1543.8	176.039	4289-98-9	439750	C03145	HMDB01015	220694	204868	175003	332536	265347	262243	174033	247807	301095	274413	185373	218992	206217	206581	185847	240435
197	N-formylphenylalanine	Amino Acid	Phenylalanine and Tyrosine Metabolism	48433	LC/MS Neg	100006056	2336	192.067	13200-85-6	759256			164897	29787	29787	29787	78910	29787	29787	29787	29787	29787	44865	75001	62349	29787	29787	47059
2716	nicotinamide	Cofactors and Vitamins	Nicotinate and Nicotinamide Metabolism	594	LC/MS Pos Early	432	1942	123.055	98-92-0	936	C00153	HMDB01406	9119404	63198216	21001070	16507785	35595000	14582734	8606065	40763528	39200384	36927416	31187500	30872284	26127466	40949728	36224024	26528766
34	N-methylalanine	Amino Acid	Alanine and Aspartate Metabolism	37069	LC/MS Pos Early	100001823	1536	104.071	600-21-5	5288725;6971259	C02721	HMDB01906	2902103	3453691	2691967	5020147	3541588	3423013	9266178	4686272	6542567	3610340	3077896	5804834	3765742	3929138	4357453	4983348
3709	N-methylpipecolate	Xenobiotics	Chemical	47101	LC/MS Pos Early	100005383	1932	144.102	41447-17-0	11862129;11286529			3577009	3527899	2759099	3.77582e+06	3123063	4.02961e+06	1269237	3083294	3.08921e+06	4799055	4073490	4217130	3.66422e+06	4240491	5.91853e+06	4297138
366	N-methylproline	Amino Acid	Urea cycle; Arginine and Proline Metabolism	37431	LC/MS Pos Early	100001956	1335	130.086	475-11-6	557			14372019	12652895	10821447	27886528	14269301	11783653	1254117	9570642	6693760	11693699	15115602	9053124	10978077	9761862	7948088	15021419
1056	nonadecanoate (19:0)	Lipid	Long Chain Fatty Acid	1356	LC/MS Neg	892	6068	297.28	646-30-0	12591	C16535	HMDB00772	8439327	8774138	8374396	18863968	10291895	8112789	15062632	31910048	22036362	8959282	6879806	9519739	15328471	13379161	11138064	24624428
1251	N-palmitoyl glycine	Lipid	Fatty Acid Metabolism(Acyl Glycine)	42092	LC/MS Neg	100003686	5580	312.254	2441-41-0	151008			106918	167986	106918	401723	157162	166873	345145	106918	699310	624202	168647	362328	204489	285661	387720	263898
1769	N-palmitoyl-sphingosine (d18:1/16:0)	Lipid	Sphingolipid Metabolism	44877	LC/MS Pos Late	1518	2893	538.519	24696-26-2	5283564		HMDB04949	3370615	2929774	2796206	3488896	3709421	2569707	8174492	5491744	2328718	2234971	2148021	2600641	2099254	3156474	3.52204e+06	3937570
1424	N-palmitoyltaurine	Lipid	Endocannabinoid	39835	LC/MS Neg	100003239	5560	362.237	83982-06-3				85074	85074	85074	149673	89853	85074	85074	85074	359683	172886	85074	100578	85074	85074	85074	85074
1423	N-stearoyltaurine	Lipid	Endocannabinoid	39730	LC/MS Neg	100003240	5782	390.268	63155-80-6	168274			59780	75238	73058	258792	74072	78643	126014	118495	356260	181391	92946	59780	135796	87507	59780	162851
1178	octadecanedioate	Lipid	Fatty Acid, Dicarboxylate	36754	LC/MS Neg	100001615	5043	313.238	871-70-5	70095		HMDB00782	1619949	1607637	1483069	2793816	1659720	2278346	2406072	4999180	2011609	1846017	2068185	1674455	2203101	1767790	1880390	1806606
1261	octanoylcarnitine	Lipid	Fatty Acid Metabolism(Acyl Carnitine)	33936	LC/MS Pos Late	100001247	950	288.217	3671-77-0	123701	C02838	HMDB00791	941648	1126622	938712	1.97211e+06	1799351	1482954	3.49876e+06	3168492	2594425	1600424	1367840	2371426	1613352	1.64961e+06	1746141	1717691
1073	oleate/vaccenate (18:1)	Lipid	Long Chain Fatty Acid	52285	LC/MS Neg	100008930	5655	281.249					2516727552	3234983680	2863651072	4060871680	2194350080	2459063296	6216584192	7461777920	5156236288	3034151936	1918959488	3275606784	3945942784	2931039488	3140847360	7243602944
1412	oleoyl ethanolamide	Lipid	Endocannabinoid	38102	LC/MS Neg	1137	6200	324.291	11-58-0;111-58-0	5283454		HMDB02088	810719	899950	700022	1907849	1.04122e+06	785464	1132711	2326382	3394195	1.93248e+06	680367	1050508	1298034	1347567	1313054	1806781
1272	oleoylcarnitine	Lipid	Fatty Acid Metabolism(Acyl Carnitine)	35160	LC/MS Pos Late	100001501	1423	426.358	38677-66-6	6441392;53477789		HMDB05065	6176494	7.50917e+06	5418441	10350121	12452462	8987145	34300840	29583634	13853958	13771420	8762269	12895110	12722187	13439470	15433437	8918181
2851	O-methylcatechol sulfate	Xenobiotics	Benzoate Metabolism	46111	LC/MS Neg	100004208	2344	203.002		22473			1975443	1441544	931393	1425660	1317861	594974	594974	2587587	849785	1529382	1978659	1149766	901157	1735443	1243087	1559991
409	ophthalmate	Amino Acid	Glutathione Metabolism	34592	LC/MS Pos Early	100001311	2085	290.135	495-27-2	7018721		HMDB05765	418968	181396	445924	381227	671405	225686	1189379	542632	908612	178811	433922	548111	125780	504492	469725	694783
349	ornithine	Amino Acid	Urea cycle; Arginine and Proline Metabolism	1493	LC/MS Pos Early	444	2800	133.097	3184-13-2	6262	C00077	HMDB03374	1161394816	1232530304	1162614784	1085513856	1083161856	1007065088	864187264	769849600	924673280	948523200	1019907520	1050925568	1117692800	1000379584	779778368	1457663744
2651	orotate	Nucleotide	Pyrimidine Metabolism, Orotate containing	1505	LC/MS Polar	445	1638.1	155.01	50887-69-9	967	C00295	HMDB00226	5756371	4402335	6.25602e+06	5810007	6570635	7207691	6252067	7466353	6551385	12727169	6126029	6918856	5687363	6.66184e+06	6.47344e+06	4550377
2653	orotidine	Nucleotide	Pyrimidine Metabolism, Orotate containing	35172	LC/MS Polar	100001416	2250	287.052	314-50-1	92751	C01103	HMDB00788	333097	244886	319776	358138	353647	415499	218604	380755	276183	488088	299751	345136	348640	419534	370765	397964
3604	O-sulfo-L-tyrosine	Xenobiotics	Chemical	45413	LC/MS Neg	100005384	990	260.023		514186			694005	624694	564859	662627	656909	555047	479057	735734	767753	865532	527312	653287	738340	641330	856650	642970
2753	oxalate (ethanedioate)	Cofactors and Vitamins	Ascorbate and Aldarate Metabolism	20694	LC/MS Neg	100000841	603	88.988	144-62-7	971	C00209	HMDB02329	12958692	12787680	12375903	9193242	14187617	11720774	12935642	7.50914e+06	14744287	17197744	10989251	12706011	16015443	14291093	14018920	15222033
1043	palmitate (16:0)	Lipid	Long Chain Fatty Acid	1336	LC/MS Neg	424	5618	255.233	57-10-3	985	C00249	HMDB00220	2861359360	3366010880	3303837952	4883717120	2715570432	2915923712	6087300608	7442757120	5761637376	3767535104	2591309568	4174625024	4407550976	3708078848	3645561344	7397800960
1044	palmitoleate (16:1n7)	Lipid	Long Chain Fatty Acid	33447	LC/MS Neg	452	5475	253.217	373-49-9	445638	C08362	HMDB03229	254460928	535078816	427281696	398410432	356229280	314375264	818099968	1245125888	529694528	330343680	201779360	433506080	475005024	322764928	315078944	881777024
1779	palmitoyl dihydrosphingomyelin (d18:0/16:0)*	Lipid	Sphingolipid Metabolism	52434	LC/MS Pos Late	100008954	2290	705.591		9939965			5.88294e+06	4831677	3.66067e+06	5174445	5378074	4996530	7.0718e+06	8401187	3228833	4187802	2746301	4807110	3700614	4580501	5785027	4509651
1415	palmitoyl ethanolamide	Lipid	Endocannabinoid	38165	LC/MS Neg	1489	6100	298.275	544-31-0	4671	C16512	HMDB02100	940178	1130910	1021600	1990461	1293113	1148397	1260373	1.82011e+06	3092768	2325343	1186783	1277827	1299296	1657601	1804947	1817087
1755	palmitoyl sphingomyelin (d18:1/16:0)	Lipid	Sphingolipid Metabolism	37506	LC/MS Pos Late	100002107	2168	703.575	6254-89-3	9939941			218909936	213291392	198634240	273394816	254957312	230065632	442343264	329537664	202790080	191834016	187781040	239092320	190975072	260442448	237203616	234492608
1269	palmitoylcarnitine	Lipid	Fatty Acid Metabolism(Acyl Carnitine)	44681	LC/MS Pos Late	100000776	1425	400.342	6865-14-1	461	C02990	HMDB00222	7722681	10713508	7163073	10762364	12974165	9007870	24466060	17451662	13347496	10472080	8946132	12709125	10419527	11759567	11032203	7966688
2063	palmitoylcholine	Lipid	Fatty Acid Metabolism (Acyl Choline)	52944	LC/MS Pos Late	100009233	1482	342.337		151731			33423140	25337572	19750896	21207484	21748270	9158819	7243847	9307019	5341622	5520915	27407764	11297006	20753580	17637892	11681720	9093013
2741	pantothenate	Cofactors and Vitamins	Pantothenate and CoA Metabolism	1508	LC/MS Pos Early	1024	1667	220.118	137-08-6	6613	C00864	HMDB00210	35901180	26163072	28480384	22649160	32417848	22347796	29728472	36562472	34460156	43294864	24739504	33054792	34901976	23784336	30632130	28579328
137	p-cresol sulfate	Amino Acid	Phenylalanine and Tyrosine Metabolism	36103	LC/MS Neg	100001315	2890	187.007	3233-57-7	4615423	C01468	HMDB11635	3526965	3440895	2864693	3139759	2306502	2195325	67530944	1969351	1266554	1.98722e+06	2531915	1754734	9156704	22031558	2433005	7355566
195	p-cresol-glucuronide*	Amino Acid	Phenylalanine and Tyrosine Metabolism	48841	LC/MS Neg	100006191	2420	283.082	17680-99-8	154035		HMDB11686	195302	287688	197598	533605	854715	226644	6812685	183683	290781	381905	457648	120410	2067994	5603758	610348	4126632
1033	pelargonate (9:0)	Lipid	Medium Chain Fatty Acid	12035	LC/MS Neg	437	4798	157.123	112-05-0	8158	C01601	HMDB00847	3436892	1434345	2761849	3.35614e+06	1434345	3.80862e+06	3527511	3005141	3427919	1752246	2637769	2598507	2.05042e+06	3446853	2988232	10690301
1042	pentadecanoate (15:0)	Lipid	Long Chain Fatty Acid	1361	LC/MS Neg	980	5521	241.217	1002-84-2;10002-84-2	13849	C16537	HMDB00826	68870536	78182184	85208552	111974984	66985648	72419744	130728432	130943168	124668064	79767616	54486756	80152656	91783208	72747080	76011152	131238720
134	phenol sulfate	Amino Acid	Phenylalanine and Tyrosine Metabolism	32553	LC/MS Neg	100001510	2156	172.991	937-34-8	74426	C02180	HMDB60015	14088714	62787976	15281271	10954234	6021294	3411500	266876	1306500	4761321	10959338	15074838	9413821	10098360	23957360	27751084	17156396
116	phenylacetylglycine	Amino Acid	Phenylalanine and Tyrosine Metabolism	33945	LC/MS Pos Early	100001275	2317	194.081	500-98-1	68144	C05598	HMDB00821	12619154	21492256	31472998	28564388	16427454	25045832	32522528	36089580	85587840	32357032	66386492	8880235	37966324	74944888	29521054	23693822
105	phenylalanine	Amino Acid	Phenylalanine and Tyrosine Metabolism	64	LC/MS Pos Early	460	2878	166.086	63-91-2	6140	C00079	HMDB00159	3226824960	2846652928	2583314944	2801916928	3269583616	3076905984	3208681472	2782920192	3171000832	2890883840	2814974464	3600644864	3003716352	3155366144	3124748800	3374055936
110	phenyllactate (PLA)	Amino Acid	Phenylalanine and Tyrosine Metabolism	22130	LC/MS Neg	100000774	2208	165.056	828-01-3	3848	C05607	HMDB00779	5736830	3918467	4936973	6.79016e+06	1.87051e+06	2307123	593602	2.01149e+06	563514	747421	3427215	906989	3355107	1548385	783253	4570622
109	phenylpyruvate	Amino Acid	Phenylalanine and Tyrosine Metabolism	566	LC/MS Neg	241	2517.6	163.04	156-06-9	997	C00166	HMDB00205	267142	287324	206794	164676	370052	215559	102715	102715	144042	170895	170318	168507	158693	259668	167257	102715
1028	phosphate	Energy	Oxidative Phosphorylation	42109	LC/MS Neg	461	608	96.9696	7664-38-2	1061	C00009	HMDB01429	218131024	237699712	247805600	223304336	195098080	180574592	136166752	147260416	217992656	198218992	209474752	216026816	221502736	204524032	226378752	218770992
1462	phosphoethanolamine	Lipid	Phospholipid Metabolism	1600	LC/MS Neg	1026	638	140.012	1071-23-4	1015	C00346	HMDB00224	770750	840689	920722	847548	639735	883498	568116	551532	772190	1334850	760750	826860	788057	758836	577724	819659
226	picolinate	Amino Acid	Tryptophan Metabolism	1512	LC/MS Pos Early	1022	910	124.039	98-98-6	1018	C10164	HMDB02243	5494227	5420760	6244436	4079698	3433243	3625329	4465044	4406571	1867725	3789605	3377720	3342428	4262214	2093916	3901263	5466294
1166	pimelate (heptanedioate)	Lipid	Fatty Acid, Dicarboxylate	15704	LC/MS Polar	100000101	2745	159.066	111-16-0	385	C02656	HMDB00857	61304	61304	61304	61304	164366	176777	139644	227509	61304	121249	61304	61304	85889	111440	152832	284450
95	pipecolate	Amino Acid	Lysine Metabolism	1444	LC/MS Pos Early	1025	2200	130.086	4043-87-2	849	C00408	HMDB00070	650101120	547602240	572197952	725093952	557436096	572798464	529010816	507750560	842248448	703143296	401701184	740437696	650491904	650718528	621824320	666782272
370	pro-hydroxy-pro	Amino Acid	Urea cycle; Arginine and Proline Metabolism	35127	LC/MS Pos Early	100001167	2128	229.118	18684-24-7	11673055		HMDB06695	132845856	92623864	96627008	113172520	150837152	89558536	114561768	132164408	168447952	240509104	107286272	152538192	129871512	167259296	196776352	121021440
350	proline	Amino Acid	Urea cycle; Arginine and Proline Metabolism	1898	LC/MS Pos Early	480	1603	116.071	147-85-3	145742	C00148	HMDB00162	2830251776	2544254976	2970474240	2588099328	2459587584	2582432256	2083197696	2046701952	2537580288	2591515392	2933880320	2502940672	2360213504	2572806912	2084679936	3003694592
679	prolylglycine	Peptide	Dipeptide	40703	LC/MS Pos Early	100003674	2136	173.092	2578-57-6	7408076;6426709			9654398	5678171	5151042	5892409	5756996	4557343	3750136	6.13929e+06	4151871	5454811	5911705	6.82427e+06	5516258	5308875	5.5997e+06	8056423
1242	propionylcarnitine	Lipid	Fatty Acid Metabolism (also BCAA Metabolism)	32452	LC/MS Pos Early	100001162	2590	218.139	17298-37-2	107738	C03017	HMDB00824	199996320	171827184	116315960	161588128	193569728	124181872	120216704	103958048	142112928	101019176	249203408	146577328	174576192	129949808	121409416	189785200
1243	propionylglycine	Lipid	Fatty Acid Metabolism (also BCAA Metabolism)	31932	LC/MS Neg	100001150	960	130.051	21709-90-0	98681		HMDB00783	623477	320069	345646	354966	598177	308151	243691	360215	508735	332702	753324	313120	303191	267256	369926	409681
2665	pseudouridine	Nucleotide	Pyrimidine Metabolism, Uracil containing	33442	LC/MS Neg	821	1100	243.062	1445-07-4	15047	C02067	HMDB00767	6871152	6906748	6555430	6761349	7807408	7293141	5489940	8809718	7.63496e+06	8357557	7189835	6687480	6942154	7950391	9211147	7.61085e+06
2817	pyridoxal	Cofactors and Vitamins	Vitamin B6 Metabolism	1651	LC/MS Neg	491	1534.9	166.051	65-22-5	1050	C00250	HMDB01545	494235	592028	433885	788061	262263	589228	150592	596448	596651	616881	226764	528038	478462	459576	674564	684628
2818	pyridoxate	Cofactors and Vitamins	Vitamin B6 Metabolism	31555	LC/MS Neg	100001121	2185	182.046	82-82-6	6723	C00847	HMDB00017	1.89041e+06	1678516	2286974	1744822	2.07939e+06	2668178	1072125	3058425	2943301	3.84583e+06	2504778	2804690	2.04359e+06	3192253	2528003	2761157
50	pyroglutamine*	Amino Acid	Glutamate Metabolism	46225	LC/MS Pos Early	100001540	1900	129.066	2353-44-8	134508			62636708	62113856	55915724	93772624	22617166	82849808	13619525	38139548	71710256	146253808	36680720	150138192	97643960	202820848	143484944	159938944
3248	pyrraline	Xenobiotics	Food Component/Plant	48428	LC/MS Pos Early	100001767	2750	255.134	74509-14-1				9966884	6280098	8.25361e+06	8138294	4682222	4526331	1489055	7872305	2256022	3.49743e+06	6961210	3318401	7.96266e+06	6487438	3.72754e+06	8590152
837	pyruvate	Carbohydrate	Glycolysis, Gluconeogenesis, and Pyruvate Metabolism	42582	LC/MS Neg	823	732.4	87.0088	127-17-3	1060	C00022	HMDB00243	32251132	30081550	25961400	23301624	23401430	31016124	19373370	27633818	23468168	28829058	26489364	22177430	14896900	18382620	15382524	24205416
3176	quinate	Xenobiotics	Food Component/Plant	18335	LC/MS Polar	100000442	2432.9	191.056	77-95-2	6508	C00296	HMDB03072	630334	724299	819664	784526	222089	579932	120983	484534	120983	175115	542611	273130	475590	497950	383826	1109806
2712	quinolinate	Cofactors and Vitamins	Nicotinate and Nicotinamide Metabolism	1899	LC/MS Pos Early	182	845	168.029	89-00-9	1066	C03722	HMDB00232	1439588	898576	746744	1225569	1833465	1396377	661480	420272	950431	2396492	1405305	1066843	877647	1092578	1196986	1012428
2808	retinol (Vitamin A)	Cofactors and Vitamins	Vitamin A Metabolism	1806	LC/MS Pos Late	498	1636	269.226	68-26-8	445354	C00473	HMDB00305	53182524	81872712	38710964	60542308	75032032	60242516	23476870	31756654	55260264	56124364	43524552	52142236	52522788	53469076	50624516	38054400
856	ribitol	Carbohydrate	Pentose Metabolism	15772	LC/MS Polar	100000406	1789.6	151.061	488-81-3	6912	C00474	HMDB00508	400840	338211	369038	376316	350157	442200	343565	454267	297520	516592	326512	308897	410727	397540	370072	454303
857	ribonate	Carbohydrate	Pentose Metabolism	27731	LC/MS Polar	100001007	2425	165.04	5336-08-03	5460677	C01685	HMDB00867	2018861	3054498	3308085	3883877	3821347	5293168	2245379	4126854	3147800	5445750	3968882	2694201	5101329	3870637	5959968	4771873
855	ribose	Carbohydrate	Pentose Metabolism	1471	LC/MS Polar	914	1508.2	195.051	50-69-1	5779	C00121	HMDB00283	430167	375428	540425	369491	533966	111196	160918	372247	124498	736382	888862	403461	476464	311108	353235	292949
54	S-1-pyrroline-5-carboxylate	Amino Acid	Glutamate Metabolism	42370	LC/MS Pos Early	35	1528	114.055	2906-39-0	1196	C04322	HMDB01301	5779560	5115001	5630543	4601441	5443927	5172324	3.74593e+06	3397875	3197625	1732958	5219356	4373511	5851303	4616482	3455628	5390214
3494	salicylate	Xenobiotics	Drug	1515	LC/MS Neg	501	2195	137.024	69-72-7	338	C00805	HMDB01895	5972962	8626705	9599972	5344021	2.03513e+06	3.65481e+06	148407	7355928	670194	2719551	3.61011e+06	2714866	5556990	2426555	3.34249e+06	7190785
4	sarcosine (N-Methylglycine)	Amino Acid	Glycine, Serine and Threonine Metabolism	1516	LC/MS Pos Early	1023	1280	90.055	107-97-1	1088	C00213	HMDB00271	14351546	13920184	16719676	17882280	13392738	13887763	23257586	11926871	17531320	18705856	16114266	13791554	16439467	13937842	15381089	20554548
9	serine	Amino Acid	Glycine, Serine and Threonine Metabolism	1648	LC/MS Pos Early	503	1239	106.05	56-45-1	5951	C00065	HMDB00187	859911936	1014756352	923340288	834066816	946258688	928097856	1194980224	1120178304	1154931840	1017501120	876393920	1086728960	954632704	1116023168	918439104	955072640
234	serotonin	Amino Acid	Tryptophan Metabolism	2342	LC/MS Pos Early	504	2550	177.102	153-98-0	5202	C00780	HMDB00259	9272292	414571	582761	6148872	11792486	414571	414571	2756217	4782319	3073596	11578038	5105972	2333397	5425928	2701760	5465381
331	S-methylcysteine	Amino Acid	Methionine, Cysteine, SAM and Taurine Metabolism	39592	LC/MS Pos Early	100002749	1955	119.016	1187-84-4	24417		HMDB02108	15157999	10960915	11656045	12485632	15012167	17317932	12425779	14032513	21173092	30267246	9795642	22583392	18302920	14911598	21531452	20608048
314	S-methylmethionine	Amino Acid	Methionine, Cysteine, SAM and Taurine Metabolism	38127	LC/MS Pos Early	100002183	2584	164.074	3493-12-07	458	C05319		2501849	572542	1.60392e+06	572542	572542	572542	572542	1322155	572542	1839276	2391942	572542	572542	938649	992417	2558366
388	spermidine	Amino Acid	Polyamine Metabolism	485	LC/MS Pos Early	50	3355	146.165	124-20-9	1102	C00315	HMDB01257	33186610	33312728	32298192	28419968	61032400	36950448	120460616	18888964	63337236	62952132	33230102	27596792	12947718	19770250	27277134	19337844
386	spermine	Amino Acid	Polyamine Metabolism	603	LC/MS Pos Late	507	758	203.223	71-44-3	1103	C00750	HMDB01256	2132668	1489774	1.00474e+06	663546	1009549	555809	548856	254564	1728288	254564	920432	512823	260038	321175	729520	385779
1752	sphinganine	Lipid	Sphingolipid Metabolism	17769	LC/MS Pos Late	313	1413	302.305	3102-56-5	3126	C00836	HMDB00269	77835	61405	69092	61405	61405	61405	81188	61405	226473	61405	61405	61405	61405	61405	61405	71437
1786	sphinganine-1-phosphate	Lipid	Sphingolipid Metabolism	52605	LC/MS Pos Late	100001876	1431	382.272	19794-97-9	520		HMDB01383	879408	874491	562872	630335	867775	523856	417984	520520	934342	733406	568762	648110	489971	704314	615771	641665
1771	sphingomyelin (d18:1/14:0, d16:1/16:0)*	Lipid	Sphingolipid Metabolism	42463	LC/MS Pos Late	100004328	1998	675.544		11433862			3552702	3.87776e+06	3154328	4.06405e+06	4581877	2705261	3091490	4248585	2440137	2549715	2448942	2877498	2876038	3379594	3082259	3715230
1780	sphingomyelin (d18:1/15:0, d16:1/17:0)*	Lipid	Sphingolipid Metabolism	52433	LC/MS Pos Late	100006314	2082	689.559	121999-58-4				7589585	6887855	6308189	8881343	9550422	7134750	10657525	8.25768e+06	5970388	5510263	6271052	6465474	5954147	7090942	7297155	7358065
1785	sphingomyelin (d18:1/17:0, d17:1/18:0, d19:1/16:0)	Lipid	Sphingolipid Metabolism	52615	LC/MS Pos Late	100008920	2312	717.591	121999-64-2				3956316	3059017	3399423	5038986	5055039	2836478	6387695	4407431	3168714	3155957	3602448	3481189	3026874	4189627	4594257	3990539
1757	sphingomyelin (d18:1/18:1, d18:2/18:0)	Lipid	Sphingolipid Metabolism	37529	LC/MS Pos Late	100002106	2167	729.591	108392-10-5	6443882			6192346	5031459	5705154	6544356	7569166	5160568	12532447	8246956	6633681	5671489	6233631	6339536	5629895	8125732	7412696	6050338
1778	sphingomyelin (d18:1/20:0, d16:1/22:0)*	Lipid	Sphingolipid Metabolism	48490	LC/MS Pos Late	100006290	2685	759.638					7689161	5228601	5449488	6845335	9199925	4781314	7189839	9014312	5665365	5879718	5123783	6373094	5512380	8399114	8084852	8586416
1775	sphingomyelin (d18:1/20:1, d18:2/20:0)*	Lipid	Sphingolipid Metabolism	48491	LC/MS Pos Late	100006292	2383	757.622	222403-67-0				2740467	2346534	2445505	2692550	3230414	2271602	4406355	3814489	3133992	2493720	2292392	2868441	2561619	3.85164e+06	3519422	3103117
1781	sphingomyelin (d18:1/21:0, d17:1/22:0, d16:1/23:0)*	Lipid	Sphingolipid Metabolism	52495	LC/MS Pos Late	100009025	2793	773.653					2493656	1875962	2003054	3013906	3598870	1702465	2193374	2697897	1.72665e+06	1871400	1907052	2206214	2071773	2542562	2539434	2571665
1777	sphingomyelin (d18:1/22:1, d18:2/22:0, d16:1/24:1)*	Lipid	Sphingolipid Metabolism	48493	LC/MS Pos Late	100006295	2666	785.653					23790836	19335316	17070432	19718014	29656178	15867010	21089684	29108180	17920612	17510964	15228472	18046370	19462956	22518688	22135446	22400616
1773	sphingomyelin (d18:1/24:1, d18:2/24:0)*	Lipid	Sphingolipid Metabolism	47153	LC/MS Pos Late	100005986	3033	813.684	94359-13-4				224718832	205392816	160083904	179651840	266173712	170691664	207574208	217363168	175950608	182815440	138845632	159491888	174558752	194117312	203360656	174160096
1774	sphingomyelin (d18:2/16:0, d18:1/16:1)*	Lipid	Sphingolipid Metabolism	42459	LC/MS Pos Late	100004329	2002	701.559					28152370	24358228	22110054	26553084	31951556	20667094	41799168	34589380	20426932	17925052	19077208	21482472	21321172	23755928	23334390	25384460
1782	sphingomyelin (d18:2/23:0, d18:1/23:1, d17:1/24:1)*	Lipid	Sphingolipid Metabolism	52435	LC/MS Pos Late	100008956	2845	799.669					18142276	16513696	15344511	20310108	25912438	13777903	20560212	17814528	16306784	12327194	13023096	16046956	16140175	16479089	18698336	16909684
1783	sphingomyelin (d18:2/24:1, d18:1/24:2)*	Lipid	Sphingolipid Metabolism	52437	LC/MS Pos Late	100008957	2635	811.669					63930120	53466904	44211520	54432344	76049184	40361552	68350560	64996776	48545440	47779180	39622676	44791712	55140152	57136256	60597356	51126372
1761	sphingosine	Lipid	Sphingolipid Metabolism	17747	LC/MS Pos Late	297	1393	300.29	123-78-4	5353955	C00319	HMDB00252	306647	283027	451692	250813	230688	245076	240796	462706	700943	405729	269286	261882	237594	176797	176797	288690
1760	sphingosine 1-phosphate	Lipid	Sphingolipid Metabolism	34445	LC/MS Polar	100000626	1850	378.241	26993-30-6	5283560	C06124	HMDB00277	395419	462575	344208	420469	459395	323802	347130	498377	404648	350427	381599	360886	331883	451357	343426	332626
3198	stachydrine	Xenobiotics	Food Component/Plant	34384	LC/MS Pos Early	100001296	1440	144.102	4136-37-2	115244	C10172	HMDB04827	785142016	653474944	566247040	796531776	636225600	718187968	20411864	476952352	682757568	851467392	675707392	483278560	551103936	852479808	750096896	837859712
1048	stearate (18:0)	Lipid	Long Chain Fatty Acid	1358	LC/MS Neg	439	5872	283.264	57-11-4	5281	C01530	HMDB00827	1433887104	1516352640	1266471552	2424041216	1465550592	1175536896	2128134272	3313298944	3011013632	1896811904	1418781824	1693446272	2056404736	1736502528	1737825280	3091531520
1076	stearidonate (18:4n3)	Lipid	Polyunsaturated Fatty Acid (n3 and n6)	33969	LC/MS Neg	100001229	5395	275.202	111174-40-4	5312508	C16300	HMDB06547	13073571	15415172	21248036	17057280	15685811	11703593	15251590	50432620	15369104	8.38727e+06	10502061	19900532	19355008	13200720	9625327	36858468
1756	stearoyl sphingomyelin (d18:1/18:0)	Lipid	Sphingolipid Metabolism	19503	LC/MS Pos Late	1538	2400	731.606	85187-10-6;85187-10-6	6453725	C00550	HMDB01348	22613120	16811138	19398072	21457050	24461560	17561200	41784712	26408402	19756176	18370560	19789764	19170532	16141515	25666628	29177838	25198280
1270	stearoylcarnitine	Lipid	Fatty Acid Metabolism(Acyl Carnitine)	34409	LC/MS Pos Late	100001391	1485	428.373	18822-91-8	6426855		HMDB00848	4626942	5145089	4222939	5757213	7.23202e+06	4337400	11671407	6099706	5259791	4592524	4097776	5534704	4830096	4562633	5402651	4132517
1168	suberate (octanedioate)	Lipid	Fatty Acid, Dicarboxylate	15730	LC/MS Neg	100000016	804.3	173.082	505-48-6	10457	C08278	HMDB00893	695807	708070	262722	972716	770842	1060114	1267134	262722	262722	262722	643203	652793	342625	819003	1176827	1017140
1013	succinate	Energy	TCA Cycle	1437	LC/MS Neg	252	603	117.019	110-15-6	1110	C00042	HMDB00254	11718522	14616315	9227235	9790491	10324553	8946187	6204487	13026597	7647069	8149450	11209701	9577829	7782170	6596944	7621225	9959194
3702	succinimide	Xenobiotics	Chemical	41888	LC/MS Polar	100003696	2155	116.035	123-56-8	11439	C07273		274613	303940	142047	207873	264443	293512	229904	188930	147595	202882	127363	342141	234280	256708	282582	443340
3601	sulfate*	Xenobiotics	Chemical	46960	LC/MS Neg	100002528	616	96.9601	14808-79-8	1118	C00059	HMDB01448	157588512	156008368	164280176	173885872	176229152	151092912	152090256	139878752	146234896	207754240	166296016	163899568	166170528	159796448	192654976	147513408
3282	tartronate (hydroxymalonate)	Xenobiotics	Bacterial/Fungal	20693	LC/MS Neg	100000840	610	118.999	80-69-3	45	C02287	HMDB35227	3968868	3804405	3698769	3548984	5222096	3775799	3739536	2001570	4090421	5814069	4069938	4134020	6154680	4335959	4.11967e+06	4754461
338	taurine	Amino Acid	Methionine, Cysteine, SAM and Taurine Metabolism	2125	LC/MS Neg	512	690	124.007	107-35-7	1123	C00245	HMDB00251	4678708	8514673	6463437	6623102	7.31042e+06	9665582	8499466	7130729	8654823	7926458	5236658	5949513	4856137	5512663	4509217	4945509
1978	tauro-alpha-muricholate	Lipid	Primary Bile Acid Metabolism	42605	LC/MS Neg	100004064	4745	514.284					2560512	1705139	5828447	1413511	750562	547008	2.38417e+06	1536457	1.43512e+06	1.44867e+06	1.45384e+06	2353917	5736915	2415566	3.38115e+06	8405547
1979	tauro-beta-muricholate	Lipid	Primary Bile Acid Metabolism	33983	LC/MS Neg	100001250	4774	514.284	25696-60-0	168408		HMDB00932	2667096	4335949	6775691	1077329	192567	393367	662802	1127571	564908	528735	249775	2817610	7025259	5053775	2.78847e+06	5904231
1975	taurochenodeoxycholate	Lipid	Primary Bile Acid Metabolism	18494	LC/MS Neg	1629	5250	498.289	6009-98-9	387316	C05465	HMDB00951	1499245	604931	2069557	645556	308270	358166	1792021	870583	914880	926508	719114	1385984	2436517	1045488	1999654	3694326
1972	taurocholate	Lipid	Primary Bile Acid Metabolism	18497	LC/MS Neg	1648	5150	514.284	145-42-6	6675	C05122	HMDB00036	4240891	4634365	10431576	2855897	1165339	861394	3040719	7492727	2043914	3336862	1729216	7869594	16255892	14736024	7455513	13307099
2018	taurocholenate sulfate	Lipid	Secondary Bile Acid Metabolism	32807	LC/MS Neg	100001990	4750	279.614					311872	528543	216159	209553	262721	393106	2445210	1591845	259469	207563	175918	232902	257321	388423	231144	506642
1990	taurodeoxycholate	Lipid	Secondary Bile Acid Metabolism	12261	LC/MS Neg	1668	5257.4	498.289	207737-97-1	2733768	C05463	HMDB00896	1055572	966781	1740510	1193219	211534	378950	2683212	1818017	1142732	1124702	544697	1245060	3565721	1375680	1584499	1430633
2011	taurohyodeoxycholic acid	Lipid	Secondary Bile Acid Metabolism	43588	LC/MS Neg	100003869	5073	498.289	38411-85-7	119046			810806	916535	632353	701410	138184	180836	783467	893741	149611	270126	152975	463159	2038613	1098178	524684	1365048
2001	tauroursodeoxycholate	Lipid	Secondary Bile Acid Metabolism	39378	LC/MS Neg	100002912	5025	498.289	14605-22-2	9848818		HMDB00874	84372	68632	202687	45788	45788	45788	110261	57740	50956	56307	45788	88113	169978	136360	123515	197240
1176	tetradecanedioate	Lipid	Fatty Acid, Dicarboxylate	35669	LC/MS Neg	100001613	4000	257.176	821-38-5	13185		HMDB00872	257665	286882	234725	254848	214635	254526	196733	601103	216570	161649	217896	223526	217986	213669	154249	201993
2751	threonate	Cofactors and Vitamins	Ascorbate and Aldarate Metabolism	27738	LC/MS Polar	100001022	2384	135.03	70753-61-6	151152	C01620	HMDB00943	109692552	134642816	163679552	67483880	126448928	110382144	96899648	45801820	158082992	201063296	103172168	148965888	197520656	201767824	165698384	154982592
14	threonine	Amino Acid	Glycine, Serine and Threonine Metabolism	1284	LC/MS Pos Early	564	1514	120.066	72-19-5	6288	C00188	HMDB00167	1860023040	1863643264	1642522496	1832758272	1708771072	1837387392	1678158720	1553709696	1542974336	1710422400	1761311744	1959378944	1606544384	1786062720	1279643904	1763325184
2705	thymidine	Nucleotide	Pyrimidine Metabolism, Thymine containing	2183	LC/MS Pos Early	872	1400	243.098	50-89-5	5789	C00214	HMDB00273	3.02169e+06	1.85783e+06	2.83421e+06	2373814	2.89432e+06	2.04507e+06	7.44972e+06	3181057	2.67806e+06	3.32763e+06	3479172	3302288	2291496	2.68372e+06	3.97742e+06	2783232
2706	thymine	Nucleotide	Pyrimidine Metabolism, Thymine containing	604	LC/MS Neg	882	1654	125.036	65-71-4	1135	C00178	HMDB00262	76450	67425	81599	98048	45004	78630	145902	126446	84851	112563	85631	88004	51481	60462	83297	65773
188	thyroxine	Amino Acid	Phenylalanine and Tyrosine Metabolism	2761	LC/MS Neg	1094	4808	775.679	51-48-9	5819	C01829	HMDB01918	305222	421337	483369	464893	426251	414664	227017	241531	456550	337093	376826	455340	441798	377387	427546	443163
290	tigloylglycine	Amino Acid	Leucine, Isoleucine and Valine Metabolism	1598	LC/MS Pos Early	1161	1926	158.081	35842-45-6	6441567		HMDB00959	90399	90399	90399	110380	157447	169864	334113	157538	271888	389267	390269	90399	254733	362843	267018	90399
289	tiglylcarnitine	Amino Acid	Leucine, Isoleucine and Valine Metabolism	35428	LC/MS Pos Early	100001597	2962	244.154	64191-86-2	22833596		HMDB02366	1121802	906915	825910	826086	899452	868206	1153321	849170	883241	804893	981806	1009175	744933	849639	750251	957443
368	trans-4-hydroxyproline	Amino Acid	Urea cycle; Arginine and Proline Metabolism	32306	LC/MS Pos Early	1001	1064	132.066	51-35-4	5810	C01157	HMDB00725	623696576	560578624	563289152	530767968	569263616	493025888	338250432	594414976	702200960	873409088	472489280	671292224	711828416	764683072	703468608	613058624
63	trans-urocanate	Amino Acid	Histidine Metabolism	607	LC/MS Pos Early	537	2285	139.05	104-98-3	736715	C00785	HMDB00301	5492994	3763099	2606974	3104004	3341968	2867874	4232052	1596216	2959731	5250564	3557305	1862413	586948	2197417	2599475	4113429
1020	tricarballylate	Energy	TCA Cycle	15729	LC/MS Polar	2053	4200	175.025	99-14-9	14925	C19806	HMDB31193	519561	490499	255539	3.18537e+06	1.02116e+06	1780967	136986	8.24162e+06	245821	902519	2297286	171945	288301	806239	557947	654142
3704	triethanolamine	Xenobiotics	Chemical	22202	LC/MS Pos Early	100000989	1963	150.112	102-71-6	7618	C06771	HMDB32538	153135472	6180528	2725575	2.08981e+06	5824889	1676257	14013823	1579958	2.54534e+06	2063595	2413496	2372135	3564709	2130685	1017135	2110730
2733	trigonelline (N'-methylnicotinate)	Cofactors and Vitamins	Nicotinate and Nicotinamide Metabolism	32401	LC/MS Pos Early	100001092	1388	138.055	535-83-1	5570	C01004	HMDB00875	245926544	182609424	196232176	234512768	160285632	163599808	1662053	142265200	122736848	237305888	151159184	137216448	150529792	153781216	192597024	257855664
1465	trimethylamine N-oxide	Lipid	Phospholipid Metabolism	40406	LC/MS Pos Early	100003397	2100	76.0757	1184-78-7	1145	C01104	HMDB00925	61632264	57475248	56618444	71758880	45972452	53601608	32259170	77252944	43590096	123438544	78012232	37746932	56987756	155074848	108112136	104817256
208	tryptophan	Amino Acid	Tryptophan Metabolism	54	LC/MS Neg	565	2291	203.083	73-22-3	6305	C00078	HMDB00929	173274352	174474560	172631152	200664128	137165696	146874672	155289920	134106192	101254368	113606848	144608144	158044800	177424688	104691696	126112536	139835968
118	tyrosine	Amino Acid	Phenylalanine and Tyrosine Metabolism	1299	LC/MS Pos Early	815	2430	182.081	60-18-4	6057	C00082	HMDB00158	807942592	816388096	684923712	895001856	1038443328	1317402880	891828224	544085760	1137144704	1104890624	593477824	696398272	554592384	762675264	687768512	622813696
2664	uracil	Nucleotide	Pyrimidine Metabolism, Uracil containing	605	LC/MS Pos Early	825	827	113.035	66-22-8	1174	C00106	HMDB00300	6382177	4874800	5682816	5070855	5862974	6797283	7752853	5834211	9647153	11410251	6769404	7893625	5576218	6569122	6.76293e+06	4648197
2584	urate	Nucleotide	Purine Metabolism, (Hypo)Xanthine/Inosine containing	1604	LC/MS Neg	1134	757.1	167.021	69-93-2;120K5305	1175	C00366	HMDB00289	12534408	8.22887e+06	9959247	10834616	14198249	7394372	14205877	12603769	9895385	48976584	14422299	13275045	9752048	8408848	10849085	10470906
347	urea	Amino Acid	Urea cycle; Arginine and Proline Metabolism	1670	LC/MS Pos Early	533	700	121.072	57-13-6	1176	C00086	HMDB00294	468911168	337496992	412902624	396143936	368097920	331840256	445603616	413663296	358819904	351121248	378492928	432835104	382430432	373295072	295701088	408857920
2663	uridine	Nucleotide	Pyrimidine Metabolism, Uracil containing	606	LC/MS Neg	535	1457.6	243.062	58-96-8	6029	C00299	HMDB00296	1545221	1816276	1300293	1209125	1598726	1570256	1224522	1060214	1888495	5663860	1884887	1341215	1433625	1483902	1930901	1102902
1999	ursodeoxycholate	Lipid	Secondary Bile Acid Metabolism	1605	LC/MS Neg	1135	5055	391.285	128-13-2	31401	C07880	HMDB00946	215720	1322528	353283	2704624	2455570	3291767	124655	1865163	1336360	1536790	2.73869e+06	195670	180140	203157	287319	465164
295	valine	Amino Acid	Leucine, Isoleucine and Valine Metabolism	1649	LC/MS Pos Early	566	2479	118.086	72-18-4	6287	C00183	HMDB00883	2040797056	2014421376	2020268928	2051296000	1651172736	1640538624	2020647936	1378724608	1495606656	1643588096	1761183616	2001277184	1638207360	1596796160	1353898752	1917086976
758	valylglycine	Peptide	Dipeptide	40475	LC/MS Pos Early	100003641	2444	175.108	686-43-1	136487			586807	602906	685699	592228	1073106	669466	577870	421110	1211364	1087428	515218	813171	645745	585442	909545	399051
2579	xanthosine	Nucleotide	Purine Metabolism, (Hypo)Xanthine/Inosine containing	15136	LC/MS Pos Early	100000299	1275	285.083	146-80-5	64959	C01762	HMDB00299	830111	830111	830111	830111	830111	830111	830111	830111	830111	830111	830111	830111	830111	830111	830111	830111
225	xanthurenate	Amino Acid	Tryptophan Metabolism	15679	LC/MS Pos Early	100000015	2236	206.045	59-007	5699	C02470	HMDB00881	372393	65901	65901	65901	65901	65901	65901	65901	65901	948319	65901	65901	65901	65901	65901	657106
