# Supplementary material for: Network Modeling of Liver Metabolism to Predict Plasma Metabolite Changes During Short-Term Fasting in the Laboratory Rat
Source: Front Physiol. 2019 Mar 1;10:161. doi: 10.3389/fphys.2019.00161 (PMC6405515; doi:10.3389/fphys.2019.00161)
Supplement: DATA SHEET S3 — Computer code to reproduce TIMBR analysis results in Figure 1 and Supplementary Figures S1–S3. [file Data_Sheet_3.ZIP]

Archive with 21 entries (21 files):
- TIMBR_AnalysisCodeForPublication/compute_TIMBRweights.m
- TIMBR_AnalysisCodeForPublication/controlTimbr_gexpStd1.mat
- TIMBR_AnalysisCodeForPublication/controlTimbr_gexpStd2.mat
- TIMBR_AnalysisCodeForPublication/controlTimbr_gexpStd3.mat
- TIMBR_AnalysisCodeForPublication/indices_iRno_BIOCHEM.mat
- TIMBR_AnalysisCodeForPublication/initialize_model_wFastingBoundaryConditions_Orig.m
- TIMBR_AnalysisCodeForPublication/liver_Study1_control_WT_sleuthtesttable.xlsx
- TIMBR_AnalysisCodeForPublication/liver_Study2_control_WT_sleuthtesttable.xlsx
- TIMBR_AnalysisCodeForPublication/liver_Study3_control_WT_sleuthtesttable.xlsx
- TIMBR_AnalysisCodeForPublication/Metabolite_analysis_TIMBR_comparison.m
- TIMBR_AnalysisCodeForPublication/ncomm_blais_data_cobra.mat
- TIMBR_AnalysisCodeForPublication/ncomm_blais_model2irrev.m
- TIMBR_AnalysisCodeForPublication/pan_blais_rno_v2.mat
- TIMBR_AnalysisCodeForPublication/README.txt
- TIMBR_AnalysisCodeForPublication/rno_ENSG.mat
- TIMBR_AnalysisCodeForPublication/strdist.m
- TIMBR_AnalysisCodeForPublication/Study1_MetaboliteData.xlsx
- TIMBR_AnalysisCodeForPublication/Study2_MetaboliteData.xlsx
- TIMBR_AnalysisCodeForPublication/Study3_MetaboliteData.xlsx
- TIMBR_AnalysisCodeForPublication/timbr.m
- TIMBR_AnalysisCodeForPublication/TIMBR_analysis_control_AllStudies.m
