# Supplementary material for: Network Modeling of Liver Metabolism to Predict Plasma Metabolite Changes During Short-Term Fasting in the Laboratory Rat
Source: Front Physiol. 2019 Mar 1;10:161. doi: 10.3389/fphys.2019.00161 (PMC6405515; doi:10.3389/fphys.2019.00161)
Supplement: DATA SHEET S3 — Computer code to reproduce TIMBR analysis results in Figure 1 and Supplementary Figures S1–S3. [file Data_Sheet_3.ZIP › TIMBR_AnalysisCodeForPublication/compute_TIMBRweights.m]

%% Compute TIMBR weights

% Study 1
% Read beta values [loge(fold-change) for rno mapped liver genes in Study 1
[num,txt,raw] = xlsread('liver_Study1_control_WT_sleuthtesttable.xlsx');
index_notnan_beta = find(~isnan(num(:,6)));
rno_geneIDs_study1 = txt((1+index_notnan_beta),1);
rno_beta_study1 = num(index_notnan_beta,6);

load rno_ENSG
for i = 1:length(rno_ENSG)
    if(~isempty(rno_ENSG{i}))
        location_rno_ENSGinStudy1 = ismember(rno_geneIDs_study1,rno_ENSG{i});
        if sum(location_rno_ENSGinStudy1)>0
            rno_beta(i) = ...
                mean(exp(rno_beta_study1(find(location_rno_ENSGinStudy1))));
        else
            rno_beta(i) = 1;
        end
    else
        rno_beta(i) = 1;
    end
end

TmbrWt1 = compute_TmbrWts(model, -rno_beta);% rno_beta was reported as early vs later 


% Study 2
% Read beta values [loge(fold-change) for rno mapped liver genes in Study 1
[num,txt,raw] = xlsread('liver_Study2_control_WT_sleuthtesttable.xlsx');
index_notnan_beta = find(~isnan(num(:,6)));
rno_geneIDs_study2 = txt((1+index_notnan_beta),1);
rno_beta_study2 = num(index_notnan_beta,6);

load rno_ENSG
for i = 1:length(rno_ENSG)
    if(~isempty(rno_ENSG{i}))
        location_rno_ENSGinStudy2 = ismember(rno_geneIDs_study2,rno_ENSG{i});
        if sum(location_rno_ENSGinStudy2)>0
            rno_beta(i) = ...
                mean(exp(rno_beta_study2(find(location_rno_ENSGinStudy2))));
        else
            rno_beta(i) = 1;
        end
    else
        rno_beta(i) = 1;
    end
end

TmbrWt2 = compute_TmbrWts(model, -rno_beta);% rno_beta was reported as early vs later 

% Study 3
% Read beta values [loge(fold-change) for rno mapped liver genes in Study 1
[num,txt,raw] = xlsread('liver_Study3_control_WT_sleuthtesttable.xlsx');
index_notnan_beta = find(~isnan(num(:,6)));
rno_geneIDs_study3 = txt((1+index_notnan_beta),1);
rno_beta_study3 = num(index_notnan_beta,6);

load rno_ENSG
for i = 1:length(rno_ENSG)
    if(~isempty(rno_ENSG{i}))
        location_rno_ENSGinStudy3 = ismember(rno_geneIDs_study3,rno_ENSG{i});
        if sum(location_rno_ENSGinStudy3)>0
            rno_beta(i) = ...
                mean(exp(rno_beta_study3(find(location_rno_ENSGinStudy3))));
        else
            rno_beta(i) = 1;
        end
    else
        rno_beta(i) = 1;
    end
end

TmbrWt3 = compute_TmbrWts(model, -rno_beta);% rno_beta was reported as early vs later 


%% GPR translation to compute gene expression based weights for flux bounds 
%compute reaction weights based on measured gene expression fold change and gpr rules defined in iRno
% GPR rule to reaction weight transformation
% OR operator equals averaging log2fc
% AND operator equals max() 

% to compute weights, take the exponent of the computed log2 expression
% fold change for each reaction

% translate GPR's in rno_cobra.rules from boolean expressions to equivalent
% executable Matlab code (OR operator is equivalent to mean(), AND operator
% is equivalent to max()

% look for the smallest (x(num)...)), without any commas in the expression 
% (to avoid picking up it's updated version during the recursive checking in the while loop below)


function TmbrWt = compute_TmbrWts(model, rno_beta)
x = log2(exp(rno_beta));% vector of log2(fold-changes) corresponding to rno_cobra.genes
inner_exp = '(\(x\(\d*\)\s[^,].*?\)\))q?';

% Translate TMBR GPR
for i = 1:length(model.rules) % replaced rno_cobra.rules with model.rules
    gprule = model.rules{i}; % replaced rno_cobra.rules with model.rules
    if isempty(gprule)
        TmbrWt(i) = 1;
    else
        inner_exp_matches = regexp(gprule,inner_exp,'match');% match the smallest inner logical operations between two or more operands
        if ~isempty(inner_exp_matches)%if such expressions exist
            while ~isempty(inner_exp_matches)
                replacement = cell(size(inner_exp_matches));
                for j=1:length(inner_exp_matches)% Replace the matched expressions with equivalent Matlab expressions
                    if ~isempty(strfind(inner_exp_matches{j},'|'))
                        new_inner_exp = regexprep(inner_exp_matches{j},'[|]',',');
                        replacement{j} = ['mean(horzcat',new_inner_exp,')'];
                    elseif ~isempty(strfind(inner_exp_matches{j},'&'))
                        new_inner_exp = regexprep(inner_exp_matches{j},'[&]',',');
                        replacement{j} = ['max(horzcat',new_inner_exp,')'];
                    end
                end
                updated_rule = regexprep(gprule,inner_exp,replacement);
                inner_exp_matches=regexp(updated_rule,inner_exp,'match'); % Check if there are more such minimal boolean operations
                replacement=[];
            end
            if ~isempty(strfind(updated_rule,'|')) % Translate the updated rule to replace boolean operators with an overall matlab expression
                translated_rule = ['mean([',regexprep(updated_rule,'[|]',','),'])']; % replace | with ,
            elseif ~isempty(strfind(updated_rule,'&'))
                translated_rule = ['max([',regexprep(updated_rule,'[&]',','),'])']; % replace & with ,
            end
        else
            updated_rule = gprule; % Translate the gpr directly to replace boolean operators with an overall matlab expression
            if ~isempty(strfind(updated_rule,'|')) % are the operators |
                translated_rule = ['mean([',regexprep(updated_rule,'[|]',','),'])']; % replace | with ,
            elseif ~isempty(strfind(updated_rule,'&'))
                translated_rule = ['max([',regexprep(updated_rule,'[&]',','),'])']; % replace & with ,
            end
        end
        inner_exp_matches=[];
        TmbrWt(i) = (eval(translated_rule));
    end
end
TmbrWt = 2.^TmbrWt;
% Use TmbrWt or 1./TmbrWt as appropriate
end
