# Supplementary material for: Network Modeling of Liver Metabolism to Predict Plasma Metabolite Changes During Short-Term Fasting in the Laboratory Rat
Source: Front Physiol. 2019 Mar 1;10:161. doi: 10.3389/fphys.2019.00161 (PMC6405515; doi:10.3389/fphys.2019.00161)
Supplement: DATA SHEET S3 — Computer code to reproduce TIMBR analysis results in Figure 1 and Supplementary Figures S1–S3. [file Data_Sheet_3.ZIP › TIMBR_AnalysisCodeForPublication/initialize_model_wFastingBoundaryConditions_Orig.m]

%% Clear workspace and close all figure windows
clear
close all
%% Preliminaries
% load iRno old and revised versions
load('ncomm_blais_data_cobra.mat')
model_old = rno_cobra;
load('pan_blais_rno_v2.mat')
% Assign flux bounds from the older version of rNO to the current version
[C, IA, IB]= intersect(model_old.rxnNames,rno_cobra.rxnNames);
rno_cobra.lb(IB) = model_old.lb(IA);
rno_cobra.ub(IB) = model_old.ub(IA);

% Specify GLPK as the LP solver to be used with the Cobra Toolbox
changeCobraSolver('glpk')

% Assign rno_cobra to the variable model
model = rno_cobra;
% Add reactions to make the model capable of steady state glycogenolysis
% Add demand reaction for glycogenin G7
model=addReaction(model,'D_gD7','m01993[c] <==> ');
% Set uptake 
gD7 = find(strcmp('D_gD7',model.rxnNames));
model.lb(gD7)=-1000;
% Add demand reaction for glycogenin
model=addReaction(model,'D_gn','m01996[c] --> ');
% Set uptake 
gn = find(strcmp('D_gn',model.rxnNames));
model.lb(gn)=0;


%% Assign flux constraints

model.lb(strmatch('glucose exchange',model.rxnNames))=0; % no glucose as input
uptake_flux = model.lb(model.lb~=-1000 & model.lb~=0);
uptake_rxnID = find(model.lb~=-1000 & model.lb~=0);
uptake_rxn = model.rxnNames(uptake_rxnID);
idx = strmatch('glutamine exchange',uptake_rxn);
uptake_rxn(idx)=[];
idx = strmatch('acetoacetate exchange',uptake_rxn);
uptake_rxn(idx)=[];
uptake_rxn{end+1} = 'NH3 exchange';
% uptake_flux(25)=0;
% load uptake_rxn; load uptake_flux;
model.lb(model.lb<=-1) =-1e4;
model.ub(model.ub>=1)=1e4;
% Bounds for metabolites as input/uptake
Uptake_rxns = {'alanine exchange','arginine exchange', ...
    'asparagine exchange','glycine exchange', 'histidine exchange','L-lactate exchange',...
    'lysine exchange','methionine exchange','ornithine exchange','phenylalanine exchange', 'proline exchange',...
    'serine exchange','threonine exchange','tyrosine exchange','valine exchange','glycerol exchange', ...
    'cysteine exchange','isoleucine exchange','leucine exchange',...
    'palmitate exchange',...
    'NH3 exchange'};

Uptake_rxns_lb = -1.0*[3*145, 30.76,...
    17.1, 46.15, 68.37, 840,...  % lactate +AA 597 from MFA 
    12.82, 6.83, 29.06, 4.27, 5.98, ...
    23.06, 10.25, 8.54, 6.83, 200,...
    14.2, 7.65, 13.21,...
    80,...
    150]'; % Izamis et al 2010, Lopez et al 1998
Uptake_rxns_lb = -1.0*[145, 30.76, ...
    17.1, 23.74, 68.37, 840,...  
    12.82, 6.83, 29.06, 4.27, 20.89, ...
    14.58, 1.71, 8.54, 6.83, 200,...
    14.24, 14.24, 14.24,...
    80,...% Approximate value to permit synthesis of ketone bodies
    135.8]'; % Izamis et al 2011, Lopez et al 1998

for j = 1:length(Uptake_rxns)
    modf(j) = (strmatch(Uptake_rxns{j},uptake_rxn));
end
uptake_flux(modf) = Uptake_rxns_lb;

% Bounds for metabolites to be secreted

efflux_rxns = {'glucose exchange','glutamate exchange','glutamine exchange' ...
   'urea exchange','(R)-3-hydroxybutanoate exchange','acetoacetate exchange'};
% ex_fv = [-2128.2,495, 6.83,240, 180, 1.7, 1.7, 1.7, 1846];
efflux_ub = [631.5961699, 52,100,...
    90, 109, 76];
uptake_rxn = [uptake_rxn; efflux_rxns'];

for j1 = 1:length(efflux_rxns)
    mods(j1) = find(strcmp(efflux_rxns(j1),uptake_rxn));
end

uptake_flux(mods)=efflux_ub;
up = length(uptake_rxn);
for i =1:up
    uptake_rxn_index(i) = find(strcmp(uptake_rxn(i),model.rxnNames));
end

% assign flux bounds to the appropriate field in the model structure
% variable
nfv = length(efflux_ub);
model.lb(uptake_rxn_index(1:(end-nfv))) = 1.0*uptake_flux(1:(end-nfv));
model.ub(uptake_rxn_index(1:(end-nfv))) = zeros(size(uptake_flux(1:(end-nfv))));
model.lb(uptake_rxn_index((end-nfv+1):end)) = zeros(size(efflux_ub'));
model.lb(uptake_rxn_index((end-nfv+1))) = (631.5961699-2*17.37); % MFA mean - 2*SEM
model.ub(uptake_rxn_index((end-nfv+1):end)) = efflux_ub';
model0 = model;

for i = 1:length(Uptake_rxns)
    i
    strmatch(Uptake_rxns{i},rno_cobra.rxnNames)
    index_exchange_subset = find(rno_cobra.S(find(rno_cobra.S(:,strmatch(Uptake_rxns{i},rno_cobra.rxnNames))),:)); %#ok<FNDSB>
    exchange_bounds = [model.lb(strmatch(Uptake_rxns{i},rno_cobra.rxnNames)),...
        model.ub(strmatch(Uptake_rxns{i},rno_cobra.rxnNames))];
    model.lb(index_exchange_subset) = exchange_bounds(1).*(model.lb(index_exchange_subset)<0);
    model.ub(index_exchange_subset) = exchange_bounds(2).*(model.ub(index_exchange_subset)>0);
end

model0 = model;

%% Use MFA measurements to assign flux bounds

mfa_rxnid_list = {'RCR11028';
'RCR14185';
'RCR11036';
'RCR14183';
'RCR11027';%*
'RCR10853';%*
'RCR10230';%*
'RCR10443';%*-
'RCR10289';
'RCR10441';
'RCR11072';
'RCR10283';
'RCR11661';
'RCR10349';
'RCR11671';
'RCR11373';
'RCR11674'};

mfa_ctrl_mean = [631.5961699;%495.386405;%
495.386405;
136.2097864/7;
495.386405;
2*395.0959551;%*
2*100.2904623;%*
-2*395.0959551;%*
-2*395.0959551;%*
385.5977747;
596.8185245;% LDH_MFA = LDH + AA (so halve the reaction flux) 
982.4162856;
1175.789632;
-558.4584657;
558.4584657;
558.4584657;
193.37336;
-751.8318257;];
mfa_ctrl_mean10h = mfa_ctrl_mean;

mfa_ctrl_sem = 0.1*[17.37120701;
30.10114293;
20.76826349/7;
30.10114293;
2*21.72147886;%*
2*13.71533675;%*
2*21.72147886;%*
2*21.72147886;%*
77.86952458;
29.93528421;
101.0249163;
116.2978896;
50.50412373;
50.50412373;
50.50412373;
19.88855037;
69.3118771];

% Calculate and set central carbon flux constraints
mfa_ctrl_lb = mfa_ctrl_mean-2*mfa_ctrl_sem;
mfa_ctrl_ub = mfa_ctrl_mean+2*mfa_ctrl_sem;

mfa_rxn_index=[];
for i = 1:length(mfa_rxnid_list)
    mfa_rxn_index(i) = strmatch(mfa_rxnid_list{i},model.rxns);
end

model.lb(mfa_rxn_index) = mfa_ctrl_lb;
model.ub(mfa_rxn_index) = mfa_ctrl_ub;
model.ub(uptake_rxn_index((length(uptake_rxn_index)-nfv+1))) = 631.5961699;
model.lb(uptake_rxn_index((length(uptake_rxn_index)-nfv+1))) =631.5961699;%

%% test model with MFA constraints: control 10 h
model.lb(strmatch('L-lactate exchange',model.rxnNames)) = -(596*1+29.93*2)*0.8; % constrain L-Lactate exchange to LDH flux bounds
model.ub(strmatch('L-lactate exchange',model.rxnNames)) = -(596*1-29.93*2)*0.8; % constrain L-Lactate exchange to LDH flux bounds
model.lb(strmatch('(S)-Lactate:ferricytochrome-c 2-oxidoreductase',model.rxnNames))=0;%,5873,5874 % set non mammalian LDH to zero
model.ub(strmatch('(S)-Lactate:ferricytochrome-c 2-oxidoreductase',model.rxnNames))=0;%,5873,5874
model.c = 0.*model.c;
% test model for maximizing glucose and urea output
model.c(strmatch('glucose exchange',model.rxnNames))=1;
model.c(strmatch('urea exchange',model.rxnNames))=1;
x = optimizeCbModel(model,'minNorm','one');
x.stat

model.c = 0.*model.c;


%% Test model at first time point under control condition
model_5hAPAP = model0;

%Ketone body output at 5 hours is much smaller than that at 10 hours
model_5hAPAP.ub(find(strcmp('(R)-3-hydroxybutanoate exchange',model_5hAPAP.rxnNames))) = ...
    model_5hAPAP.ub(find(strcmp('(R)-3-hydroxybutanoate exchange',model_5hAPAP.rxnNames)))/10;
model_5hAPAP.ub(find(strcmp('acetoacetate exchange',model_5hAPAP.rxnNames))) = ...
    model_5hAPAP.ub(find(strcmp('acetoacetate exchange',model_5hAPAP.rxnNames)))/10;


mfa_rxnid_list = {'RCR11028';
'RCR14185';
'RCR11036';
'RCR14183';
'RCR11027';%*
'RCR10853';%*
'RCR10230';%*
'RCR10443';%*-
'RCR10289';
'RCR10441';
'RCR11072';
'RCR10283';
'RCR11661';
'RCR10349';
'RCR11671';
'RCR11373';
'RCR11674'};

mfa_ctrl_mean = [757.92;% 1.2 times glucose output at 10 hours
    378.96;
    54.137;
    378.96;
    505.28;
    252.64;
    -505.28;
    -505.28;
    246.58;
    381.64;
    628.21;
    751.85;
    -357.08;
    357.08;
    357.08;
    123.64;
    -480.77;];
mfa_ctrl_sem = 1.2*[17.37120701;
30.10114293;
 20.76826349/7;
30.10114293;
2*21.72147886;%*
2*13.71533675;%*
2*21.72147886;%*
2*21.72147886;%*
77.86952458;
29.93528421;
101.0249163;
116.2978896;
50.50412373;
50.50412373;
50.50412373;
19.88855037;
69.3118771];

%Constrain central carbon fluxes
mfa_ctrl_lb = mfa_ctrl_mean-1*mfa_ctrl_sem;
mfa_ctrl_ub = mfa_ctrl_mean+1*mfa_ctrl_sem;
model_5hAPAP.lb(mfa_rxn_index) = mfa_ctrl_lb;
model_5hAPAP.ub(mfa_rxn_index) = mfa_ctrl_ub;
model_5hAPAP.ub(uptake_rxn_index((length(uptake_rxn_index)-nfv+1))) = 757.92;
model_5hAPAP.lb(uptake_rxn_index((length(uptake_rxn_index)-nfv+1))) = 757.92;
model_5hAPAP.ub(mfa_rxn_index(1)) = 757.92;
model_5hAPAP.lb(mfa_rxn_index(1)) = 757.92;

%% test model with MFA constraints: control 10 h
% set L-Lactate exchange flux (uptake) to be bounded by Lactate
% dehydrogenase flux (NAD/NADH) coupled
model_5hAPAP.lb(strmatch('L-lactate exchange',model.rxnNames)) = -(381.64+2*29.93);
model_5hAPAP.ub(strmatch('L-lactate exchange',model.rxnNames)) = -(381.64-2*29.93);
model_5hAPAP.ub(strmatch('urea exchange',model.rxnNames)) = 1*model.ub(strmatch('urea exchange',model.rxnNames));
% set the flux bounds of Lacate ferricytochrome oxidoreductase to zero as
% this reaction does not exist in mammalian systems
model_5hAPAP.lb(strmatch('(S)-Lactate:ferricytochrome-c 2-oxidoreductase',model.rxnNames))=0;% set non mammalian LDH to zero
model_5hAPAP.ub(strmatch('(S)-Lactate:ferricytochrome-c 2-oxidoreductase',model.rxnNames))=0;% set non mammalian LDH to zero
% set objective vector to zero
model_5hAPAP.c = 0.*model_5hAPAP.c;
% test model for maximizing glucose output
model_5hAPAP.c(strmatch('glucose exchange',model_5hAPAP.rxnNames))=1;
model_5hAPAP.c(strmatch('urea exchange',model_5hAPAP.rxnNames))=1;
%test model for glucose output using optimize cb model
x1 = optimizeCbModel(model_5hAPAP);
% display solutions status
x1.stat
%reset c vector elements to zeros
model_5hAPAP.c = 0.*model_5hAPAP.c;

%% MFA flux table with model solutions

table(model.rxnNames(mfa_rxn_index),mfa_ctrl_mean10h,x.x(mfa_rxn_index),...
    x1.x(mfa_rxn_index),'VariableNames',{'CentralFluxName',...
    'Ten_hours_data','Ten_hours','Five_hours'})
