# Supplementary material for: Network Modeling of Liver Metabolism to Predict Plasma Metabolite Changes During Short-Term Fasting in the Laboratory Rat
Source: Front Physiol. 2019 Mar 1;10:161. doi: 10.3389/fphys.2019.00161 (PMC6405515; doi:10.3389/fphys.2019.00161)
Supplement: DATA SHEET S3 — Computer code to reproduce TIMBR analysis results in Figure 1 and Supplementary Figures S1–S3. [file Data_Sheet_3.ZIP › TIMBR_AnalysisCodeForPublication/liver_Study2_control_WT_sleuthtesttable.xlsx]

## Sheet: Study 2 Wald Test
	target_id	ext_gene	pval	qval	b	se_b	mean_obs	var_obs	tech_var	sigma_sq	smooth_sigma_sq	final_sigma_sq
1	ENSRNOG00000004198	Stxbp6	1.16844e-07	0.00093611	0.837178	0.158007	4.13113	0.272612	0.0173693	0.0463619	0.0558648	0.0558648
2	ENSRNOG00000008713	Slc41a2	1.28375e-07	0.00093611	0.485417	0.0919149	8.45152	0.0720373	0.00022471	0.0173165	0.0245571	0.0245571
3	ENSRNOG00000009696	Mdm4	2.46577e-07	0.00119869	0.578021	0.112013	5.3099	0.132345	0.00621641	0.0282839	0.0305881	0.0305881
4	ENSRNOG00000011377	Socs4	3.49029e-07	0.00127256	0.821408	0.161223	4.11495	0.290989	0.0199215	0.0374253	0.0563246	0.0563246
5	ENSRNOG00000016033	Endog	4.98244e-07	0.00145328	-0.678989	0.135069	5.79481	0.141182	0.00351991	0.0499945	0.0247694	0.0499945
6	ENSRNOG00000020774	LOC103690114	7.13269e-07	0.00173372	3.81954	0.770423	2.19471	4.4291	0.786655	0.954431	0.176145	0.954431
7	ENSRNOG00000001525	Igsf11	1.00864e-06	0.00210143	0.562125	0.114955	6.38733	0.13142	0.00185094	0.0369122	0.020995	0.0369122
8	ENSRNOG00000008345	Clcn6	9.6824e-06	0.0024648	0.452351	0.102246	5.8439	0.0738308	0.00323158	0.0274342	0.0242955	0.0274342
9	ENSRNOG00000002928	Guk1	6.63098e-06	0.0024648	-0.444467	0.0986563	6.95728	0.0745492	0.000955278	0.0275951	0.0203563	0.0275951
10	ENSRNOG00000029071	Unc5c	9.01143e-06	0.0024648	0.756094	0.170306	4.0815	0.190301	0.0128463	0.0722322	0.057284	0.0722322
11	ENSRNOG00000013659	Tex2	6.10519e-06	0.0024648	0.469845	0.103886	7.56463	0.0818882	0.000548983	0.0311082	0.0217122	0.0311082
12	ENSRNOG00000010827	Ptbp2	9.97144e-06	0.0024648	0.89301	0.202139	3.92136	0.316527	0.0222538	0.0976031	0.0620325	0.0976031
13	ENSRNOG00000001325	Il3ra	1.36768e-06	0.0024648	-0.467375	0.0967719	5.82583	0.0619315	0.00300328	0.0182509	0.0244668	0.0244668
14	ENSRNOG00000012393	S100a13	6.13139e-06	0.0024648	-0.555527	0.122855	4.93481	0.0982302	0.00708637	0.0145098	0.0371876	0.0371876
15	ENSRNOG00000000665	Pitpnb	1.86214e-06	0.0024648	0.411058	0.0862148	6.75891	0.0628405	0.00153846	0.0193732	0.020265	0.020265
16	ENSRNOG00000048168	Gtpbp6	4.40267e-06	0.0024648	-0.538678	0.117323	5.49895	0.103195	0.00199275	0.0383838	0.0280244	0.0383838
17	ENSRNOG00000037426	Gtpbp6	4.40267e-06	0.0024648	-0.538678	0.117323	5.49895	0.103195	0.00199275	0.0383838	0.0280244	0.0383838
18	ENSRNOG00000015508	Relch	3.18113e-06	0.0024648	0.439907	0.0944257	6.01454	0.0676901	0.00285275	0.0233015	0.0228915	0.0233015
19	ENSRNOG00000013271	Ireb2	7.01383e-06	0.0024648	0.704109	0.156703	6.57355	0.195843	0.00164118	0.0703894	0.0204717	0.0703894
20	ENSRNOG00000058209	AABR07063893.1	5.06568e-06	0.0024648	0.459026	0.100618	6.80861	0.068868	0.00429857	0.0253987	0.020261	0.0253987
21	ENSRNOG00000020567	Fibp	9.04331e-06	0.0024648	-0.422819	0.0952537	6.38088	0.0666141	0.00179821	0.0248167	0.0210185	0.0248167
22	ENSRNOG00000024595	Cers6	6.30687e-06	0.0024648	0.757774	0.167804	5.72208	0.239704	0.00369227	0.0789048	0.025517	0.0789048
23	ENSRNOG00000028422	Rmnd5a	9.93266e-06	0.0024648	1.05156	0.237983	5.76041	0.443043	0.00437278	0.161759	0.0251168	0.161759
24	ENSRNOG00000023433	Gata6	5.00665e-06	0.0024648	0.598185	0.131051	5.0485	0.13078	0.00733384	0.0430445	0.0350595	0.0430445
25	ENSRNOG00000007956	Styx	7.78233e-06	0.0024648	0.678866	0.151835	4.39648	0.181686	0.016675	0.0509495	0.0487685	0.0509495
26	ENSRNOG00000045597	AABR07018132.1	1.6676e-06	0.0024648	1.00138	0.209055	5.10227	0.342829	0.0129136	0.115285	0.0340779	0.115285
27	ENSRNOG00000000170	Slc30a4	9.76038e-06	0.0024648	0.443922	0.10038	6.35774	0.0727046	0.00171976	0.0278369	0.0211054	0.0278369
28	ENSRNOG00000021185	Bola1	9.73923e-06	0.0024648	-0.584008	0.132042	6.3644	0.116473	0.00176262	0.0493806	0.0210799	0.0493806
29	ENSRNOG00000019924	Thop1	9.39218e-06	0.0024648	-0.441498	0.0996448	5.69132	0.063554	0.00327839	0.0191407	0.025847	0.025847
30	ENSRNOG00000022141	Ctdspl2	3.35412e-06	0.0024648	0.826806	0.17789	4.79142	0.275962	0.011732	0.0810928	0.0399145	0.0810928
31	ENSRNOG00000004402	Lpgat1	5.5718e-06	0.0024648	0.667699	0.147005	7.52006	0.166165	0.000613424	0.0627771	0.0215899	0.0627771
32	ENSRNOG00000039265	Psmg4	4.80709e-06	0.0024648	-0.492555	0.107708	5.53151	0.0874207	0.00413882	0.0298911	0.027648	0.0298911
33	ENSRNOG00000048622	Sin3b	4.26911e-06	0.0024648	-0.439524	0.0955938	6.92734	0.0726497	0.00107796	0.0257273	0.0203253	0.0257273
34	ENSRNOG00000006328	Wwp1	8.23453e-06	0.0024648	0.456993	0.102488	7.16423	0.0858081	0.000789568	0.0300216	0.0206991	0.0300216
35	ENSRNOG00000008626	Manea	3.23416e-06	0.0024648	0.580967	0.124795	5.95931	0.116441	0.00279054	0.0428928	0.0232999	0.0428928
36	ENSRNOG00000025454	Rrm2b	5.25442e-06	0.0024648	0.944794	0.207448	4.08754	0.363292	0.0240485	0.102187	0.0571098	0.102187
37	ENSRNOG00000019810	Des	8.37296e-06	0.0024648	-0.748471	0.167991	4.66614	0.18352	0.00936464	0.0734171	0.0424913	0.0734171
38	ENSRNOG00000022938	Ap4e1	5.9636e-06	0.0024648	0.995528	0.219876	3.80583	0.391956	0.0284538	0.11336	0.0656102	0.11336
39	ENSRNOG00000021079	Fxyd1	4.32704e-06	0.0024648	-0.625957	0.136225	7.71141	0.146073	0.000391738	0.0540428	0.0221282	0.0540428
40	ENSRNOG00000024953	RGD1559441	2.30379e-06	0.0024648	0.496668	0.10512	5.48354	0.0890136	0.00420769	0.0182323	0.0282064	0.0282064
41	ENSRNOG00000022894	Bivm	4.57492e-06	0.0024648	0.584416	0.127507	4.89155	0.136947	0.0091602	0.0385302	0.0380036	0.0385302
42	ENSRNOG00000046112	Dedd2	5.72882e-06	0.0024648	-0.454178	0.100124	5.83586	0.071299	0.00275145	0.0266546	0.0243712	0.0266546
43	ENSRNOG00000005578	Zbtb44	7.66482e-06	0.0024648	0.482957	0.107939	5.36928	0.0728722	0.00446672	0.0208229	0.0297093	0.0297093
44	ENSRNOG00000024525	Alkbh8	6.84649e-06	0.0024648	0.948397	0.21083	3.3747	0.275322	0.0491722	0.0396542	0.081212	0.081212
45	ENSRNOG00000016038	Mgmt	8.8493e-06	0.0024648	-0.517577	0.116479	6.44217	0.0932829	0.00170713	0.0380902	0.0208098	0.0380902
46	ENSRNOG00000019701	RGD1597339	3.06914e-06	0.0024648	-0.444873	0.0953407	5.97594	0.0753788	0.00248015	0.0241834	0.023172	0.0241834
47	ENSRNOG00000032630	Mrps28	7.37731e-06	0.0024648	-0.483147	0.107785	6.47235	0.0836607	0.00139489	0.0326836	0.0207188	0.0326836
48	ENSRNOG00000003472	Atp11c	7.17324e-06	0.0024648	1.36543	0.304207	6.95775	0.722538	0.00158989	0.269866	0.0203568	0.269866
49	ENSRNOG00000001003	Trappc5	5.78611e-06	0.0024648	-0.424945	0.0937229	6.26084	0.0618762	0.00203689	0.0237295	0.0215158	0.0237295
50	ENSRNOG00000061328	Pag1	6.32687e-06	0.0024648	1.59623	0.353527	2.53119	0.91699	0.159143	0.20747	0.137892	0.20747
51	ENSRNOG00000033057	AABR07025010.1	5.6736e-06	0.0024648	-0.704124	0.155155	4.78971	0.182298	0.0116999	0.0589143	0.0399481	0.0589143
52	ENSRNOG00000055679	AC128960.2	6.05199e-06	0.0024648	0.865707	0.191335	3.68231	0.235236	0.0377433	0.0643661	0.0696431	0.0696431
53	ENSRNOG00000009340	Zbtb6	2.73715e-06	0.0024648	0.696334	0.148484	4.32697	0.181596	0.0141297	0.0344905	0.0505431	0.0505431
54	ENSRNOG00000000918	Zbed5	8.34315e-06	0.0024648	-0.488842	0.1097	7.08818	0.0876771	0.000879922	0.0344199	0.02055	0.0344199
55	ENSRNOG00000007419	Pank3	3.46621e-06	0.0024648	0.744906	0.160503	7.10165	0.193825	0.000962374	0.0746042	0.0205747	0.0746042
56	ENSRNOG00000051734	RGD1564887	7.24635e-06	0.0024648	-3.3566	0.748185	2.15102	4.23254	1.13011	0.511912	0.18199	0.511912
57	ENSRNOG00000006636	Otud6b	2.3613e-06	0.0024648	0.615717	0.130455	4.81243	0.131844	0.0104176	0.0123706	0.0395037	0.0395037
58	ENSRNOG00000015339	Shoc2	8.17315e-06	0.0024648	0.615831	0.13806	5.50667	0.171643	0.00441218	0.0514989	0.0279349	0.0514989
59	ENSRNOG00000050206	Shank2	8.60306e-06	0.0024648	0.727653	0.163532	5.68652	0.238305	0.00249213	0.0759534	0.0258991	0.0759534
60	ENSRNOG00000017109	Rassf7	1.03762e-05	0.00252211	-0.460354	0.104408	6.0921	0.081257	0.00252933	0.029447	0.0224005	0.029447
61	ENSRNOG00000051775	AABR07016412.1	1.06641e-05	0.00253115	0.771985	0.175322	3.82243	0.191311	0.0250776	0.0524233	0.0650862	0.0650862
62	ENSRNOG00000001173	Cabp1	1.07605e-05	0.00253115	-0.446248	0.10139	5.62908	0.0829868	0.00361995	0.024244	0.0265346	0.0265346
63	ENSRNOG00000057806	Trpm7	1.13521e-05	0.00262792	0.869425	0.198061	6.58131	0.309089	0.00155749	0.113512	0.0204566	0.113512
64	ENSRNOG00000023446	Btbd8	1.22903e-05	0.00280064	0.896763	0.205097	3.68878	0.242254	0.0539654	0.0294089	0.0694252	0.0694252
65	ENSRNOG00000002312	Atp10d	1.26285e-05	0.00282486	0.903966	0.207026	3.86927	0.302626	0.0253336	0.100388	0.0636268	0.100388
66	ENSRNOG00000010084	Ythdf3	1.27839e-05	0.00282486	0.537391	0.123148	6.69005	0.112033	0.0014357	0.0430497	0.0203046	0.0430497
67	ENSRNOG00000006460	Amdhd2	1.41536e-05	0.00288462	-0.512356	0.118015	5.98071	0.10627	0.00276936	0.0380844	0.023136	0.0380844
68	ENSRNOG00000017795	Hspbp1	1.34573e-05	0.00288462	-0.458474	0.105335	6.25453	0.0887268	0.00196281	0.0305839	0.021545	0.0305839
69	ENSRNOG00000011987	Cd2ap	1.34205e-05	0.00288462	0.886599	0.203669	5.74204	0.320899	0.00375767	0.11792	0.0253069	0.11792
70	ENSRNOG00000054669	RGD1305110	1.42411e-05	0.00288462	0.690595	0.159119	4.21656	0.174815	0.0171396	0.0571293	0.0534867	0.0571293
71	ENSRNOG00000010996	Mob1b	1.40309e-05	0.00288462	1.5293	0.3521	4.5294	0.931348	0.0224624	0.341195	0.0455515	0.341195
72	ENSRNOG00000006839	Arl5a	1.38332e-05	0.00288462	0.500563	0.115165	6.13712	0.105601	0.00210385	0.0368008	0.0221442	0.0368008
73	ENSRNOG00000007115	Crebl2	1.55148e-05	0.00299229	0.695856	0.161031	5.39408	0.182142	0.0173767	0.0586876	0.0293612	0.0586876
74	ENSRNOG00000038951	Cox17	1.56375e-05	0.00299229	-0.380687	0.0881319	6.34749	0.0520363	0.00163867	0.0211438	0.0211452	0.0211452
75	ENSRNOG00000003533	Clcn4	1.56974e-05	0.00299229	0.576471	0.133484	7.30535	0.126091	0.000666794	0.051599	0.0210266	0.051599
76	ENSRNOG00000011417	Pde3b	1.53972e-05	0.00299229	0.696121	0.16103	6.62619	0.189024	0.00150198	0.0745612	0.0203801	0.0745612
77	ENSRNOG00000019908	Lamtor2	1.57986e-05	0.00299229	-0.396054	0.0917375	7.64104	0.0660624	0.000447108	0.0242392	0.0219262	0.0242392
78	ENSRNOG00000006749	Tmtc3	1.72232e-05	0.00299969	0.510422	0.118754	5.13313	0.0997565	0.00702964	0.0343377	0.0335257	0.0343377
79	ENSRNOG00000007304	Herc3	1.65499e-05	0.00299969	0.761536	0.176814	5.28937	0.218659	0.00587589	0.0858299	0.030906	0.0858299
80	ENSRNOG00000027028	Lamtor4	1.65458e-05	0.00299969	-0.517613	0.120178	7.31404	0.0983052	0.000661575	0.0417041	0.0210483	0.0417041
81	ENSRNOG00000002751	Zdhhc15	1.638e-05	0.00299969	0.553438	0.12843	5.28214	0.123835	0.0062051	0.042178	0.0310195	0.042178
82	ENSRNOG00000018606	Olr59	1.68245e-05	0.00299969	1.00402	0.233313	5.65452	0.345903	0.00485967	0.154816	0.0262507	0.154816
83	ENSRNOG00000009888	Timm8b	1.72774e-05	0.00299969	-0.417688	0.0971943	6.51396	0.0697939	0.001544	0.0261664	0.0206061	0.0261664
84	ENSRNOG00000050287	Ebna1bp2	1.70324e-05	0.00299969	-0.529425	0.123104	6.06578	0.114425	0.0112231	0.0332307	0.022557	0.0332307
85	ENSRNOG00000036686	Anapc11	1.77152e-05	0.00300416	-0.445565	0.103815	6.88318	0.0746286	0.00100753	0.0306069	0.02029	0.0306069
86	ENSRNOG00000034150	AABR07041778.1	1.75706e-05	0.00300416	-0.851129	0.198227	3.42758	0.246439	0.0362422	0.0784412	0.0790196	0.0790196
87	ENSRNOG00000051592	AABR07044925.1	1.79234e-05	0.00300455	0.675371	0.157455	5.04153	0.190247	0.00789738	0.0648258	0.0351883	0.0648258
88	ENSRNOG00000016731	Tpm2	1.83017e-05	0.00303309	-0.979391	0.228581	4.70038	0.320859	0.0111465	0.142118	0.0417653	0.142118
89	ENSRNOG00000015692	Taok1	1.85862e-05	0.00303347	0.557374	0.13019	5.62461	0.12309	0.00411584	0.0456027	0.0265848	0.0456027
90	ENSRNOG00000009110	Psen1	1.872e-05	0.00303347	0.504398	0.11786	6.00076	0.105549	0.00275247	0.0379945	0.0229889	0.0379945
91	ENSRNOG00000016207	Galnt1	2.17516e-05	0.00304681	0.523092	0.123193	6.79109	0.104883	0.00123619	0.0432818	0.0202601	0.0432818
92	ENSRNOG00000028254	Tmem141	2.3704e-05	0.00304681	-0.479296	0.113395	5.48621	0.09413	0.0043045	0.0334133	0.0281745	0.0334133
93	ENSRNOG00000029235	Sfmbt2	2.28836e-05	0.00304681	1.8393	0.434338	2.36785	1.46871	0.219453	0.33392	0.155053	0.33392
94	ENSRNOG00000045655	Tbcb	2.36427e-05	0.00304681	-0.471653	0.111571	6.62222	0.0980186	0.00154103	0.0349733	0.0203861	0.0349733
95	ENSRNOG00000019666	Ubxn1	2.17804e-05	0.00304681	-0.429042	0.101051	7.75773	0.0718533	0.000397422	0.0295555	0.0222638	0.0295555
96	ENSRNOG00000010299	Eps15	2.36526e-05	0.00304681	0.524218	0.124008	5.73506	0.117521	0.00348363	0.0416253	0.02538	0.0416253
97	ENSRNOG00000046316	Tomm6	2.11552e-05	0.00304681	-0.437998	0.103002	6.7303	0.0736507	0.00122639	0.0298944	0.0202765	0.0298944
98	ENSRNOG00000048152	Myo1b	2.04096e-05	0.00304681	0.480745	0.112841	7.55863	0.0979471	0.000532516	0.0368181	0.0216956	0.0368181
99	ENSRNOG00000050052	Cox19	2.38732e-05	0.00304681	-0.415246	0.0982784	6.5144	0.0662933	0.00155499	0.026777	0.020605	0.026777
100	ENSRNOG00000021132	Trmt112	2.34932e-05	0.00304681	-0.361559	0.085499	6.76402	0.0482097	0.00117928	0.0199983	0.0202636	0.0202636
101	ENSRNOG00000012690	Nipa2	2.39754e-05	0.00304681	0.411623	0.0974433	5.96541	0.0629158	0.00295915	0.0248934	0.0232525	0.0248934
102	ENSRNOG00000000466	Hsd17b8	1.94046e-05	0.00304681	-0.495975	0.116109	6.42671	0.0948817	0.00195187	0.0375933	0.0208595	0.0375933
103	ENSRNOG00000001992	Atp6v1a	2.22104e-05	0.00304681	0.362511	0.0854692	7.01747	0.0412122	0.000993658	0.0157395	0.0204343	0.0204343
104	ENSRNOG00000049504	AABR07009221.1	2.27375e-05	0.00304681	0.832148	0.196439	6.26335	0.241089	0.0221124	0.0910802	0.0215042	0.0910802
105	ENSRNOG00000001391	Sdsl	2.17318e-05	0.00304681	-0.577081	0.135902	5.92134	0.142119	0.0027531	0.0514234	0.0236074	0.0514234
106	ENSRNOG00000017085	Tubgcp3	1.9948e-05	0.00304681	0.460222	0.107895	5.6776	0.0850895	0.00386231	0.0302855	0.0259964	0.0302855
107	ENSRNOG00000019551	Psmb6	2.1473e-05	0.00304681	-0.487486	0.11473	6.87964	0.0853587	0.00178684	0.0368244	0.0202878	0.0368244
108	ENSRNOG00000023065	Zfp637	2.32936e-05	0.00304681	-0.421158	0.0995474	5.67964	0.0620231	0.00309431	0.0221795	0.0259741	0.0259741
109	ENSRNOG00000057464	Fmr1	2.35594e-05	0.00304681	0.390186	0.0922825	6.30546	0.0560624	0.00203243	0.022948	0.0213176	0.022948
110	ENSRNOG00000054489	AABR07042821.1	2.12985e-05	0.00304681	-0.571091	0.134348	7.26005	0.122533	0.000704446	0.0522406	0.0209157	0.0522406
111	ENSRNOG00000006759	Ankrd24	2.41792e-05	0.00304681	-0.553843	0.13117	4.75535	0.102244	0.00983571	0.0243696	0.0406341	0.0406341
112	ENSRNOG00000004011	Nedd1	2.04144e-05	0.00304681	0.582617	0.136755	5.13576	0.119555	0.00647879	0.0483799	0.0334793	0.0483799
113	ENSRNOG00000018057	Mrpl2	2.23416e-05	0.00304681	-0.420786	0.0992396	6.78686	0.070883	0.00107145	0.0278175	0.0202603	0.0278175
114	ENSRNOG00000055562	Dkc1	2.42341e-05	0.00304681	-0.36291	0.0859607	7.31763	0.0496907	0.000617762	0.0186633	0.0210574	0.0210574
115	ENSRNOG00000024278	Rbm42	2.2322e-05	0.00304681	-0.408193	0.0962652	7.1409	0.0686154	0.000774846	0.0264083	0.020651	0.0264083
116	ENSRNOG00000047104	LOC100911660	2.41545e-05	0.00304681	3.70666	0.877823	1.23221	4.15581	1.88795	-1.67016	0.372403	0.372403
117	ENSRNOG00000023383	Ddx3x	2.44675e-05	0.00304986	0.527258	0.124953	8.02711	0.115399	0.000309801	0.0454889	0.0230944	0.0454889
118	ENSRNOG00000024635	Cramp1	2.59938e-05	0.00317343	0.869041	0.20662	4.8083	0.318766	0.00970791	0.115521	0.039584	0.115521
119	ENSRNOG00000014856	Etnk1	2.5921e-05	0.00317343	0.415631	0.0988038	6.94506	0.0678276	0.00104041	0.0275953	0.020343	0.0275953
120	ENSRNOG00000018239	Dhrs4	2.61116e-05	0.00317343	-0.381856	0.0908106	8.26186	0.0592534	0.000310614	0.0235196	0.0238793	0.0238793
121	ENSRNOG00000014511	Alg10	2.67508e-05	0.00318674	1.18043	0.281089	4.3554	0.681312	0.0176442	0.214121	0.0498098	0.214121
122	ENSRNOG00000003350	Mospd2	2.66319e-05	0.00318674	0.596179	0.14193	5.98778	0.139117	0.00259062	0.0564992	0.0230834	0.0564992
123	ENSRNOG00000020543	Nosip	2.68766e-05	0.00318674	-0.500714	0.119262	6.53131	0.110327	0.00174718	0.039975	0.0205637	0.039975
124	ENSRNOG00000002575	Sap30l	2.71633e-05	0.00319476	-0.427534	0.10189	5.97793	0.0720759	0.0026115	0.0278411	0.0231569	0.0278411
125	ENSRNOG00000036678	Aspscr1	2.74467e-05	0.00320166	-0.465609	0.111026	7.75058	0.0942685	0.000511825	0.035647	0.0222427	0.035647
126	ENSRNOG00000012121	Sdf2	2.7661e-05	0.00320166	-0.473829	0.113034	7.35419	0.0883467	0.000686281	0.036792	0.0211504	0.036792
127	ENSRNOG00000020308	Ech1	2.84144e-05	0.00323746	-0.631386	0.150839	8.45958	0.145359	0.000210972	0.0665297	0.0245868	0.0665297
128	ENSRNOG00000003993	Thap2	2.83309e-05	0.00323746	0.881588	0.21058	3.72566	0.280835	0.0311608	0.0989142	0.0681982	0.0989142
129	ENSRNOG00000003508	Ergic1	3.38109e-05	0.00325631	0.423508	0.102145	6.92482	0.0762101	0.00100806	0.0295971	0.020323	0.0295971
130	ENSRNOG00000047123	Tstd1	3.41965e-05	0.00325631	-0.58739	0.14176	6.24892	0.123002	0.00210799	0.05684	0.0215713	0.05684
131	ENSRNOG00000012348	Exosc4	2.99211e-05	0.00325631	-0.386789	0.0926648	6.03675	0.0544364	0.00244679	0.0124434	0.0227411	0.0227411
132	ENSRNOG00000059588	AC113785.2	3.49567e-05	0.00325631	0.642403	0.155226	4.22839	0.165658	0.0169086	0.05377	0.0531643	0.05377
133	ENSRNOG00000014459	Phax	3.45255e-05	0.00325631	-0.38477	0.0929091	5.99201	0.0514585	0.00226849	0.019241	0.0230523	0.0230523
134	ENSRNOG00000053635	Zkscan8	3.35463e-05	0.00325631	0.646234	0.155796	4.78391	0.166514	0.00984197	0.061357	0.0400628	0.061357
135	ENSRNOG00000012826	Creb3l2	3.27665e-05	0.00325631	1.04489	0.251578	6.20283	0.422764	0.00291946	0.182736	0.0217963	0.182736
136	ENSRNOG00000020626	Snrnp25	3.50424e-05	0.00325631	-0.534455	0.129159	7.37715	0.109712	0.000623311	0.048311	0.0212098	0.048311
137	ENSRNOG00000006335	Klhl9	3.42629e-05	0.00325631	0.412076	0.0994605	6.32952	0.0677344	0.00181395	0.0272037	0.0212172	0.0272037
138	ENSRNOG00000019400	Dag1	2.95941e-05	0.00325631	0.361273	0.0864999	7.4364	0.0532719	0.000582602	0.0203219	0.0213653	0.0213653
139	ENSRNOG00000011879	Nfat5	3.05003e-05	0.00325631	0.510375	0.122401	6.39998	0.112768	0.00121264	0.0427345	0.0209501	0.0427345
140	ENSRNOG00000007735	Pigm	3.21742e-05	0.00325631	0.662687	0.159395	5.74514	0.18353	0.00351405	0.0710127	0.0252747	0.0710127
141	ENSRNOG00000019293	AABR07006025.1	3.29375e-05	0.00325631	-0.463809	0.111704	7.48775	0.0874225	0.000619178	0.035982	0.0215024	0.035982
142	ENSRNOG00000001515	Map3k20	3.50549e-05	0.00325631	0.683816	0.165258	4.76135	0.205057	0.0101406	0.0699694	0.0405131	0.0699694
143	ENSRNOG00000005606	Med1	2.96344e-05	0.00325631	0.665549	0.159365	5.48845	0.192867	0.00473059	0.0697679	0.0281478	0.0697679
144	ENSRNOG00000011341	Rictor	3.16967e-05	0.00325631	1.17835	0.283194	4.13565	0.620182	0.0218574	0.213392	0.0557366	0.213392
145	ENSRNOG00000024705	Rarres2	3.2824e-05	0.00325631	-0.443637	0.106825	9.84788	0.0910073	5.24908e-05	0.0334215	0.0309307	0.0334215
146	ENSRNOG00000060367	Rfx7	3.09293e-05	0.00325631	0.582114	0.139713	5.80086	0.142751	0.00348117	0.0537763	0.0247095	0.0537763
147	ENSRNOG00000009152	Caprin1	3.09985e-05	0.00325631	0.502256	0.120561	7.5801	0.097609	0.000504039	0.0421316	0.0217551	0.0421316
148	ENSRNOG00000012054	Zmpste24	2.90861e-05	0.00325631	0.534738	0.127912	6.42126	0.110192	0.00168258	0.0463112	0.0208775	0.0463112
149	ENSRNOG00000055634	AABR07024908.1	3.07183e-05	0.00325631	-0.466511	0.111925	5.36065	0.0799768	0.00640292	0.0303434	0.0298331	0.0303434
150	ENSRNOG00000026226	Hook1	3.09281e-05	0.00325631	0.39548	0.0949184	6.78162	0.0606584	0.00115603	0.0252718	0.0202607	0.0252718
151	ENSRNOG00000020619	Eif3g	3.14315e-05	0.00325631	-0.360283	0.0865474	7.45087	0.0437494	0.000568286	0.015142	0.0214037	0.0214037
152	ENSRNOG00000005070	Spopl	3.11913e-05	0.00325631	1.60052	0.384316	3.81449	1.07215	0.0400552	0.393194	0.0653365	0.393194
153	ENSRNOG00000006939	Ndufa7	2.92751e-05	0.00325631	-0.440222	0.105341	7.21025	0.0744011	0.00069483	0.0318553	0.0207997	0.0318553
154	ENSRNOG00000052275	H2afv	3.1939e-05	0.00325631	-0.358954	0.086304	6.57759	0.0528922	0.0013848	0.0162508	0.0204638	0.0204638
155	ENSRNOG00000005801	Stx17	3.29184e-05	0.00325631	0.655508	0.157867	5.33914	0.182986	0.0052749	0.0678297	0.0301476	0.0678297
156	ENSRNOG00000047816	Ccs	3.36525e-05	0.00325631	-0.431891	0.10414	7.38596	0.0823855	0.000524932	0.0312873	0.0212328	0.0312873
157	ENSRNOG00000049931	LOC288913	3.47348e-05	0.00325631	-0.426343	0.102982	6.88285	0.0683955	0.000992938	0.0301159	0.0202898	0.0301159
158	ENSRNOG00000004828	Acvr1c	3.57172e-05	0.00328742	0.63172	0.152827	4.29536	0.200106	0.0171406	0.0492709	0.0513704	0.0513704
159	ENSRNOG00000018491	Chchd5	3.63068e-05	0.00328742	-0.400345	0.0969405	5.87663	0.0646901	0.00273859	0.0248273	0.0239953	0.0248273
160	ENSRNOG00000049782	Csf2ra	3.63169e-05	0.00328742	-0.474456	0.114888	5.76142	0.0864948	0.00292581	0.0357917	0.0251064	0.0357917
161	ENSRNOG00000000848	Gpank1	3.65169e-05	0.00328742	-0.482342	0.116833	5.50762	0.0957445	0.00399241	0.0360473	0.0279239	0.0360473
162	ENSRNOG00000050843	Mut	3.59476e-05	0.00328742	0.373627	0.0904208	8.09594	0.0508235	0.00030612	0.0236766	0.0233185	0.0236766
163	ENSRNOG00000051624	Hspe1	3.69317e-05	0.00330437	-0.389474	0.0943978	7.00315	0.0675973	0.000987311	0.0251515	0.0204139	0.0251515
164	ENSRNOG00000019798	Stub1	3.81222e-05	0.00331984	-0.357046	0.0866916	7.07558	0.0502046	0.000878117	0.0211671	0.0205277	0.0211671
165	ENSRNOG00000014135	Rab11fip4	3.83837e-05	0.00331984	0.975538	0.236954	5.12133	0.40176	0.00811527	0.156583	0.0337359	0.156583
166	ENSRNOG00000009355	Ogfr	3.82262e-05	0.00331984	-0.36607	0.0888963	7.32334	0.0588249	0.000756096	0.0224247	0.0210718	0.0224247
167	ENSRNOG00000017654	Emc8	3.79412e-05	0.00331984	-0.378424	0.0918577	6.08937	0.0523549	0.00233449	0.021871	0.0224165	0.0224165
168	ENSRNOG00000013443	Tm9sf3	3.84704e-05	0.00331984	0.728652	0.177008	7.74618	0.215843	0.00050646	0.0914007	0.0222298	0.0914007
169	ENSRNOG00000020259	RGD1305347	3.8345e-05	0.00331984	-0.366061	0.0889094	6.4676	0.0438212	0.00245512	0.0178543	0.0207326	0.0207326
170	ENSRNOG00000017113	Ccnt2	4.20539e-05	0.00332561	0.484523	0.118295	6.0343	0.103532	0.00264049	0.0384076	0.0227572	0.0384076
171	ENSRNOG00000047185	AABR07049994.1	4.27671e-05	0.00332561	-0.452666	0.110622	6.24162	0.0818588	0.00186787	0.0340281	0.0216059	0.0340281
172	ENSRNOG00000017443	Tmem87b	4.21995e-05	0.00332561	0.58274	0.142302	5.26908	0.138881	0.00569153	0.053708	0.0312267	0.053708
173	ENSRNOG00000042068	Otud7b	4.12372e-05	0.00332561	0.413244	0.100781	5.68046	0.0695892	0.00382791	0.0257178	0.0259651	0.0259651
174	ENSRNOG00000055251	Prtg	4.02679e-05	0.00332561	1.21193	0.295166	2.85214	0.620444	0.113304	0.142257	0.110632	0.142257
175	ENSRNOG00000004232	G2e3	4.12353e-05	0.00332561	0.751112	0.183178	3.96283	0.255144	0.0240042	0.0744215	0.0607814	0.0744215
176	ENSRNOG00000008320	Lypla1	4.07084e-05	0.00332561	0.358108	0.0872706	7.62223	0.0485678	0.000467738	0.0217544	0.021873	0.021873
177	ENSRNOG00000004947	Zfp871	4.12071e-05	0.00332561	1.04911	0.255842	4.14808	0.549058	0.0232502	0.168752	0.0553862	0.168752
178	ENSRNOG00000020583	Fcgrt	4.15978e-05	0.00332561	-0.380152	0.0927558	8.58448	0.0589403	0.000180792	0.0234532	0.0250565	0.0250565
179	ENSRNOG00000026271	Tmem245	4.28699e-05	0.00332561	0.736586	0.180031	4.17716	0.239652	0.0194889	0.0755838	0.0545729	0.0755838
180	ENSRNOG00000021203	Atl3	3.97344e-05	0.00332561	1.05843	0.257588	5.98111	0.513219	0.0037802	0.190851	0.023133	0.190851
181	ENSRNOG00000054264	Nfatc3	4.17243e-05	0.00332561	0.444862	0.108563	6.18452	0.0805116	0.00215953	0.0324127	0.02189	0.0324127
182	ENSRNOG00000019559	Eaf1	4.25881e-05	0.00332561	0.466194	0.113901	6.1612	0.092945	0.00232057	0.0357349	0.022013	0.0357349
183	ENSRNOG00000028930	Dab2	4.12921e-05	0.00332561	0.786412	0.191802	4.94925	0.266726	0.00853237	0.099379	0.0369153	0.099379
184	ENSRNOG00000015061	Igfals	3.9766e-05	0.00332561	-0.400885	0.0975667	9.23695	0.0465405	0.000103728	0.0134992	0.0278194	0.0278194
185	ENSRNOG00000060853	Iah1	4.01515e-05	0.00332561	-0.35911	0.087447	7.66111	0.0533091	0.000447823	0.0192988	0.0219833	0.0219833
186	ENSRNOG00000002790	Abcb7	4.04774e-05	0.00332561	0.486921	0.118624	5.76148	0.111346	0.00360152	0.0376755	0.0251058	0.0376755
187	ENSRNOG00000013545	Polr2e	4.05745e-05	0.00332561	-0.427359	0.104128	6.97959	0.0742469	0.000739345	0.0310656	0.0203828	0.0310656
188	ENSRNOG00000049302	Chd9	4.26214e-05	0.00332561	1.05366	0.257443	5.63945	0.426208	0.0156479	0.178765	0.0264184	0.178765
189	ENSRNOG00000005358	Pmm1	4.43834e-05	0.00340678	-0.612289	0.149946	5.8103	0.143923	0.00318676	0.062766	0.024617	0.062766
190	ENSRNOG00000024056	Zfp17	4.42208e-05	0.00340678	0.749453	0.183499	4.47009	0.210751	0.013273	0.0854976	0.0469578	0.0854976
191	ENSRNOG00000020571	Mpg	4.48812e-05	0.0034091	-0.46199	0.113211	5.2011	0.0733023	0.00524931	0.0242934	0.0323463	0.0323463
192	ENSRNOG00000047393	Krt18	4.48581e-05	0.0034091	-0.469663	0.115087	8.7715	0.0992841	0.000152723	0.0386996	0.0257942	0.0386996
193	ENSRNOG00000016036	Rprd1a	4.81541e-05	0.00347013	0.657644	0.161806	4.64044	0.189671	0.0113092	0.0654885	0.0430469	0.0654885
194	ENSRNOG00000034116	Gk	4.62287e-05	0.00347013	0.781072	0.191725	8.29994	0.216879	0.000288279	0.107537	0.0240122	0.107537
195	ENSRNOG00000045561	Uqcc3	4.72999e-05	0.00347013	-0.400738	0.0984958	5.73861	0.059518	0.00311466	0.0226064	0.0253429	0.0253429
196	ENSRNOG00000042848	Jam2	4.854e-05	0.00347013	0.385037	0.0947772	5.93017	0.065551	0.00281524	0.0227006	0.0235341	0.0235341
197	ENSRNOG00000014739	Wfdc2	4.76492e-05	0.00347013	-0.709018	0.17434	6.93915	0.223355	0.00121099	0.087946	0.0203369	0.087946
198	ENSRNOG00000019987	Scand1	4.7291e-05	0.00347013	-0.592256	0.145566	7.65262	0.136303	0.00048228	0.0616738	0.0219591	0.0616738
199	ENSRNOG00000005447	Ypel2	4.61049e-05	0.00347013	1.12081	0.275076	4.96946	0.561439	0.00934816	0.212608	0.0365347	0.212608
200	ENSRNOG00000012671	Gan	4.85244e-05	0.00347013	0.871976	0.214634	3.28268	0.418608	0.0498429	0.0701088	0.085289	0.085289
201	ENSRNOG00000020602	Ndufa13	4.79272e-05	0.00347013	-0.440646	0.108386	7.70775	0.0843147	0.000443101	0.0340165	0.0221176	0.0340165
202	ENSRNOG00000008234	Lrrc61	4.78618e-05	0.00347013	-0.599992	0.147569	6.49001	0.159835	0.00160366	0.0622747	0.0206691	0.0622747
203	ENSRNOG00000048747	Cdk5rap3	4.74813e-05	0.00347013	-0.365016	0.0897354	7.17551	0.0598225	0.000744016	0.0228765	0.0207231	0.0228765
204	ENSRNOG00000017949	Mvb12a	4.79358e-05	0.00347013	-0.465172	0.11442	7.20669	0.0922115	0.00078517	0.037618	0.0207917	0.037618
205	ENSRNOG00000058898	Nedd4	4.88271e-05	0.00347363	0.421004	0.103666	8.06375	0.0804251	0.000233942	0.0312893	0.0232131	0.0312893
206	ENSRNOG00000020869	mrpl9	4.91341e-05	0.00347851	-0.347946	0.0857072	6.71364	0.0520807	0.00126108	0.0201036	0.0202864	0.0202864
207	ENSRNOG00000019946	Gmppa	4.99556e-05	0.00351958	-0.364518	0.089875	7.51089	0.0553592	0.000598507	0.0230955	0.0215649	0.0230955
208	ENSRNOG00000038597	Dlg1	5.13178e-05	0.00354536	0.82939	0.204811	5.7402	0.282904	0.00396303	0.119083	0.0253262	0.119083
209	ENSRNOG00000053306	Washc1	5.15371e-05	0.00354536	-0.389709	0.096259	6.24349	0.0663434	0.00201506	0.0251646	0.021597	0.0251646
210	ENSRNOG00000053205	Gabpa	5.11689e-05	0.00354536	0.464922	0.114789	5.86801	0.0834217	0.00339015	0.0352612	0.024073	0.0352612
211	ENSRNOG00000018671	Commd4	5.11854e-05	0.00354536	-0.490381	0.121077	6.19556	0.098638	0.00210124	0.0409005	0.0218332	0.0409005
212	ENSRNOG00000003875	Ocrl	5.08774e-05	0.00354536	0.662702	0.163567	4.8417	0.174066	0.00735079	0.0711281	0.0389417	0.0711281
213	ENSRNOG00000052513	Wapl	5.1994e-05	0.00356001	0.358548	0.0886075	6.70968	0.0599196	0.00128201	0.0217485	0.0202891	0.0217485
214	ENSRNOG00000021638	Eef1d	5.24305e-05	0.00357104	-0.518103	0.1281	7.44787	0.111352	0.00061891	0.047516	0.0213957	0.047516
215	ENSRNOG00000004378	Abca5	5.27558e-05	0.00357104	0.754869	0.186707	3.66812	0.200602	0.0321308	0.0100315	0.0701235	0.0701235
216	ENSRNOG00000007662	Zfp800	5.30221e-05	0.00357104	0.910451	0.225254	4.5813	0.318727	0.0138147	0.135021	0.0443598	0.135021
217	ENSRNOG00000052469	Bmpr1a	5.31347e-05	0.00357104	0.478391	0.118373	5.37665	0.104832	0.00490843	0.0361939	0.0296047	0.0361939
218	ENSRNOG00000032487	Sts	5.61645e-05	0.00357381	-0.358203	0.08892	7.94585	0.0425993	0.000357057	0.0195685	0.0228361	0.0228361
219	ENSRNOG00000012414	Rhobtb3	5.48913e-05	0.00357381	0.393482	0.0975473	6.51885	0.0557765	0.00146301	0.0264491	0.0205939	0.0264491
220	ENSRNOG00000014886	Fam107b	5.46149e-05	0.00357381	0.386779	0.0958573	6.86549	0.0635664	0.0013079	0.0256454	0.0202795	0.0256454
221	ENSRNOG00000023991	Rab20	5.64038e-05	0.00357381	-0.426356	0.105865	5.44699	0.0612481	0.00421623	0.0222876	0.0286585	0.0286585
222	ENSRNOG00000025496	Usp7	5.60919e-05	0.00357381	0.462686	0.114848	7.21577	0.0845483	0.000800169	0.0378908	0.0208122	0.0378908
223	ENSRNOG00000011714	Sat2	5.39968e-05	0.00357381	-0.437893	0.108453	6.02385	0.0778716	0.00240528	0.0320969	0.0228275	0.0320969
224	ENSRNOG00000018445	Agt	5.50707e-05	0.00357381	-0.49518	0.122782	10.3805	0.0969199	3.0631e-05	0.0441908	0.0341199	0.0441908
225	ENSRNOG00000002778	Aatf	5.66066e-05	0.00357381	-0.419121	0.10409	5.51154	0.0579426	0.00390309	0.0139445	0.0278787	0.0278787
226	ENSRNOG00000005904	Cdc27	5.59298e-05	0.00357381	0.604737	0.150083	5.42818	0.161916	0.00517943	0.0608935	0.028902	0.0608935
227	ENSRNOG00000056462	Tmf1	5.61127e-05	0.00357381	0.566332	0.140578	6.34463	0.144587	0.00146202	0.0565072	0.0211565	0.0565072
228	ENSRNOG00000010484	Zdhhc21	5.48533e-05	0.00357381	0.991693	0.245838	3.16479	0.467059	0.0490996	0.128181	0.0910843	0.128181
229	ENSRNOG00000027455	RGD1564804	5.61468e-05	0.00357381	-0.561713	0.139437	6.65111	0.129516	0.00134586	0.0556857	0.020346	0.0556857
230	ENSRNOG00000007518	Nckap1	5.49333e-05	0.00357381	0.524901	0.130133	7.56138	0.11342	0.000506876	0.0491678	0.0217032	0.0491678
231	ENSRNOG00000009196	Rc3h2	5.34265e-05	0.00357381	0.801623	0.198416	4.4872	0.261928	0.0144801	0.101002	0.0465472	0.101002
232	ENSRNOG00000040110	Foxn2	5.68882e-05	0.00357611	0.594071	0.147582	5.94133	0.136496	0.00296238	0.060927	0.0234429	0.060927
233	ENSRNOG00000020182	Mvp	5.71517e-05	0.00357726	-0.345688	0.0859008	7.26967	0.0562878	0.000706047	0.0204266	0.0209389	0.0209389
234	ENSRNOG00000045829	Thbs1	5.7432e-05	0.00357944	0.948755	0.235826	3.88496	0.447259	0.0259298	0.137204	0.0631435	0.137204
235	ENSRNOG00000008971	Hnf4g	5.81131e-05	0.00360647	1.43344	0.356548	3.58785	0.881716	0.0566513	0.316253	0.0729242	0.316253
236	ENSRNOG00000011979	Mrps24	5.9401e-05	0.00365529	-0.397722	0.0990547	6.57043	0.0639717	0.00154626	0.0272351	0.020478	0.0272351
237	ENSRNOG00000028100	Pex11g	5.91918e-05	0.00365529	-0.433204	0.107869	5.43047	0.0824238	0.00460363	0.0295281	0.0288719	0.0295281
238	ENSRNOG00000016723	Phpt1	5.99228e-05	0.00367191	-0.344346	0.0858051	6.64498	0.045328	0.0012429	0.0193888	0.0203538	0.0203538
239	ENSRNOG00000009381	Mapk6	6.07355e-05	0.00369935	0.527323	0.131504	7.11315	0.112714	0.000826223	0.0499008	0.0205964	0.0499008
240	ENSRNOG00000054140	Myl6	6.09055e-05	0.00369935	-0.438383	0.109342	8.79924	0.0859537	0.000162473	0.0349077	0.0259071	0.0349077
241	ENSRNOG00000058973	Atad2b	6.11316e-05	0.00369935	0.543038	0.135475	5.02124	0.136245	0.00432304	0.0495138	0.035565	0.0495138
242	ENSRNOG00000002541	Pds5a	6.36154e-05	0.00374018	0.649734	0.162475	6.20318	0.182943	0.00233151	0.0751028	0.0217945	0.0751028
243	ENSRNOG00000058050	Bclaf1	6.3858e-05	0.00374018	0.341965	0.0855322	6.94307	0.0481066	0.00111864	0.0166537	0.0203409	0.0203409
244	ENSRNOG00000020474	Pin1	6.34821e-05	0.00374018	-0.36631	0.0915893	6.48207	0.0594643	0.00152528	0.0230813	0.0206911	0.0230813
245	ENSRNOG00000053244	Spp2	6.30404e-05	0.00374018	-0.462416	0.115571	9.80802	0.100012	4.96152e-05	0.0391301	0.0307107	0.0391301
246	ENSRNOG00000047517	Oxld1	6.36924e-05	0.00374018	-0.503071	0.125809	4.86052	0.104756	0.00767087	0.0387574	0.0385867	0.0387574
247	ENSRNOG00000007147	Cyp46a1	6.31933e-05	0.00374018	-1.23323	0.308264	2.32203	0.448663	0.118417	0.036827	0.160328	0.160328
248	ENSRNOG00000037514	Qser1	6.26527e-05	0.00374018	0.461143	0.115211	5.17957	0.0788483	0.00622196	0.0240356	0.0327139	0.0327139
249	ENSRNOG00000014530	Nav2	6.24389e-05	0.00374018	0.569294	0.142203	6.7345	0.138827	0.00132334	0.0579933	0.0202743	0.0579933
250	ENSRNOG00000008459	Anapc13	6.51269e-05	0.00376564	-0.420682	0.105344	6.51639	0.0795332	0.00146244	0.0310897	0.0206	0.0310897
251	ENSRNOG00000001441	Tmem120a	6.5261e-05	0.00376564	-0.500027	0.125228	6.49271	0.104989	0.00150377	0.0444968	0.0206618	0.0444968
252	ENSRNOG00000037402	Cops9	6.54581e-05	0.00376564	-0.473146	0.118517	7.50292	0.0932043	0.000564947	0.0406376	0.0215433	0.0406376
253	ENSRNOG00000008767	Atg4c	6.46449e-05	0.00376564	0.740653	0.185387	5.21408	0.212436	0.00706483	0.0937485	0.0321275	0.0937485
254	ENSRNOG00000016619	Use1	6.55836e-05	0.00376564	-0.510482	0.127884	7.09619	0.120351	0.000885816	0.0470867	0.0205646	0.0470867
255	ENSRNOG00000018288	Ncoa6	6.6073e-05	0.00377886	0.413809	0.103712	6.14194	0.079352	0.00230095	0.0292502	0.0221176	0.0292502
256	ENSRNOG00000014633	Vps28	6.68001e-05	0.00378895	-0.363978	0.0912819	7.13209	0.0583034	0.000837308	0.0236043	0.0206333	0.0236043
257	ENSRNOG00000052116	Atp11b	6.72886e-05	0.00378895	0.435191	0.109189	6.09209	0.08212	0.00262887	0.0323429	0.0224005	0.0323429
258	ENSRNOG00000036592	Zfp518a	6.70838e-05	0.00378895	0.508466	0.12755	4.81334	0.114948	0.00823638	0.0376313	0.0394861	0.0394861
259	ENSRNOG00000004563	Sec24a	6.71365e-05	0.00378895	0.629861	0.15801	7.21407	0.188931	0.000798878	0.0724379	0.0208083	0.0724379
260	ENSRNOG00000026900	Ppil2	6.78685e-05	0.0038069	-0.339987	0.085346	6.7691	0.0435036	0.00110367	0.0169767	0.0202625	0.0202625
261	ENSRNOG00000033473	Rpl36	6.86441e-05	0.00381019	-0.500761	0.12579	6.89919	0.10302	0.00108826	0.0453261	0.0203014	0.0453261
262	ENSRNOG00000008271	Fam91a1	6.92335e-05	0.00381019	0.34763	0.0873683	7.61205	0.0517366	0.00054646	0.0204169	0.0218443	0.0218443
263	ENSRNOG00000061515	Fbxo45	6.87538e-05	0.00381019	1.07902	0.271074	2.81139	0.445021	0.10187	0.0957761	0.113674	0.113674
264	ENSRNOG00000000042	Xpr1	6.86453e-05	0.00381019	1.22069	0.306634	4.57019	0.656652	0.0156763	0.260129	0.0446118	0.260129
265	ENSRNOG00000052745	Met	6.90626e-05	0.00381019	0.977125	0.24554	6.3247	0.439434	0.00250211	0.174349	0.021237	0.174349
266	ENSRNOG00000010083	Prpsap1	6.9741e-05	0.0038237	-0.346851	0.0872106	7.61738	0.044282	0.000450715	0.0154031	0.0218593	0.0218593
267	ENSRNOG00000004709	Foxn3	7.03724e-05	0.00382585	0.61543	0.154824	5.1952	0.158528	0.00543995	0.0648738	0.0324465	0.0648738
268	ENSRNOG00000057696	Sbk1	7.04579e-05	0.00382585	1.41618	0.356294	5.66323	0.724654	0.261166	0.111208	0.0261543	0.111208
269	ENSRNOG00000006987	Tmem263	7.08222e-05	0.00382585	1.20521	0.303311	4.45595	0.629875	0.0162769	0.253582	0.0473001	0.253582
270	ENSRNOG00000004821	Sntb1	7.08296e-05	0.00382585	1.13464	0.285552	3.89532	0.531458	0.0310061	0.208178	0.0628259	0.208178
271	ENSRNOG00000013383	Tmub1	7.13197e-05	0.00383066	-0.362991	0.0913912	6.27683	0.057552	0.00190861	0.0225916	0.0214429	0.0225916
272	ENSRNOG00000045740	Tmx3	7.15512e-05	0.00383066	0.854146	0.215092	4.52417	0.346396	0.0129837	0.122726	0.0456735	0.122726
273	ENSRNOG00000019333	Hipk1	7.17066e-05	0.00383066	0.474799	0.11958	6.90465	0.109386	0.00105556	0.0408894	0.0203056	0.0408894
274	ENSRNOG00000013780	Nf1	7.28365e-05	0.00386272	0.983372	0.247899	5.2532	0.469206	0.00781905	0.172446	0.0314823	0.172446
275	ENSRNOG00000029986	Insr	7.27207e-05	0.00386272	0.797056	0.200911	6.62411	0.275904	0.00141045	0.116995	0.0203832	0.116995
276	ENSRNOG00000020460	Banf1	7.36395e-05	0.00389116	-0.4116	0.103829	6.8887	0.0789735	0.00102345	0.0305993	0.0202937	0.0305993
277	ENSRNOG00000020623	Aldh16a1	7.42567e-05	0.0039096	-0.376962	0.0951392	5.83033	0.0556158	0.00088835	0.0256626	0.0244238	0.0256626
278	ENSRNOG00000038074	LOC498555	7.46383e-05	0.00391556	-0.411006	0.103763	7.62534	0.0719445	0.000600949	0.0309817	0.0218818	0.0309817
279	ENSRNOG00000018345	Abce1	7.60389e-05	0.00395196	0.357798	0.0904318	6.94766	0.0555674	0.00108468	0.0229039	0.0203458	0.0229039
280	ENSRNOG00000012748	Vamp8	7.63803e-05	0.00395196	-0.462781	0.116997	7.46835	0.0967778	0.00058038	0.0395723	0.0214503	0.0395723
281	ENSRNOG00000018914	Napg	7.64161e-05	0.00395196	0.386933	0.0978248	6.34561	0.0548766	0.0020432	0.0260279	0.0211526	0.0260279
282	ENSRNOG00000015553	Gatad2b	7.60691e-05	0.00395196	0.720894	0.182207	5.05354	0.282682	0.00902644	0.0883582	0.0349666	0.0883582
283	ENSRNOG00000009020	Tsta3	7.69043e-05	0.00396315	-0.455032	0.115086	6.96493	0.0863667	0.00093686	0.0379145	0.0203651	0.0379145
284	ENSRNOG00000033498	Cib1	7.79582e-05	0.0039742	-0.418333	0.105891	6.96342	0.0676863	0.000936929	0.0319544	0.0203633	0.0319544
285	ENSRNOG00000024505	LOC100910581	7.77673e-05	0.0039742	-0.579765	0.146732	4.84107	0.12758	0.0242018	0.0236039	0.0389538	0.0389538
286	ENSRNOG00000032740	Tmem258b	7.84988e-05	0.0039742	-0.50485	0.127844	5.08096	0.103546	0.00617409	0.0417689	0.0344642	0.0417689
287	ENSRNOG00000058030	AABR07001905.2	7.87536e-05	0.0039742	0.755834	0.19144	3.62924	0.201583	0.0360418	0.0448111	0.0714622	0.0714622
288	ENSRNOG00000002882	Zcchc2	7.85191e-05	0.0039742	0.836438	0.211817	5.79734	0.315161	0.00332261	0.128285	0.0247444	0.128285
289	ENSRNOG00000009590	Stox2	7.84066e-05	0.0039742	1.12357	0.284504	3.21156	0.553111	0.0740788	0.163353	0.0887005	0.163353
290	ENSRNOG00000024671	Dmxl1	7.93827e-05	0.00398587	0.825463	0.209176	5.22337	0.328581	0.00698801	0.121359	0.0319723	0.121359
291	ENSRNOG00000025937	Zfp26	8.0042e-05	0.00398587	0.592611	0.150246	4.28953	0.133791	0.0146922	0.0295085	0.0515243	0.0515243
292	ENSRNOG00000016029	Rb1	8.00781e-05	0.00398587	0.792003	0.200804	4.88454	0.252774	0.00822941	0.110049	0.0381355	0.110049
293	ENSRNOG00000018946	Trim33	7.95341e-05	0.00398587	0.877546	0.2224	4.60462	0.357804	0.0129412	0.132147	0.0438364	0.132147
294	ENSRNOG00000053367	AABR07064257.1	8.07048e-05	0.0040034	0.481859	0.122228	6.61263	0.0905283	0.0027552	0.0410678	0.0204012	0.0410678
295	ENSRNOG00000056106	Dip2b	8.11586e-05	0.00401226	0.892585	0.22649	5.32894	0.347306	0.00607477	0.144398	0.0302996	0.144398
296	ENSRNOG00000052574	AABR07021955.1	8.22459e-05	0.00401412	0.910522	0.231228	4.39265	0.38657	0.0214014	0.135434	0.0488646	0.135434
297	ENSRNOG00000008039	Cul5	8.20436e-05	0.00401412	0.583627	0.148191	5.00654	0.167484	0.00758932	0.0568281	0.0358391	0.0568281
298	ENSRNOG00000021918	Cep76	8.21056e-05	0.00401412	0.697974	0.177233	4.08408	0.232338	0.0198581	0.0722826	0.0572098	0.0722826
299	ENSRNOG00000002397	Slc30a10	8.22972e-05	0.00401412	0.419904	0.106639	7.76295	0.072603	0.000435511	0.0329221	0.0222792	0.0329221
300	ENSRNOG00000052775	RGD1305938	8.27478e-05	0.00401787	0.414556	0.105316	5.48235	0.0652432	0.00431444	0.0274053	0.0282206	0.0282206
301	ENSRNOG00000048898	Wasf3	8.29251e-05	0.00401787	1.39469	0.35436	3.169	0.822066	0.101297	0.267045	0.0908648	0.267045
302	ENSRNOG00000008226	Zbtb8os	8.41006e-05	0.0040339	-0.427809	0.108791	6.29997	0.0882334	0.00179074	0.0329264	0.0213411	0.0329264
303	ENSRNOG00000012442	Cemip	8.37642e-05	0.0040339	0.679219	0.172681	4.23043	0.175015	0.0159287	0.07154	0.0531088	0.07154
304	ENSRNOG00000001060	Snrnp35	8.43623e-05	0.0040339	-0.417379	0.106159	5.4248	0.0633547	0.00411119	0.0184602	0.0289465	0.0289465
305	ENSRNOG00000016829	Isoc2b	8.38628e-05	0.0040339	-0.463262	0.117786	6.53421	0.0930439	0.00154657	0.0391492	0.0205569	0.0391492
306	ENSRNOG00000005703	Arfgef1	8.50897e-05	0.00405539	0.336564	0.0856487	6.73914	0.0422404	0.00124587	0.0171334	0.0202722	0.0202722
307	ENSRNOG00000054891	Cnot6	8.54541e-05	0.00405949	0.835971	0.212793	5.27819	0.334175	0.00651257	0.126311	0.0310819	0.126311
308	ENSRNOG00000024964	Nufip2	8.73922e-05	0.00413083	1.10258	0.281044	4.68272	0.534178	0.0137893	0.217902	0.0421378	0.217902
309	ENSRNOG00000007235	Atp5mc1	8.75224e-05	0.00413083	-0.520265	0.132626	8.22398	0.115427	0.000261543	0.0513345	0.0237487	0.0513345
310	ENSRNOG00000030109	Kpna5	8.8412e-05	0.00415936	0.746466	0.190407	3.92537	0.215984	0.0243322	0.0820151	0.0619108	0.0820151
311	ENSRNOG00000006391	Smarcad1	8.9057e-05	0.00417623	0.397567	0.101456	5.73136	0.0637432	0.00330469	0.026889	0.0254189	0.026889
312	ENSRNOG00000043341	Zfp51	8.95159e-05	0.00418429	0.604692	0.154361	4.50236	0.141473	0.0145758	0.0553179	0.0461868	0.0553179
313	ENSRNOG00000054011	Tbc1d8b	8.99318e-05	0.00419031	0.484624	0.123746	5.82251	0.105918	0.00347057	0.0414481	0.0244987	0.0414481
314	ENSRNOG00000004306	Zbtb39	9.03375e-05	0.0041958	0.513874	0.131252	5.94663	0.104857	0.00263738	0.0478951	0.0234003	0.0478951
315	ENSRNOG00000022368	Ddx49	9.07505e-05	0.00420161	-0.390598	0.0997932	6.58948	0.0642156	0.00139338	0.0278188	0.0204413	0.0278188
316	ENSRNOG00000017215	RGD1308601	9.23863e-05	0.00425035	0.397422	0.101649	5.6595	0.0752483	0.00411299	0.0240451	0.0261955	0.0261955
317	ENSRNOG00000025558	Palm2	9.22432e-05	0.00425035	1.25224	0.320254	3.63661	0.672327	0.0564341	0.244416	0.071206	0.244416
318	ENSRNOG00000010859	Zyg11b	9.31367e-05	0.00425823	0.51582	0.131997	5.30751	0.16403	0.00579105	0.0453172	0.0306247	0.0453172
319	ENSRNOG00000008490	Cwc15	9.38025e-05	0.00425823	-0.332618	0.0851538	6.83425	0.0492309	0.00100368	0.0180174	0.0202664	0.0202664
320	ENSRNOG00000034233	Fyttd1	9.36193e-05	0.00425823	0.617254	0.158005	5.22038	0.191074	0.00516002	0.068072	0.0320222	0.068072
321	ENSRNOG00000011504	Akap2	9.32049e-05	0.00425823	0.776758	0.19878	4.81527	0.244199	0.0121254	0.10378	0.0394487	0.10378
322	ENSRNOG00000030157	Dhx16	9.40175e-05	0.00425823	-0.348909	0.0893372	7.42673	0.050099	0.00207157	0.0207979	0.0213398	0.0213398
323	ENSRNOG00000023020	Fdx2	9.47609e-05	0.00426541	-0.52285	0.133939	6.01801	0.110246	0.00247911	0.0501442	0.0228674	0.0501442
324	ENSRNOG00000055226	Dab2ip	9.46871e-05	0.00426541	0.492228	0.126089	7.11205	0.104247	0.00088076	0.0457546	0.0205943	0.0457546
325	ENSRNOG00000019062	Pura	9.57685e-05	0.0042975	-0.428839	0.109929	5.32024	0.0632905	0.00501662	0.0172578	0.0304307	0.0304307
326	ENSRNOG00000004741	Rpl19	9.63131e-05	0.00430798	-0.508907	0.130499	8.96479	0.111488	0.00012431	0.0498304	0.0266014	0.0498304
327	ENSRNOG00000010379	Celf1	9.68882e-05	0.00430798	0.872779	0.22389	6.07722	0.354012	0.0030204	0.144018	0.0224883	0.144018
328	ENSRNOG00000018791	Dnlz	9.67889e-05	0.00430798	-0.540626	0.138675	6.04811	0.120503	0.00269949	0.0537109	0.0226673	0.0537109
329	ENSRNOG00000024101	Phkb	9.73573e-05	0.00431568	0.463219	0.118863	5.77968	0.110189	0.00345949	0.0379838	0.0249208	0.0379838
330	ENSRNOG00000018402	Apoc2	9.80119e-05	0.00431906	-0.499278	0.128169	9.81295	0.104506	5.50398e-05	0.0481319	0.0307378	0.0481319
331	ENSRNOG00000024250	Wwc3	9.80259e-05	0.00431906	0.419438	0.107674	5.70299	0.069225	0.003348	0.0306604	0.025721	0.0306604
332	ENSRNOG00000002186	Nudt9	0.00010179	0.00435802	-0.412221	0.106071	6.83905	0.078435	0.00101996	0.031983	0.020268	0.031983
333	ENSRNOG00000008941	Ets1	0.000101898	0.00435802	0.435765	0.112136	6.60089	0.07748	0.00144394	0.0354414	0.0204209	0.0354414
334	ENSRNOG00000043328	Chmp2a	0.000101775	0.00435802	-0.450902	0.116023	6.85751	0.0914	0.00103456	0.038452	0.0202755	0.038452
335	ENSRNOG00000029292	LOC500877	0.000101125	0.00435802	0.795235	0.204542	4.69614	0.310347	0.0129029	0.10982	0.0418545	0.10982
336	ENSRNOG00000053110	AABR07045047.1	0.000101277	0.00435802	0.661177	0.170077	4.69007	0.216725	0.0112855	0.0735647	0.0419822	0.0735647
337	ENSRNOG00000020608	Ppan	0.000100189	0.00435802	-0.517232	0.13296	6.22548	0.0991147	0.00198493	0.0498715	0.0216837	0.0498715
338	ENSRNOG00000011063	Dennd1b	9.96159e-05	0.00435802	1.38183	0.355088	3.7133	0.866116	0.041081	0.328775	0.0686068	0.328775
339	ENSRNOG00000005074	Arl6ip6	0.000101755	0.00435802	0.551483	0.141902	4.50456	0.114868	0.0113874	0.0476786	0.0461348	0.0476786
340	ENSRNOG00000013795	Asb7	0.000100339	0.00435802	0.593863	0.152673	5.04903	0.159166	0.007197	0.0611763	0.0350498	0.0611763
341	ENSRNOG00000010034	Asah1	0.000101423	0.00435802	0.385396	0.099146	5.71924	0.0561319	0.00328728	0.0217667	0.0255472	0.0255472
342	ENSRNOG00000011885	Rhpn2	0.000103837	0.00436514	0.441512	0.113749	5.55382	0.0737814	0.00421866	0.0337355	0.0273911	0.0337355
343	ENSRNOG00000004152	Lrp12	0.000102627	0.00436514	0.765008	0.196949	4.48114	0.230909	0.0172612	0.0965195	0.0466924	0.0965195
344	ENSRNOG00000050560	LOC103690054	0.000102797	0.00436514	-0.508426	0.130906	5.81217	0.107804	0.00380482	0.0464621	0.0245988	0.0464621
345	ENSRNOG00000002182	2019-09-11	0.000103539	0.00436514	0.67978	0.175104	5.0424	0.241155	0.00868797	0.0812524	0.0351723	0.0812524
346	ENSRNOG00000023668	Scyl1	0.000103861	0.00436514	-0.350924	0.090412	6.18583	0.0442214	0.00209476	0.0161938	0.0218833	0.0218833
347	ENSRNOG00000030597	Ankrd52	0.000103075	0.00436514	0.518673	0.133567	6.40152	0.137834	0.00181634	0.0505148	0.0209447	0.0505148
348	ENSRNOG00000018829	RGD1308134	0.000104508	0.0043734	-0.35932	0.0926112	6.04946	0.0449608	0.00250005	0.0162944	0.0226587	0.0226587
349	ENSRNOG00000054257	Adam10	0.000104657	0.0043734	0.640298	0.165045	5.71567	0.181175	0.0039094	0.0759942	0.0255851	0.0759942
350	ENSRNOG00000000204	Syncrip	0.000106227	0.00440132	0.371884	0.0959474	5.9307	0.0634055	0.00232196	0.024682	0.0235297	0.024682
351	ENSRNOG00000038044	Tsc22d2	0.000105721	0.00440132	0.579407	0.149445	5.48869	0.139868	0.00435132	0.0611607	0.028145	0.0611607
352	ENSRNOG00000018932	Ccdc124	0.000106834	0.00440132	-0.448497	0.115755	6.65484	0.0905472	0.00126973	0.0380349	0.0203414	0.0380349
353	ENSRNOG00000032700	Zbtb34	0.000106365	0.00440132	0.368343	0.0950417	5.91631	0.0450719	0.00284685	0.0148763	0.0236497	0.0236497
354	ENSRNOG00000045765	MGC94207	0.000106575	0.00440132	-0.33441	0.0862968	7.3671	0.0393973	0.000661176	0.013706	0.0211837	0.0211837
355	ENSRNOG00000004749	Slc30a1	0.00010728	0.00440348	0.666884	0.172165	6.69869	0.196717	0.00152264	0.085424	0.0202974	0.085424
356	ENSRNOG00000008709	Arhgap32	0.00010749	0.00440348	0.520888	0.134491	5.57636	0.113572	0.00432272	0.048735	0.0271325	0.048735
357	ENSRNOG00000004127	AABR07021840.1	0.000109857	0.00441366	0.827842	0.214039	5.59647	0.312629	0.00376392	0.13062	0.0269032	0.13062
358	ENSRNOG00000016334	Ptbp3	0.000109822	0.00441366	1.29722	0.33539	4.60499	0.840877	0.0180761	0.311884	0.0438281	0.311884
359	ENSRNOG00000006921	Rbl1	0.000109829	0.00441366	1.28074	0.331131	3.69473	0.637583	0.0413874	0.280247	0.0692254	0.280247
360	ENSRNOG00000015455	Spr	0.00010936	0.00441366	-0.415252	0.107333	7.63183	0.0780944	0.000536768	0.0332561	0.0219001	0.0332561
361	ENSRNOG00000049382	AABR07071905.1	0.000108913	0.00441366	-0.899922	0.232548	3.01552	0.362368	0.0590679	0.0670569	0.0995632	0.0995632
362	ENSRNOG00000017644	Usp6nl	0.000109732	0.00441366	0.47354	0.122425	5.6963	0.111766	0.00381445	0.04015	0.0257931	0.04015
363	ENSRNOG00000003747	Asna1	0.000109847	0.00441366	-0.32962	0.0852229	6.90512	0.0429105	0.000998634	0.0179777	0.020306	0.020306
364	ENSRNOG00000031915	Hdac10	0.000110657	0.00443358	-0.365742	0.0946061	5.91343	0.0397133	0.00258018	0.0113514	0.0236741	0.0236741
365	ENSRNOG00000000127	Kpna6	0.000111146	0.00443875	0.579659	0.149981	6.29975	0.147137	0.00177969	0.0642039	0.0213421	0.0642039
366	ENSRNOG00000014852	Fbxo30	0.000111395	0.00443875	0.508001	0.131459	4.73982	0.115773	0.00974298	0.0372923	0.0409493	0.0409493
367	ENSRNOG00000006965	Aff4	0.000112947	0.00447714	0.413887	0.107198	6.71604	0.0752257	0.0012093	0.0324989	0.0202848	0.0324989
368	ENSRNOG00000013956	Rnf38	0.000113	0.00447714	1.21505	0.314711	4.09187	0.733264	0.0207737	0.269753	0.0569853	0.269753
369	ENSRNOG00000011216	Tbl1xr1	0.000113279	0.00447714	0.377909	0.0978979	6.83094	0.0571278	0.0012025	0.0269105	0.0202654	0.0269105
370	ENSRNOG00000047134	Gtf2f1	0.000114956	0.00453114	-0.344504	0.0893274	6.23725	0.0542078	0.00177945	0.0166897	0.0216268	0.0216268
371	ENSRNOG00000019574	Cuedc2	0.000115683	0.00454748	-0.410684	0.10653	5.42042	0.0596619	0.00428495	0.0232877	0.0290044	0.0290044
372	ENSRNOG00000017404	Pcmtd2	0.000116586	0.00457067	0.337222	0.0875174	6.4734	0.0451533	0.00175155	0.0203891	0.0207157	0.0207157
373	ENSRNOG00000014376	Proc	0.000118825	0.00463925	-0.389632	0.101242	9.6769	0.0614498	6.1891e-05	0.0261903	0.0300044	0.0300044
374	ENSRNOG00000053550	Itga1	0.00011929	0.00463925	0.419338	0.108987	5.39162	0.0858386	0.00544757	0.0268496	0.0293953	0.0293953
375	ENSRNOG00000009987	Akap11	0.000119147	0.00463925	0.467213	0.121421	6.09452	0.0974067	0.00206578	0.0411805	0.0223863	0.0411805
376	ENSRNOG00000022870	Smad5	0.000120106	0.00464501	0.594968	0.154701	4.9612	0.17829	0.00818269	0.0620194	0.03669	0.0620194
377	ENSRNOG00000009599	Rwdd2a	0.000119986	0.00464501	-0.563205	0.146433	4.38991	0.138869	0.0139651	0.0438653	0.0489335	0.0489335
378	ENSRNOG00000052445	Kdm7a	0.000120393	0.00464501	1.10552	0.287497	3.75931	0.577998	0.0398969	0.202557	0.0670996	0.202557
379	ENSRNOG00000023587	Dhtkd1	0.000122238	0.00470374	0.374467	0.0974771	8.86134	0.0606149	0.000147026	0.0277249	0.0261636	0.0277249
380	ENSRNOG00000012985	Pfdn5	0.000122748	0.00471093	-0.412134	0.10731	7.03728	0.0876461	0.000833277	0.0329456	0.0204643	0.0329456
381	ENSRNOG00000008145	Traf3	0.000123769	0.00473765	0.719116	0.187341	5.03305	0.242407	0.00562339	0.097327	0.0353455	0.097327
382	ENSRNOG00000013763	Erlin2	0.000124196	0.00474157	0.568561	0.148152	6.24403	0.138797	0.00226044	0.0621232	0.0215944	0.0621232
383	ENSRNOG00000008616	Ubr3	0.000125073	0.00475015	0.663655	0.173009	6.77829	0.205689	0.00142495	0.0863755	0.0202611	0.0863755
384	ENSRNOG00000004382	Arel1	0.000124869	0.00475015	0.366929	0.095645	6.54936	0.0617638	0.00140242	0.0254316	0.0205224	0.0254316
385	ENSRNOG00000014997	Igf2r	0.000126485	0.00477891	0.504269	0.131553	7.02253	0.124469	0.00100424	0.0497604	0.0204418	0.0497604
386	ENSRNOG00000028166	Asmtl	0.000126425	0.00477891	-0.460654	0.120171	6.55704	0.0922892	0.00151912	0.0408414	0.0205058	0.0408414
387	ENSRNOG00000011066	2019-03-06	0.000127041	0.0047875	0.83805	0.218691	6.99516	0.339519	0.00115236	0.139136	0.020403	0.139136
388	ENSRNOG00000061425	Cox14	0.000129007	0.00482711	-0.38159	0.0996749	6.56913	0.0563106	0.00149851	0.0276444	0.0204806	0.0276444
389	ENSRNOG00000010091	Efcab14	0.000129416	0.00482711	0.336748	0.0879797	6.39047	0.0480204	0.00172147	0.0150978	0.0209838	0.0209838
390	ENSRNOG00000024955	Scyl2	0.000129257	0.00482711	0.385897	0.100812	6.32793	0.0618824	0.00202086	0.027791	0.0212237	0.027791
391	ENSRNOG00000015294	Paxx	0.000129314	0.00482711	-0.478947	0.125125	5.17502	0.0947393	0.00586593	0.0400588	0.0327924	0.0400588
392	ENSRNOG00000048981	Ahsa1	0.000134311	0.00487917	-0.397792	0.104177	7.70682	0.0662795	0.000455313	0.0313798	0.0221149	0.0313798
393	ENSRNOG00000024568	Ndufs7	0.000140238	0.00487917	-0.443722	0.116531	7.53074	0.0851671	0.000512649	0.0393207	0.021619	0.0393207
394	ENSRNOG00000017001	Zfp652	0.0001373	0.00487917	0.454266	0.119137	5.30639	0.108434	0.00575581	0.0358786	0.030642	0.0358786
395	ENSRNOG00000021265	Cds2	0.000132143	0.00487917	0.487033	0.127415	5.3084	0.121226	0.00537661	0.0422445	0.030611	0.0422445
396	ENSRNOG00000047052	Clpp	0.000140848	0.00487917	-0.385505	0.101271	6.48498	0.0659746	0.00161354	0.0284701	0.020683	0.0284701
397	ENSRNOG00000001199	Pop5	0.000139543	0.00487917	-0.399118	0.104783	6.02492	0.0625844	0.00212658	0.0300802	0.0228202	0.0300802
398	ENSRNOG00000012237	Rdx	0.000135858	0.00487917	0.471189	0.12349	6.95546	0.0996625	0.00085318	0.0438798	0.0203543	0.0438798
399	ENSRNOG00000005923	Mtmr2	0.000140129	0.00487917	0.518143	0.136069	6.13777	0.126813	0.00240792	0.0519021	0.0221406	0.0519021
400	ENSRNOG00000045524	Slc39a3	0.000132321	0.00487917	-0.33767	0.0883467	6.62335	0.0538056	0.00141143	0.0214837	0.0203844	0.0214837
401	ENSRNOG00000022485	Chuk	0.000140276	0.00487917	0.514117	0.135021	7.11578	0.105305	0.000854689	0.0526219	0.0206014	0.0526219
402	ENSRNOG00000017420	Nudt6	0.000140574	0.00487917	-0.39372	0.103416	5.48434	0.0678938	0.00317459	0.0262897	0.0281968	0.0281968
403	ENSRNOG00000024794	Senp5	0.000135692	0.00487917	0.822469	0.215538	4.06142	0.328809	0.0090388	0.127234	0.057866	0.127234
404	ENSRNOG00000026177	Mgam	0.00013766	0.00487917	0.432534	0.113456	7.36529	0.076599	0.000654553	0.0371043	0.0211791	0.0371043
405	ENSRNOG00000032575	Ocel1	0.00013351	0.00487917	-0.524684	0.137356	6.16652	0.114115	0.00234866	0.0529934	0.0219846	0.0529934
406	ENSRNOG00000005258	Myef2	0.000137416	0.00487917	0.837135	0.219561	5.03803	0.330733	0.00889471	0.132512	0.0352532	0.132512
407	ENSRNOG00000019442	Josd2	0.000133915	0.00487917	-0.350534	0.0917832	6.09167	0.0521726	0.00230789	0.0217427	0.022403	0.022403
408	ENSRNOG00000004912	Itgav	0.000138977	0.00487917	1.01864	0.267362	5.2844	0.547404	0.00731141	0.202371	0.0309839	0.202371
409	ENSRNOG00000046944	AC110709.1	0.000140266	0.00487917	-0.727488	0.191057	3.57081	0.197792	0.033537	0.0610971	0.073538	0.073538
410	ENSRNOG00000028358	Edem3	0.000131467	0.00487917	1.7633	0.461152	5.30071	1.29976	0.0124367	0.611369	0.0307295	0.611369
411	ENSRNOG00000048136	LOC103689978	0.000135692	0.00487917	0.822469	0.215538	4.06142	0.328809	0.0090388	0.127234	0.057866	0.127234
412	ENSRNOG00000005276	Csnk2a1	0.00013621	0.00487917	0.592353	0.155272	6.41582	0.160544	0.0018298	0.0688907	0.0208957	0.0688907
413	ENSRNOG00000050305	Mbl2	0.000138113	0.00487917	0.558543	0.146541	8.25267	0.1525	0.000284712	0.0627061	0.0238475	0.0627061
414	ENSRNOG00000050321	Zzz3	0.000140032	0.00487917	0.542024	0.142334	5.66486	0.130343	0.00403741	0.0553888	0.0261364	0.0553888
415	ENSRNOG00000060129	Zfp655	0.000134643	0.00487917	0.413418	0.108287	6.06639	0.0816817	0.00268724	0.0317091	0.0225533	0.0317091
416	ENSRNOG00000012584	Aamdc	0.000137178	0.00487917	-0.621762	0.163055	5.77671	0.199257	0.00294301	0.0750455	0.0249507	0.0750455
417	ENSRNOG00000000517	Kctd20	0.000140392	0.00487917	0.895565	0.235212	4.46547	0.352931	0.0152825	0.147004	0.0470694	0.147004
418	ENSRNOG00000014750	Fam208a	0.000138121	0.00487917	1.06718	0.279988	5.3178	0.499175	0.00715095	0.222803	0.0304676	0.222803
419	ENSRNOG00000002735	Dhx9	0.000135689	0.00487917	0.414304	0.108573	6.66432	0.0678671	0.00135187	0.0332266	0.0203304	0.0332266
420	ENSRNOG00000054751	Lmbrd2	0.000131958	0.00487917	0.523306	0.136892	5.06181	0.131967	0.00716609	0.0478026	0.0348145	0.0478026
421	ENSRNOG00000020698	Rnd2	0.000139693	0.00487917	-0.573607	0.150604	7.21496	0.137517	0.000718257	0.0658143	0.0208104	0.0658143
422	ENSRNOG00000002454	Rnf2	0.00014209	0.00491053	0.494729	0.130038	5.76098	0.126804	0.00335859	0.0462435	0.0251109	0.0462435
423	ENSRNOG00000019949	Mrps12	0.000144302	0.00496774	-0.392784	0.103346	6.47585	0.0660504	0.00145966	0.0298693	0.0207087	0.0298693
424	ENSRNOG00000043210	Ppp3r1	0.000144427	0.00496774	0.325717	0.0857046	6.52726	0.041982	0.000972758	0.0197154	0.0205734	0.0205734
425	ENSRNOG00000031053	Mt-nd4l	0.000145354	0.00497918	1.0507	0.276582	8.99127	0.509555	0.000190034	0.224203	0.0267157	0.224203
426	ENSRNOG00000009161	Clasp2	0.000145442	0.00497918	0.532802	0.140258	5.4949	0.126358	0.00425027	0.0534552	0.0280716	0.0534552
427	ENSRNOG00000055760	AABR07010649.1	0.000147725	0.00504549	-0.443931	0.116982	5.09883	0.0780103	0.00600204	0.0310448	0.03414	0.03414
428	ENSRNOG00000022060	Magi1	0.000148791	0.00505818	0.518798	0.136775	5.99196	0.118498	0.00235376	0.0525212	0.0230527	0.0525212
429	ENSRNOG00000018227	Mfsd14b	0.000148689	0.00505818	0.365025	0.0962302	6.56984	0.0606719	0.00160973	0.0255537	0.0204792	0.0255537
430	ENSRNOG00000024533	Eogt	0.000149664	0.00507606	0.511211	0.134826	4.59229	0.0820472	0.00921043	0.0181838	0.0441122	0.0441122
431	ENSRNOG00000024455	Gnptg	0.000151872	0.00510522	-0.348728	0.0920615	6.21279	0.0493868	0.00204548	0.0228154	0.0217463	0.0228154
432	ENSRNOG00000033169	Cpeb4	0.000151924	0.00510522	1.92738	0.508825	5.23379	1.59239	0.0158334	0.743616	0.0317997	0.743616
433	ENSRNOG00000015226	Man1a2	0.000151194	0.00510522	0.520398	0.137341	6.82116	0.125307	0.00116676	0.0541633	0.020263	0.0541633
434	ENSRNOG00000005470	Atxn3	0.000151623	0.00510522	0.688708	0.181794	5.31593	0.230993	0.00590052	0.0910435	0.0304961	0.0910435
435	ENSRNOG00000059474	Mob1a	0.000152744	0.00512096	0.380583	0.100509	6.51552	0.0605312	0.00158059	0.028052	0.0206022	0.028052
436	ENSRNOG00000015619	Agfg1	0.000153327	0.0051287	0.407605	0.107672	5.41758	0.0767069	0.00496458	0.021297	0.0290422	0.0290422
437	ENSRNOG00000002280	Sh3bgrl	0.000153704	0.00512958	1.03013	0.272161	5.49463	0.443966	0.00629553	0.210981	0.0280748	0.210981
438	ENSRNOG00000012189	Lect2	0.00015443	0.00514204	-0.46072	0.12176	8.11793	0.0859771	0.00027021	0.0432179	0.0233911	0.0432179
439	ENSRNOG00000008734	Zmym2	0.000156736	0.00518596	0.478284	0.126525	6.08429	0.0956168	0.00260321	0.0443554	0.0224464	0.0443554
440	ENSRNOG00000008629	Secisbp2l	0.000156816	0.00518596	0.379786	0.100472	7.35442	0.0665559	0.00065205	0.0289589	0.021151	0.0289589
441	ENSRNOG00000030199	Tmem192	0.000156402	0.00518596	-0.328235	0.0868192	6.50021	0.0458891	0.00146854	0.0188233	0.0206417	0.0206417
442	ENSRNOG00000001225	Fam207a	0.000157453	0.00519522	-0.350165	0.0926606	6.0398	0.0438798	0.00246451	0.0126536	0.022721	0.022721
443	ENSRNOG00000003261	Usp9x	0.000158579	0.00522057	0.330086	0.0873881	7.62506	0.0424666	0.000519969	0.0136528	0.021881	0.021881
444	ENSRNOG00000025406	Iqgap2	0.000160197	0.00526197	0.699947	0.185431	8.23454	0.215056	0.000357733	0.100504	0.0237849	0.100504
445	ENSRNOG00000058094	AABR07028902.1	0.000167734	0.00529487	1.10342	0.293211	5.25517	0.613589	0.00846672	0.24372	0.0314504	0.24372
446	ENSRNOG00000001415	Ap1s1	0.000166677	0.00529487	-0.352325	0.0935838	6.95565	0.0632485	0.000948322	0.0247416	0.0203545	0.0247416
447	ENSRNOG00000018097	Emc1	0.000164349	0.00529487	0.53132	0.140996	6.37272	0.121921	0.00189071	0.056424	0.0210486	0.056424
448	ENSRNOG00000000236	Zfp207	0.000166129	0.00529487	0.362229	0.0961934	7.00083	0.0567665	0.00102316	0.0261195	0.0204107	0.0261195
449	ENSRNOG00000037897	Rps19	0.0001644	0.00529487	-0.526019	0.139593	7.73182	0.137057	0.00260463	0.0545547	0.0221877	0.0545547
450	ENSRNOG00000003304	Chad	0.000162864	0.00529487	1.39442	0.369815	2.82062	0.745061	0.114111	0.287061	0.112976	0.287061
451	ENSRNOG00000022593	Pdpr	0.000164195	0.00529487	0.923062	0.244938	5.07634	0.413739	0.00818805	0.167796	0.0345485	0.167796
452	ENSRNOG00000011358	Hipk3	0.000164926	0.00529487	1.33824	0.355211	5.4313	0.838397	0.00769272	0.36242	0.028861	0.36242
453	ENSRNOG00000002341	Trim25	0.000167344	0.00529487	0.869111	0.230912	6.59502	0.361524	0.00178032	0.154627	0.0204312	0.154627
454	ENSRNOG00000019105	Dpp8	0.000167423	0.00529487	0.65089	0.172939	6.24598	0.195241	0.002392	0.085338	0.0215852	0.085338
455	ENSRNOG00000055631	Zfp280d	0.000164157	0.00529487	0.436081	0.115714	5.33173	0.0725001	0.00501431	0.0342622	0.0302578	0.0342622
456	ENSRNOG00000002433	G3bp2	0.000163893	0.00529487	0.678974	0.180146	6.02944	0.208556	0.00278747	0.0924071	0.0227897	0.0924071
457	ENSRNOG00000023538	Aldh5a1	0.000163642	0.00529487	0.401217	0.106441	7.40115	0.0738675	0.000669492	0.0325641	0.0212725	0.0325641
458	ENSRNOG00000015139	F12	0.000166271	0.00529487	-0.397366	0.10553	10.141	0.0681497	4.09743e-05	0.0248947	0.0326266	0.0326266
459	ENSRNOG00000016193	RGD1562114	0.000167716	0.00529487	-0.508781	0.135197	5.26998	0.106039	0.00532223	0.0482939	0.0312124	0.0482939
460	ENSRNOG00000043105	Lyrm2	0.000166704	0.00529487	-0.350838	0.0931898	6.00004	0.0495128	0.00244408	0.02303	0.0229941	0.02303
461	ENSRNOG00000009090	Dad1	0.000167644	0.00529487	-0.39214	0.104199	7.70619	0.0693375	0.000434293	0.0314144	0.022113	0.0314144
462	ENSRNOG00000024603	Rps15	0.000164245	0.00529487	-0.560409	0.14871	8.42985	0.137631	0.000218345	0.0646511	0.0244776	0.0646511
463	ENSRNOG00000018719	Cir1	0.000168798	0.00530548	-0.401305	0.106683	6.59484	0.0792245	0.00132307	0.0320621	0.0204316	0.0320621
464	ENSRNOG00000018903	Pik3r1	0.00016861	0.00530548	0.448775	0.119294	7.12003	0.0849995	0.00182802	0.0399164	0.0206096	0.0399164
465	ENSRNOG00000005247	LOC100912008	0.000169766	0.00531194	-0.336723	0.0895488	6.25786	0.0506193	0.00199282	0.0183297	0.0215295	0.0215295
466	ENSRNOG00000014866	Pign	0.000170119	0.00531194	1.18093	0.314102	5.97862	0.684131	0.00359936	0.285804	0.0231518	0.285804
467	ENSRNOG00000009403	Dcaf17	0.000170426	0.00531194	1.60036	0.425713	3.48493	1.15612	0.079969	0.451644	0.0767505	0.451644
468	ENSRNOG00000060750	Rnf111	0.000170554	0.00531194	0.357863	0.0952002	5.89647	0.0725805	0.00276517	0.0212114	0.0238199	0.0238199
469	ENSRNOG00000027756	Usf3	0.000170824	0.00531194	0.590536	0.157113	4.94686	0.232717	0.00827772	0.0641304	0.0369603	0.0641304
470	ENSRNOG00000046969	AABR07034438.1	0.000172069	0.00533925	0.893631	0.237867	4.38555	0.42969	0.0293734	0.136597	0.0490435	0.136597
471	ENSRNOG00000010536	Nr2c2	0.000173432	0.00537013	0.758603	0.202032	4.61794	0.386692	0.0129605	0.106769	0.0435407	0.106769
472	ENSRNOG00000027990	Crip1	0.000174257	0.00538426	-0.646475	0.172224	4.98535	0.167862	0.00759401	0.0794122	0.0362359	0.0794122
473	ENSRNOG00000002999	Timmdc1	0.00017526	0.00539038	-0.337812	0.0900294	6.75307	0.0516774	0.00116834	0.0226072	0.0202668	0.0226072
474	ENSRNOG00000038299	LOC100363193	0.000175438	0.00539038	0.936015	0.249472	3.03257	0.375146	0.0734178	0.109142	0.0985206	0.109142
475	ENSRNOG00000012736	Sssca1	0.000175564	0.00539038	-0.432052	0.115158	5.74902	0.072177	0.00302066	0.0358795	0.0252344	0.0358795
476	ENSRNOG00000007842	Aup1	0.000176675	0.00540175	-0.339378	0.0904952	8.15338	0.051205	0.000285409	0.0237368	0.0235093	0.0237368
477	ENSRNOG00000058359	Fkbp8	0.000176675	0.00540175	-0.368244	0.0981925	9.31728	0.0580201	8.4623e-05	0.0277126	0.0281979	0.0281979
478	ENSRNOG00000017075	Slc35e2b	0.000177656	0.00540792	1.08589	0.289659	5.93059	0.54238	0.00404118	0.242073	0.0235306	0.242073
479	ENSRNOG00000012436	Adh6	0.00017799	0.00540792	-0.800198	0.213479	10.68	0.248265	2.64063e-05	0.133655	0.0361324	0.133655
480	ENSRNOG00000000304	Cd164	0.000177792	0.00540792	0.443053	0.11819	9.5759	0.0768737	7.44252e-05	0.040901	0.029478	0.040901
481	ENSRNOG00000020658	Aarsd1	0.000179456	0.00544115	-0.335183	0.0894702	6.47556	0.0487058	0.00171519	0.0217659	0.0207095	0.0217659
482	ENSRNOG00000059919	Mtg2	0.000180837	0.00545449	-0.330986	0.0883953	6.34862	0.0383481	0.00177947	0.0135194	0.0211408	0.0211408
483	ENSRNOG00000010967	Cdc37l1	0.000180389	0.00545449	0.325903	0.0870234	7.15691	0.040821	0.00153057	0.0155057	0.0206838	0.0206838
484	ENSRNOG00000001080	Arl6ip4	0.000181019	0.00545449	-0.425442	0.113629	6.68649	0.0799327	0.00136414	0.0365097	0.0203078	0.0365097
485	ENSRNOG00000015865	Ap2s1	0.00018143	0.00545563	-0.40485	0.108146	7.2034	0.0714586	0.000786615	0.0335201	0.0207843	0.0335201
486	ENSRNOG00000002914	Trmt1	0.000182019	0.00546208	-0.329708	0.0880924	6.4887	0.0451912	0.00160021	0.0211632	0.0206727	0.0211632
487	ENSRNOG00000009946	Ldlr	0.000182518	0.00546497	0.392672	0.104935	8.4394	0.0589529	0.000235528	0.0320642	0.0245126	0.0320642
488	ENSRNOG00000057943	AABR07058884.2	0.000182865	0.00546497	1.07129	0.286321	3.63778	0.513607	0.0526592	0.187815	0.0711654	0.187815
489	ENSRNOG00000010291	Slc46a1	0.000185939	0.00549507	-0.359407	0.0961652	7.48	0.0542704	0.000541327	0.0265854	0.0214815	0.0265854
490	ENSRNOG00000046836	AC133403.1	0.000186133	0.00549507	-0.332491	0.0889695	7.14801	0.0511521	0.000680697	0.0225383	0.0206654	0.0225383
491	ENSRNOG00000020354	Mrpl23	0.000184639	0.00549507	-0.529569	0.141628	6.2312	0.123277	0.00174153	0.0570967	0.0216559	0.0570967
492	ENSRNOG00000018226	Zcchc14	0.000184568	0.00549507	1.19158	0.318667	5.0336	0.642277	0.00967083	0.288205	0.0353352	0.288205
493	ENSRNOG00000002091	Gtf3c3	0.000185238	0.00549507	0.355053	0.0949759	6.11663	0.0542844	0.00231756	0.0241424	0.0222591	0.0241424
494	ENSRNOG00000059326	Abca9	0.000185583	0.00549507	0.959813	0.25678	4.6847	0.41785	0.00928988	0.184123	0.0420958	0.184123
495	ENSRNOG00000014515	Cdc14a	0.000187912	0.00553639	0.765404	0.204942	3.62391	0.265169	0.0327607	0.0904429	0.0716481	0.0904429
496	ENSRNOG00000006298	Cpne3	0.000189718	0.00554479	1.15683	0.309949	5.50207	0.654416	0.00565582	0.276144	0.0279881	0.276144
497	ENSRNOG00000006378	Mga	0.00018966	0.00554479	1.04081	0.278857	5.0247	0.525127	0.00878324	0.219316	0.0355005	0.219316
498	ENSRNOG00000005261	Fbxl5	0.000189695	0.00554479	0.345645	0.0926076	6.3474	0.0480774	0.00194614	0.0232106	0.0211456	0.0232106
499	ENSRNOG00000018382	Inpp4b	0.000189037	0.00554479	1.16347	0.311653	3.01845	0.563849	0.119423	0.165485	0.0993824	0.165485
500	ENSRNOG00000058130	Pym1	0.000190177	0.00554707	-0.369299	0.098962	5.73655	0.0632795	0.00336314	0.0236403	0.0253644	0.0253644
501	ENSRNOG00000016088	Cdk10	0.000191634	0.00557841	-0.320467	0.0859207	6.72675	0.0448396	0.00137658	0.0165164	0.0202784	0.0202784
502	ENSRNOG00000051170	Ddx17	0.000192218	0.00558428	0.599904	0.160874	6.87547	0.163081	0.0020035	0.0739124	0.0202852	0.0739124
503	ENSRNOG00000016182	Tgfa	0.000194082	0.00558471	0.653896	0.175467	5.07307	0.191957	0.00730511	0.0830086	0.0346082	0.0830086
504	ENSRNOG00000030790	Ctnnd1	0.000193339	0.00558471	0.505872	0.135711	7.66072	0.117315	0.000485284	0.0535394	0.0219822	0.0535394
505	ENSRNOG00000027151	Lrrc58	0.000193013	0.00558471	1.32636	0.355785	3.91778	0.983435	0.0331207	0.338189	0.0621411	0.338189
506	ENSRNOG00000020703	Sipa1l3	0.000194148	0.00558471	0.48625	0.130484	4.76405	0.108311	0.00948438	0.0259879	0.0404588	0.0404588
507	ENSRNOG00000010997	Ednrb	0.000193686	0.00558471	0.974688	0.261513	4.06029	0.421761	0.0226607	0.177947	0.0578989	0.177947
508	ENSRNOG00000033206	Entpd5	0.000195651	0.00561522	0.486875	0.13072	8.21874	0.0946026	0.000286564	0.0498373	0.0237307	0.0498373
509	ENSRNOG00000005334	Acvr2a	0.000195978	0.00561522	0.514603	0.13818	6.23244	0.110148	0.0021932	0.0538152	0.0216499	0.0538152
510	ENSRNOG00000000657	Nek7	0.000196369	0.00561539	1.32876	0.356844	4.47235	0.820687	0.020912	0.352611	0.0469035	0.352611
511	ENSRNOG00000010861	Atad1	0.000196982	0.00562188	0.324511	0.0871672	6.41569	0.0412855	0.00139168	0.0109478	0.0208961	0.0208961
512	ENSRNOG00000003691	Tmed7	0.0001979	0.00563692	0.381972	0.102634	7.57873	0.0616488	0.000509944	0.0303892	0.0217512	0.0303892
513	ENSRNOG00000030237	Cox7c	0.000199055	0.00563692	-0.367991	0.0989167	8.27272	0.0634872	0.000271262	0.02843	0.023917	0.02843
514	ENSRNOG00000049622	LOC103690013	0.000198828	0.00563692	-0.481317	0.129369	5.72839	0.0991496	0.00287881	0.0462143	0.0254503	0.0462143
515	ENSRNOG00000032134	Uqcrc1	0.000198725	0.00563692	-0.343446	0.0923086	8.51753	0.0529063	0.000192032	0.0247521	0.0248025	0.0248025
516	ENSRNOG00000005724	LOC100910771	0.000199927	0.00563972	0.335825	0.0902973	6.49001	0.0314302	0.00324812	0.00549978	0.0206691	0.0206691
517	ENSRNOG00000020191	Tbc1d17	0.000199797	0.00563972	-0.325542	0.0875284	7.16436	0.0523584	0.000829964	0.0216429	0.0206994	0.0216429
518	ENSRNOG00000018212	Abhd17a	0.000200701	0.00563972	-0.413196	0.11113	7.81312	0.0718253	0.000385836	0.0358405	0.0224287	0.0358405
519	ENSRNOG00000008598	Btbd7	0.00020032	0.00563972	0.87665	0.235746	4.3018	0.433334	0.0177507	0.145273	0.0512008	0.145273
520	ENSRNOG00000023407	Mrpl36	0.000202037	0.00565549	-0.348702	0.0938265	6.3985	0.0559846	0.00169276	0.0241306	0.0209553	0.0241306
521	ENSRNOG00000028910	Ccdc9b	0.00020188	0.00565549	0.669733	0.180198	4.16554	0.177875	0.0155499	0.0796994	0.0548968	0.0796994
522	ENSRNOG00000005932	Megf9	0.000204525	0.00566789	0.947191	0.255076	5.27395	0.449924	0.00663833	0.184216	0.0311492	0.184216
523	ENSRNOG00000018012	Tulp4	0.000205178	0.00566789	1.41873	0.382143	4.47496	0.942574	0.0209103	0.407453	0.0468406	0.407453
524	ENSRNOG00000052664	LOC100910717	0.000205201	0.00566789	0.422541	0.113815	7.33488	0.0777409	0.000657209	0.0373408	0.021101	0.0373408
525	ENSRNOG00000033045	LOC103690002	0.000203307	0.00566789	-0.561627	0.151184	6.54722	0.14233	0.00141344	0.0656322	0.0205272	0.0656322
526	ENSRNOG00000027152	N4bp2	0.000204113	0.00566789	1.02604	0.276272	5.55077	0.538753	0.00542982	0.21846	0.0274262	0.21846
527	ENSRNOG00000020753	Bnip1	0.000203185	0.00566789	-0.376135	0.101247	5.64712	0.0545377	0.00373659	0.0193269	0.0263329	0.0263329
528	ENSRNOG00000019106	Rps17	0.000204043	0.00566789	-0.491655	0.13238	7.51567	0.11238	0.000595314	0.0508101	0.0215779	0.0508101
529	ENSRNOG00000003833	Nenf	0.000205874	0.00567573	-0.561257	0.151213	5.17982	0.133848	0.00602163	0.0610501	0.0327097	0.0610501
530	ENSRNOG00000003542	AABR07029198.1	0.000206498	0.00568219	-0.328945	0.0886422	6.50476	0.052503	0.00148626	0.0215623	0.0206297	0.0215623
531	ENSRNOG00000020353	Sh3pxd2a	0.000207738	0.00569224	1.14195	0.307852	3.88704	0.556638	0.034797	0.243204	0.0630796	0.243204
532	ENSRNOG00000048297	LOC108348175	0.000208034	0.00569224	1.35699	0.365859	4.79267	0.885877	0.0136478	0.378988	0.0398899	0.378988
533	ENSRNOG00000010906	Ccl5	0.000207307	0.00569224	-0.581051	0.15662	4.51793	0.142014	0.0104519	0.0615022	0.0458198	0.0615022
534	ENSRNOG00000000419	Cfb	0.000208946	0.0057065	-0.543941	0.146696	6.83634	0.129675	0.0138126	0.0493119	0.0202671	0.0493119
535	ENSRNOG00000014859	Rnf152	0.000210215	0.00573043	0.970871	0.261943	4.77313	0.434658	0.0129132	0.188356	0.0402771	0.188356
536	ENSRNOG00000016777	AABR07018321.1	0.000211149	0.00574514	-0.344532	0.0929838	6.86602	0.0606356	0.00112457	0.024237	0.0202798	0.024237
537	ENSRNOG00000014078	Ndufb8	0.000212022	0.00575815	-0.376783	0.101717	7.73628	0.0659082	0.000424102	0.029925	0.0222007	0.029925
538	ENSRNOG00000047089	Alkbh7	0.000212983	0.00576198	-0.559468	0.151081	5.44344	0.151248	0.0044169	0.0625378	0.0287039	0.0625378
539	ENSRNOG00000025394	Tanc1	0.000212663	0.00576198	0.636456	0.171853	5.76355	0.182425	0.0034087	0.0832232	0.0250846	0.0832232
540	ENSRNOG00000045647	Hax1	0.000213348	0.00576198	-0.320317	0.0865099	6.61183	0.0406302	0.00155045	0.0144487	0.0204025	0.0204025
541	ENSRNOG00000017106	Csnk1a1	0.000214049	0.00577021	0.445133	0.120247	7.0238	0.0882835	0.000730251	0.0416835	0.0204437	0.0416835
542	ENSRNOG00000061862	Zbtb10	0.000214903	0.00578254	0.6986	0.188769	3.62705	0.258632	0.0322643	0.072261	0.0715383	0.072261
543	ENSRNOG00000058733	Asap1	0.000219048	0.00579572	0.547841	0.148226	5.48166	0.130008	0.00412851	0.06032	0.028229	0.06032
544	ENSRNOG00000039528	Fam32a	0.000217567	0.00579572	-0.319691	0.0864569	7.40414	0.0362363	0.000645739	0.0163619	0.0212803	0.0212803
545	ENSRNOG00000003724	Mrpl27	0.000219366	0.00579572	-0.497395	0.134591	6.88226	0.11152	0.00107617	0.0520605	0.0202894	0.0520605
546	ENSRNOG00000020117	LOC108348098	0.000217864	0.00579572	-0.379613	0.102672	6.71466	0.0662794	0.00140141	0.0295203	0.0202857	0.0295203
547	ENSRNOG00000016315	Cnpy3	0.000216286	0.00579572	-0.315488	0.0852857	6.87455	0.0429333	0.00105139	0.012599	0.0202846	0.0202846
548	ENSRNOG00000009779	Krt8	0.000218464	0.00579572	-0.472051	0.127697	8.20154	0.0997823	0.000192333	0.0476402	0.023672	0.0476402
549	ENSRNOG00000036745	Gna13	0.000219137	0.00579572	0.336706	0.0911034	6.14899	0.0491324	0.00226715	0.0207362	0.022079	0.022079
550	ENSRNOG00000021052	Patl1	0.000217507	0.00579572	0.446567	0.120767	6.13585	0.094545	0.00264091	0.0401407	0.0221512	0.0401407
551	ENSRNOG00000022860	Swi5	0.000218661	0.00579572	-0.321029	0.0868486	7.08737	0.0503476	0.000840842	0.0212844	0.0205486	0.0212844
552	ENSRNOG00000000867	Vars	0.000218533	0.00579572	-0.41194	0.111439	6.68207	0.0705667	0.00375315	0.0326746	0.0203119	0.0326746
553	ENSRNOG00000008484	Pdcl	0.000229994	0.00579756	0.40484	0.109905	5.34203	0.0662881	0.00532691	0.0260207	0.0301048	0.0301048
554	ENSRNOG00000048613	LOC100911130	0.000224835	0.00579756	-0.345492	0.0936459	5.83916	0.0494464	0.00138402	0.0211243	0.02434	0.02434
555	ENSRNOG00000019247	Plekhj1	0.000223803	0.00579756	-0.403276	0.109274	6.51918	0.0733757	0.00153003	0.0334962	0.0205931	0.0334962
556	ENSRNOG00000043006	Epm2aip1	0.000230809	0.00579756	0.376836	0.102327	6.97307	0.0618585	0.00106236	0.029652	0.0203748	0.029652
557	ENSRNOG00000033195	A1cf	0.000224914	0.00579756	0.906611	0.245744	7.15873	0.41073	0.0010052	0.176139	0.0206876	0.176139
558	ENSRNOG00000000155	Cog3	0.00023001	0.00579756	0.481895	0.130824	5.693	0.112213	0.00367943	0.046524	0.0258288	0.046524
559	ENSRNOG00000009625	Dpysl2	0.000226507	0.00579756	1.10833	0.300567	3.63072	0.502701	0.0404694	0.22453	0.0714105	0.22453
560	ENSRNOG00000015749	Nme3	0.000230118	0.00579756	-0.388189	0.105388	6.78749	0.0712136	0.00111154	0.0314679	0.0202603	0.0314679
561	ENSRNOG00000037967	Thap7	0.000226918	0.00579756	-0.356269	0.0966286	5.82356	0.0536142	0.00290021	0.0192572	0.0244886	0.0244886
562	ENSRNOG00000020982	LOC687780	0.000226814	0.00579756	-0.463818	0.125794	8.75374	0.10085	0.000169732	0.046248	0.0257223	0.046248
563	ENSRNOG00000014916	Lats1	0.000230964	0.00579756	0.666183	0.180905	5.98217	0.205699	0.00278327	0.0932153	0.0231251	0.0932153
564	ENSRNOG00000001593	Lnpk	0.00023087	0.00579756	0.756697	0.205479	3.63833	0.285133	0.0263114	0.0975387	0.0711464	0.0975387
565	ENSRNOG00000001989	Alcam	0.000221138	0.00579756	0.395266	0.107015	6.83343	0.0687938	0.00102413	0.032569	0.0202661	0.032569
566	ENSRNOG00000016015	Dcp1a	0.000223395	0.00579756	0.401723	0.108839	5.57975	0.0778215	0.00420606	0.0305422	0.0270938	0.0305422
567	ENSRNOG00000001597	Atf2	0.000227178	0.00579756	1.0902	0.29571	4.9826	0.552829	0.00970215	0.246802	0.0362877	0.246802
568	ENSRNOG00000019957	Lrig2	0.000225073	0.00579756	0.739148	0.200362	4.62409	0.247961	0.0131303	0.104628	0.043405	0.104628
569	ENSRNOG00000006412	Zhx1	0.000225498	0.00579756	0.36713	0.0995311	6.52969	0.0555036	0.00156649	0.0274924	0.0205676	0.0274924
570	ENSRNOG00000025156	Timm17b	0.000224835	0.00579756	-0.345492	0.0936459	5.83916	0.0494464	0.00138402	0.0211243	0.02434	0.02434
571	ENSRNOG00000016611	Hras	0.000227942	0.00579756	-0.360154	0.0977127	7.02892	0.0550351	0.000865352	0.0271414	0.0204514	0.0271414
572	ENSRNOG00000013875	Fbxl17	0.00023	0.00579756	0.885363	0.240355	5.56704	0.362434	0.00541874	0.164042	0.0272393	0.164042
573	ENSRNOG00000011503	Shb	0.000228164	0.00579756	-0.314332	0.0852864	6.75478	0.0382892	0.0010702	0.0168145	0.0202662	0.0202662
574	ENSRNOG00000025554	Zfp445	0.000223653	0.00579756	1.00658	0.272736	4.91529	0.473546	0.011018	0.207177	0.0375561	0.207177
575	ENSRNOG00000032780	Mrpl58	0.000225436	0.00579756	-0.455001	0.123351	6.37473	0.0894627	0.00164105	0.0429912	0.0210411	0.0429912
576	ENSRNOG00000056148	Nudcd3	0.000224068	0.00579756	0.670898	0.181805	4.48065	0.190131	0.011602	0.0853535	0.0467039	0.0853535
577	ENSRNOG00000011339	Slk	0.000230587	0.00579756	0.873762	0.237248	5.54874	0.361592	0.00529516	0.159812	0.0274496	0.159812
578	ENSRNOG00000000802	Tbc1d32	0.000226803	0.00579756	0.70692	0.191727	3.53392	0.203034	0.0329342	0.0702149	0.0748927	0.0748927
579	ENSRNOG00000010729	Usp8	0.000223264	0.00579756	0.365714	0.0990793	6.92942	0.0637996	0.00106943	0.0277263	0.0203273	0.0277263
580	ENSRNOG00000012864	Ern1	0.000225676	0.00579756	0.727525	0.197247	6.29757	0.239833	0.00181702	0.112309	0.0213515	0.112309
581	ENSRNOG00000010975	Adnp	0.000223433	0.00579756	0.324767	0.0879904	7.26967	0.0459597	0.00075328	0.0219575	0.0209389	0.0219575
582	ENSRNOG00000019041	Psme1	0.000232045	0.00581132	-0.461876	0.125465	8.17946	0.0928904	0.000308931	0.0458662	0.0235971	0.0458662
583	ENSRNOG00000002941	Uhmk1	0.000232531	0.00581132	1.25986	0.342281	5.04388	0.773299	0.01284	0.330819	0.0351449	0.330819
584	ENSRNOG00000012287	Slc35e1	0.000232708	0.00581132	0.895467	0.243295	4.87314	0.449768	0.00964504	0.163987	0.0383499	0.163987
585	ENSRNOG00000001335	Zkscan1	0.000233811	0.00582889	0.877669	0.238538	4.95241	0.369994	0.00928033	0.157627	0.0368557	0.157627
586	ENSRNOG00000059215	Pqlc1	0.000234799	0.00583357	-0.325785	0.0885695	7.86595	0.0423399	0.000421978	0.0181135	0.0225887	0.0225887
587	ENSRNOG00000014450	Shprh	0.000234453	0.00583357	0.40346	0.109676	5.36394	0.0711854	0.00549845	0.0214558	0.0297858	0.0297858
588	ENSRNOG00000016591	Utp15	0.000236172	0.00583733	0.575673	0.156569	4.91211	0.15904	0.00870678	0.0632004	0.0376159	0.0632004
589	ENSRNOG00000027191	Birc6	0.000236307	0.00583733	0.96982	0.263777	6.07826	0.46193	0.0034671	0.20063	0.0224821	0.20063
590	ENSRNOG00000011016	Slc7a2	0.000236029	0.00583733	1.18057	0.321072	7.34036	0.617357	0.000999746	0.30139	0.021115	0.30139
591	ENSRNOG00000004959	Actr2	0.000236913	0.00583733	0.646235	0.175798	6.63313	0.21221	0.00162321	0.0890314	0.02037	0.0890314
592	ENSRNOG00000022929	Mtmr12	0.000236952	0.00583733	0.724785	0.197169	4.40071	0.265582	0.0165653	0.0974693	0.0486626	0.0974693
593	ENSRNOG00000009460	Pdzd8	0.000237525	0.00584158	0.394499	0.107336	6.13107	0.0643291	0.00208849	0.0317068	0.0221778	0.0317068
594	ENSRNOG00000006136	Pdpk1	0.000237979	0.00584292	0.51592	0.140392	4.93851	0.13638	0.00755699	0.0502586	0.0371179	0.0502586
595	ENSRNOG00000023385	Rpl37a	0.000238759	0.0058522	-0.533532	0.145217	7.74359	0.126334	0.000496658	0.0613616	0.0222222	0.0613616
596	ENSRNOG00000018725	Phkg2	0.000239687	0.00585528	-0.313607	0.085381	6.82335	0.0480246	0.00112027	0.0202344	0.0202635	0.0202635
597	ENSRNOG00000018387	Wdr7	0.000239597	0.00585528	0.375964	0.102355	5.59725	0.057735	0.0038371	0.0239205	0.0268942	0.0268942
598	ENSRNOG00000001430	Polr2j	0.000243048	0.00588226	-0.431628	0.117627	6.57908	0.0859601	0.00144426	0.0391413	0.0204609	0.0391413
599	ENSRNOG00000019981	Sdf4	0.000245797	0.00588226	-0.34087	0.0929661	8.61437	0.0506904	0.000180285	0.0244032	0.0251716	0.0251716
600	ENSRNOG00000018886	Aaed1	0.000249262	0.00588226	0.478201	0.130549	4.92764	0.124286	0.00802	0.0419725	0.037323	0.0419725
601	ENSRNOG00000020386	Ash1l	0.00024819	0.00588226	0.482241	0.131612	6.81539	0.112761	0.00118172	0.0496284	0.0202619	0.0496284
602	ENSRNOG00000056485	Ppp2ca	0.000243187	0.00588226	0.346269	0.0943683	5.85342	0.0463304	0.00191566	0.0213539	0.0242068	0.0242068
603	ENSRNOG00000060077	AABR07065485.1	0.000248239	0.00588226	0.833926	0.227595	4.67795	0.32386	0.0302793	0.121666	0.0422391	0.121666
604	ENSRNOG00000001285	Atp2a2	0.000245212	0.00588226	0.386182	0.105307	8.41525	0.0704293	0.000257781	0.0322715	0.0244244	0.0322715
605	ENSRNOG00000003049	Hsd17b10	0.000244381	0.00588226	-0.497301	0.135575	8.87907	0.106625	0.000137242	0.0537795	0.0262376	0.0537795
606	ENSRNOG00000021221	Pced1a	0.000244716	0.00588226	-0.346192	0.0943886	6.72522	0.0533875	0.00218862	0.023945	0.0202792	0.023945
607	ENSRNOG00000001793	Heg1	0.000248544	0.00588226	0.794139	0.216755	5.19999	0.32039	0.00760851	0.130208	0.0323651	0.130208
608	ENSRNOG00000059203	AC133265.1	0.00024658	0.00588226	1.57724	0.43026	2.54824	1.04137	0.159756	0.383272	0.13624	0.383272
609	ENSRNOG00000005502	Ankib1	0.000245494	0.00588226	0.50142	0.136742	5.74551	0.123119	0.00377095	0.0510772	0.0252708	0.0510772
610	ENSRNOG00000016419	Pdlim5	0.0002463	0.00588226	0.976828	0.266451	5.11049	0.458122	0.00808632	0.200168	0.03393	0.200168
611	ENSRNOG00000005389	LOC103694903	0.000243187	0.00588226	0.346269	0.0943683	5.85342	0.0463304	0.00191566	0.0213539	0.0242068	0.0242068
612	ENSRNOG00000042245	Dcaf7	0.000247459	0.00588226	0.4904	0.133811	6.34335	0.111878	0.00192509	0.0505972	0.0211616	0.0505972
613	ENSRNOG00000002129	Lrrc8b	0.000246859	0.00588226	0.597948	0.163129	5.68096	0.172855	0.00387692	0.0741821	0.0259598	0.0741821
614	ENSRNOG00000012918	Mtmr6	0.000245529	0.00588226	0.416794	0.113664	6.08031	0.079623	0.00245594	0.0354416	0.0224699	0.0354416
615	ENSRNOG00000011781	Oplah	0.000248368	0.00588226	-0.335639	0.0916061	8.04957	0.0477389	0.000302295	0.0243133	0.023167	0.0243133
616	ENSRNOG00000021233	Itpa	0.000249049	0.00588226	-0.439298	0.119921	6.86611	0.0828023	0.00105496	0.0411293	0.0202799	0.0411293
617	ENSRNOG00000023079	Nras	0.000248231	0.00588226	0.457711	0.124918	5.44604	0.113815	0.00480108	0.0409724	0.0286706	0.0409724
618	ENSRNOG00000059295	Selenoi	0.000244632	0.00588226	0.645164	0.175899	6.72394	0.209369	0.00560934	0.0851491	0.0202799	0.0851491
619	ENSRNOG00000024212	Tent4b	0.000250563	0.00588441	0.351997	0.0961298	6.75007	0.0571829	0.00112971	0.0259771	0.0202678	0.0259771
620	ENSRNOG00000032391	Esyt2	0.000250168	0.00588441	0.946021	0.258328	5.3657	0.430152	0.00635412	0.189398	0.0297605	0.189398
621	ENSRNOG00000009103	Chrac1	0.000250455	0.00588441	-0.352788	0.0963429	5.84449	0.0482613	0.00293713	0.0163776	0.02429	0.02429
622	ENSRNOG00000015124	Gpam	0.000252569	0.00591247	1.43318	0.391618	6.1287	0.916944	0.00345625	0.446414	0.022191	0.446414
623	ENSRNOG00000059461	B4galt1	0.000252508	0.00591247	0.47667	0.130248	6.18529	0.106699	0.00228042	0.0474824	0.021886	0.0474824
624	ENSRNOG00000029512	LOC100361854	0.000253384	0.00592194	-0.434461	0.118744	7.41968	0.0836867	0.0005775	0.0407827	0.0213212	0.0407827
625	ENSRNOG00000016172	Ric1	0.000253786	0.00592194	1.10547	0.302171	5.47222	0.600798	0.005753	0.262082	0.0283434	0.262082
626	ENSRNOG00000020893	Snx27	0.000254438	0.00592766	0.393235	0.107507	6.5932	0.0686676	0.00134083	0.0325621	0.0204345	0.0325621
627	ENSRNOG00000016565	Zfp524	0.000259182	0.00602857	-0.422157	0.115564	5.54718	0.0749449	0.00408193	0.035093	0.0274675	0.035093
628	ENSRNOG00000000481	Cuta	0.000259996	0.00603788	-0.349108	0.0955884	6.77694	0.0560953	0.00152211	0.0252801	0.0202612	0.0252801
629	ENSRNOG00000011367	Cyp2r1	0.000260677	0.00604407	0.626782	0.171649	5.01144	0.173566	0.00826401	0.0781618	0.0357476	0.0781618
630	ENSRNOG00000004812	Sema6d	0.000261628	0.00605649	0.545061	0.149307	4.75898	0.143646	0.00865897	0.0567328	0.0405608	0.0567328
631	ENSRNOG00000031769	Chchd7	0.000264307	0.00607067	-0.474982	0.130204	5.11138	0.109662	0.0062521	0.0434769	0.0339139	0.0434769
632	ENSRNOG00000001265	Mad1l1	0.000264142	0.00607067	-0.359169	0.0984526	6.66439	0.0560146	0.00107393	0.0273586	0.0203303	0.0273586
633	ENSRNOG00000015866	Hint2	0.000262935	0.00607067	-0.461661	0.126506	7.57925	0.105843	0.000485466	0.0464589	0.0217527	0.0464589
634	ENSRNOG00000013946	Rnf149	0.000263528	0.00607067	0.462601	0.126784	6.86468	0.110074	0.0011726	0.0459781	0.0202791	0.0459781
635	ENSRNOG00000017144	Mea1	0.000264322	0.00607067	-0.322144	0.0883078	7.4137	0.0469113	0.000682234	0.0221927	0.0213055	0.0221927
636	ENSRNOG00000021712	Rcbtb1	0.000267285	0.0060873	0.741543	0.203436	6.16566	0.250128	0.00283162	0.118567	0.0219892	0.118567
637	ENSRNOG00000001868	LOC100911248	0.000267827	0.0060873	0.317839	0.0872087	6.4553	0.051179	0.00153983	0.0201177	0.0207692	0.0207692
638	ENSRNOG00000005135	Bclaf3	0.000267767	0.0060873	0.885025	0.242829	3.68534	0.319268	0.0328583	0.140109	0.0695408	0.140109
639	ENSRNOG00000055909	Apoa4	0.000267968	0.0060873	-0.40499	0.111125	10.5021	0.0844048	2.75412e-05	0.0361957	0.0349168	0.0361957
640	ENSRNOG00000059061	Uqcr10	0.000265473	0.0060873	-0.538459	0.14765	7.65654	0.122965	0.000453241	0.0634952	0.0219703	0.0634952
641	ENSRNOG00000007646	Sipa1l1	0.000266886	0.0060873	-0.383213	0.10512	6.12269	0.064821	0.010189	0.0206414	0.0222248	0.0222248
642	ENSRNOG00000014445	Hp1bp3	0.000267485	0.0060873	0.314065	0.0861652	7.2956	0.038351	0.000776026	0.0147207	0.0210023	0.0210023
643	ENSRNOG00000008688	Usp45	0.000269837	0.00609751	0.449103	0.12329	5.35251	0.102652	0.00511843	0.0394695	0.0299512	0.0394695
644	ENSRNOG00000030530	Gzmm	0.000270436	0.00609751	-0.836108	0.229568	3.00145	0.33417	0.0541517	0.0782017	0.10044	0.10044
645	ENSRNOG00000019180	Acsl4	0.00026941	0.00609751	0.339416	0.0931678	8.30802	0.045803	0.000255702	0.0252063	0.0240406	0.0252063
646	ENSRNOG00000014004	Ncoa7	0.000270341	0.00609751	0.645505	0.177231	3.77373	0.156884	0.0255034	0.0519986	0.0666346	0.0666346
647	ENSRNOG00000004696	Arhgap5	0.000270508	0.00609751	0.346315	0.0950888	5.88886	0.0642317	0.00263629	0.0237275	0.0238865	0.0238865
648	ENSRNOG00000019885	Magi3	0.000271128	0.00610206	0.388532	0.106698	5.77204	0.0712856	0.003364	0.0300303	0.0249981	0.0300303
649	ENSRNOG00000001603	N6amt1	0.000271808	0.00610793	-0.444842	0.122183	5.45587	0.0894634	0.00466221	0.0391286	0.0285461	0.0391286
650	ENSRNOG00000007246	Atxn7	0.000276314	0.00612844	1.3047	0.358775	3.93654	0.969395	0.0365823	0.340995	0.0615727	0.340995
651	ENSRNOG00000053025	AC130391.3	0.000273499	0.00612844	0.45789	0.125822	5.65389	0.0817164	0.00451893	0.0419192	0.0262577	0.0419192
652	ENSRNOG00000020289	Akt1s1	0.000276171	0.00612844	-0.316844	0.0871243	7.20196	0.0422513	0.000717887	0.021548	0.0207811	0.021548
653	ENSRNOG00000008929	Aebp2	0.000276194	0.00612844	0.715302	0.196692	5.2434	0.235649	0.00581501	0.107669	0.0316419	0.107669
654	ENSRNOG00000000473	Pfdn6	0.000275825	0.00612844	-0.456261	0.12545	6.84832	0.106841	0.00117713	0.0449866	0.0202714	0.0449866
655	ENSRNOG00000058643	Zfp281	0.000275315	0.00612844	0.370531	0.101865	5.62363	0.0654119	0.00384156	0.0211533	0.0265958	0.0265958
656	ENSRNOG00000020383	Dapk3	0.000276502	0.00612844	-0.398821	0.109675	6.89163	0.0735375	0.000980241	0.0343039	0.0202958	0.0343039
657	ENSRNOG00000007077	Fem1b	0.000274594	0.00612844	0.73807	0.202869	5.04894	0.262835	0.00845278	0.112271	0.0350514	0.112271
658	ENSRNOG00000006545	2019-09-07	0.000276311	0.00612844	0.334319	0.0919329	6.11662	0.0538119	0.00156799	0.0232236	0.0222591	0.0232236
659	ENSRNOG00000000073	Tmed5	0.00028665	0.00613771	1.16992	0.322551	5.53091	0.67445	0.00607673	0.299104	0.027655	0.299104
660	ENSRNOG00000017116	Zfp532	0.000280489	0.00613771	0.417608	0.114958	5.52852	0.0995037	0.00459313	0.0341722	0.0276826	0.0341722
661	ENSRNOG00000002225	Scarb2	0.000279959	0.00613771	0.539901	0.148603	6.83494	0.155611	0.00127493	0.0635016	0.0202666	0.0635016
662	ENSRNOG00000014675	Pi4k2a	0.000283044	0.00613771	0.38901	0.107155	6.0646	0.0727988	0.0024398	0.0312414	0.0225642	0.0312414
663	ENSRNOG00000042741	Adgb	0.00028086	0.00613771	0.506019	0.139309	5.54459	0.109998	0.0130422	0.0438853	0.0274973	0.0438853
664	ENSRNOG00000055178	AABR07058124.4	0.000280714	0.00613771	1.0452	0.287737	4.36384	0.637527	0.0215094	0.221349	0.0495939	0.221349
665	ENSRNOG00000000190	AABR07058539.1	0.000286465	0.00613771	0.907387	0.250159	4.24303	0.39648	0.0184302	0.165136	0.0527674	0.165136
666	ENSRNOG00000052583	Zfp106	0.000288443	0.00613771	0.620674	0.171198	6.25853	0.218002	0.0023655	0.0836073	0.0215265	0.0836073
667	ENSRNOG00000005618	Fmc1	0.000290005	0.00613771	-0.379922	0.104833	5.7315	0.0614376	0.00356412	0.0286732	0.0254174	0.0286732
668	ENSRNOG00000049236	Myh9	0.000290587	0.00613771	0.804719	0.22208	8.18837	0.32244	0.0240393	0.120632	0.0236273	0.120632
669	ENSRNOG00000006283	LOC100362400	0.000286505	0.00613771	-0.427846	0.117955	8.70499	0.0800542	0.000172983	0.0406394	0.025527	0.0406394
670	ENSRNOG00000005930	Nnmt	0.000283115	0.00613771	-0.772709	0.212851	7.83347	0.286842	0.000402188	0.132494	0.02249	0.132494
671	ENSRNOG00000011383	Ndufs4	0.000288884	0.00613771	-0.410349	0.113197	6.94241	0.0857642	0.000960049	0.0366267	0.0203402	0.0366267
672	ENSRNOG00000001138	Taok3	0.000290473	0.00613771	0.346258	0.0955549	6.62588	0.0521627	0.00147125	0.0253123	0.0203806	0.0253123
673	ENSRNOG00000016818	Fgfr3	0.000289144	0.00613771	0.73203	0.201948	5.74963	0.272839	0.00360383	0.116027	0.025228	0.116027
674	ENSRNOG00000011214	Polr2f	0.000287281	0.00613771	-0.35151	0.0969281	5.80093	0.0542397	0.00284996	0.0193193	0.0247088	0.0247088
675	ENSRNOG00000020464	Mrpl54	0.000284298	0.00613771	-0.52711	0.145241	6.86002	0.128591	0.00106118	0.0608176	0.0202767	0.0608176
676	ENSRNOG00000057056	AABR07015729.1	0.000288527	0.00613771	0.584624	0.161258	6.36237	0.154928	0.00223429	0.0740447	0.0210876	0.0740447
677	ENSRNOG00000003550	Acbd6	0.00027851	0.00613771	-0.427068	0.117504	5.25415	0.084219	0.00275639	0.0377445	0.0314669	0.0377445
678	ENSRNOG00000003873	Cpd	0.000282334	0.00613771	1.05948	0.291788	5.6689	0.561155	0.00546705	0.244278	0.0260919	0.244278
679	ENSRNOG00000004186	Snx13	0.000287756	0.00613771	0.535327	0.147632	6.03569	0.143341	0.00267948	0.0612534	0.0227481	0.0612534
680	ENSRNOG00000056438	AC112624.1	0.00028767	0.00613771	0.673688	0.185786	6.00541	0.1995	0.00500168	0.0962461	0.0229557	0.0962461
681	ENSRNOG00000026962	Osbpl8	0.000288085	0.00613771	0.961648	0.265225	4.72541	0.488573	0.0115649	0.194778	0.041245	0.194778
682	ENSRNOG00000019014	Ndst1	0.000284141	0.00613771	1.18887	0.327572	6.83899	0.675963	0.00165885	0.313099	0.0202679	0.313099
683	ENSRNOG00000014635	Clta	0.000289618	0.00613771	-0.322269	0.0889162	7.94514	0.0457717	0.000357309	0.0213144	0.0228339	0.0228339
684	ENSRNOG00000000891	AABR07035107.1	0.000286575	0.00613771	0.447838	0.123469	5.37643	0.0873536	0.0059985	0.0387187	0.0296077	0.0387187
685	ENSRNOG00000060449	Rps21	0.000290809	0.00613771	-0.539422	0.148874	6.63742	0.13749	0.00152672	0.0634859	0.020364	0.0634859
686	ENSRNOG00000011419	Aldh6a1	0.000277387	0.00613771	0.424321	0.116714	9.60317	0.0741401	7.16428e-05	0.0398869	0.0296186	0.0398869
687	ENSRNOG00000012379	Wdr18	0.000281515	0.00613771	-0.382987	0.105455	5.64616	0.0635932	0.00263209	0.0299891	0.0263436	0.0299891
688	ENSRNOG00000030174	AABR07042903.1	0.000287404	0.00613771	-1.02213	0.281859	3.23922	0.41306	0.145693	0.0696191	0.0873444	0.0873444
689	ENSRNOG00000033564	Cfd	0.000289295	0.00613771	-0.605633	0.167085	5.0096	0.183279	0.00440645	0.0774844	0.035782	0.0774844
690	ENSRNOG00000039890	Abcg3l3	0.000285705	0.00613771	0.402388	0.110914	5.93415	0.0662401	0.0033019	0.0327838	0.0235014	0.0327838
691	ENSRNOG00000011446	Vill	0.000282373	0.00613771	-0.369464	0.101754	6.62447	0.0732231	0.00133035	0.0290409	0.0203827	0.0290409
692	ENSRNOG00000049259	LOC102549842	0.000291817	0.00615008	0.798735	0.220495	3.86222	0.310579	0.0253468	0.117266	0.0638446	0.117266
693	ENSRNOG00000012828	Emg1	0.000292745	0.00615608	-0.356493	0.0984343	5.75733	0.0482335	0.00327352	0.0194299	0.0251485	0.0251485
694	ENSRNOG00000011599	Gldc	0.000293304	0.00615608	0.521754	0.144085	7.39297	0.119474	0.000723674	0.0601741	0.0212511	0.0601741
695	ENSRNOG00000018011	Fam208b	0.00029379	0.00615608	0.54562	0.150694	5.01781	0.148118	0.00732783	0.0592842	0.0356288	0.0592842
696	ENSRNOG00000015121	N4bp1	0.00029352	0.00615608	0.606644	0.167537	5.24369	0.176375	0.00557268	0.0767622	0.0316371	0.0767622
697	ENSRNOG00000012266	Zcchc17	0.000294847	0.00616937	-0.314884	0.0869897	6.48395	0.0478236	0.00151133	0.020562	0.0206858	0.0206858
698	ENSRNOG00000015703	Hypk	0.000296131	0.00618562	-0.378685	0.104648	6.91998	0.0671486	0.000984253	0.0311392	0.0203186	0.0311392
699	ENSRNOG00000048441	Wdr82	0.000296472	0.00618562	0.676351	0.186922	5.47565	0.246755	0.00862851	0.0938614	0.0283016	0.0938614
700	ENSRNOG00000050735	Cd99	0.000297702	0.00620242	-0.552204	0.152657	6.83432	0.146054	0.00108747	0.0672712	0.0202664	0.0672712
701	ENSRNOG00000021705	LOC102556092	0.000298466	0.00620946	1.31059	0.362378	3.75302	0.746138	0.0494938	0.335705	0.0673036	0.335705
702	ENSRNOG00000002609	Ero1b	0.000300436	0.0062301	0.613265	0.169648	6.63185	0.171081	0.000980275	0.0834425	0.0203718	0.0834425
703	ENSRNOG00000047931	Tmsb4x	0.000300436	0.0062301	-0.416166	0.115124	8.62699	0.0903666	0.000196073	0.0386813	0.0252205	0.0386813
704	ENSRNOG00000004978	Prkacb	0.00030074	0.0062301	1.41899	0.392565	4.83349	0.954029	0.0179106	0.434138	0.0390982	0.434138
705	ENSRNOG00000002106	Usp46	0.000301206	0.00623012	0.367357	0.101641	5.5489	0.0522079	0.00285634	0.0269233	0.0274477	0.0274477
706	ENSRNOG00000001081	Ogfod2	0.000301595	0.00623012	-0.383672	0.106165	5.42927	0.0518002	0.00417382	0.011313	0.0288877	0.0288877
707	ENSRNOG00000017516	Bcl9	0.000303041	0.00623736	0.412273	0.114118	5.21694	0.0678074	0.00612109	0.0252033	0.0320796	0.0320796
708	ENSRNOG00000020393	Rhog	0.000303071	0.00623736	-0.334196	0.0925069	5.98098	0.0458297	0.00196804	0.0205107	0.023134	0.023134
709	ENSRNOG00000001632	Brwd1	0.000304084	0.00623736	0.41533	0.114993	6.29922	0.0742499	0.00191222	0.0368762	0.0213443	0.0368762
710	ENSRNOG00000038085	Rpe	0.000303549	0.00623736	0.341834	0.0946317	5.87365	0.0495436	0.00224648	0.0226076	0.024022	0.024022
711	ENSRNOG00000015777	Mex3c	0.000304005	0.00623736	0.514488	0.142444	5.22058	0.125277	0.00622989	0.0532883	0.0320188	0.0532883
712	ENSRNOG00000000942	Pan3	0.000304883	0.00624113	0.7599	0.210434	4.80785	0.275028	0.0103386	0.119556	0.0395928	0.119556
713	ENSRNOG00000023579	Tet2	0.000305124	0.00624113	0.475717	0.131744	5.09586	0.121701	0.0076734	0.0432391	0.0341937	0.0432391
714	ENSRNOG00000003679	Med13	0.0003095	0.0062604	1.07705	0.298583	5.4535	0.639949	0.00641753	0.255095	0.0285759	0.255095
715	ENSRNOG00000016680	Nsd1	0.000309203	0.0062604	0.892545	0.247416	6.4402	0.403206	0.00208009	0.177483	0.020816	0.177483
716	ENSRNOG00000024839	Tysnd1	0.000307937	0.0062604	-0.395694	0.109655	7.56212	0.0612193	0.000518584	0.0347526	0.0217052	0.0347526
717	ENSRNOG00000016886	Rnf25	0.000308589	0.0062604	-0.328274	0.0909854	6.14218	0.0417179	0.00216685	0.0156194	0.0221163	0.0221163
718	ENSRNOG00000034071	Chmp4bl1	0.00030749	0.0062604	-0.316188	0.0876132	6.40424	0.0471712	0.0015812	0.0145909	0.0209353	0.0209353
719	ENSRNOG00000046922	Phactr4	0.000308921	0.0062604	1.04906	0.290783	4.98061	0.56186	0.0110969	0.236931	0.036325	0.236931
720	ENSRNOG00000015479	Mrps34	0.000307716	0.0062604	-0.455233	0.126148	7.21347	0.0914821	0.000742555	0.0459367	0.020807	0.0459367
721	ENSRNOG00000053932	Ddx6	0.000308065	0.0062604	1.03144	0.285842	5.97267	0.540708	0.00385333	0.235816	0.0231968	0.235816
722	ENSRNOG00000029971	Mt-nd5	0.000311554	0.00629001	0.494149	0.137054	10.7813	0.113094	2.41664e-05	0.0550753	0.0368511	0.0550753
723	ENSRNOG00000048762	AABR07000534.1	0.000315505	0.00629001	0.433152	0.120246	5.11399	0.059157	0.00854589	0.013977	0.0338672	0.0338672
724	ENSRNOG00000017951	Ranbp9	0.000314497	0.00629001	0.456451	0.126684	5.69999	0.106503	0.00387946	0.0431974	0.0257533	0.0431974
725	ENSRNOG00000031896	Stt3a	0.000312518	0.00629001	0.321387	0.0891577	7.99801	0.0438348	0.000316214	0.0202452	0.0230011	0.0230011
726	ENSRNOG00000004524	Desi2	0.000316278	0.00629001	0.387843	0.107687	5.33295	0.060475	0.00377648	0.0113795	0.0302397	0.0302397
727	ENSRNOG00000014933	Dnttip1	0.000316709	0.00629001	-0.321512	0.0892782	6.27476	0.0364991	0.00192812	0.0113603	0.0214523	0.0214523
728	ENSRNOG00000004540	Clec3b	0.00031207	0.00629001	-0.983691	0.272863	3.05693	0.39311	0.0631584	0.155241	0.0970661	0.155241
729	ENSRNOG00000005918	RGD1563941	0.000317002	0.00629001	-0.56122	0.155851	6.27758	0.142299	0.00177163	0.069478	0.0214396	0.069478
730	ENSRNOG00000014576	Dock3	0.0003155	0.00629001	1.11521	0.309589	4.85645	0.651379	0.0113582	0.269788	0.038663	0.269788
731	ENSRNOG00000024952	Atp8b1	0.000316878	0.00629001	0.394847	0.109646	6.36227	0.0788369	0.00186323	0.0334023	0.021088	0.0334023
732	ENSRNOG00000011709	Pum1	0.000315438	0.00629001	0.354032	0.0982799	6.58796	0.0544941	0.00138986	0.026943	0.0204441	0.026943
733	ENSRNOG00000012794	Grhpr	0.000316956	0.00629001	-0.362148	0.100568	9.37908	0.0594612	5.73566e-05	0.02961	0.0284951	0.02961
734	ENSRNOG00000000565	Sgpl1	0.000314492	0.00629001	0.453645	0.125905	7.22586	0.0852718	0.000797151	0.0457026	0.0208353	0.0457026
735	ENSRNOG00000004259	Dohh	0.000313915	0.00629001	-0.307706	0.0853901	6.84483	0.0354642	0.00111823	0.0150724	0.0202701	0.0202701
736	ENSRNOG00000038825	Fabp12	0.000320495	0.00635068	-0.82138	0.228279	3.51742	0.266824	0.0368655	0.115994	0.0755105	0.115994
737	ENSRNOG00000006684	Zfp317	0.000321969	0.00636259	0.96817	0.269164	4.65807	0.425936	0.0135078	0.19901	0.0426648	0.19901
738	ENSRNOG00000050465	AABR07041109.1	0.000321832	0.00636259	1.14811	0.319181	3.30738	0.650482	0.214678	0.0801368	0.0841595	0.0841595
739	ENSRNOG00000053859	Ranbp6	0.000322713	0.00636866	0.590266	0.164129	5.19391	0.156533	0.00644977	0.0725694	0.0324685	0.0725694
740	ENSRNOG00000037765	Lims1	0.000323179	0.00636924	1.53418	0.426639	3.7179	1.15416	0.0617559	0.472173	0.0684543	0.472173
741	ENSRNOG00000004395	Fbxw11	0.000326964	0.00641927	0.398554	0.110927	6.81144	0.0713881	0.00120684	0.0348872	0.0202613	0.0348872
742	ENSRNOG00000001493	Kptn	0.000327038	0.00641927	-0.385998	0.107434	6.2006	0.0856236	0.00207351	0.0317831	0.0218076	0.0317831
743	ENSRNOG00000008305	Sc5d	0.000326263	0.00641927	0.353629	0.0984078	9.34189	0.0427294	9.10747e-05	0.0187199	0.0283156	0.0283156
744	ENSRNOG00000000064	Atp5me	0.000328207	0.00642493	-0.516244	0.143722	7.47413	0.119608	0.000567899	0.0600233	0.0214658	0.0600233
745	ENSRNOG00000037638	Timm50	0.000327815	0.00642493	-0.351565	0.0978672	6.68913	0.0578332	0.000783257	0.0273122	0.0203054	0.0273122
746	ENSRNOG00000055486	AABR07025316.1	0.000332873	0.00643613	0.624046	0.173913	4.74922	0.171254	0.0143778	0.0743426	0.0407581	0.0743426
747	ENSRNOG00000049828	Crlf2	0.000330466	0.00643613	-0.399546	0.111289	5.27681	0.0529952	0.00522631	0.0118929	0.0311037	0.0311037
748	ENSRNOG00000042886	Rps28	0.000333448	0.00643613	-0.487089	0.135762	7.79952	0.104876	0.000407167	0.0536578	0.0223879	0.0536578
749	ENSRNOG00000014568	Ndufb10	0.000332458	0.00643613	-0.374965	0.104488	7.36633	0.0650711	0.000580515	0.0314447	0.0211818	0.0314447
750	ENSRNOG00000018647	Mrpl20	0.000332236	0.00643613	-0.348711	0.0971671	6.95276	0.0566944	0.000940316	0.0267546	0.0203513	0.0267546
751	ENSRNOG00000022712	Bend7	0.000332219	0.00643613	0.771243	0.214903	3.57539	0.269075	0.0369638	0.0985077	0.0733723	0.0985077
752	ENSRNOG00000056041	AABR07062570.1	0.000334957	0.00643613	0.484657	0.135128	6.24813	0.112453	0.0021827	0.0513789	0.021575	0.0513789
753	ENSRNOG00000006816	Ubr5	0.000334264	0.00643613	0.374947	0.104524	7.37515	0.0669255	0.000675786	0.0313717	0.0212046	0.0313717
754	ENSRNOG00000007224	Bmt2	0.00032965	0.00643613	0.894647	0.249149	4.18165	0.353348	0.0210603	0.161027	0.0544483	0.161027
755	ENSRNOG00000038045	AC128960.1	0.000332941	0.00643613	-0.616053	0.171687	4.26754	0.170971	0.0164121	0.0700525	0.052109	0.0700525
756	ENSRNOG00000060335	Strn3	0.000329808	0.00643613	0.514485	0.143283	5.9289	0.127647	0.00298173	0.0572398	0.0235445	0.0572398
757	ENSRNOG00000050348	LOC684270	0.000334013	0.00643613	-0.522276	0.145587	6.91095	0.136654	0.000955171	0.0612185	0.0203107	0.0612185
758	ENSRNOG00000005281	Stx16	0.000334615	0.00643613	0.37565	0.104728	6.06109	0.06654	0.00201604	0.0301566	0.0225857	0.0301566
759	ENSRNOG00000017988	Mcur1	0.000331063	0.00643613	0.520006	0.144861	4.40988	0.111444	0.0131214	0.0326176	0.0484335	0.0484335
760	ENSRNOG00000010209	Nol12	0.000335656	0.00643625	-0.442844	0.123489	4.94776	0.0747755	0.00778836	0.0309495	0.0369435	0.0369435
761	ENSRNOG00000042271	Ubb	0.000335847	0.00643625	-0.375325	0.104665	10.0512	0.0539683	4.20367e-05	0.0251102	0.0320921	0.0320921
762	ENSRNOG00000024470	Lman1	0.000338926	0.0064624	0.554204	0.154651	7.23597	0.147102	0.000768103	0.0693885	0.0208588	0.0693885
763	ENSRNOG00000007088	Xpot	0.000338912	0.0064624	0.405959	0.113283	6.68104	0.0863038	0.00132589	0.0363177	0.0203129	0.0363177
764	ENSRNOG00000018326	Pgls	0.000340163	0.0064624	-0.411316	0.114809	7.08807	0.080224	0.000843035	0.0378212	0.0205498	0.0378212
765	ENSRNOG00000018477	Otud4	0.00034126	0.0064624	1.15099	0.321345	5.01394	0.834434	0.0109922	0.291912	0.0357011	0.291912
766	ENSRNOG00000005393	Sertad2	0.000339005	0.0064624	0.946427	0.264106	3.89306	0.594183	0.0333815	0.171224	0.0628952	0.171224
767	ENSRNOG00000015133	Kmt2a	0.000341634	0.0064624	1.17766	0.328819	5.16289	0.670404	0.010173	0.306985	0.0330026	0.306985
768	ENSRNOG00000005614	Txn2	0.000337838	0.0064624	-0.336653	0.0939213	8.13101	0.0541592	0.00027178	0.0256038	0.0234346	0.0256038
769	ENSRNOG00000009823	Naa38	0.000341642	0.0064624	-0.44211	0.123443	6.73199	0.0832826	0.00128839	0.0434104	0.0202756	0.0434104
770	ENSRNOG00000055028	Setd1a	0.000339516	0.0064624	0.320887	0.0895553	6.75708	0.0497191	0.00114095	0.0223848	0.0202655	0.0223848
771	ENSRNOG00000025909	Uqcc2	0.000340447	0.0064624	-0.549657	0.153433	6.03719	0.142258	0.00225344	0.0668017	0.0227381	0.0668017
772	ENSRNOG00000023375	Rab34	0.000342239	0.00646531	-0.368364	0.102865	5.86893	0.0647838	0.00225322	0.0287852	0.0240646	0.0287852
773	ENSRNOG00000020873	Nphs1	0.000342733	0.00646625	0.475144	0.132698	4.72014	0.0751789	0.0102981	0.0243138	0.0413539	0.0413539
774	ENSRNOG00000039241	Ythdc2	0.0003439	0.00647153	0.795863	0.222323	4.45108	0.340968	0.0143855	0.130601	0.0474186	0.130601
775	ENSRNOG00000011058	Utrn	0.000343897	0.00647153	0.518069	0.144721	6.44384	0.148622	0.00173002	0.0597064	0.0208046	0.0597064
776	ENSRNOG00000017851	Etfb	0.00034516	0.00648688	-0.484956	0.135508	8.72103	0.119462	0.000163542	0.0536992	0.025591	0.0536992
777	ENSRNOG00000007706	Prkaa2	0.000348418	0.00650342	0.976582	0.273066	5.74894	0.539084	0.00416808	0.214556	0.0252352	0.214556
778	ENSRNOG00000018904	Dtymk	0.000347285	0.00650342	-0.374559	0.104707	6.13963	0.0708657	0.0019706	0.0301893	0.0221303	0.0301893
779	ENSRNOG00000019812	Nr1h2	0.000347176	0.00650342	-0.307799	0.0860426	7.33157	0.0361484	0.000623851	0.0161118	0.0210926	0.0210926
780	ENSRNOG00000002203	Lin54	0.000348716	0.00650342	0.454646	0.127134	5.46565	0.0845338	0.00426952	0.0431418	0.0284242	0.0431418
781	ENSRNOG00000010855	Mrpl57	0.000348549	0.00650342	-0.309305	0.0864884	6.94925	0.0455359	0.00159457	0.0196328	0.0203475	0.0203475
782	ENSRNOG00000016309	Rgp1	0.000348315	0.00650342	0.860679	0.240653	4.56824	0.343029	0.011825	0.158056	0.0446563	0.158056
783	ENSRNOG00000028584	Alkbh2	0.000349494	0.0065096	-0.379095	0.106024	5.77747	0.0642193	0.00341373	0.0295604	0.0249431	0.0295604
784	ENSRNOG00000013538	Capza1	0.000350077	0.00651215	0.318496	0.089087	6.29863	0.0395244	0.00193348	0.0184534	0.0213469	0.0213469
785	ENSRNOG00000001699	Setd4	0.000353184	0.00653246	-0.342178	0.0957732	5.87099	0.0454316	0.00286002	0.0181729	0.024046	0.024046
786	ENSRNOG00000057934	Tmx1	0.000353409	0.00653246	0.388465	0.108733	6.0612	0.0649462	0.00246712	0.0322136	0.0225851	0.0322136
787	ENSRNOG00000004196	LOC108352650	0.000353098	0.00653246	-0.56353	0.157725	8.36234	0.152348	0.000266193	0.072707	0.0242334	0.072707
788	ENSRNOG00000061128	Pelo	0.000352927	0.00653246	-0.356623	0.0998107	6.4763	0.051219	0.00162649	0.0275959	0.0207074	0.0275959
789	ENSRNOG00000015221	Eif3f	0.000351829	0.00653246	-0.375155	0.104973	7.64887	0.064151	0.0004735	0.0318501	0.0219484	0.0318501
790	ENSRNOG00000007285	Tp53rk	0.000355454	0.00655365	-0.529202	0.148189	4.36204	0.0921521	0.0147762	0.0257963	0.04964	0.04964
791	ENSRNOG00000024414	Ate1	0.000355215	0.00655365	0.523425	0.146564	5.86551	0.147544	0.00276896	0.0602423	0.0240958	0.0602423
792	ENSRNOG00000008524	Glcci1	0.00035951	0.00659913	0.401458	0.112512	5.28909	0.0740347	0.00553546	0.0315971	0.0309103	0.0315971
793	ENSRNOG00000016961	Rps27	0.000358822	0.00659913	-0.52755	0.147829	8.32076	0.12905	0.000242475	0.0638608	0.0240855	0.0638608
794	ENSRNOG00000022837	Slc25a40	0.000359731	0.00659913	0.672755	0.188553	3.75208	0.273819	0.0307382	0.0735483	0.0673343	0.0735483
795	ENSRNOG00000003224	Nudt16l1	0.000358902	0.00659913	-0.340186	0.0953278	6.39033	0.0501052	0.00177404	0.0248823	0.0209843	0.0248823
796	ENSRNOG00000050499	Mup4	0.000361876	0.00663015	-0.789834	0.221463	9.52746	0.26725	8.04526e-05	0.143788	0.0292309	0.143788
797	ENSRNOG00000018693	Asgr1	0.000363067	0.00663671	-0.37085	0.104009	9.49478	0.0638952	7.16413e-05	0.0316606	0.0290661	0.0316606
798	ENSRNOG00000046799	Phb	0.000364054	0.00663671	-0.394077	0.110545	8.24768	0.0737501	0.000240031	0.0356059	0.0238302	0.0356059
799	ENSRNOG00000055010	Axin2	0.000363712	0.00663671	0.536902	0.150599	5.59286	0.122261	0.00419813	0.0623302	0.0269442	0.0623302
800	ENSRNOG00000004111	Soat1	0.00036349	0.00663671	0.791085	0.221887	3.22813	0.268644	0.0565355	0.0449816	0.0878836	0.0878836
801	ENSRNOG00000000161	Chm	0.00036543	0.00663689	0.964326	0.270584	4.30245	0.463216	0.0130518	0.201714	0.0511839	0.201714
802	ENSRNOG00000039063	LOC681355	0.000365342	0.00663689	1.82405	0.51181	0.82225	1.71373	0.112848	0.655536	0.517555	0.655536
803	ENSRNOG00000060496	Kdm5d	0.000364889	0.00663689	0.621122	0.174264	5.52188	0.167158	0.00874644	0.0803328	0.0277592	0.0803328
804	ENSRNOG00000001211	Gatd3a	0.000366404	0.00664631	-0.316516	0.0888299	7.92126	0.0461712	0.000386922	0.0224897	0.0227593	0.0227593
805	ENSRNOG00000058663	Suz12	0.000367833	0.00666395	0.854923	0.240002	5.30403	0.347082	0.00635195	0.162611	0.0306782	0.162611
806	ENSRNOG00000038212	Socs6	0.000370311	0.00666742	0.410321	0.115246	5.74522	0.0776113	0.00374918	0.0352104	0.0252738	0.0352104
807	ENSRNOG00000013281	Mib1	0.000369988	0.00666742	1.0881	0.305593	5.22566	0.701844	0.00965159	0.264284	0.0319342	0.264284
808	ENSRNOG00000011238	Tiparp	0.00036989	0.00666742	0.933751	0.262239	4.49122	0.388533	0.0165864	0.185137	0.0464515	0.185137
809	ENSRNOG00000003723	Wdr26	0.000370129	0.00666742	0.307302	0.0863083	7.38637	0.0349986	0.000616913	0.0133894	0.0212338	0.0212338
810	ENSRNOG00000017836	Rrp36	0.000370197	0.00666742	-0.328493	0.0922612	6.05275	0.0394108	0.0023311	0.0129681	0.0226378	0.0226378
811	ENSRNOG00000011952	Samm50	0.000370805	0.00666809	-0.331207	0.0930348	7.15745	0.053336	0.00072054	0.0246688	0.0206849	0.0246688
812	ENSRNOG00000060293	Ndufa3	0.000371549	0.00667324	-0.492433	0.138343	7.15533	0.110095	0.000772729	0.0553677	0.0206805	0.0553677
813	ENSRNOG00000039837	Jade3	0.000372171	0.00667619	1.12796	0.316927	3.49446	0.637164	0.052143	0.242489	0.0763834	0.242489
814	ENSRNOG00000018322	Picalm	0.000372806	0.00667936	0.319843	0.0898783	7.112	0.0453175	0.000803035	0.0228928	0.0205942	0.0228928
815	ENSRNOG00000001255	Mlxip	0.000373563	0.00668343	1.10161	0.309608	4.50226	0.625601	0.0191095	0.262071	0.0461892	0.262071
816	ENSRNOG00000000480	Phf1	0.000373949	0.00668343	-0.312209	0.0877529	6.8226	0.0404673	0.00232505	0.0106253	0.0202633	0.0202633
817	ENSRNOG00000011384	Aimp1	0.000375814	0.00670854	-0.399709	0.112388	6.13357	0.0737682	0.00202011	0.0350309	0.0221638	0.0350309
818	ENSRNOG00000025970	AABR07068127.1	0.000376969	0.00671602	1.22893	0.345623	2.37887	0.689225	0.196586	0.14869	0.153816	0.153816
819	ENSRNOG00000011663	Rnf7	0.000377615	0.00671602	-0.457233	0.128608	6.48425	0.097432	0.00156091	0.0469563	0.020685	0.0469563
820	ENSRNOG00000007400	Srebf2	0.000377465	0.00671602	0.309801	0.0871363	7.60182	0.0392579	0.000456392	0.0201117	0.0218156	0.0218156
821	ENSRNOG00000019140	Banp	0.000378971	0.00673192	-0.507747	0.142854	4.84211	0.106883	0.00828426	0.051577	0.0389339	0.051577
822	ENSRNOG00000005733	Cpsf2	0.000379565	0.00673427	0.332977	0.0936935	6.36881	0.0505802	0.00167353	0.0240767	0.0210633	0.0240767
823	ENSRNOG00000025792	Crk	0.000380884	0.00674947	1.10288	0.310409	5.37451	0.571207	0.00764394	0.274993	0.0296349	0.274993
824	ENSRNOG00000051310	AABR07039345.1	0.000382231	0.00676512	-0.750201	0.211202	3.39855	0.240216	0.0377319	0.0931129	0.0802104	0.0931129
825	ENSRNOG00000048320	Ndufa11	0.000384595	0.00676935	-0.442094	0.124518	8.07907	0.0875531	0.000302522	0.0451782	0.0232631	0.0451782
826	ENSRNOG00000001177	Acads	0.000384486	0.00676935	-0.460553	0.129715	8.62145	0.0976544	0.000162289	0.0491936	0.025199	0.0491936
827	ENSRNOG00000020947	Egln2	0.000384848	0.00676935	-0.312364	0.0879834	7.76431	0.0408988	0.000423957	0.0203419	0.0222832	0.0222832
828	ENSRNOG00000020233	Rabac1	0.000385255	0.00676935	-0.335569	0.0945269	7.57858	0.0535531	0.000529384	0.0256809	0.0217508	0.0256809
829	ENSRNOG00000014076	Mbnl1	0.000384125	0.00676935	1.60591	0.452272	4.94641	1.27302	0.0168285	0.583186	0.0369688	0.583186
830	ENSRNOG00000020230	Pias4	0.000383467	0.00676935	-0.431476	0.121501	6.30673	0.0848299	0.00173404	0.0415694	0.0213122	0.0415694
831	ENSRNOG00000018795	Rpl18a	0.000386079	0.00677338	-0.496096	0.139768	8.51684	0.113598	0.000210928	0.0570921	0.0247999	0.0570921
832	ENSRNOG00000001849	Mapk1	0.000386413	0.00677338	0.346085	0.0975109	6.39459	0.0564653	0.00183749	0.0260537	0.0209691	0.0260537
833	ENSRNOG00000004162	Pfkfb2	0.000387683	0.00678748	0.638542	0.179956	4.55272	0.236347	0.00908796	0.0859054	0.0450115	0.0859054
834	ENSRNOG00000033299	Mt-atp8	0.000388549	0.00679394	0.685873	0.193327	9.25026	0.231387	0.000104529	0.109529	0.0278815	0.109529
835	ENSRNOG00000003924	Pi4k2b	0.000388984	0.00679394	0.664092	0.187203	5.96053	0.215694	0.00305046	0.0997479	0.0232904	0.0997479
836	ENSRNOG00000005933	Yap1	0.000390486	0.00680327	0.837073	0.236033	5.81893	0.365865	0.00459319	0.158827	0.0245332	0.158827
837	ENSRNOG00000028512	Ilvbl	0.000390902	0.00680327	-0.342707	0.0966419	7.57822	0.0587257	0.000516081	0.0268802	0.0217498	0.0268802
838	ENSRNOG00000057290	Tmem168	0.000390917	0.00680327	0.97683	0.275463	5.15571	0.433427	0.00855395	0.214027	0.033128	0.214027
839	ENSRNOG00000029077	Dpm3	0.000391606	0.00680526	-0.495548	0.139761	6.00576	0.106932	0.0025378	0.0547597	0.0229532	0.0547597
840	ENSRNOG00000033426	Cdc37	0.000391965	0.00680526	-0.327411	0.0923473	8.06614	0.0507781	0.00038243	0.0246331	0.0232209	0.0246331
841	ENSRNOG00000001170	Cox6a1	0.000394409	0.00683955	-0.409911	0.11567	8.45031	0.0784787	0.000225823	0.0390209	0.0245526	0.0390209
842	ENSRNOG00000042879	Cep192	0.000396255	0.00685534	0.451707	0.127508	5.92291	0.107476	0.00287998	0.0448113	0.0235943	0.0448113
843	ENSRNOG00000019702	Med29	0.00039626	0.00685534	-0.436263	0.123149	5.51097	0.0919991	0.00296383	0.0415221	0.0278852	0.0415221
844	ENSRNOG00000029885	Stag2	0.000397789	0.00685928	0.302176	0.0853232	6.75345	0.0386798	0.0010882	0.0189922	0.0202666	0.0202666
845	ENSRNOG00000004806	Strn	0.000397899	0.00685928	1.08753	0.307084	4.64067	0.572612	0.0177651	0.25885	0.0430419	0.25885
846	ENSRNOG00000000645	Reep3	0.000397398	0.00685928	0.362506	0.102351	7.94812	0.0639173	0.000370365	0.0303583	0.0228433	0.0303583
847	ENSRNOG00000016272	Edf1	0.000399223	0.00686588	-0.465452	0.131461	7.59692	0.107321	0.00051418	0.0501801	0.0218019	0.0501801
848	ENSRNOG00000007106	Sos1	0.000399205	0.00686588	0.463282	0.130848	6.28208	0.115301	0.0020286	0.0481938	0.0214195	0.0481938
849	ENSRNOG00000024309	Cox6b1	0.00040072	0.00687542	-0.340566	0.0962158	7.34114	0.0511397	0.000765306	0.0263899	0.021117	0.0263899
850	ENSRNOG00000013089	Kif13b	0.000400464	0.00687542	0.821664	0.232123	6.03404	0.334966	0.00313247	0.154919	0.022759	0.154919
851	ENSRNOG00000003264	Nat9	0.000403257	0.00690271	-0.41942	0.118549	6.1673	0.0852695	0.00222282	0.039002	0.0219805	0.039002
852	ENSRNOG00000046560	AC109096.1	0.000402979	0.00690271	-0.539012	0.152344	4.81579	0.143053	0.00939952	0.0586793	0.0394386	0.0586793
853	ENSRNOG00000014890	Mrpl43	0.000403941	0.00690518	-0.301594	0.0852565	7.06396	0.0312777	0.000813749	0.0107625	0.0205077	0.0205077
854	ENSRNOG00000036894	Cisd3	0.000406058	0.00690518	-0.479851	0.1357	7.03291	0.107384	0.00101836	0.0529975	0.0204575	0.0529975
855	ENSRNOG00000020213	Tubg1	0.000406124	0.00690518	-0.379046	0.107194	6.35179	0.0617807	0.00159329	0.0321124	0.0211284	0.0321124
856	ENSRNOG00000045698	Lin7c	0.000406207	0.00690518	1.1192	0.316514	4.23596	0.718192	0.0270642	0.2668	0.0529588	0.2668
857	ENSRNOG00000016539	Mxd3	0.000406243	0.00690518	-0.309104	0.0874164	6.94619	0.0427691	0.00104835	0.0213671	0.0203442	0.0213671
858	ENSRNOG00000018507	Gfpt1	0.000406239	0.00690518	0.522598	0.147794	6.4343	0.146212	0.00152004	0.0625528	0.0208349	0.0625528
859	ENSRNOG00000003694	Prox1	0.000407267	0.00691454	0.87704	0.248079	7.07543	0.351423	0.000971377	0.179555	0.0205274	0.179555
860	ENSRNOG00000046002	LOC301124	0.000408291	0.00692386	-0.459911	0.130114	8.19939	0.099598	0.000290269	0.0493704	0.0236647	0.0493704
861	ENSRNOG00000023650	Cops4	0.000412398	0.00693095	-0.301987	0.0854999	7.1567	0.0365585	0.000759991	0.0150339	0.0206834	0.0206834
862	ENSRNOG00000010241	Hspb11	0.00041432	0.00693095	-0.444687	0.125946	5.23202	0.0849351	0.00669573	0.0398336	0.031829	0.0398336
863	ENSRNOG00000057080	AABR07030926.1	0.000410122	0.00693095	-0.407655	0.115369	5.132	0.0801122	0.00549682	0.0328682	0.0335459	0.0335459
864	ENSRNOG00000007990	Adipor2	0.000412123	0.00693095	0.572836	0.162176	7.23397	0.177139	0.000789044	0.0763604	0.0208541	0.0763604
865	ENSRNOG00000032215	Cdyl	0.000414284	0.00693095	0.783611	0.221935	3.86107	0.277956	0.0265715	0.11791	0.0638802	0.11791
866	ENSRNOG00000021384	Ankrd44	0.000413761	0.00693095	1.34214	0.380086	3.79263	0.849286	0.0401089	0.383657	0.0660298	0.383657
867	ENSRNOG00000046883	Mydgf	0.000414412	0.00693095	-0.35903	0.101687	7.17991	0.0587778	0.000750047	0.0295814	0.0207326	0.0295814
868	ENSRNOG00000036984	Slco1a1	0.00041286	0.00693095	0.427074	0.120925	8.29092	0.0810634	0.000282794	0.0426109	0.0239806	0.0426109
869	ENSRNOG00000042355	Tarbp2	0.000413864	0.00693095	-0.349512	0.0989817	6.36242	0.0535226	0.00178075	0.0269582	0.0210875	0.0269582
870	ENSRNOG00000020005	Map2k2	0.000410507	0.00693095	-0.415726	0.117662	8.38021	0.0782941	0.00024609	0.0403638	0.0242976	0.0403638
871	ENSRNOG00000039587	Wdr13	0.000413743	0.00693095	0.648514	0.183655	5.30165	0.198152	0.00542527	0.0935133	0.030715	0.0935133
872	ENSRNOG00000050675	Myl4	0.000412932	0.00693095	-0.77323	0.218941	3.15403	0.214821	0.0489609	0.0589708	0.0916495	0.0916495
873	ENSRNOG00000020930	Atxn7l3	0.000416753	0.00696212	0.738091	0.209136	5.62585	0.247142	0.00397034	0.124327	0.0265709	0.124327
874	ENSRNOG00000020843	LOC100360087	0.000417255	0.00696253	-0.465124	0.131803	10.0225	0.0972876	5.01429e-05	0.0509081	0.0319245	0.0509081
875	ENSRNOG00000004415	Togaram1	0.000418481	0.00696797	0.527742	0.149581	5.31493	0.127237	0.00521218	0.0604192	0.0305113	0.0604192
876	ENSRNOG00000019511	Mrps18a	0.000418537	0.00696797	-0.421827	0.119562	6.72499	0.0862014	0.00126868	0.0406634	0.0202794	0.0406634
877	ENSRNOG00000015202	Dnajc5	0.000419133	0.00696994	0.600115	0.170114	5.12703	0.18088	0.00637909	0.0785075	0.0336342	0.0785075
878	ENSRNOG00000025423	Map3k13	0.000420159	0.00697905	0.673545	0.190964	5.6649	0.234149	0.00343903	0.103531	0.0261359	0.103531
879	ENSRNOG00000059851	AABR07070117.1	0.000420935	0.00698398	0.427503	0.121222	7.82412	0.0772363	0.000434212	0.0426708	0.0224617	0.0426708
880	ENSRNOG00000015063	Dhodh	0.000426139	0.00705472	-0.379779	0.107789	5.80947	0.0596196	0.00297619	0.031105	0.0246251	0.031105
881	ENSRNOG00000058912	LOC499407	0.000426166	0.00705472	0.608509	0.172709	4.08032	0.161003	0.0191791	0.0683172	0.0573181	0.0683172
882	ENSRNOG00000001730	Acap2	0.000426866	0.0070583	0.690317	0.195952	5.15623	0.255198	0.00587577	0.106756	0.0331189	0.106756
883	ENSRNOG00000002171	Phldb2	0.000427839	0.00706637	0.631428	0.179266	6.02904	0.191206	0.00428592	0.0899809	0.0227924	0.0899809
884	ENSRNOG00000045920	Mcu	0.000428489	0.0070691	0.510503	0.144952	5.59515	0.130689	0.0042228	0.0574094	0.0269181	0.0574094
885	ENSRNOG00000053881	Baz2a	0.000430922	0.0071012	0.849267	0.241243	5.80981	0.344962	0.00414208	0.166572	0.0246218	0.166572
886	ENSRNOG00000017372	Higd2a	0.000432375	0.00711693	-0.304197	0.0864322	6.5743	0.0369422	0.00144331	0.0144261	0.0204702	0.0204702
887	ENSRNOG00000021224	Mrps26	0.000432852	0.00711693	-0.346754	0.0985321	6.61813	0.0621599	0.00123762	0.0272409	0.0203924	0.0272409
888	ENSRNOG00000008118	Sync	0.000435339	0.00713882	-0.591816	0.16824	3.9656	0.176721	0.022329	0.0606107	0.0606986	0.0606986
889	ENSRNOG00000005695	Mgp	0.00043538	0.00713882	-0.573424	0.163013	5.83267	0.132095	0.00314148	0.0748069	0.0244015	0.0748069
890	ENSRNOG00000047513	AABR07047789.1	0.000435652	0.00713882	0.718652	0.204308	5.01803	0.243576	0.0135686	0.108874	0.0356247	0.108874
891	ENSRNOG00000009364	Ndufb9	0.000436262	0.0071408	-0.433283	0.123193	8.08482	0.0913728	0.000289852	0.0442277	0.023282	0.0442277
892	ENSRNOG00000054724	Pycr3	0.000438443	0.00714441	-0.365227	0.103882	6.75582	0.064002	0.00113417	0.0305207	0.0202659	0.0305207
893	ENSRNOG00000031544	Larp1	0.000437525	0.00714441	0.373207	0.106135	7.31399	0.0693716	0.00073031	0.0323124	0.0210482	0.0323124
894	ENSRNOG00000019813	Ppp4c	0.000437206	0.00714441	-0.300195	0.0853665	6.82419	0.0420937	0.00110021	0.0202763	0.0202637	0.0202763
895	ENSRNOG00000016660	Cox5b	0.000438239	0.00714441	-0.412548	0.117337	8.14566	0.0776519	0.000304556	0.0400818	0.0234835	0.0400818
896	ENSRNOG00000013620	Cdk13	0.00044088	0.00716097	0.486362	0.138394	6.01762	0.121025	0.0027308	0.0534513	0.0228701	0.0534513
897	ENSRNOG00000023467	Fam168b	0.000440932	0.00716097	0.6556	0.186553	6.62718	0.202916	0.00141719	0.100668	0.0203786	0.100668
898	ENSRNOG00000048282	Mpnd	0.000440523	0.00716097	-0.451322	0.128416	7.92009	0.099883	0.000411799	0.0479607	0.0227557	0.0479607
899	ENSRNOG00000046420	AABR07006458.1	0.000441719	0.00716577	0.898417	0.255681	4.19087	0.365729	0.0222584	0.169502	0.0541929	0.169502
900	ENSRNOG00000030204	LOC499544	0.000445545	0.00717819	-0.512437	0.14593	4.38999	0.131057	0.0135355	0.044359	0.0489314	0.0489314
901	ENSRNOG00000014522	Mlycd	0.000445666	0.00717819	-0.314676	0.0896141	8.07168	0.0444302	0.000317749	0.0199178	0.023239	0.023239
902	ENSRNOG00000029197	Diablo	0.000447165	0.00717819	-0.335912	0.0956863	5.88249	0.0439502	0.00291434	0.0151929	0.0239429	0.0239429
903	ENSRNOG00000003803	Zdhhc17	0.000448883	0.00717819	0.91266	0.260051	4.6541	0.402904	0.0136176	0.184754	0.0427504	0.184754
904	ENSRNOG00000011857	Mtpn	0.000448649	0.00717819	0.716519	0.204155	6.76298	0.248252	0.00134181	0.120918	0.0202639	0.120918
905	ENSRNOG00000005668	Ndufa8	0.000443614	0.00717819	-0.471652	0.134271	7.51638	0.104789	0.000477601	0.0524069	0.0215799	0.0524069
906	ENSRNOG00000006717	Ankrd26	0.00044729	0.00717819	0.423055	0.120512	5.01736	0.0977462	0.00696399	0.0322256	0.0356372	0.0356372
907	ENSRNOG00000056017	Bcl7a	0.000444779	0.00717819	0.755525	0.215128	3.83732	0.304851	0.0284655	0.107289	0.0646193	0.107289
908	ENSRNOG00000013160	Sash1	0.000448459	0.00717819	0.449603	0.1281	6.34673	0.0926767	0.00197627	0.0461583	0.0211482	0.0461583
909	ENSRNOG00000024213	Golim4	0.00044574	0.00717819	0.806002	0.229538	6.19069	0.295685	0.00225902	0.152292	0.0218582	0.152292
910	ENSRNOG00000030538	Slco1b2	0.000444708	0.00717819	0.74696	0.212686	9.46797	0.250871	8.88837e-05	0.132602	0.0289321	0.132602
911	ENSRNOG00000011625	Tnks	0.000448396	0.00717819	1.28928	0.367333	4.58601	0.947717	0.0178545	0.37795	0.0442536	0.37795
912	ENSRNOG00000019772	Dnpep	0.000447074	0.00717819	-0.305587	0.0870466	7.57741	0.0407421	0.000478606	0.0166068	0.0217476	0.0217476
913	ENSRNOG00000059270	AC119015.4	0.000451392	0.00717921	0.611869	0.174418	5.50648	0.17002	0.0049466	0.0842904	0.0279371	0.0842904
914	ENSRNOG00000003134	Slc4a4	0.000451827	0.00717921	1.27386	0.363151	5.21339	0.849193	0.00988978	0.376954	0.0321391	0.376954
915	ENSRNOG00000010873	Pithd1	0.000451407	0.00717921	-0.324378	0.0924669	6.26883	0.0468968	0.00187981	0.0232006	0.0214791	0.0232006
916	ENSRNOG00000020468	Stard4	0.0004519	0.00717921	0.502559	0.143271	6.36958	0.121019	0.00179664	0.0584144	0.0210604	0.0584144
917	ENSRNOG00000059572	Tsen34	0.000450867	0.00717921	-0.303565	0.0865259	7.04631	0.0464629	0.00148251	0.0164502	0.0204786	0.0204786
918	ENSRNOG00000032204	Uqcrb	0.000451408	0.00717921	-0.384981	0.109742	5.69276	0.0672372	0.00340228	0.031925	0.0258314	0.031925
919	ENSRNOG00000051014	AABR07016418.1	0.000453151	0.00719125	0.319956	0.091233	6.14493	0.0395841	0.00231432	0.0173601	0.0221012	0.0221012
920	ENSRNOG00000018109	Clic4	0.000454862	0.00721056	1.04865	0.299099	5.54875	0.527671	0.00593599	0.25648	0.0274494	0.25648
921	ENSRNOG00000005513	Srsf5	0.000456074	0.00722191	0.397738	0.113467	8.01304	0.0712355	0.000360268	0.0374059	0.0230492	0.0374059
922	ENSRNOG00000001573	Usp25	0.000456983	0.00722845	0.399525	0.113994	6.24934	0.0820372	0.00233617	0.0357817	0.0215693	0.0357817
923	ENSRNOG00000057774	RGD1560212	0.000460311	0.00725011	-0.299455	0.085489	7.04597	0.0351361	0.000959882	0.013138	0.020478	0.020478
924	ENSRNOG00000026793	Nt5dc3	0.00046068	0.00725011	1.08664	0.310234	3.45696	0.550717	0.0472397	0.235079	0.0778438	0.235079
925	ENSRNOG00000022472	Snap47	0.000461334	0.00725011	-0.355053	0.101378	5.63746	0.0551806	0.00370691	0.01951	0.0264407	0.0264407
926	ENSRNOG00000052730	Psmb3	0.000459075	0.00725011	-0.417854	0.119265	7.53954	0.0870865	0.000529078	0.0411953	0.0216431	0.0411953
927	ENSRNOG00000009419	Ptprg	0.000461277	0.00725011	0.688835	0.196681	6.06548	0.24338	0.00271183	0.11076	0.0225588	0.11076
928	ENSRNOG00000019453	Rps5	0.000460373	0.00725011	-0.447565	0.127773	8.28583	0.0973482	0.000243806	0.0476456	0.0239628	0.0476456
929	ENSRNOG00000007845	Supt4h1	0.000462942	0.00726755	-0.436286	0.124606	6.65301	0.0898373	0.00135478	0.0441898	0.0203436	0.0441898
930	ENSRNOG00000061080	AABR07059168.2	0.000464161	0.00727884	0.79037	0.22578	5.29977	0.294723	0.0166033	0.132927	0.0307441	0.132927
931	ENSRNOG00000051948	Hcfc1	0.000465067	0.00728522	0.462013	0.132	6.61481	0.115405	0.00153753	0.0495726	0.0203977	0.0495726
932	ENSRNOG00000015614	Ppp1r16b	0.000466438	0.00729886	0.97123	0.277548	2.84365	0.427915	0.0917789	0.134184	0.111257	0.134184
933	ENSRNOG00000020318	Pnkp	0.000467292	0.00730438	-0.475678	0.135953	6.08767	0.0946774	0.00246922	0.0517483	0.0224265	0.0517483
934	ENSRNOG00000029529	LOC102551435	0.000468457	0.00730693	-0.47984	0.137169	4.95044	0.102761	0.00710572	0.0480857	0.0368928	0.0480857
935	ENSRNOG00000018485	Gpr155	0.000468183	0.00730693	0.322264	0.0921195	6.10818	0.0471488	0.00232053	0.0225717	0.0223073	0.0225717
936	ENSRNOG00000007099	S100pbp	0.000469671	0.00731023	0.560027	0.160123	4.95394	0.158614	0.00799821	0.0672106	0.0368269	0.0672106
937	ENSRNOG00000029273	E2f3	0.000469446	0.00731023	0.504073	0.144119	4.66788	0.141973	0.0122914	0.048635	0.0424541	0.048635
938	ENSRNOG00000014945	Kpna3	0.000473041	0.00733773	0.930219	0.266113	5.27638	0.413273	0.0064619	0.201266	0.0311106	0.201266
939	ENSRNOG00000020284	Prkar2a	0.000473759	0.00733773	1.0046	0.287424	5.81835	0.473834	0.00403642	0.238294	0.0245387	0.238294
940	ENSRNOG00000006980	Vcpip1	0.00047263	0.00733773	0.649529	0.185802	5.82255	0.235895	0.00311953	0.0981466	0.0244983	0.0981466
941	ENSRNOG00000013912	Slc30a7	0.000473954	0.00733773	0.402109	0.115051	5.35831	0.0900849	0.00449017	0.0343373	0.0298669	0.0343373
942	ENSRNOG00000011315	Med16	0.000472832	0.00733773	-0.364899	0.104385	5.53652	0.0642311	0.00313944	0.028823	0.0275903	0.028823
943	ENSRNOG00000054782	Ppp3cb	0.000477036	0.0073698	0.515125	0.147459	5.7498	0.125802	0.00394437	0.0598389	0.0252262	0.0598389
944	ENSRNOG00000016952	Uqcr11	0.000476997	0.0073698	-0.437922	0.125359	7.76135	0.090542	0.000428083	0.0456686	0.0222744	0.0456686
945	ENSRNOG00000007036	Tgfbr1	0.000480336	0.00740803	0.518525	0.148511	5.93912	0.137372	0.00181575	0.0628805	0.0234608	0.0628805
946	ENSRNOG00000003011	Gadd45gip1	0.000481034	0.00740803	-0.468048	0.134069	6.83546	0.0995918	0.00104779	0.0516772	0.0202668	0.0516772
947	ENSRNOG00000020635	Exosc5	0.00048094	0.00740803	-0.630771	0.180677	6.88495	0.185607	0.00110578	0.0946505	0.0202912	0.0946505
948	ENSRNOG00000013507	Selenot	0.000483116	0.0074166	0.298004	0.0853893	6.6328	0.0445987	0.00101746	0.0195018	0.0203705	0.0203705
949	ENSRNOG00000010895	Tmem30a	0.000482458	0.0074166	0.385325	0.110398	7.69521	0.0740912	0.000510344	0.0352406	0.0220812	0.0352406
950	ENSRNOG00000013707	Spata13	0.000482815	0.0074166	0.635034	0.181952	6.3034	0.200292	0.00224774	0.0948649	0.0213264	0.0948649
951	ENSRNOG00000013718	Herc2	0.000483919	0.00742111	0.450896	0.129215	6.56828	0.0980581	0.00152388	0.0474524	0.0204823	0.0474524
952	ENSRNOG00000053675	Dhh	0.000484615	0.00742397	-0.848687	0.243238	2.98187	0.348219	0.0600993	0.113451	0.101683	0.113451
953	ENSRNOG00000008741	Camsap2	0.00048959	0.00742746	0.352358	0.101067	5.59941	0.0701429	0.0030928	0.0259032	0.0268697	0.0268697
954	ENSRNOG00000008870	Atf7ip	0.000487549	0.00742746	0.326323	0.0935692	6.07932	0.0514964	0.00232202	0.0233599	0.0224758	0.0233599
955	ENSRNOG00000032381	Naglu	0.000485974	0.00742746	-0.307717	0.0882121	6.34618	0.0325285	0.00167497	0.0112563	0.0211504	0.0211504
956	ENSRNOG00000009652	Prkci	0.000486603	0.00742746	0.512692	0.146986	6.40239	0.125527	0.00179292	0.0615816	0.0209417	0.0615816
957	ENSRNOG00000015277	Serf2	0.000490319	0.00742746	-0.386915	0.110991	8.6875	0.0730106	0.000171772	0.0359641	0.0254577	0.0359641
958	ENSRNOG00000048891	Prr14l	0.000486879	0.00742746	0.380887	0.109203	6.15518	0.0870438	0.00227991	0.0327012	0.0220454	0.0327012
959	ENSRNOG00000049378	AABR07062583.1	0.000490594	0.00742746	0.457763	0.131321	6.29381	0.102866	0.0019056	0.04868	0.0213678	0.04868
960	ENSRNOG00000059480	Supt20h	0.000490954	0.00742746	0.328018	0.0941054	5.9457	0.0470789	0.00256933	0.0222695	0.0234078	0.0234078
961	ENSRNOG00000017151	Rnf214	0.000488933	0.00742746	0.38128	0.109351	5.36496	0.0767257	0.00530461	0.0289697	0.0297712	0.0297712
962	ENSRNOG00000000989	Bud31	0.000490725	0.00742746	-0.39816	0.114224	6.86998	0.077694	0.00118336	0.0370884	0.020282	0.0370884
963	ENSRNOG00000009045	Alg6	0.000490158	0.00742746	0.701616	0.201262	4.51369	0.218629	0.0141422	0.104677	0.0459195	0.104677
964	ENSRNOG00000003773	Hmox2	0.00049083	0.00742746	-0.427421	0.122621	7.33344	0.0841896	0.000686148	0.043419	0.0210974	0.043419
965	ENSRNOG00000009856	Sypl1	0.000493056	0.00745154	0.570841	0.163823	6.51785	0.155905	0.00169293	0.0770317	0.0205964	0.0770317
966	ENSRNOG00000025155	Lmtk2	0.000493645	0.00745272	0.438029	0.125719	6.75236	0.0929774	0.00104856	0.0453139	0.020267	0.0453139
967	ENSRNOG00000007324	Plxna2	0.000496099	0.00748201	0.501351	0.143948	7.26365	0.117908	0.000785745	0.0599963	0.0209244	0.0599963
968	ENSRNOG00000017858	Tsr3	0.000501413	0.00754724	-0.336295	0.0966365	6.03528	0.0564617	0.00243327	0.02496	0.0227508	0.02496
969	ENSRNOG00000052894	Epg5	0.000502609	0.00754724	0.894781	0.257168	5.17145	0.387363	0.00698697	0.18701	0.0328542	0.18701
970	ENSRNOG00000016229	Bicral	0.000503529	0.00754724	0.800408	0.230077	4.7708	0.389669	0.0107048	0.144572	0.0403237	0.144572
971	ENSRNOG00000049988	Mbtd1	0.000502722	0.00754724	1.16105	0.333702	4.25248	0.682652	0.0222683	0.304379	0.0525127	0.304379
972	ENSRNOG00000010912	Mrps25	0.000503126	0.00754724	-0.376229	0.10814	6.54789	0.0716192	0.00147016	0.0328331	0.0205257	0.0328331
973	ENSRNOG00000022249	Mllt10	0.000501582	0.00754724	0.653465	0.187782	5.73431	0.217011	0.00378762	0.099648	0.0253879	0.099648
974	ENSRNOG00000017822	Oga	0.000504048	0.00754727	0.45018	0.129414	6.68178	0.0981353	0.00154794	0.0475798	0.0203122	0.0475798
975	ENSRNOG00000055307	AABR07058886.1	0.000505055	0.00755458	0.916364	0.26347	4.97073	0.465371	0.00978263	0.193838	0.0365108	0.193838
976	ENSRNOG00000058522	Fam214a	0.000506766	0.00757241	0.320869	0.0922792	6.71835	0.0425742	0.00114375	0.0238349	0.0202833	0.0238349
977	ENSRNOG00000057389	Dusp28	0.00050807	0.00757637	-0.425393	0.122364	4.9842	0.083001	0.00766297	0.033037	0.0362575	0.0362575
978	ENSRNOG00000006593	Grpel1	0.000507863	0.00757637	-0.384425	0.110576	7.99964	0.0747449	0.000346446	0.0355195	0.0230063	0.0355195
979	ENSRNOG00000033700	Bud23	0.00050886	0.0075804	-0.332658	0.0957001	5.85238	0.0561209	0.00264851	0.0217212	0.0242165	0.0242165
980	ENSRNOG00000010124	Trim2	0.000510877	0.00760268	0.591589	0.170242	5.76681	0.191159	0.00276822	0.0822467	0.0250513	0.0822467
981	ENSRNOG00000011566	Cecr2	0.000512572	0.00762013	0.823311	0.236985	4.374	0.413894	0.0165987	0.148143	0.0493356	0.148143
982	ENSRNOG00000015206	Alad	0.00051476	0.00764487	-0.393939	0.11343	8.23917	0.0710488	0.000205285	0.0375363	0.0238009	0.0375363
983	ENSRNOG00000054605	Unkl	0.000515957	0.00765485	0.966256	0.278273	4.49102	0.416141	0.0148453	0.2123	0.0464562	0.2123
984	ENSRNOG00000048275	RGD1309350	0.000517958	0.00766519	-0.441908	0.127304	8.25606	0.0934049	0.000269332	0.0472689	0.0238592	0.0472689
985	ENSRNOG00000020876	Bax	0.000519018	0.00766519	-0.377517	0.108771	6.0925	0.0732078	0.00270261	0.0320022	0.0223981	0.0320022
986	ENSRNOG00000008666	Etl4	0.000519282	0.00766519	0.386192	0.111275	6.28989	0.0734961	0.00189215	0.0344287	0.0213849	0.0344287
987	ENSRNOG00000006440	Ift27	0.000518315	0.00766519	-0.372345	0.10727	5.42151	0.0711412	0.00448666	0.0292667	0.0289899	0.0292667
988	ENSRNOG00000054689	Cox7b	0.000517484	0.00766519	-0.407298	0.117325	8.06824	0.0818233	0.000298903	0.0400789	0.0232277	0.0400789
989	ENSRNOG00000011789	Cdon	0.000520025	0.0076675	0.588923	0.169708	5.52452	0.157514	0.00456918	0.0799128	0.0277288	0.0799128
990	ENSRNOG00000014434	Chd1	0.000521016	0.0076675	0.665495	0.191801	5.6773	0.215034	0.00404946	0.103861	0.0259997	0.103861
991	ENSRNOG00000006359	Galk1	0.000520522	0.0076675	-0.453106	0.130579	7.7632	0.0911557	0.000436398	0.0495797	0.0222799	0.0495797
992	ENSRNOG00000019711	Isoc1	0.000522175	0.00766909	0.826893	0.238358	5.735	0.331582	0.00204803	0.164608	0.0253806	0.164608
993	ENSRNOG00000052099	LOC103694869	0.000522175	0.00766909	0.826893	0.238358	5.735	0.331582	0.00204803	0.164608	0.0253806	0.164608
994	ENSRNOG00000025372	Glce	0.000525759	0.00769847	0.39281	0.113291	6.07495	0.0787655	0.00275456	0.0348941	0.0225018	0.0348941
995	ENSRNOG00000004608	Pam16	0.000524889	0.00769847	-0.500394	0.1443	6.23771	0.111343	0.00181925	0.0592604	0.0216245	0.0592604
996	ENSRNOG00000010682	Clcn3	0.00052566	0.00769847	0.685799	0.197789	5.652	0.246062	0.00380977	0.110943	0.0262787	0.110943
997	ENSRNOG00000056753	Hectd2	0.000526938	0.00770799	0.501833	0.144759	4.43131	0.105595	0.0135658	0.0476925	0.0479028	0.0479028
998	ENSRNOG00000014478	Fndc3a	0.00052829	0.00772002	1.10233	0.318043	6.25813	0.63623	0.00270585	0.294006	0.0215283	0.294006
999	ENSRNOG00000018612	AC096030.1	0.000529774	0.00772135	1.60502	0.463179	2.17544	1.10356	0.137337	0.491964	0.178695	0.491964
1000	ENSRNOG00000045943	Rnf170	0.000529969	0.00772135	0.594296	0.171507	5.4289	0.150529	0.00461858	0.0816649	0.0288925	0.0816649
1001	ENSRNOG00000028323	Dhrsx	0.000529409	0.00772135	-0.391138	0.112869	6.58862	0.0699745	0.00138041	0.0359884	0.0204429	0.0359884
1002	ENSRNOG00000019990	Rex1bd	0.000530585	0.0077226	-0.53354	0.153988	6.33217	0.128022	0.00184743	0.0677084	0.0212064	0.0677084
1003	ENSRNOG00000009453	Mob3b	0.000532688	0.00773038	0.788335	0.227595	5.45528	0.315924	0.00521011	0.146736	0.0285535	0.146736
1004	ENSRNOG00000020463	Eif1ad	0.000532709	0.00773038	-0.305328	0.0881497	6.36686	0.0408646	0.00172246	0.0206503	0.0210706	0.0210706
1005	ENSRNOG00000001607	Adamts1	0.000532643	0.00773038	0.503143	0.145258	5.64828	0.114591	0.00394239	0.057951	0.02632	0.057951
1006	ENSRNOG00000009617	Exoc7	0.000534695	0.00775148	-0.301841	0.087168	6.45508	0.0311077	0.00151836	0.0120914	0.0207699	0.0207699
1007	ENSRNOG00000018282	Gda	0.000535796	0.00775634	1.00144	0.28925	5.24398	0.513531	0.00700066	0.238418	0.0316324	0.238418
1008	ENSRNOG00000054695	Calcrl	0.000536094	0.00775634	0.459745	0.132796	5.46754	0.0948849	0.00387621	0.0478525	0.0284008	0.0478525
1009	ENSRNOG00000004521	Prpf39	0.000537758	0.00776502	0.346139	0.100005	5.68614	0.0496787	0.00343306	0.0197962	0.0259033	0.0259033
1010	ENSRNOG00000045555	Romo1	0.000537617	0.00776502	-0.472958	0.136642	7.12432	0.104061	0.000798077	0.0539707	0.020618	0.0539707
1011	ENSRNOG00000007472	Setd5	0.000543312	0.00779888	0.297542	0.0860337	6.63724	0.0436646	0.0013477	0.0144574	0.0203642	0.0203642
1012	ENSRNOG00000021437	AABR07073181.1	0.000543241	0.00779888	1.06887	0.309059	4.05717	0.716577	0.0305473	0.249637	0.0579898	0.249637
1013	ENSRNOG00000056343	Lats2	0.000543036	0.00779888	0.541276	0.156503	5.80108	0.160896	0.00367132	0.0681749	0.0247074	0.0681749
1014	ENSRNOG00000004751	Jkamp	0.00054085	0.00779888	0.338281	0.0977785	5.77684	0.0502007	0.00309513	0.0149121	0.0249494	0.0249494
1015	ENSRNOG00000007804	C1galt1	0.000541796	0.00779888	0.441976	0.127769	6.26214	0.109246	0.00202066	0.0458654	0.0215098	0.0458654
1016	ENSRNOG00000053044	AABR07012775.1	0.000542034	0.00779888	-1.51298	0.437395	1.59906	1.16315	0.261103	0.300087	0.278339	0.300087
1017	ENSRNOG00000018698	Wac	0.000544743	0.00781173	0.437935	0.126654	6.7863	0.102957	0.00120509	0.045849	0.0202603	0.045849
1018	ENSRNOG00000029810	Tspan4	0.000546582	0.00782272	-0.482447	0.139564	7.80442	0.124096	0.000419815	0.0567158	0.0224025	0.0567158
1019	ENSRNOG00000012808	Tmem259	0.000546481	0.00782272	-0.309514	0.0895358	8.05915	0.0400873	0.000317459	0.0202956	0.0231981	0.0231981
1020	ENSRNOG00000018774	Rps14	0.000548854	0.00783218	-0.47564	0.137639	8.81711	0.116065	0.000150792	0.0554198	0.0259804	0.0554198
1021	ENSRNOG00000004423	Zbtb18	0.000548609	0.00783218	0.933574	0.270145	5.34027	0.453018	0.00611623	0.207954	0.0301308	0.207954
1022	ENSRNOG00000001724	Atp13a3	0.000548583	0.00783218	2.006	0.580467	2.6137	2.27959	0.168751	0.819613	0.130122	0.819613
1023	ENSRNOG00000015534	Cnep1r1	0.000549885	0.00783697	0.620156	0.179485	5.39036	0.172824	0.00466184	0.089835	0.0294127	0.089835
1024	ENSRNOG00000019922	Ntpcr	0.000550264	0.00783697	-0.436261	0.126269	6.62444	0.0949571	0.00133179	0.0454368	0.0203827	0.0454368
1025	ENSRNOG00000016071	P3h3	0.000552376	0.00785937	-0.381412	0.110427	5.274	0.06426	0.00462083	0.024923	0.0311484	0.0311484
1026	ENSRNOG00000049727	LOC298111	0.000553848	0.00787263	-0.648504	0.187795	8.88098	0.180024	0.000179791	0.10327	0.0262456	0.10327
1027	ENSRNOG00000047117	AABR07001037.1	0.000555487	0.00788824	0.337351	0.097713	6.23044	0.0414374	0.00634742	0.0062346	0.0216596	0.0216596
1028	ENSRNOG00000033434	Casp12	0.000557361	0.00788885	0.430172	0.124631	5.21626	0.0911888	0.00637256	0.0391907	0.032091	0.0391907
1029	ENSRNOG00000051965	Smad4	0.000558739	0.00788885	0.539619	0.156371	5.92735	0.149492	0.00311534	0.0686102	0.0235573	0.0686102
1030	ENSRNOG00000007054	Dhx33	0.000560939	0.00788885	1.1733	0.340104	4.86411	0.70285	0.0120515	0.32725	0.0385195	0.32725
1031	ENSRNOG00000006973	RGD1307947	0.000558331	0.00788885	0.484628	0.140428	4.64234	0.081152	0.0148395	0.0129857	0.0430056	0.0430056
1032	ENSRNOG00000043114	Tomm7	0.00056052	0.00788885	-0.497606	0.144232	7.06894	0.118493	0.000825306	0.0601967	0.0205162	0.0601967
1033	ENSRNOG00000018873	Fam168a	0.00055927	0.00788885	0.711499	0.206194	6.12357	0.259664	0.0026847	0.122028	0.0222198	0.122028
1034	ENSRNOG00000011661	Hnrnph2	0.000557245	0.00788885	0.298876	0.0865901	6.70206	0.0407869	0.00119979	0.0207939	0.0202947	0.0207939
1035	ENSRNOG00000058572	Nek9	0.000559923	0.00788885	0.685539	0.198688	5.78787	0.226431	0.00349669	0.112303	0.0248385	0.112303
1036	ENSRNOG00000018680	Rpl17	0.000560374	0.00788885	-0.919024	0.266376	8.20041	0.349846	0.000322128	0.207816	0.0236682	0.207816
1037	ENSRNOG00000019381	Eri3	0.000557328	0.00788885	-0.302205	0.0875557	6.3906	0.0407034	0.00150363	0.0185811	0.0209833	0.0209833
1038	ENSRNOG00000007625	B3galt1	0.000561491	0.007889	1.16932	0.338975	5.94929	0.675418	0.00407548	0.332976	0.023379	0.332976
1039	ENSRNOG00000042714	RGD1559459	0.000563322	0.00790712	0.750259	0.217549	4.82846	0.243975	0.0112399	0.127588	0.0391945	0.127588
1040	ENSRNOG00000013963	Il6st	0.00056613	0.00791518	0.993229	0.288114	7.13595	0.525139	0.00102667	0.242469	0.020641	0.242469
1041	ENSRNOG00000006898	Mrps16	0.000566535	0.00791518	-0.461268	0.133811	6.68749	0.10249	0.00117926	0.0513435	0.0203069	0.0513435
1042	ENSRNOG00000004337	Fam20b	0.000566611	0.00791518	0.29627	0.0859472	6.64742	0.0290921	0.00131764	0.00972262	0.0203506	0.0203506
1043	ENSRNOG00000046492	Nemp1	0.000566432	0.00791518	1.03085	0.299039	2.62903	0.381368	0.133572	0.0520578	0.12874	0.12874
1044	ENSRNOG00000024027	Lemd3	0.000564636	0.00791518	0.545187	0.158114	5.0496	0.141914	0.00642144	0.0669122	0.0350392	0.0669122
1045	ENSRNOG00000052226	LOC108348144	0.000567452	0.00791935	-0.360352	0.10455	9.01498	0.0666577	0.000676515	0.0313866	0.0268187	0.0313866
1046	ENSRNOG00000012770	Spata9	0.000571008	0.00796136	0.680748	0.197603	3.46897	0.253677	0.0371669	0.0578152	0.0773711	0.0773711
1047	ENSRNOG00000016351	Frrs1	0.000572096	0.00796891	0.430175	0.124887	6.40108	0.0885301	0.0018327	0.0439178	0.0209463	0.0439178
1048	ENSRNOG00000005045	Ppp2r5e	0.000576133	0.00797369	0.302142	0.0877655	6.72715	0.0422491	0.00200638	0.0205885	0.0202781	0.0205885
1049	ENSRNOG00000013288	Xpo7	0.000574015	0.00797369	0.379412	0.110179	6.97662	0.067998	0.000861598	0.0347472	0.0203791	0.0347472
1050	ENSRNOG00000052204	Tbc1d24	0.000574624	0.00797369	1.15276	0.334781	5.97011	0.683431	0.00323957	0.325523	0.0232164	0.325523
1051	ENSRNOG00000012357	Unc45a	0.000574895	0.00797369	-0.294307	0.0854751	6.7558	0.0296352	0.00116501	0.00871284	0.0202659	0.0202659
1052	ENSRNOG00000050152	Chsy3	0.000575765	0.00797369	1.09477	0.317991	3.66407	0.605448	0.0494513	0.247162	0.0702616	0.247162
1053	ENSRNOG00000046533	AABR07043421.1	0.000575705	0.00797369	1.29239	0.375388	6.28944	0.835918	0.0167629	0.396592	0.0213869	0.396592
1054	ENSRNOG00000054519	AABR07053179.1	0.000576266	0.00797369	0.503689	0.146313	5.22947	0.104369	0.0223296	0.0404656	0.031871	0.0404656
1055	ENSRNOG00000006338	Lrp6	0.000579919	0.00801663	1.05145	0.305579	6.30542	0.631891	0.00283922	0.271071	0.0213177	0.271071
1056	ENSRNOG00000003661	Jpt1	0.000582963	0.00805108	-0.339914	0.0988288	5.71809	0.0484973	0.00309091	0.023286	0.0255593	0.0255593
1057	ENSRNOG00000019090	Cct3	0.00058473	0.00806784	-0.3307	0.0961729	6.33403	0.051866	0.000413335	0.0267177	0.0211989	0.0267177
1058	ENSRNOG00000007459	Pcnx1	0.000586857	0.0080819	0.407157	0.118442	7.20936	0.087702	0.000738749	0.0404113	0.0207977	0.0404113
1059	ENSRNOG00000000996	Arpc1a	0.000586336	0.0080819	-0.301493	0.087698	7.46176	0.0458266	0.0011274	0.0212111	0.0214327	0.0214327
1060	ENSRNOG00000023700	RGD1311847	0.000590083	0.00808813	-0.346264	0.100772	5.66627	0.0489914	0.00366691	0.0207271	0.0261208	0.0261208
1061	ENSRNOG00000011137	Zbtb41	0.00058834	0.00808813	0.964604	0.280658	3.76995	0.455892	0.0318966	0.19916	0.0667561	0.19916
1062	ENSRNOG00000024039	Serinc5	0.000588489	0.00808813	0.542937	0.157974	6.94591	0.149244	0.00107952	0.0721245	0.0203439	0.0721245
1063	ENSRNOG00000016411	Rps12	0.000589398	0.00808813	-0.439029	0.127757	8.53356	0.0969322	0.000194029	0.0476831	0.0248629	0.0476831
1064	ENSRNOG00000053560	Rhou	0.000589987	0.00808813	0.675654	0.19663	5.64452	0.24103	0.00406668	0.109345	0.0263618	0.109345
1065	ENSRNOG00000004814	Elob	0.000595243	0.00808862	-0.399589	0.11637	7.57443	0.0729524	0.000420709	0.0393026	0.0217393	0.0393026
1066	ENSRNOG00000023657	Gprin3	0.000593954	0.00808862	0.460247	0.134013	5.53522	0.120281	0.00469883	0.0479819	0.0276053	0.0479819
1067	ENSRNOG00000024845	Mrps21	0.000594196	0.00808862	-0.419325	0.122101	6.84165	0.0814208	0.00142993	0.042302	0.0202689	0.042302
1068	ENSRNOG00000002075	Cnot6l	0.000595555	0.00808862	0.555432	0.161762	5.92895	0.154016	0.00308084	0.0736759	0.0235442	0.0736759
1069	ENSRNOG00000046256	Ralgapa1	0.000594649	0.00808862	0.75201	0.218987	4.45469	0.287272	0.0163818	0.124287	0.0473306	0.124287
1070	ENSRNOG00000049598	LOC100912571	0.000593229	0.00808862	-0.307619	0.0895623	7.90553	0.0437186	0.000818985	0.0165967	0.0227105	0.0227105
1071	ENSRNOG00000021794	Znhit2	0.000595665	0.00808862	-0.357577	0.104141	5.82373	0.0612103	0.00301995	0.0287931	0.0244869	0.0287931
1072	ENSRNOG00000032364	Tbcel	0.000593961	0.00808862	1.24677	0.363028	4.29421	0.803581	0.0227988	0.363782	0.0514008	0.363782
1073	ENSRNOG00000004909	Cnot2	0.00059423	0.00808862	0.346274	0.10083	6.22896	0.0599944	0.00191869	0.0279037	0.0216668	0.0279037
1074	ENSRNOG00000013553	Ngrn	0.000592868	0.00808862	-0.309108	0.0899916	6.17978	0.0326898	0.00184088	0.0113695	0.0219147	0.0219147
1075	ENSRNOG00000015701	Rreb1	0.000601276	0.00815722	0.560413	0.163336	6.71417	0.154855	0.00128543	0.0769722	0.020286	0.0769722
1076	ENSRNOG00000047137	Erbin	0.000602498	0.0081662	0.383965	0.111927	6.5008	0.0656383	0.00166444	0.0350835	0.0206401	0.0350835
1077	ENSRNOG00000029627	LOC100359951	0.000603783	0.00816844	-0.4521	0.131811	8.45273	0.102396	0.000215264	0.050749	0.0245616	0.050749
1078	ENSRNOG00000014284	Elof1	0.000603709	0.00816844	-0.34954	0.101908	6.56408	0.0616789	0.00134124	0.0291223	0.0204909	0.0291223
1079	ENSRNOG00000033444	F10	0.000604758	0.00817404	-0.347185	0.101236	9.67814	0.0559457	5.1846e-05	0.0273086	0.0300109	0.0300109
1080	ENSRNOG00000002175	Clock	0.000605984	0.00817619	0.784026	0.228651	6.27281	0.296614	0.00267071	0.150688	0.0214611	0.150688
1081	ENSRNOG00000008296	Tpgs1	0.000606038	0.00817619	-0.457322	0.133373	6.15735	0.103437	0.00204147	0.0501376	0.0220337	0.0501376
1082	ENSRNOG00000012767	Micu3	0.000607413	0.00818716	0.802946	0.234212	3.72821	0.276339	0.0339853	0.126924	0.0681143	0.126924
1083	ENSRNOG00000024492	Ap1ar	0.000608612	0.00819575	0.725788	0.211739	5.30153	0.257649	0.00497546	0.126536	0.0307168	0.126536
1084	ENSRNOG00000007814	Kdm3a	0.00060964	0.00820202	0.375388	0.109529	5.9265	0.0626066	0.00279967	0.0323904	0.0235644	0.0323904
1085	ENSRNOG00000017552	Mrpl34	0.000612599	0.00822665	-0.386371	0.112777	6.39609	0.0652332	0.00172398	0.0355841	0.0209638	0.0355841
1086	ENSRNOG00000010420	Sem1	0.000612528	0.00822665	-0.402111	0.11737	7.16831	0.0796228	0.00075091	0.039658	0.0207078	0.039658
1087	ENSRNOG00000000407	Dcbld1	0.000615377	0.00824876	0.414882	0.121143	5.03906	0.0966618	0.00781403	0.0325524	0.0352341	0.0352341
1088	ENSRNOG00000060344	AABR07073045.1	0.000615068	0.00824876	-0.613415	0.179105	5.66032	0.194769	0.00572884	0.0883689	0.0261865	0.0883689
1089	ENSRNOG00000009805	Wasf2	0.000618194	0.00826374	0.957964	0.27982	4.72354	0.48159	0.011397	0.218281	0.0412836	0.218281
1090	ENSRNOG00000006418	Samhd1	0.0006181	0.00826374	0.523736	0.152981	4.88036	0.132468	0.00856505	0.060084	0.0382141	0.060084
1091	ENSRNOG00000014160	Tcp1	0.000617498	0.00826374	-0.309326	0.0903456	8.19795	0.0397526	0.000282998	0.0200411	0.0236598	0.0236598
1092	ENSRNOG00000004185	Mon2	0.000619765	0.00826958	0.356408	0.104127	6.97682	0.0611573	0.00111804	0.0306866	0.0203794	0.0306866
1093	ENSRNOG00000050343	Jmy	0.000619378	0.00826958	0.810822	0.236876	4.39515	0.344912	0.0146721	0.149918	0.0488018	0.149918
1094	ENSRNOG00000015986	Rassf8	0.000621123	0.00827257	0.513423	0.150026	5.89847	0.168436	0.00266178	0.0633614	0.0238025	0.0633614
1095	ENSRNOG00000014908	Sf3b5	0.000621122	0.00827257	-0.415006	0.121268	6.69126	0.0825685	0.0012391	0.0418983	0.0203036	0.0418983
1096	ENSRNOG00000011284	Sgms2	0.000622671	0.00828561	0.530305	0.15499	4.91819	0.138768	0.00790391	0.0625604	0.0375013	0.0625604
1097	ENSRNOG00000012550	Uqcrh	0.00062369	0.00829161	-0.414414	0.121135	7.65823	0.0917141	0.000463499	0.0425792	0.0219751	0.0425792
1098	ENSRNOG00000004662	AC115277.1	0.000625457	0.0083057	-0.625457	0.182865	3.889	0.182493	0.0241048	0.0739842	0.0630194	0.0739842
1099	ENSRNOG00000001247	Clip1	0.000626356	0.0083057	0.302824	0.0885468	6.28362	0.0429651	0.00158624	0.0146003	0.0214126	0.0214126
1100	ENSRNOG00000021359	Mtfr1	0.000626459	0.0083057	0.565705	0.165416	5.78984	0.172503	0.00353808	0.0767253	0.0248188	0.0767253
1101	ENSRNOG00000060745	Nlrp12	0.000629328	0.00832861	-0.715511	0.209296	7.62725	0.227962	0.000465817	0.128029	0.0218872	0.128029
1102	ENSRNOG00000018454	Apoe	0.000629219	0.00832861	-0.484709	0.141782	13.0223	0.112384	2.06048e-06	0.0524111	0.0589641	0.0589641
1103	ENSRNOG00000013813	Ubtd1	0.0006301	0.00833126	-0.370957	0.108521	5.3645	0.0573082	0.00476735	0.0283998	0.0297777	0.0297777
1104	ENSRNOG00000055293	Ptprb	0.000631318	0.0083329	0.853602	0.249753	5.56495	0.413691	0.00535778	0.177613	0.0272632	0.177613
1105	ENSRNOG00000054497	Taf4	0.000631367	0.0083329	0.693988	0.203053	4.86755	0.250316	0.00969965	0.111243	0.0384548	0.111243
1106	ENSRNOG00000017817	Cox4i1	0.000632741	0.00834349	-0.390271	0.114208	9.15072	0.0752805	0.000102933	0.0381582	0.0274229	0.0381582
1107	ENSRNOG00000049661	Inafm1	0.000633984	0.00835233	-0.559452	0.163743	5.47838	0.137757	0.00396224	0.0746859	0.0282686	0.0746859
1108	ENSRNOG00000004776	Ftsj1	0.000636636	0.0083646	-0.321387	0.0940965	5.9463	0.0484117	0.00256928	0.0229394	0.0234029	0.0234029
1109	ENSRNOG00000008256	Mrpl38	0.000636597	0.0083646	-0.391122	0.114513	6.56932	0.0668868	0.0013501	0.0371154	0.0204802	0.0371154
1110	ENSRNOG00000036695	Mrpl12	0.000635828	0.0083646	-0.40297	0.117971	7.25651	0.0766943	0.000749382	0.040074	0.0209073	0.040074
1111	ENSRNOG00000006913	Rpain	0.00064013	0.00838331	-0.389413	0.114063	5.2147	0.0579555	0.00604667	0.0204759	0.0321172	0.0321172
1112	ENSRNOG00000014872	Sec24d	0.000639887	0.00838331	0.585745	0.171566	7.51889	0.176041	0.000647894	0.0856941	0.0215867	0.0856941
1113	ENSRNOG00000016387	Rpl34	0.000638864	0.00838331	-0.439105	0.128598	7.16942	0.0924197	0.000784491	0.0477254	0.0207101	0.0477254
1114	ENSRNOG00000012016	Npc1	0.000640359	0.00838331	0.400413	0.117288	7.37722	0.075044	0.000559056	0.0397935	0.02121	0.0397935
1115	ENSRNOG00000032492	Usp22	0.000642272	0.00840081	0.882697	0.25862	5.34002	0.389195	0.00635484	0.189839	0.0301345	0.189839
1116	ENSRNOG00000018397	Dnph1	0.000644484	0.00842218	-0.473126	0.138659	5.24442	0.108375	0.00546898	0.0509279	0.0316251	0.0509279
1117	ENSRNOG00000047250	Gmfb	0.000645222	0.00842428	0.4643	0.136084	5.17639	0.12575	0.00620541	0.0481168	0.0327688	0.0481168
1118	ENSRNOG00000013220	Arhgap45	0.000647998	0.00845296	-0.323085	0.0947273	5.91641	0.0349664	0.00267275	0.0102813	0.0236488	0.0236488
1119	ENSRNOG00000010843	Nhlrc3	0.000650248	0.00847472	1.02243	0.299857	5.22946	0.51378	0.00737528	0.256373	0.0318712	0.256373
1120	ENSRNOG00000004420	Rad21	0.00065158	0.0084845	0.326238	0.095694	7.12635	0.0501278	0.000861355	0.0260002	0.020622	0.0260002
1121	ENSRNOG00000032635	LOC100360117	0.000655409	0.00852266	-0.375362	0.110155	8.94898	0.0703096	0.00012531	0.035468	0.0265336	0.035468
1122	ENSRNOG00000001880	Dgcr6	0.000655679	0.00852266	-0.44792	0.131452	6.66988	0.0972114	0.00126143	0.0494258	0.0203243	0.0494258
1123	ENSRNOG00000015439	Man2a1	0.000657372	0.00852765	0.323574	0.0949799	7.63743	0.0512306	0.00032575	0.0261364	0.0219159	0.0261364
1124	ENSRNOG00000020601	Hmg20b	0.000657817	0.00852765	-0.380067	0.111568	6.96921	0.0676159	0.00109961	0.035413	0.0203701	0.035413
1125	ENSRNOG00000017310	Rnpc3	0.000657438	0.00852765	0.431302	0.126603	5.20815	0.0863231	0.00569343	0.0413228	0.0322271	0.0413228
1126	ENSRNOG00000010260	Dixdc1	0.000658472	0.00852856	0.330734	0.0970944	5.82627	0.0436815	0.00319093	0.0177211	0.0244625	0.0244625
1127	ENSRNOG00000000954	Polr1d	0.00066065	0.00853016	-0.332658	0.0976853	6.19572	0.0536086	0.00212377	0.0258673	0.0218324	0.0258673
1128	ENSRNOG00000027938	Jcad	0.000660654	0.00853016	1.5261	0.448141	5.65408	1.19998	0.00777838	0.581324	0.0262555	0.581324
1129	ENSRNOG00000033916	AC141489.1	0.000660936	0.00853016	-0.529448	0.155478	6.5422	0.138272	0.00150958	0.0693992	0.0205385	0.0693992
1130	ENSRNOG00000059552	Zkscan5	0.000659931	0.00853016	-0.51596	0.151499	5.80867	0.121998	0.0187758	0.0485497	0.0246329	0.0485497
1131	ENSRNOG00000017850	Dctpp1	0.000665639	0.00858327	-0.621428	0.182593	4.89481	0.183838	0.00825739	0.0895404	0.0379421	0.0895404
1132	ENSRNOG00000042702	Nipa1	0.000666511	0.00858692	0.894033	0.262719	3.48528	0.401838	0.040888	0.161575	0.0767369	0.161575
1133	ENSRNOG00000016252	Mblac2	0.000668067	0.00859938	0.536368	0.157646	4.85142	0.125471	0.00809285	0.064807	0.0387577	0.064807
1134	ENSRNOG00000031127	Snrpe	0.000669981	0.0086164	-0.43495	0.127867	6.0013	0.100401	0.00242306	0.0455369	0.0229851	0.0455369
1135	ENSRNOG00000013581	Extl3	0.000671298	0.00862573	0.88755	0.260964	5.05998	0.391882	0.00830236	0.191465	0.0348482	0.191465
1136	ENSRNOG00000019005	Pde8a	0.000676929	0.00869043	0.494412	0.145469	6.58633	0.115323	0.00149598	0.0605766	0.0204471	0.0605766
1137	ENSRNOG00000029360	Serinc1	0.00067823	0.00869948	0.765266	0.225195	7.54439	0.282768	0.000657505	0.148101	0.0216564	0.148101
1138	ENSRNOG00000015269	Atf7	0.000679183	0.00870405	0.887633	0.261234	4.44503	0.419119	0.0157746	0.184405	0.0475663	0.184405
1139	ENSRNOG00000019506	Dnajb2	0.000681138	0.00872144	-0.292097	0.0859852	7.29751	0.043573	0.00068039	0.019072	0.0210071	0.0210071
1140	ENSRNOG00000031325	Abi1	0.00068347	0.00873878	0.439163	0.129313	6.11608	0.098361	0.00235882	0.0466919	0.0222622	0.0466919
1141	ENSRNOG00000011720	L3mbtl3	0.000683691	0.00873878	0.545402	0.1606	5.13061	0.152472	0.0070615	0.0685958	0.0335706	0.0685958
1142	ENSRNOG00000019356	Lrfn4	0.000684766	0.00874368	0.549127	0.161717	4.09841	0.187297	0.0199161	0.0448867	0.0567976	0.0567976
1143	ENSRNOG00000019970	mrpl11	0.000685274	0.00874368	-0.398271	0.117297	6.51547	0.0816026	0.00153693	0.0388217	0.0206023	0.0388217
1144	ENSRNOG00000021006	Tmem147	0.000688036	0.00877125	-0.302122	0.0890084	6.29859	0.0409466	0.00189228	0.021099	0.0213471	0.0213471
1145	ENSRNOG00000019682	Timm13	0.000690034	0.00878696	-0.496753	0.146383	7.38329	0.111913	0.000599842	0.0622559	0.0212258	0.0622559
1146	ENSRNOG00000006241	2019-03-07	0.000691959	0.00878696	0.739563	0.217984	5.57974	0.308978	0.00476126	0.134621	0.0270939	0.134621
1147	ENSRNOG00000007048	Rap1b	0.00069228	0.00878696	0.436486	0.128657	6.23848	0.104608	0.00225086	0.0463039	0.0216208	0.0463039
1148	ENSRNOG00000057231	Ddx3	0.000690479	0.00878696	0.559898	0.165	5.1732	0.158437	0.00209444	0.0777652	0.0328238	0.0777652
1149	ENSRNOG00000049912	Atp5f1e	0.000691746	0.00878696	-0.566643	0.167012	7.94752	0.155042	0.000363789	0.0814556	0.0228414	0.0814556
1150	ENSRNOG00000008195	Ywhaz	0.000696833	0.00883705	0.333253	0.0982808	7.41194	0.050761	0.000549049	0.0277843	0.0213008	0.0277843
1151	ENSRNOG00000058724	Thap6	0.000697597	0.00883905	0.684045	0.201752	4.07974	0.204395	0.0178787	0.10152	0.0573349	0.10152
1152	ENSRNOG00000020640	Zbtb7b	0.000706434	0.00893781	0.359453	0.106125	7.16341	0.0636837	0.00087275	0.032164	0.0206974	0.032164
1153	ENSRNOG00000000990	Pdap1	0.000706616	0.00893781	-0.28723	0.0848036	6.68266	0.0344672	0.00078414	0.014341	0.0203114	0.0203114
1154	ENSRNOG00000024535	Zzef1	0.000708582	0.0089549	0.769159	0.227143	6.1698	0.318888	0.0027188	0.148623	0.0219672	0.148623
1155	ENSRNOG00000011953	Supt16h	0.000710249	0.0089682	0.297946	0.0880041	6.41228	0.0323397	0.00181017	0.0144633	0.0209077	0.0209077
1156	ENSRNOG00000009729	Ubp1	0.000711036	0.00897037	0.549615	0.162354	6.22279	0.137739	0.00242599	0.0748932	0.0216969	0.0748932
1157	ENSRNOG00000004810	Plcb1	0.000712765	0.00898441	0.600846	0.177523	5.08554	0.194354	0.00703967	0.0854021	0.0343809	0.0854021
1158	ENSRNOG00000020925	Ccdc86	0.000713466	0.00898548	-0.36748	0.108582	5.84467	0.0564089	0.00282584	0.0317583	0.0242883	0.0317583
1159	ENSRNOG00000005064	LOC103694902	0.000715182	0.00899138	4.1645	1.23076	3.10324	9.25994	0.111493	4.3318	0.0944097	4.3318
1160	ENSRNOG00000034180	LOC100360781	0.000716177	0.00899138	-0.525803	0.155411	7.97589	0.134415	0.000349759	0.0704975	0.0229308	0.0704975
1161	ENSRNOG00000001379	Cyp3a62	0.0007164	0.00899138	-0.597715	0.17667	5.53303	0.149214	0.00411708	0.0874393	0.0276306	0.0874393
1162	ENSRNOG00000001289	LOC498154	0.000714743	0.00899138	-0.61336	0.18126	5.46136	0.168611	0.00415382	0.0922218	0.0284775	0.0922218
1163	ENSRNOG00000049128	Nktr	0.000717643	0.00899923	0.890667	0.263297	6.19465	0.397552	0.00256953	0.200784	0.0218379	0.200784
1164	ENSRNOG00000038832	AABR07064415.1	0.000726169	0.00904026	0.754709	0.22332	6.11131	0.290638	0.00334772	0.142942	0.0222894	0.142942
1165	ENSRNOG00000010396	Eya3	0.000723425	0.00904026	0.588155	0.173982	5.70707	0.179509	0.00326108	0.0855304	0.0256771	0.0855304
1166	ENSRNOG00000049497	Eif6	0.000726493	0.00904026	-0.2924	0.0865248	7.10662	0.0440218	0.000645394	0.0213151	0.020584	0.0213151
1167	ENSRNOG00000014084	Sp1	0.000724773	0.00904026	0.290895	0.0860628	6.60747	0.0359686	0.0013169	0.0156869	0.0204097	0.0204097
1168	ENSRNOG00000003970	Tnpo2	0.000723928	0.00904026	0.32437	0.0959575	6.912	0.0553722	0.0010435	0.0259662	0.0203116	0.0259662
1169	ENSRNOG00000014128	Ecsit	0.000723243	0.00904026	-0.290127	0.0858207	7.28271	0.0428566	0.000633945	0.0207305	0.0209706	0.0209706
1170	ENSRNOG00000020144	RGD1310127	0.00072587	0.00904026	-0.28857	0.0853856	7.08749	0.0257964	0.00083726	0.00717582	0.0205488	0.0205488
1171	ENSRNOG00000047988	Bola2	0.000722962	0.00904026	-0.439106	0.129885	6.70938	0.0931786	0.00130265	0.0481833	0.0202893	0.0481833
1172	ENSRNOG00000009723	Ptpmt1	0.000726127	0.00904026	-0.29112	0.0861424	6.58211	0.0394304	0.00131176	0.0169144	0.0204551	0.0204551
1173	ENSRNOG00000011141	Serpina11	0.000728386	0.00905608	-0.380118	0.112506	8.79382	0.0739268	0.000137874	0.0369908	0.025885	0.0369908
1174	ENSRNOG00000012650	Mrpl3	0.00072905	0.00905662	-0.287609	0.0851312	6.90948	0.0275196	0.000949284	0.00717458	0.0203095	0.0203095
1175	ENSRNOG00000021240	Atrn	0.000729693	0.00905688	0.438773	0.129885	8.69615	0.125065	0.000200103	0.0492853	0.0254919	0.0492853
1176	ENSRNOG00000061508	Reps2	0.000731566	0.00907242	0.894523	0.26485	3.33965	0.446895	0.0609482	0.144812	0.0827236	0.144812
1177	ENSRNOG00000008523	Faf1	0.000732873	0.0090732	-0.301401	0.0892517	6.88632	0.047298	0.001026	0.0223405	0.0202921	0.0223405
1178	ENSRNOG00000020159	Dalrd3	0.000732256	0.0090732	-0.292295	0.0865492	6.53026	0.046355	0.00140668	0.0198466	0.0205662	0.0205662
1179	ENSRNOG00000047714	Tmem37	0.000734733	0.0090885	-0.50432	0.149371	7.31799	0.120382	0.000708266	0.0647397	0.0210583	0.0647397
1180	ENSRNOG00000059489	AC111319.3	0.000738831	0.009103	1.05933	0.313899	2.07549	0.505319	0.0963962	0.0598442	0.192632	0.192632
1181	ENSRNOG00000001201	Cstb	0.000737477	0.009103	-0.298033	0.0882995	6.36933	0.0520821	0.00180931	0.0176501	0.0210613	0.0210613
1182	ENSRNOG00000031709	Ppfibp1	0.000738378	0.009103	0.45373	0.134442	6.84082	0.119185	0.00118567	0.0518332	0.0202686	0.0518332
1183	ENSRNOG00000053248	AABR07031674.3	0.000738831	0.009103	1.05933	0.313899	2.07549	0.505319	0.0963962	0.0598442	0.192632	0.192632
1184	ENSRNOG00000022153	Tmem134	0.000739026	0.009103	-0.383702	0.113701	6.82757	0.0774519	0.000966704	0.0369549	0.0202645	0.0369549
1185	ENSRNOG00000017882	Camk1d	0.000740166	0.00910936	0.881951	0.261377	5.26374	0.380302	0.00754153	0.192857	0.0313123	0.192857
1186	ENSRNOG00000012892	Abca4	0.000742564	0.00912347	-0.661437	0.196077	4.03511	0.183374	0.0202402	0.0925348	0.0586349	0.0925348
1187	ENSRNOG00000017306	AABR07071876.1	0.000742036	0.00912347	-0.580301	0.172015	6.80734	0.152598	0.00116032	0.0856343	0.0202608	0.0856343
1188	ENSRNOG00000021399	Cfap298	0.000743463	0.00912683	-0.295301	0.0875477	6.42796	0.0408115	0.00162742	0.0159334	0.0208554	0.0208554
1189	ENSRNOG00000031022	Rpl36al	0.000747846	0.0091729	-0.468193	0.138872	8.0251	0.112467	0.000325519	0.0562449	0.0230879	0.0562449
1190	ENSRNOG00000018998	Yipf3	0.000751489	0.00919512	-0.296615	0.0880143	7.7838	0.0368999	0.000382138	0.0174392	0.022341	0.022341
1191	ENSRNOG00000042878	Wdr74	0.000752511	0.00919512	-0.32588	0.0967089	5.89883	0.0506095	0.00319861	0.0242357	0.0237993	0.0242357
1192	ENSRNOG00000025115	Exph5	0.000750597	0.00919512	0.57115	0.169461	5.02693	0.151053	0.00587197	0.0783645	0.035459	0.0783645
1193	ENSRNOG00000009549	Fbxo3	0.000752809	0.00919512	0.292011	0.0866608	7.43636	0.0331268	0.000664426	0.0182397	0.0213652	0.0213652
1194	ENSRNOG00000014480	Sys1	0.000752588	0.00919512	-0.289405	0.0858854	6.63992	0.0373847	0.00127661	0.0196962	0.0203605	0.0203605
1195	ENSRNOG00000008292	Hif1a	0.000753811	0.00919964	0.508093	0.150804	6.54054	0.134546	0.00139694	0.0653127	0.0205422	0.0653127
1196	ENSRNOG00000021042	Psmd4	0.000754854	0.00920467	-0.415314	0.123281	7.60633	0.087859	0.000487578	0.0440938	0.0218283	0.0440938
1197	ENSRNOG00000021725	Mlec	0.000756778	0.00922043	0.28724	0.0852815	7.18437	0.0431243	0.000591639	0.0205086	0.0207423	0.0207423
1198	ENSRNOG00000015668	Ccl19	0.000757971	0.00922401	-0.713469	0.211856	3.45876	0.213997	0.0382737	0.0933833	0.0777725	0.0933833
1199	ENSRNOG00000018426	NEWGENE_2134	0.000758337	0.00922401	-0.437269	0.129847	11.2292	0.0921842	1.46447e-05	0.0494421	0.0402795	0.0494421
1200	ENSRNOG00000045931	Sik3	0.00075938	0.009229	0.317109	0.0941761	7.19983	0.0496902	0.000793128	0.025223	0.0207763	0.025223
1201	ENSRNOG00000018176	Rab6a	0.000762023	0.00925341	0.378878	0.112553	7.0281	0.08395	0.00115632	0.0360034	0.0204501	0.0360034
1202	ENSRNOG00000001456	Nup153	0.000764389	0.00927442	0.666941	0.198177	6.04641	0.224662	0.00279458	0.11241	0.0226782	0.11241
1203	ENSRNOG00000011480	Tubgcp5	0.000766142	0.00928719	0.473736	0.140794	4.93113	0.10136	0.00850475	0.0496425	0.0372572	0.0496425
1204	ENSRNOG00000020178	Cope	0.000766716	0.00928719	-0.37976	0.112871	7.15994	0.0703542	0.000527639	0.0368429	0.0206901	0.0368429
1205	ENSRNOG00000013265	Tgfbr2	0.000769116	0.00930853	0.854585	0.254063	7.10028	0.379717	0.00109271	0.188248	0.0205722	0.188248
1206	ENSRNOG00000007967	Sdhb	0.000773914	0.00934334	-0.368848	0.109712	8.1909	0.0764605	0.00028324	0.0350246	0.0236358	0.0350246
1207	ENSRNOG00000054515	Fgd6	0.000773442	0.00934334	1.01065	0.300598	3.4341	0.501019	0.0554783	0.209576	0.078756	0.209576
1208	ENSRNOG00000030216	Abcg3l1	0.000772885	0.00934334	0.288331	0.0857534	6.9794	0.0274686	0.00118811	0.0117403	0.0203826	0.0203826
1209	ENSRNOG00000003706	Ufc1	0.000776532	0.0093672	-0.390881	0.116298	7.72217	0.0797856	0.000449849	0.0392242	0.0221595	0.0392242
1210	ENSRNOG00000001120	Med13l	0.000778083	0.00937629	0.542137	0.161327	5.41999	0.175959	0.00365012	0.0726944	0.0290101	0.0726944
1211	ENSRNOG00000024019	Ccdc6	0.000778571	0.00937629	0.996388	0.296517	3.98614	0.461079	0.025411	0.232495	0.0600844	0.232495
1212	ENSRNOG00000013624	Uevld	0.000780976	0.00939051	0.510425	0.151937	5.63442	0.139213	0.00436659	0.063349	0.0264747	0.063349
1213	ENSRNOG00000013023	Nop53	0.00078104	0.00939051	-0.453443	0.134976	7.44238	0.100539	0.000614833	0.0528264	0.0213811	0.0528264
1214	ENSRNOG00000006695	Rbck1	0.000784988	0.00942326	-0.286715	0.0853819	7.11648	0.0277745	0.000781411	0.00562707	0.0206028	0.0206028
1215	ENSRNOG00000004464	Sel1l	0.000785056	0.00942326	0.299868	0.0892994	8.05402	0.0462481	0.000210118	0.0199883	0.0231814	0.0231814
1216	ENSRNOG00000051377	AABR07001099.2	0.000786567	0.0094253	-0.384316	0.114466	5.34302	0.067746	0.00497201	0.0334617	0.0300902	0.0334617
1217	ENSRNOG00000020495	Eif3k	0.000787165	0.0094253	-0.374151	0.111445	6.5353	0.0741318	0.00186894	0.034563	0.0205543	0.034563
1218	ENSRNOG00000007964	Tp53inp1	0.000785962	0.0094253	0.905124	0.269567	4.75624	0.461688	0.0117723	0.201383	0.040616	0.201383
1219	ENSRNOG00000027049	Atp5mf	0.000788218	0.00943016	-0.464925	0.138498	8.35337	0.110581	0.000233789	0.0560329	0.0242013	0.0560329
1220	ENSRNOG00000012799	Prkaa1	0.000789527	0.00943808	0.333005	0.0992139	5.70881	0.0389341	0.0032155	0.0154679	0.0256584	0.0256584
1221	ENSRNOG00000016384	Pik3cb	0.00079231	0.0094636	0.291256	0.0868004	6.59199	0.0418955	0.00166395	0.01747	0.0204367	0.0204367
1222	ENSRNOG00000025151	Ildr2	0.000792969	0.00946371	0.665857	0.198453	3.5565	0.260913	0.0414661	0.0703959	0.0740591	0.0740591
1223	ENSRNOG00000034037	Zfp266	0.000794762	0.00946962	0.691288	0.206071	6.26707	0.238721	0.00244598	0.122119	0.0214871	0.122119
1224	ENSRNOG00000011696	Lifr	0.000794553	0.00946962	1.18946	0.354566	5.25872	0.763296	0.00947958	0.35929	0.0313931	0.35929
1225	ENSRNOG00000052721	Kdm6a	0.000796288	0.00947558	0.491388	0.146504	5.96214	0.11587	0.0026558	0.0603039	0.0232778	0.0603039
1226	ENSRNOG00000012186	Golph3	0.000796562	0.00947558	0.334034	0.0995932	7.21922	0.051137	0.00076811	0.0283271	0.0208201	0.0283271
1227	ENSRNOG00000019145	Kdm2a	0.000798592	0.00947653	0.376309	0.112221	7.30611	0.0700711	0.00074395	0.0361972	0.0210285	0.0361972
1228	ENSRNOG00000009812	Sbf2	0.000798404	0.00947653	0.540787	0.161268	5.74333	0.147951	0.00309118	0.0731971	0.0252935	0.0731971
1229	ENSRNOG00000036762	Itpripl2	0.000798092	0.00947653	0.815746	0.243255	3.11356	0.340589	0.0641896	0.109385	0.0938366	0.109385
1230	ENSRNOG00000012346	Epb41l2	0.000799803	0.00948319	0.630433	0.188028	4.54239	0.18989	0.0112128	0.0924942	0.0452498	0.0924942
1231	ENSRNOG00000056853	Psma7	0.000801019	0.0094899	-0.436741	0.130275	7.98211	0.0935741	0.000382641	0.049401	0.0229505	0.049401
1232	ENSRNOG00000037430	Chfr	0.000802991	0.00950553	0.299769	0.0894362	6.27966	0.0395586	0.00203296	0.018659	0.0214303	0.0214303
1233	ENSRNOG00000027728	Ibtk	0.000803678	0.00950595	0.419446	0.125151	7.61654	0.0862959	0.000559418	0.0453845	0.021857	0.0453845
1234	ENSRNOG00000001686	Hlcs	0.00080686	0.00951768	0.832525	0.248483	4.51707	0.334338	0.0135119	0.167603	0.0458399	0.167603
1235	ENSRNOG00000012923	Rprd1b	0.000807037	0.00951768	0.301164	0.0898898	6.23645	0.0348866	0.00207126	0.0128828	0.0216306	0.0216306
1236	ENSRNOG00000020771	Sap18	0.000807933	0.00951768	-0.291944	0.0871458	6.69097	0.0404793	0.00197307	0.0196389	0.0203038	0.0203038
1237	ENSRNOG00000046023	Exoc4	0.000807423	0.00951768	0.594541	0.177462	4.80358	0.173042	0.00834794	0.084031	0.0396761	0.084031
1238	ENSRNOG00000015253	Hsf4	0.000806234	0.00951768	-0.744177	0.222099	4.66066	0.248148	0.0154133	0.129283	0.042609	0.129283
1239	ENSRNOG00000009535	Stoml2	0.000813108	0.00955016	-0.301087	0.0899224	7.45687	0.0431173	0.000585831	0.0231332	0.0214197	0.0231332
1240	ENSRNOG00000002763	Ulk2	0.000812063	0.00955016	0.504553	0.150674	6.90695	0.127244	0.0010233	0.0655708	0.0203074	0.0655708
1241	ENSRNOG00000014285	Ssh2	0.000813853	0.00955016	1.16021	0.346533	5.11192	0.774816	0.0107121	0.341537	0.0339042	0.341537
1242	ENSRNOG00000008461	Smdt1	0.000813964	0.00955016	-0.357991	0.106927	7.58854	0.0590254	0.000507422	0.0330304	0.0217785	0.0330304
1243	ENSRNOG00000052157	Nav3	0.000812814	0.00955016	0.940112	0.280765	3.7474	0.552501	0.040704	0.190528	0.0674864	0.190528
1244	ENSRNOG00000001043	Ddx55	0.000816616	0.00956718	-0.344305	0.102867	5.56296	0.0474527	0.00375319	0.0184149	0.0272861	0.0272861
1245	ENSRNOG00000020595	Rps11	0.000816727	0.00956718	-0.421697	0.12599	9.0355	0.0904758	0.000207979	0.0463545	0.0269085	0.0463545
1246	ENSRNOG00000005165	Smcr8	0.000821313	0.00959522	0.576985	0.172465	5.06721	0.202159	0.00653227	0.0807178	0.0347155	0.0807178
1247	ENSRNOG00000005865	Itprid2	0.000821752	0.00959522	0.437891	0.130895	6.54811	0.108613	0.0014797	0.0487785	0.0205252	0.0487785
1248	ENSRNOG00000005366	AABR07053472.1	0.00082102	0.00959522	0.445072	0.133032	4.7531	0.0682972	0.0112329	0.0195363	0.0406796	0.0406796
1249	ENSRNOG00000059017	AC106292.2	0.000820567	0.00959522	1.37274	0.410292	4.71343	0.934507	0.0170738	0.476723	0.041493	0.476723
1250	ENSRNOG00000048989	Larp7	0.000824419	0.0096033	-0.356609	0.106627	6.83135	0.0727583	0.00113433	0.0322154	0.0202655	0.0322154
1251	ENSRNOG00000020442	Ubl5	0.000823311	0.0096033	-0.406925	0.121658	7.38839	0.0844685	0.000614121	0.042801	0.0212391	0.042801
1252	ENSRNOG00000050108	LOC100911319	0.000823882	0.0096033	1.67167	0.499804	3.23874	1.43265	0.140893	0.591867	0.0873676	0.591867
1253	ENSRNOG00000016912	Btf3	0.000828765	0.0096069	-0.324389	0.0970353	7.03246	0.0481075	0.000973808	0.026646	0.0204568	0.026646
1254	ENSRNOG00000019992	AABR07054400.1	0.000828418	0.0096069	0.617727	0.184776	5.74493	0.219956	0.00387486	0.0962751	0.0252769	0.0962751
1255	ENSRNOG00000016303	Zfp236	0.000829378	0.0096069	0.883763	0.264378	4.64877	0.437979	0.0143552	0.190673	0.0428658	0.190673
1256	ENSRNOG00000017593	Mtr	0.000828122	0.0096069	0.6013	0.179857	5.49314	0.22073	0.00438461	0.090504	0.0280923	0.090504
1257	ENSRNOG00000043060	Dnajc4	0.000826843	0.0096069	-0.332685	0.0994975	5.69669	0.0638967	0.00325043	0.0250336	0.0257888	0.0257888
1258	ENSRNOG00000021581	Rapgef2	0.000829998	0.0096069	0.516152	0.154417	5.76368	0.134608	0.0034347	0.0665093	0.0250832	0.0665093
1259	ENSRNOG00000026120	Fam8a1	0.000827599	0.0096069	1.1048	0.330442	5.43266	0.619997	0.00719707	0.313098	0.0288433	0.313098
1260	ENSRNOG00000002408	Rbm47	0.0008292	0.0096069	1.09961	0.328942	5.88535	0.645379	0.0039221	0.313473	0.0239175	0.313473
1261	ENSRNOG00000031802	LOC691427	0.000840585	0.00972172	-0.400749	0.120018	7.07334	0.084348	0.000941754	0.041311	0.0205238	0.041311
1262	ENSRNOG00000003526	Sytl4	0.000843082	0.00974288	0.983774	0.294698	3.37957	0.5524	0.0380368	0.216714	0.0810059	0.216714
1263	ENSRNOG00000047453	Casd1	0.000847816	0.00975033	0.887261	0.26591	5.11128	0.403937	0.00858913	0.198822	0.0339157	0.198822
1264	ENSRNOG00000003125	Rogdi	0.000846801	0.00975033	-0.440185	0.131909	7.21302	0.0884768	0.000780628	0.0502597	0.020806	0.0502597
1265	ENSRNOG00000042668	Msrb3	0.000847149	0.00975033	0.476065	0.142666	5.76504	0.116657	0.00342198	0.0562821	0.0250693	0.0562821
1266	ENSRNOG00000008673	Arpc3	0.000847798	0.00975033	-0.314249	0.0941795	7.026	0.0528075	0.000853027	0.025165	0.0204469	0.025165
1267	ENSRNOG00000030522	LOC100910725	0.000846557	0.00975033	1.23922	0.371345	3.69798	0.782658	0.0317562	0.372742	0.0691167	0.372742
1268	ENSRNOG00000007818	Slc45a4	0.000848407	0.00975033	0.485975	0.145654	5.77872	0.121732	0.00330308	0.0589279	0.0249304	0.0589279
1269	ENSRNOG00000017791	Arhgap12	0.000847386	0.00975033	0.530746	0.159057	6.34083	0.129688	0.00180603	0.0724045	0.0211716	0.0724045
1270	ENSRNOG00000004637	Fbxo7	0.000854422	0.00975237	-0.283234	0.0849397	6.92865	0.0368215	0.000836715	0.0156574	0.0203266	0.0203266
1271	ENSRNOG00000023837	Mtx3	0.000857848	0.00975237	1.27424	0.382262	2.77044	0.924764	0.145743	0.282889	0.116846	0.282889
1272	ENSRNOG00000001465	Ids	0.000858615	0.00975237	1.53181	0.459566	4.19257	1.37165	0.035802	0.58372	0.054146	0.58372
1273	ENSRNOG00000011157	Jak1	0.00085853	0.00975237	0.368138	0.110446	8.29168	0.0647079	0.000264305	0.0355174	0.0239832	0.0355174
1274	ENSRNOG00000048924	Islr	0.000852014	0.00975237	-0.367742	0.110257	5.44942	0.0638269	0.00432942	0.0313299	0.0286276	0.0313299
1275	ENSRNOG00000001409	Gnb2	0.000858329	0.00975237	-0.297468	0.0892422	8.01319	0.0433816	0.000311868	0.0220812	0.0230497	0.0230497
1276	ENSRNOG00000002176	Nectin3	0.00085455	0.00975237	0.520876	0.156209	6.4677	0.121281	0.00147184	0.0701047	0.0207323	0.0701047
1277	ENSRNOG00000010332	Nipsnap3b	0.000857884	0.00975237	-0.292021	0.0876044	7.68442	0.0390088	0.000461798	0.0178034	0.0220501	0.0220501
1278	ENSRNOG00000012503	Dnajc16	0.000856493	0.00975237	0.400004	0.119982	5.3776	0.0735364	0.00509714	0.0371304	0.0295913	0.0371304
1279	ENSRNOG00000018556	Tomm40	0.000855799	0.00975237	-0.311771	0.0935101	6.59692	0.0448773	0.00135444	0.024295	0.0204279	0.024295
1280	ENSRNOG00000019246	Psme2	0.000850434	0.00975237	-0.333942	0.100107	7.59053	0.0616269	0.000496201	0.0289002	0.0217841	0.0289002
1281	ENSRNOG00000014689	Zbtb4	0.000853135	0.00975237	0.900094	0.269897	5.09853	0.397876	0.00801649	0.20566	0.0341454	0.20566
1282	ENSRNOG00000010390	Hmbs	0.000852951	0.00975237	-0.299963	0.0899434	6.90278	0.0519004	0.00110669	0.0226234	0.0203041	0.0226234
1283	ENSRNOG00000005840	Cacfd1	0.000857136	0.00975237	-0.295667	0.0886916	6.33739	0.0397022	0.00188885	0.020387	0.0211854	0.0211854
1284	ENSRNOG00000006487	Casp8ap2	0.000856584	0.00975237	0.46101	0.138282	4.89766	0.106136	0.0086215	0.0474697	0.0378884	0.0474697
1285	ENSRNOG00000057502	AC126148.1	0.000861386	0.00977103	-0.555362	0.166661	4.01575	0.147937	0.0192923	0.0621839	0.0592051	0.0621839
1286	ENSRNOG00000050169	Pet100	0.000861598	0.00977103	-0.380118	0.114074	6.57934	0.0669778	0.00136878	0.0368023	0.0204604	0.0368023
1287	ENSRNOG00000009954	Cacul1	0.00086419	0.00977723	0.287936	0.0864316	6.61195	0.0468847	0.00151092	0.0191825	0.0204023	0.0204023
1288	ENSRNOG00000048910	Zfp709l1	0.000864823	0.00977723	0.872689	0.261977	3.80471	0.303114	0.135674	-0.0113077	0.0656458	0.0656458
1289	ENSRNOG00000038366	Larp1b	0.000864556	0.00977723	-0.296888	0.0891221	7.98374	0.0413798	0.000343022	0.0216005	0.0229557	0.0229557
1290	ENSRNOG00000012724	RGD1559786	0.000865156	0.00977723	-0.450812	0.135336	6.28435	0.106021	0.00191	0.0518163	0.0214094	0.0518163
1291	ENSRNOG00000050410	Snrpd3	0.000865497	0.00977723	-0.288901	0.0867322	6.53111	0.0339536	0.00150174	0.0143671	0.0205642	0.0205642
1292	ENSRNOG00000003805	Rnft1	0.000867939	0.00979723	0.47101	0.141437	5.40561	0.11427	0.00465309	0.0540269	0.0292034	0.0540269
1293	ENSRNOG00000002128	Ppat	0.000871984	0.00982439	0.412926	0.124044	6.62172	0.0804922	0.00138741	0.0437473	0.0203869	0.0437473
1294	ENSRNOG00000020376	Stn1	0.00087304	0.00982439	-0.364804	0.109599	5.31971	0.0526547	0.00479642	0.0224589	0.0304386	0.0304386
1295	ENSRNOG00000024647	Ppp4r2	0.000872369	0.00982439	0.319806	0.0960739	6.80319	0.0543785	0.00176418	0.0253111	0.0202605	0.0253111
1296	ENSRNOG00000025936	Rpl6	0.000871429	0.00982439	-0.399552	0.12002	8.61414	0.0807937	0.000172175	0.0420818	0.0251707	0.0420818
1297	ENSRNOG00000021035	Rpl18	0.000878324	0.00985345	-0.409991	0.123237	8.42227	0.0849475	0.000249019	0.0443005	0.02445	0.0443005
1298	ENSRNOG00000005804	Eif3d	0.000877634	0.00985345	-0.285718	0.0858766	7.28962	0.0417896	0.000645136	0.0171107	0.0209876	0.0209876
1299	ENSRNOG00000005191	Trim44	0.000877864	0.00985345	0.816512	0.24542	4.27824	0.335717	0.0197254	0.156952	0.0518239	0.156952
1300	ENSRNOG00000007673	Ppig	0.000877515	0.00985345	-0.369507	0.111059	7.30828	0.0854914	0.000801784	0.0353786	0.0210339	0.0353786
1301	ENSRNOG00000014582	Mrpl18	0.000879053	0.00985405	-0.431569	0.129732	6.79283	0.0909214	0.00113002	0.048239	0.0202601	0.048239
1302	ENSRNOG00000025174	Kat6a	0.000880186	0.00985916	0.87087	0.261816	5.3427	0.422892	0.0060414	0.195032	0.0300949	0.195032
1303	ENSRNOG00000048509	Ubxn6	0.000882722	0.00987998	-0.364914	0.109733	6.62764	0.0683062	0.00142002	0.0339014	0.020378	0.0339014
1304	ENSRNOG00000034026	Lclat1	0.000883762	0.00988272	0.604165	0.181697	5.68166	0.184112	0.00413101	0.092709	0.0259521	0.092709
1305	ENSRNOG00000019491	Stard10	0.000884321	0.00988272	-0.403263	0.121284	9.95861	0.0803799	5.21941e-05	0.0430962	0.031555	0.0430962
1306	ENSRNOG00000018476	LOC100911225	0.000885062	0.00988342	-1.04129	0.313195	3.17193	0.505247	0.197021	0.0793129	0.0907125	0.0907125
1307	ENSRNOG00000026157	Pnpla4	0.0008866	0.00988577	-0.418292	0.125831	4.82042	0.0615739	0.00709559	0.0237332	0.0393492	0.0393492
1308	ENSRNOG00000017940	Rere	0.000886628	0.00988577	0.288881	0.0869017	6.51041	0.0420237	0.00153709	0.0195247	0.0206152	0.0206152
1309	ENSRNOG00000034107	LOC681282	0.000890282	0.00991892	-0.402993	0.121271	5.21582	0.0760434	0.00536143	0.037778	0.0320984	0.037778
1310	ENSRNOG00000008924	Arhgef12	0.000891431	0.00992415	0.623087	0.187523	7.03021	0.219032	0.000929042	0.102221	0.0204533	0.102221
1311	ENSRNOG00000013491	Setx	0.000894515	0.00994237	0.677932	0.204088	5.9185	0.228054	0.0032693	0.11891	0.0236313	0.11891
1312	ENSRNOG00000000909	Uspl1	0.000895113	0.00994237	-0.364081	0.109611	5.92481	0.058337	0.00285983	0.0323828	0.0235785	0.0323828
1313	ENSRNOG00000007512	Srp14	0.000894371	0.00994237	-0.339979	0.102348	6.91496	0.0588666	0.000985153	0.0297416	0.0203142	0.0297416
1314	ENSRNOG00000007766	Pqbp1	0.000897883	0.00996555	-0.328527	0.0989326	5.71894	0.044585	0.00316019	0.0165122	0.0255503	0.0255503
1315	ENSRNOG00000025810	Grcc10	0.000899174	0.00997228	-0.476092	0.143388	7.12781	0.106238	0.000958025	0.0593516	0.0206249	0.0593516
1316	ENSRNOG00000014625	Atp5f1d	0.000905553	0.0100354	-0.377946	0.113896	8.84807	0.0729979	0.000332276	0.03772	0.0261084	0.03772
1317	ENSRNOG00000006483	Heatr5a	0.0009078	0.0100374	0.345495	0.104139	5.52836	0.0590663	0.00412708	0.0237699	0.0276844	0.0276844
1318	ENSRNOG00000020423	Apc	0.000907206	0.0100374	0.755755	0.227786	5.9738	0.307392	0.00329197	0.148908	0.0231882	0.148908
1319	ENSRNOG00000004657	Sec23a	0.000907561	0.0100374	0.840733	0.253407	6.81499	0.373464	0.00198839	0.186376	0.0202619	0.186376
1320	ENSRNOG00000006331	Elovl5	0.000909341	0.0100468	1.07123	0.322934	7.99783	0.589928	0.000454044	0.305452	0.0230006	0.305452
1321	ENSRNOG00000003889	Tbc1d15	0.000911471	0.0100475	0.308492	0.0930168	6.67791	0.0521836	0.00135596	0.0240236	0.020316	0.0240236
1322	ENSRNOG00000003882	Cep350	0.000910595	0.0100475	0.825823	0.248983	5.37965	0.352146	0.00693693	0.174908	0.0295624	0.174908
1323	ENSRNOG00000002862	Clcn5	0.000911017	0.0100475	1.33091	0.401281	2.69949	1.10048	0.167815	0.30453	0.122625	0.30453
1324	ENSRNOG00000000053	Crp	0.000914151	0.0100695	0.573999	0.173116	12.3558	0.17263	1.07453e-05	0.0878984	0.05097	0.0878984
1325	ENSRNOG00000007392	Atp6v1f	0.000915043	0.0100717	-0.335404	0.101165	6.8048	0.0529361	0.00112337	0.0288973	0.0202606	0.0288973
1326	ENSRNOG00000017491	Carf	0.000922203	0.0101428	0.471529	0.142316	4.52854	0.1096	0.0102843	0.0491272	0.0455716	0.0491272
1327	ENSRNOG00000020330	Wdr47	0.000924286	0.0101581	0.673342	0.203266	3.86408	0.20076	0.025314	0.0958827	0.0637871	0.0958827
1328	ENSRNOG00000007713	Tmcc3	0.000927915	0.0101673	0.596295	0.180067	5.48697	0.152553	0.00415939	0.0909515	0.0281654	0.0909515
1329	ENSRNOG00000036964	Ralgapa2	0.000927595	0.0101673	0.766424	0.231435	4.67701	0.364811	0.0125497	0.144566	0.0422592	0.144566
1330	ENSRNOG00000034022	Taf2	0.00092714	0.0101673	0.338697	0.102271	5.59188	0.0530972	0.0037256	0.0152456	0.0269554	0.0269554
1331	ENSRNOG00000020506	Khnyn	0.00092635	0.0101673	0.86708	0.2618	6.5368	0.417998	0.00192732	0.199122	0.0205508	0.199122
1332	ENSRNOG00000017788	Katnal2	0.000929312	0.0101701	-1.1199	0.338227	3.61364	0.557659	0.0357162	0.299851	0.0720085	0.299851
1333	ENSRNOG00000004207	Eml5	0.000929564	0.0101701	0.944148	0.285153	5.35017	0.471948	0.00709121	0.231425	0.0299852	0.231425
1334	ENSRNOG00000025711	Spout1	0.000931578	0.0101788	-0.465784	0.140703	5.81913	0.10932	0.00359992	0.054472	0.0245312	0.054472
1335	ENSRNOG00000006499	Cops5	0.000931758	0.0101788	-0.295867	0.0893761	7.26483	0.0434105	0.000758367	0.0226733	0.0209272	0.0226733
1336	ENSRNOG00000001418	Znhit1	0.000932666	0.0101811	-0.387192	0.116973	6.08161	0.0726812	0.00264798	0.0374881	0.0224622	0.0374881
1337	ENSRNOG00000017642	Acbd5	0.000937867	0.0102303	0.545904	0.164999	6.84913	0.134587	0.00128981	0.078569	0.0202718	0.078569
1338	ENSRNOG00000004466	Fam210b	0.000939945	0.0102453	0.419684	0.126873	7.2182	0.0885314	0.000809439	0.0464076	0.0208178	0.0464076
1339	ENSRNOG00000012457	Cyc1	0.000941933	0.0102547	-0.299193	0.0904639	8.2211	0.0457457	0.000266751	0.0221846	0.0237388	0.0237388
1340	ENSRNOG00000019266	Tmem223	0.000942216	0.0102547	-0.456189	0.137937	6.90947	0.108483	0.000959962	0.0548512	0.0203095	0.0548512
1341	ENSRNOG00000026821	Arhgap42	0.000943457	0.0102605	0.703303	0.21268	5.96055	0.250556	0.00327968	0.129403	0.0232902	0.129403
1342	ENSRNOG00000008873	Ino80b	0.000944781	0.0102673	-0.392682	0.118762	5.67145	0.078118	0.00356045	0.0378123	0.0260638	0.0378123
1343	ENSRNOG00000019598	Vegfa	0.000947894	0.0102934	0.347507	0.105128	8.54183	0.0610987	0.000207317	0.0322117	0.0248941	0.0322117
1344	ENSRNOG00000026260	Rpl11	0.000950864	0.010295	-0.492358	0.148988	9.12976	0.124451	0.000222092	0.0648906	0.027328	0.0648906
1345	ENSRNOG00000003732	Flrt2	0.0009502	0.010295	1.38138	0.417983	1.5745	0.776681	0.22871	0.171609	0.283772	0.283772
1346	ENSRNOG00000011340	Ankrd13c	0.000949457	0.010295	0.337751	0.102191	6.39331	0.056787	0.00168433	0.0289485	0.0209736	0.0289485
1347	ENSRNOG00000050282	Srcap	0.00095018	0.010295	0.346761	0.104924	7.20555	0.0670967	0.000791388	0.0315018	0.0207891	0.0315018
1348	ENSRNOG00000008151	Plscr4	0.000952789	0.0103006	0.500423	0.151455	4.2446	0.0944589	0.0145613	0.0376424	0.0527251	0.0527251
1349	ENSRNOG00000061215	Crym	0.000952636	0.0103006	-0.601514	0.182048	7.21043	0.173013	0.000726134	0.0964886	0.0208001	0.0964886
1350	ENSRNOG00000005642	Frs2	0.000954675	0.0103133	0.479581	0.145171	5.10202	0.117131	0.00439471	0.0574245	0.0340823	0.0574245
1351	ENSRNOG00000008845	Pdrg1	0.000956842	0.0103138	-0.421027	0.127471	6.12879	0.0816875	0.0022215	0.0454419	0.0221905	0.0454419
1352	ENSRNOG00000024089	Fndc3b	0.000956564	0.0103138	1.53233	0.463921	5.80398	1.25517	0.00608712	0.625233	0.0246788	0.625233
1353	ENSRNOG00000008036	Dennd4c	0.000955708	0.0103138	1.0301	0.311845	5.33809	0.52928	0.00646705	0.278792	0.0301632	0.278792
1354	ENSRNOG00000061099	AABR07033324.1	0.000959768	0.0103325	-0.555008	0.168079	4.18118	0.123305	0.0284072	0.0315065	0.0544613	0.0544613
1355	ENSRNOG00000005052	Slc39a9	0.000959989	0.0103325	0.378124	0.114514	6.91469	0.0736125	0.000950206	0.0375158	0.0203139	0.0375158
1356	ENSRNOG00000046890	Abca6	0.000962923	0.0103564	0.334365	0.101288	8.19765	0.0652427	0.000283952	0.0298097	0.0236588	0.0298097
1357	ENSRNOG00000061262	Huwe1	0.000964511	0.0103658	0.572053	0.173314	6.94173	0.179538	0.000702206	0.0874081	0.0203395	0.0874081
1358	ENSRNOG00000047970	Lyrm4	0.000968126	0.010397	-0.371426	0.112566	5.25232	0.0518594	0.00567202	0.0206071	0.0314966	0.0314966
1359	ENSRNOG00000021773	Bop1	0.000969644	0.0104032	-0.284291	0.0861701	6.6105	0.0328497	0.00137613	0.0169278	0.0204047	0.0204047
1360	ENSRNOG00000010109	Nol9	0.000970129	0.0104032	0.502134	0.152206	5.05619	0.130097	0.00790559	0.0600496	0.0349179	0.0600496
1361	ENSRNOG00000001844	Klhl42	0.000971551	0.0104108	0.711144	0.215587	4.40616	0.305406	0.0159852	0.12035	0.0485263	0.12035
1362	ENSRNOG00000055056	AABR07062390.2	0.000977703	0.0104212	1.05893	0.321192	4.67157	0.465705	0.260239	-0.00855427	0.0423753	0.0423753
1363	ENSRNOG00000025430	Ddx18	0.000980712	0.0104212	-0.296237	0.0898775	6.21404	0.0417677	0.00195529	0.0200407	0.0217401	0.0217401
1364	ENSRNOG00000057754	Tcf12	0.000978672	0.0104212	0.687796	0.208639	4.94116	0.268365	0.00676485	0.120924	0.0370679	0.120924
1365	ENSRNOG00000004831	Arid2	0.000978914	0.0104212	0.620237	0.188149	5.1883	0.225517	0.00658512	0.097255	0.0325641	0.097255
1366	ENSRNOG00000011071	Nt5e	0.000979246	0.0104212	0.389935	0.11829	7.53321	0.0700174	0.000620477	0.0404244	0.0216258	0.0404244
1367	ENSRNOG00000005102	Washc3	0.000981812	0.0104212	-0.403951	0.12257	6.69856	0.0901641	0.00119317	0.0428752	0.0202975	0.0428752
1368	ENSRNOG00000000808	Hsf2	0.000974157	0.0104212	0.301959	0.0915615	6.1329	0.03415	0.00242403	0.0159413	0.0221676	0.0221676
1369	ENSRNOG00000037505	Ulk1	0.000978266	0.0104212	0.311351	0.0944431	7.11811	0.0490127	0.00091966	0.0252442	0.0206059	0.0252442
1370	ENSRNOG00000001420	Fis1	0.000981141	0.0104212	-0.43066	0.130666	8.01931	0.104275	0.000924221	0.0491584	0.0230693	0.0491584
1371	ENSRNOG00000015888	Larp4b	0.000980081	0.0104212	1.15322	0.349864	5.94391	0.699284	0.00443645	0.354617	0.0234221	0.354617
1372	ENSRNOG00000014504	Il1r1	0.000975886	0.0104212	1.07128	0.324888	6.72719	0.550142	0.0010138	0.308605	0.0202781	0.308605
1373	ENSRNOG00000006523	Atl2	0.000973435	0.0104212	0.304725	0.0923942	7.94973	0.0419845	0.00026771	0.0247732	0.0228483	0.0247732
1374	ENSRNOG00000009899	Skil	0.000980005	0.0104212	1.27425	0.38658	3.49252	1.05845	0.0592079	0.379161	0.0764578	0.379161
1375	ENSRNOG00000014811	Cyhr1	0.000985344	0.0104465	-0.281835	0.0855424	6.99323	0.0299773	0.00106423	0.0147277	0.0204005	0.0204005
1376	ENSRNOG00000013118	Atox1	0.000985623	0.0104465	-0.473748	0.143795	7.9341	0.105492	0.00038672	0.060266	0.0227993	0.060266
1377	ENSRNOG00000058646	Zfp36l1	0.000986811	0.0104515	0.318831	0.0967839	8.0888	0.0552161	0.000307833	0.0271691	0.023295	0.0271691
1378	ENSRNOG00000028129	Fktn	0.000988156	0.0104581	0.289976	0.0880347	6.38882	0.0312454	0.00174397	0.0100993	0.0209897	0.0209897
1379	ENSRNOG00000025481	Dctn2	0.000989828	0.0104606	-0.293353	0.0890728	7.98567	0.0353859	0.000311117	0.0144248	0.0229619	0.0229619
1380	ENSRNOG00000037207	Ubr1	0.000989641	0.0104606	1.1593	0.352002	5.20934	0.688468	0.00908909	0.354366	0.0322072	0.354366
1381	ENSRNOG00000011491	Dnajc13	0.000990879	0.0104641	0.366419	0.111268	6.41211	0.0594812	0.0016348	0.0346818	0.0209082	0.0346818
1382	ENSRNOG00000001827	Masp1	0.000992983	0.0104712	0.579287	0.175941	7.58445	0.17707	0.00056728	0.0902348	0.0217672	0.0902348
1383	ENSRNOG00000017468	Trappc6a	0.000992594	0.0104712	-0.449662	0.136567	6.86214	0.0992959	0.00107896	0.0536291	0.0202778	0.0536291
1384	ENSRNOG00000006718	Rbm33	0.000993709	0.0104713	0.955746	0.290297	5.88416	0.513143	0.00369603	0.243503	0.023928	0.243503
1385	ENSRNOG00000016873	Msrb2	0.000997156	0.010481	-0.305136	0.0927091	6.73037	0.0530525	0.00125113	0.0239608	0.0202764	0.0239608
1386	ENSRNOG00000026504	Fam114a1	0.000997508	0.010481	0.604911	0.183795	5.23696	0.191144	0.00579333	0.0932962	0.0317475	0.0932962
1387	ENSRNOG00000061519	Asap2	0.000996519	0.010481	0.999442	0.303643	3.97995	0.540445	0.0277311	0.242719	0.0602691	0.242719
1388	ENSRNOG00000062298	Rpl13a	0.00099633	0.010481	-0.488449	0.148394	8.73684	0.123452	0.000152285	0.0644422	0.0256543	0.0644422
1389	ENSRNOG00000018211	Urod	0.000998815	0.0104872	-0.397364	0.120748	7.31688	0.0829933	0.000642015	0.0421261	0.0210554	0.0421261
1390	ENSRNOG00000001551	Atp5pf	0.00100398	0.0105263	-0.370836	0.112736	7.61131	0.0750339	0.000500738	0.0367804	0.0218422	0.0367804
1391	ENSRNOG00000046745	LOC691918	0.00100395	0.0105263	0.872078	0.265116	2.70266	0.356603	0.0509172	0.155257	0.122359	0.155257
1392	ENSRNOG00000007784	Bloc1s1	0.00100867	0.0105527	-0.50509	0.153612	6.77383	0.126811	0.00123599	0.0679805	0.0202617	0.0679805
1393	ENSRNOG00000024967	Uqcrb	0.00100761	0.0105527	-0.472476	0.14368	6.74665	0.128586	0.00123091	0.0593245	0.020269	0.0593245
1394	ENSRNOG00000017253	Ccdc107	0.00100831	0.0105527	-0.430355	0.130879	6.2302	0.0915218	0.00203848	0.0482072	0.0216608	0.0482072
1395	ENSRNOG00000009956	Wnk1	0.00101773	0.0106399	0.290629	0.0884561	7.53466	0.0469318	0.000583983	0.0223678	0.0216297	0.0223678
1396	ENSRNOG00000055340	Ski	0.00102172	0.0106435	0.948045	0.288644	5.38209	0.463314	0.00712082	0.237271	0.0295281	0.237271
1397	ENSRNOG00000001747	Pak2	0.00102319	0.0106435	0.358206	0.109074	6.44532	0.065114	0.00199355	0.0329045	0.0208	0.0329045
1398	ENSRNOG00000008912	Aqr	0.00101921	0.0106435	0.302551	0.092096	6.0916	0.0426215	0.0024762	0.0134057	0.0224034	0.0224034
1399	ENSRNOG00000020880	Klhl18	0.00102112	0.0106435	0.599143	0.182407	5.02753	0.183429	0.00717094	0.0904282	0.0354479	0.0904282
1400	ENSRNOG00000000796	Ranbp2	0.00102088	0.0106435	0.381602	0.116175	7.57535	0.0695604	0.000496359	0.0390939	0.0217419	0.0390939
1401	ENSRNOG00000012644	Nup58	0.00102183	0.0106435	0.439385	0.133778	4.6675	0.102263	0.010034	0.0264093	0.0424622	0.0424622
1402	ENSRNOG00000012386	Zbtb38	0.00102247	0.0106435	1.02007	0.310592	4.83708	0.572461	0.0118826	0.271088	0.0390296	0.271088
1403	ENSRNOG00000000562	Prf1	0.00102793	0.0106852	-0.432517	0.131754	4.70712	0.0680588	0.00929554	0.00899029	0.0416244	0.0416244
1404	ENSRNOG00000043037	Zfp770	0.00103143	0.0106912	0.669978	0.204149	3.94338	0.23945	0.0232027	0.0990493	0.0613665	0.0990493
1405	ENSRNOG00000002529	Rap2c	0.00103144	0.0106912	0.301591	0.0918979	6.14481	0.0445633	0.00218816	0.0225845	0.0221019	0.0225845
1406	ENSRNOG00000005175	Sgpp1	0.0010302	0.0106912	0.281	0.0856148	6.80634	0.0279585	0.00124031	0.0130674	0.0202607	0.0202607
1407	ENSRNOG00000015844	Snrpd2	0.00103046	0.0106912	-0.365674	0.111415	6.81084	0.0658442	0.00113529	0.0352774	0.0202612	0.0352774
1408	ENSRNOG00000007849	Zmat5	0.00103393	0.0107094	-0.380637	0.116008	5.47617	0.0677812	0.00395935	0.0355171	0.0282953	0.0355171
1409	ENSRNOG00000003863	Trir	0.00103499	0.0107128	-0.311193	0.0948515	7.3654	0.0490508	0.000643187	0.0257474	0.0211794	0.0257474
1410	ENSRNOG00000025269	Slc25a44	0.001036	0.0107156	0.575084	0.1753	5.36841	0.185928	0.00570237	0.0844397	0.0297218	0.0844397
1411	ENSRNOG00000013135	Ptpn12	0.0010388	0.0107369	0.286564	0.0873722	6.34888	0.0352002	0.001253	0.0157939	0.0211398	0.0211398
1412	ENSRNOG00000059938	AC120712.4	0.00103995	0.0107399	0.628851	0.191753	3.83041	0.203072	0.0430203	0.0413261	0.0648358	0.0648358
1413	ENSRNOG00000001098	Pds5b	0.00104056	0.0107399	0.357539	0.109028	5.62266	0.0740242	0.00260191	0.0322671	0.0266068	0.0322671
1414	ENSRNOG00000030120	Ormdl2	0.00104671	0.0107882	-0.280108	0.0854599	7.11884	0.0433502	0.000815935	0.0179873	0.0206073	0.0206073
1415	ENSRNOG00000010539	Mcat	0.00104637	0.0107882	-0.288103	0.0878965	6.37479	0.0328656	0.00162142	0.0144832	0.0210409	0.0210409
1416	ENSRNOG00000046460	AABR07022144.1	0.00104884	0.0107944	-0.492313	0.150229	4.88658	0.121954	0.00827409	0.0579273	0.0380972	0.0579273
1417	ENSRNOG00000060936	Ikbkg	0.00105176	0.0107944	0.973272	0.297064	4.66895	0.557191	0.0144254	0.244433	0.0424312	0.244433
1418	ENSRNOG00000002943	Mrpl55	0.00105072	0.0107944	-0.389255	0.118799	6.2605	0.0768189	0.00190252	0.0394964	0.0215173	0.0394964
1419	ENSRNOG00000027326	Tada2b	0.00104973	0.0107944	0.319814	0.097598	6.61869	0.0512676	0.00139263	0.0265485	0.0203916	0.0265485
1420	ENSRNOG00000057589	Rnf11l1	0.00105102	0.0107944	0.535396	0.163405	5.41819	0.155629	0.00463104	0.0736921	0.0290341	0.0736921
1421	ENSRNOG00000030628	Eif4a1	0.00104998	0.0107944	-0.306428	0.0935149	8.6898	0.0393686	0.000185296	0.0193078	0.0254668	0.0254668
1422	ENSRNOG00000008421	Klhl5	0.00105296	0.0107991	0.372624	0.113744	5.58906	0.0787478	0.00385122	0.0340996	0.0269875	0.0340996
1423	ENSRNOG00000020948	Pth1r	0.0010545	0.0108073	-0.344969	0.105316	6.19653	0.0540993	0.00209321	0.0304416	0.0218282	0.0304416
1424	ENSRNOG00000003614	Mgat5	0.00105629	0.0108105	1.01056	0.308559	3.05658	0.45089	0.0699243	0.209355	0.0970867	0.209355
1425	ENSRNOG00000013604	Gpx4	0.00105569	0.0108105	-0.49315	0.150569	8.94403	0.121545	0.000140724	0.0663607	0.0265125	0.0663607
1426	ENSRNOG00000009478	RGD1359108	0.00105792	0.0108171	0.747553	0.228284	3.72973	0.28975	0.0293133	0.123554	0.0680646	0.123554
1427	ENSRNOG00000019940	Ssr2	0.00105842	0.0108171	-0.342194	0.104502	7.24416	0.0618218	0.000483798	0.0315502	0.020878	0.0315502
1428	ENSRNOG00000018972	Rab18	0.0010595	0.0108205	0.284473	0.0868824	7.52507	0.0303488	0.000538877	0.0155669	0.0216035	0.0216035
1429	ENSRNOG00000004085	Tcaim	0.0010603	0.0108211	0.619565	0.189237	5.40121	0.191337	0.00559581	0.0994486	0.0292634	0.0994486
1430	ENSRNOG00000001117	Fbxl18	0.00106214	0.0108248	0.760101	0.232196	3.86687	0.324115	0.0275815	0.130569	0.0637007	0.130569
1431	ENSRNOG00000016054	Tab2	0.00106186	0.0108248	0.44101	0.134717	6.90095	0.117333	0.00133466	0.0519015	0.0203027	0.0519015
1432	ENSRNOG00000008331	Washc4	0.00106512	0.0108461	0.838211	0.256119	6.3276	0.364673	0.00236113	0.190057	0.021225	0.190057
1433	ENSRNOG00000008674	Prdm11	0.00106572	0.0108461	0.958156	0.292783	2.60342	0.322753	0.120392	0.0443686	0.131059	0.131059
1434	ENSRNOG00000016790	Kmt5b	0.00106749	0.0108565	0.34501	0.10544	5.92409	0.0667056	0.00254217	0.0300693	0.0235845	0.0300693
1435	ENSRNOG00000017231	Adam9	0.00107192	0.0108895	0.582103	0.177962	6.36533	0.164259	0.00195084	0.0909496	0.0210764	0.0909496
1436	ENSRNOG00000032660	Adgrl2	0.00107222	0.0108895	0.431031	0.131779	7.27441	0.105292	0.000829914	0.0501096	0.0209504	0.0501096
1437	ENSRNOG00000000387	Slc25a16	0.00107665	0.0108915	0.374237	0.114457	6.78759	0.0671695	0.00127962	0.0371479	0.0202603	0.0371479
1438	ENSRNOG00000016447	RGD1310553	0.00107691	0.0108915	0.301273	0.0921431	6.04325	0.044834	0.00220642	0.0195115	0.0226986	0.0226986
1439	ENSRNOG00000003504	Rnaseh2a	0.00107576	0.0108915	-0.359549	0.109956	6.32176	0.0710491	0.00180318	0.033662	0.0212491	0.033662
1440	ENSRNOG00000003599	Utp3	0.00107486	0.0108915	-0.294997	0.0902086	6.17625	0.0398812	0.00193707	0.0175713	0.0219332	0.0219332
1441	ENSRNOG00000028504	Socs5	0.00107622	0.0108915	0.347219	0.10619	5.47741	0.0507566	0.00479663	0.0211845	0.0282803	0.0282803
1442	ENSRNOG00000018436	Apoa5	0.00107556	0.0108915	-0.356415	0.108996	10.4876	0.0530284	2.80633e-05	0.0314004	0.0348205	0.0348205
1443	ENSRNOG00000006785	Dcaf8	0.00107931	0.0109083	0.347918	0.10643	7.2721	0.0682279	0.000624807	0.0326018	0.0209448	0.0326018
1444	ENSRNOG00000040281	Zc3h10	0.00108102	0.010918	-0.397998	0.121766	4.95942	0.0851111	0.00676877	0.0316844	0.0367237	0.0367237
1445	ENSRNOG00000011138	Rpl29	0.00108365	0.010937	-0.432993	0.132501	8.48948	0.0885969	0.000199049	0.0512997	0.0246976	0.0512997
1446	ENSRNOG00000004962	Prdm4	0.00109146	0.0109637	0.596951	0.182787	5.04867	0.206278	0.00737515	0.090631	0.0350565	0.090631
1447	ENSRNOG00000042233	Rpl41	0.00108731	0.0109637	-0.506116	0.154922	9.20028	0.14046	0.000103108	0.0702995	0.0276496	0.0702995
1448	ENSRNOG00000010427	Ipo7	0.00109004	0.0109637	0.278982	0.085415	7.09354	0.0360272	0.000841024	0.0178423	0.0205598	0.0205598
1449	ENSRNOG00000020497	Plekha1	0.00108988	0.0109637	0.591327	0.181042	5.14362	0.195523	0.00626388	0.0898801	0.0333403	0.0898801
1450	ENSRNOG00000009297	Chchd1	0.00109044	0.0109637	-0.471894	0.144483	6.38174	0.111465	0.00162575	0.0596085	0.0210153	0.0596085
1451	ENSRNOG00000016507	Snrpg	0.00109148	0.0109637	-0.331007	0.101355	5.94367	0.0580874	0.00670951	0.0206245	0.0234241	0.0234241
1452	ENSRNOG00000047697	Ggt1	0.00109191	0.0109637	-0.635982	0.194746	5.10452	0.187439	0.026172	0.0850771	0.0340373	0.0850771
1453	ENSRNOG00000006393	Sirt6	0.00109231	0.0109637	-0.348507	0.106721	5.40388	0.0449784	0.00418164	0.019247	0.0292269	0.0292269
1454	ENSRNOG00000007984	Amer1	0.00109382	0.0109713	2.06507	0.632447	2.42471	2.21592	0.10965	1.06365	0.148797	1.06365
1455	ENSRNOG00000013340	Twsg1	0.00109672	0.0109777	0.289084	0.0885548	6.32527	0.0376005	0.00176845	0.0163232	0.0212346	0.0212346
1456	ENSRNOG00000045738	Ak4	0.00109602	0.0109777	0.803078	0.245992	6.37047	0.342124	0.00204808	0.175455	0.021057	0.175455
1457	ENSRNOG00000042340	LOC679894	0.0010963	0.0109777	-0.560048	0.171553	4.90769	0.197006	0.00721416	0.0791156	0.0376994	0.0791156
1458	ENSRNOG00000043212	Dip2a	0.00109818	0.0109849	0.807138	0.247279	5.0326	0.331283	0.00756622	0.171797	0.0353538	0.171797
1459	ENSRNOG00000021120	Prune1	0.0010994	0.0109895	0.346183	0.106069	5.61586	0.0557554	0.00387759	0.029124	0.0266834	0.029124
1460	ENSRNOG00000047113	Spsb2	0.00110059	0.0109938	2.90457	0.890026	1.59358	3.67128	1.15869	1.16494	0.279542	1.16494
1461	ENSRNOG00000000306	Smpd2	0.00110218	0.0109945	-0.312372	0.0957298	5.84974	0.0374466	0.00264071	0.0136809	0.0242409	0.0242409
1462	ENSRNOG00000043233	Cyp4f6	0.00110292	0.0109945	-0.357943	0.109702	7.71012	0.0594865	0.000486669	0.0348146	0.0221245	0.0348146
1463	ENSRNOG00000006797	Zfp280c	0.00110189	0.0109945	0.470278	0.144119	4.43342	0.0984025	0.0130749	0.0344399	0.0478509	0.0478509
1464	ENSRNOG00000004826	Sos2	0.00110724	0.011015	0.334038	0.10241	5.57711	0.0488536	0.00364046	0.0154035	0.027124	0.027124
1465	ENSRNOG00000025889	Gnas	0.00110666	0.011015	1.09619	0.336059	2.40019	0.558894	0.179821	0.100245	0.151457	0.151457
1466	ENSRNOG00000018450	LOC100911440	0.00110666	0.011015	0.425353	0.1304	7.28629	0.0855609	0.00331019	0.0465688	0.0209794	0.0465688
1467	ENSRNOG00000059043	Itch	0.00110967	0.0110172	0.74726	0.229141	6.21957	0.293225	0.00238645	0.15163	0.0217127	0.15163
1468	ENSRNOG00000026616	Ndufb2	0.00110973	0.0110172	-0.440195	0.134983	7.15485	0.0980071	0.000789485	0.0526568	0.0206795	0.0526568
1469	ENSRNOG00000001804	Itpr2	0.00110869	0.0110172	0.510377	0.156491	6.06701	0.153144	0.0024499	0.0693855	0.0225495	0.0693855
1470	ENSRNOG00000001214	Pfkl	0.00111328	0.011045	-0.346987	0.106431	7.25598	0.0619587	0.000675145	0.0325522	0.020906	0.0325522
1471	ENSRNOG00000060479	Sp3	0.00111578	0.0110587	0.91122	0.279551	5.20082	0.456327	0.00843797	0.220799	0.0323511	0.220799
1472	ENSRNOG00000013386	Psmb5	0.00111618	0.0110587	-0.332857	0.10212	7.62054	0.0550418	0.000495914	0.0300943	0.0218682	0.0300943
1473	ENSRNOG00000005149	Sacm1l	0.00112112	0.0110791	0.279301	0.0857219	7.19353	0.0269604	0.000792488	0.0113104	0.0207624	0.0207624
1474	ENSRNOG00000045679	Apoa1	0.00112128	0.0110791	-0.387922	0.119061	10.8721	0.067452	2.14814e-05	0.0415598	0.0375132	0.0415598
1475	ENSRNOG00000013004	Akr1d1	0.00112008	0.0110791	0.580726	0.178219	10.1195	0.149199	4.70053e-05	0.093122	0.0324979	0.093122
1476	ENSRNOG00000016810	Stmn1	0.00112122	0.0110791	-0.447405	0.137317	5.77063	0.0953099	0.0031342	0.0521763	0.0250124	0.0521763
1477	ENSRNOG00000029238	Hgh1	0.00112344	0.0110855	-0.310931	0.0954469	5.86981	0.0399391	0.00266634	0.0178577	0.0240567	0.0240567
1478	ENSRNOG00000046062	LOC103694506	0.00112311	0.0110855	0.311659	0.0956678	5.87755	0.037814	0.00285989	0.0185105	0.023987	0.023987
1479	ENSRNOG00000021153	Fkbp2	0.00112957	0.0111234	-0.377496	0.115935	7.63498	0.0850061	0.00043261	0.0389944	0.021909	0.0389944
1480	ENSRNOG00000019522	Ciao3	0.00112829	0.0111234	-0.289759	0.0889809	6.29005	0.0403964	0.00184073	0.0141838	0.0213843	0.0213843
1481	ENSRNOG00000048915	Twf2	0.00112953	0.0111234	-0.462531	0.14205	4.42942	0.0947825	0.0112404	0.038575	0.0479494	0.0479494
1482	ENSRNOG00000006227	Ifih1	0.00113238	0.0111435	0.485287	0.149072	6.13647	0.118286	0.00268618	0.0624998	0.0221478	0.0624998
1483	ENSRNOG00000020205	Agrn	0.00113349	0.0111469	0.409751	0.125879	6.90567	0.0883729	0.00104826	0.0454321	0.0203064	0.0454321
1484	ENSRNOG00000017938	Btaf1	0.00113488	0.0111531	0.286911	0.0881512	6.38013	0.0400235	0.00177264	0.0134788	0.0210212	0.0210212
1485	ENSRNOG00000060269	Vwce	0.0011367	0.0111634	0.791797	0.243308	5.35296	0.324133	0.0175912	0.156058	0.0299445	0.156058
1486	ENSRNOG00000011020	Eif3l	0.00113975	0.0111726	-0.307313	0.094455	7.58669	0.0467543	0.000498943	0.0256715	0.0217734	0.0256715
1487	ENSRNOG00000014405	Aprt	0.0011407	0.0111726	-0.276953	0.0851298	6.96091	0.0405803	0.000897707	0.0186097	0.0203604	0.0203604
1488	ENSRNOG00000016516	Mbp	0.00113967	0.0111726	0.841457	0.258626	4.21937	0.356181	0.0332896	0.162914	0.05341	0.162914
1489	ENSRNOG00000008037	Tmed1	0.00114024	0.0111726	-0.341708	0.10503	6.11973	0.0588166	0.00237251	0.0299862	0.0222415	0.0299862
1490	ENSRNOG00000011077	Tjp1	0.00114259	0.0111836	0.492664	0.151457	6.47823	0.12135	0.00151027	0.065778	0.0207019	0.065778
1491	ENSRNOG00000017132	Snx30	0.00115361	0.0112062	0.550286	0.169313	4.34538	0.17829	0.0141291	0.0699607	0.050067	0.0699607
1492	ENSRNOG00000013211	Chchd3	0.00114862	0.0112062	-0.302762	0.093119	7.20363	0.0529382	0.000761716	0.0246737	0.0207848	0.0246737
1493	ENSRNOG00000028717	Ndufb7	0.00115193	0.0112062	-0.358337	0.11024	7.31844	0.0648794	0.0007048	0.0349435	0.0210594	0.0349435
1494	ENSRNOG00000014599	Dhx36	0.00115312	0.0112062	0.283501	0.0872248	6.45422	0.0354823	0.0015448	0.0162267	0.0207725	0.0207725
1495	ENSRNOG00000004744	Fam84b	0.00115115	0.0112062	1.32826	0.408606	4.75634	0.917475	0.0199978	0.469749	0.040614	0.469749
1496	ENSRNOG00000003296	Dck	0.00115407	0.0112062	0.796457	0.245064	2.88354	0.264985	0.0678022	0.0467184	0.108363	0.108363
1497	ENSRNOG00000001329	Gjc3	0.00115342	0.0112062	0.756711	0.232823	4.08263	0.333463	0.0265227	0.132484	0.0572516	0.132484
1498	ENSRNOG00000048199	Rps19l2	0.00114904	0.0112062	-0.373141	0.114769	7.18759	0.0609028	0.0075704	0.0310671	0.0207493	0.0310671
1499	ENSRNOG00000020585	Tbxa2r	0.00115175	0.0112062	-0.449762	0.138364	4.55623	0.0772742	0.0112267	0.030139	0.0449308	0.0449308
1500	ENSRNOG00000033280	Pam	0.00115269	0.0112062	0.294462	0.0905942	6.49544	0.0448676	0.00156288	0.0225119	0.0206544	0.0225119
1501	ENSRNOG00000011470	Tsc1	0.00115412	0.0112062	0.705779	0.217164	5.12245	0.252106	0.0073549	0.130982	0.0337158	0.130982
1502	ENSRNOG00000009994	Dlat	0.00115253	0.0112062	0.301629	0.0927982	6.04522	0.0424536	0.00257456	0.0168882	0.0226859	0.0226859
1503	ENSRNOG00000024677	Arhgap33	0.00115625	0.0112194	0.495485	0.152482	4.78204	0.107119	0.0088435	0.059359	0.0400997	0.059359
1504	ENSRNOG00000011747	Tmem205	0.00115964	0.0112373	-0.472676	0.1455	9.1393	0.119319	0.000107606	0.061992	0.0273711	0.061992
1505	ENSRNOG00000028211	Akap17a	0.00115944	0.0112373	-0.277499	0.0854192	7.00552	0.0281581	0.000985683	0.0100384	0.0204172	0.0204172
1506	ENSRNOG00000031197	F8	0.0011621	0.0112537	0.653919	0.201328	5.40053	0.21976	0.00526632	0.113631	0.0292727	0.113631
1507	ENSRNOG00000032202	Creb3l3	0.00116467	0.0112562	-0.361094	0.111195	9.65919	0.06793	6.02891e-05	0.0362085	0.029911	0.0362085
1508	ENSRNOG00000024186	Eef1b2	0.00116409	0.0112562	-0.37672	0.116002	8.12855	0.0760615	0.000297129	0.0391751	0.0234264	0.0391751
1509	ENSRNOG00000029682	Clic1	0.00116455	0.0112562	-0.342979	0.105616	5.64512	0.0589668	0.00356885	0.0291515	0.0263552	0.0291515
1510	ENSRNOG00000006859	Insig1	0.00116751	0.0112761	0.403154	0.124173	8.41909	0.0784075	0.000257044	0.0449721	0.0244384	0.0449721
1511	ENSRNOG00000020155	Mapk8	0.00117092	0.0113016	0.590391	0.18189	4.74984	0.187551	0.00924664	0.0877994	0.0407456	0.0877994
1512	ENSRNOG00000019936	Anapc15	0.00117334	0.01131	-0.376509	0.116017	5.11595	0.0711204	0.00565073	0.0301119	0.033832	0.033832
1513	ENSRNOG00000047503	Apoc3	0.00117319	0.01131	-0.391356	0.120591	11.5095	0.0727551	1.02339e-05	0.0402563	0.0426468	0.0426468
1514	ENSRNOG00000018645	Rpsa	0.00117645	0.0113175	-0.46554	0.143484	9.36339	0.114478	8.92424e-05	0.0603016	0.0284191	0.0603016
1515	ENSRNOG00000004860	Myh9l1	0.00117626	0.0113175	-1.34577	0.414775	6.91752	0.963035	0.484329	-0.113062	0.0203164	0.0203164
1516	ENSRNOG00000022247	Nr2c2ap	0.00117624	0.0113175	-0.396429	0.122182	6.11155	0.0750665	0.00227356	0.0415164	0.022288	0.0415164
1517	ENSRNOG00000017829	Ssu72	0.0011779	0.011324	-0.343596	0.105912	6.96712	0.0581072	0.00097605	0.0319279	0.0203676	0.0319279
1518	ENSRNOG00000030750	Zfp2	0.00118144	0.0113506	0.62395	0.19238	3.6339	0.171819	0.0355745	0.0729884	0.0712999	0.0729884
1519	ENSRNOG00000010775	Arrdc4	0.0011831	0.0113556	0.461285	0.142244	4.34623	0.118124	0.0093059	0.0342967	0.0500451	0.0500451
1520	ENSRNOG00000013300	Atp5if1	0.00118352	0.0113556	-0.432891	0.133492	6.16171	0.102355	0.00197071	0.0503017	0.0220103	0.0503017
1521	ENSRNOG00000018405	Apoc4	0.0011852	0.0113642	-0.541771	0.167088	9.09521	0.157085	0.000100167	0.0817942	0.0271729	0.0817942
1522	ENSRNOG00000053518	Zscan26	0.00118946	0.0113976	0.421718	0.130104	6.84407	0.0856502	0.00099726	0.0486553	0.0202698	0.0486553
1523	ENSRNOG00000010746	Rpl32	0.0011961	0.0114536	-0.446485	0.137812	8.49925	0.098965	0.000339933	0.0553704	0.0247341	0.0553704
1524	ENSRNOG00000014743	Hagh	0.00119786	0.011463	-0.325421	0.100458	8.86432	0.0506357	0.000129297	0.0294731	0.026176	0.0294731
1525	ENSRNOG00000007975	Ncoa2	0.00120089	0.0114844	1.34649	0.415753	5.60402	0.994733	0.00632765	0.500701	0.0268173	0.500701
1526	ENSRNOG00000025704	Yod1	0.00120813	0.0115461	1.2055	0.372419	3.27503	0.782141	0.0611923	0.345648	0.0856446	0.345648
1527	ENSRNOG00000022289	Aip	0.00120968	0.01155	-0.283376	0.0875539	6.45045	0.0361774	0.00170194	0.0157922	0.0207841	0.0207841
1528	ENSRNOG00000019369	Slx1b	0.00121091	0.01155	-0.322827	0.0997519	6.10054	0.0496266	0.00220913	0.0269788	0.0223514	0.0269788
1529	ENSRNOG00000015685	Mfsd3	0.0012102	0.01155	-0.387402	0.119699	6.45723	0.0695951	0.0014915	0.0405368	0.0207634	0.0405368
1530	ENSRNOG00000048449	Itgb3	0.0012132	0.0115525	1.02255	0.316015	4.49736	0.584321	0.0146661	0.278272	0.0463054	0.278272
1531	ENSRNOG00000002749	Spag9	0.00121355	0.0115525	0.373535	0.115443	7.03438	0.0773363	0.000753879	0.0383387	0.0204597	0.0383387
1532	ENSRNOG00000020201	Yif1a	0.00121206	0.0115525	-0.295843	0.0914215	7.01332	0.0446979	0.000910285	0.0236062	0.0204283	0.0236062
1533	ENSRNOG00000017418	Rps3	0.00122352	0.0115594	-0.395082	0.12219	8.66332	0.0877128	0.00017193	0.0436239	0.0253624	0.0436239
1534	ENSRNOG00000007937	Krit1	0.00122367	0.0115594	0.32235	0.0996969	5.71344	0.0447302	0.00354686	0.0243098	0.0256089	0.0256089
1535	ENSRNOG00000016214	Agl	0.00122347	0.0115594	0.276951	0.0856545	7.20466	0.0339838	0.000733866	0.0145893	0.0207871	0.0207871
1536	ENSRNOG00000009576	Xpa	0.00121718	0.0115594	-0.459293	0.141984	4.71555	0.114463	0.0082618	0.0508726	0.0414491	0.0508726
1537	ENSRNOG00000000847	Csnk2b	0.00121858	0.0115594	-0.285687	0.0883251	7.46687	0.0398907	0.000545364	0.0223385	0.0214464	0.0223385
1538	ENSRNOG00000051889	Usp34	0.0012242	0.0115594	0.276718	0.0855868	6.92662	0.0327763	0.00116228	0.012355	0.0203247	0.0203247
1539	ENSRNOG00000047756	Mef2a	0.0012248	0.0115594	0.744498	0.230278	4.82233	0.371277	0.00575548	0.149793	0.0393123	0.149793
1540	ENSRNOG00000028176	Elmod2	0.0012191	0.0115594	0.286592	0.0886081	6.3419	0.0290982	0.00186343	0.0127483	0.0211673	0.0211673
1541	ENSRNOG00000005043	Cpeb2	0.00121734	0.0115594	1.1401	0.352449	4.44925	0.759653	0.0206085	0.343771	0.0474632	0.343771
1542	ENSRNOG00000005783	Dlg5	0.00121632	0.0115594	0.891503	0.275579	4.42305	0.419555	0.0177793	0.204988	0.0481067	0.204988
1543	ENSRNOG00000011093	Ssna1	0.00122033	0.0115594	-0.302659	0.0935841	7.27955	0.046502	0.000666211	0.0250239	0.0209629	0.0250239
1544	ENSRNOG00000046675	Gpbp1l2	0.00122537	0.0115594	0.717057	0.221799	5.05258	0.260189	0.00849109	0.135814	0.0349843	0.135814
1545	ENSRNOG00000002953	P2ry4	0.00122245	0.0115594	1.82616	0.564747	1.03954	1.82948	0.139831	0.795725	0.434578	0.795725
1546	ENSRNOG00000016258	Zfp516	0.00122187	0.0115594	1.10481	0.341652	3.45983	0.657443	0.045152	0.297244	0.0777305	0.297244
1547	ENSRNOG00000003797	Mrps7	0.00123149	0.0115975	-0.328519	0.101662	7.00405	0.0547724	0.000906528	0.02941	0.0204152	0.02941
1548	ENSRNOG00000014048	Cyld	0.00123075	0.0115975	0.556473	0.172194	4.48117	0.159432	0.0116232	0.0753526	0.0466916	0.0753526
1549	ENSRNOG00000002569	Mrps14	0.0012318	0.0115975	-0.379799	0.117533	6.1869	0.0810716	0.00248238	0.0380389	0.0218777	0.0380389
1550	ENSRNOG00000002244	Pdgfra	0.00123523	0.0116155	0.417786	0.129321	5.48746	0.0830303	0.00431435	0.0447423	0.0281596	0.0447423
1551	ENSRNOG00000045636	Fasn	0.0012353	0.0116155	0.62028	0.192001	8.58136	0.173901	0.00020095	0.107935	0.0250446	0.107935
1552	ENSRNOG00000040108	RGD1565355	0.00123669	0.011621	0.810761	0.250988	5.80267	0.325946	0.00618882	0.178596	0.0246918	0.178596
1553	ENSRNOG00000010230	Fam45a	0.00123796	0.0116255	0.370222	0.11462	5.16989	0.0693618	0.00565649	0.0162344	0.0328811	0.0328811
1554	ENSRNOG00000058408	AC108588.1	0.00123992	0.0116267	0.520108	0.161047	4.49986	0.121882	0.0298336	0.0255808	0.046246	0.046246
1555	ENSRNOG00000012424	Adam23	0.00124007	0.0116267	0.732628	0.226855	4.60543	0.305346	0.0126931	0.138265	0.0438184	0.138265
1556	ENSRNOG00000023373	Sec24b	0.00124047	0.0116267	0.298292	0.0923673	6.06886	0.0482416	0.00248803	0.0210325	0.0225384	0.0225384
1557	ENSRNOG00000025385	Coa4	0.00124458	0.0116576	-0.337057	0.104402	5.47989	0.0401512	0.00372213	0.0161886	0.0282503	0.0282503
1558	ENSRNOG00000043099	Ddx21	0.00124867	0.011666	0.343709	0.106493	6.65358	0.0611787	0.00142727	0.0318391	0.0203429	0.0318391
1559	ENSRNOG00000011887	RGD1307929	0.001248	0.011666	0.335777	0.104031	7.66089	0.0581433	0.000565154	0.0311805	0.0219827	0.0311805
1560	ENSRNOG00000016816	Phf2	0.00124834	0.011666	0.565287	0.175142	6.1625	0.166346	0.00254074	0.0874381	0.0220061	0.0874381
1561	ENSRNOG00000001774	Lrch3	0.00124641	0.011666	0.648777	0.200982	4.27821	0.26524	0.0181875	0.1003	0.0518247	0.1003
1562	ENSRNOG00000026211	Mri1	0.00125342	0.0117029	-0.336685	0.104352	6.16095	0.0527482	0.00219854	0.0297435	0.0220144	0.0297435
1563	ENSRNOG00000019895	Nedd8	0.00125624	0.0117203	-0.380126	0.117839	6.73424	0.0737827	0.000648131	0.0400845	0.0202745	0.0400845
1564	ENSRNOG00000003538	Adamts4	0.0012585	0.0117203	0.871022	0.270061	3.18765	0.358394	0.0594808	0.154456	0.0899047	0.154456
1565	ENSRNOG00000013360	Prkcsh	0.00125824	0.0117203	-0.291831	0.0904806	8.23051	0.0471036	0.000243367	0.0186896	0.0237711	0.0237711
1566	ENSRNOG00000020261	Fam53c	0.00125822	0.0117203	0.889986	0.275935	4.99946	0.469468	0.00927108	0.214074	0.0359716	0.214074
1567	ENSRNOG00000009977	Thrap3	0.00126054	0.0117243	0.325075	0.100804	7.43891	0.0540362	0.000624201	0.0291828	0.0213719	0.0291828
1568	ENSRNOG00000006796	LOC102555183	0.00126031	0.0117243	0.375701	0.116501	5.12581	0.0619607	0.00615671	0.0274772	0.033656	0.033656
1569	ENSRNOG00000037627	Trappc1	0.00126397	0.0117487	-0.339691	0.105362	6.4926	0.0622889	0.00218054	0.0303828	0.0206621	0.0303828
1570	ENSRNOG00000015021	Naxd	0.00126482	0.0117491	-0.43077	0.13362	7.07443	0.0925357	0.000845238	0.0515274	0.0205257	0.0515274
1571	ENSRNOG00000020427	Borcs8	0.00126935	0.0117837	-0.427687	0.132706	5.68632	0.0850306	0.00340436	0.048254	0.0259014	0.048254
1572	ENSRNOG00000000593	Rev3l	0.00127215	0.0118021	0.476854	0.147991	5.46065	0.114688	0.00467172	0.0595718	0.0284863	0.0595718
1573	ENSRNOG00000019311	Nfkb2	0.00127455	0.011817	-0.320801	0.0995768	5.71163	0.0286917	0.00345734	0.00245298	0.0256282	0.0256282
1574	ENSRNOG00000002841	Cdc42bpa	0.00127812	0.011835	0.409402	0.12711	5.48497	0.10937	0.00412023	0.0432735	0.0281893	0.0432735
1575	ENSRNOG00000009920	LOC680121	0.0012775	0.011835	-0.653739	0.202962	9.7035	0.215626	0.000103657	0.120731	0.0301456	0.120731
1576	ENSRNOG00000003983	Pfdn2	0.00128119	0.0118484	-0.278412	0.0864589	6.92145	0.0396546	0.000998184	0.0209289	0.0203199	0.0209289
1577	ENSRNOG00000016779	Fam120a	0.00128077	0.0118484	0.864718	0.268525	7.28832	0.4011	0.000916867	0.210593	0.0209844	0.210593
1578	ENSRNOG00000037613	Kdm6b	0.00128394	0.0118663	0.578253	0.179607	6.11758	0.176269	0.00262169	0.0920038	0.0222537	0.0920038
1579	ENSRNOG00000027447	Stam2	0.00128861	0.0118944	0.717264	0.222857	4.69905	0.307289	0.0123861	0.133298	0.0417932	0.133298
1580	ENSRNOG00000061358	AC129365.1	0.00128799	0.0118944	1.33903	0.416023	1.87086	0.92032	0.200088	0.307599	0.225214	0.307599
1581	ENSRNOG00000011611	Mapk1ip1l	0.00129246	0.0119005	0.562418	0.174792	6.22713	0.184611	0.00236966	0.08725	0.0216757	0.08725
1582	ENSRNOG00000005434	Sptbn1	0.0012902	0.0119005	0.645585	0.200607	7.65948	0.206983	0.000539623	0.117507	0.0219787	0.117507
1583	ENSRNOG00000016119	Fzd7	0.00129318	0.0119005	0.769197	0.239068	4.53413	0.360182	0.0131741	0.154475	0.0454415	0.154475
1584	ENSRNOG00000022260	Senp1	0.00129335	0.0119005	0.800582	0.248825	3.96183	0.369501	0.0182755	0.163338	0.0608115	0.163338
1585	ENSRNOG00000032539	Spag8	0.00129313	0.0119005	-0.481396	0.149618	4.28231	0.0958537	0.0139486	0.0297981	0.0517156	0.0517156
1586	ENSRNOG00000028690	LOC100362366	0.0012962	0.0119192	-0.450655	0.140093	7.2143	0.0972182	0.000780666	0.0567893	0.0208089	0.0567893
1587	ENSRNOG00000052802	Aldoa	0.00130024	0.0119488	-0.285972	0.0889237	7.35133	0.0395363	0.000700887	0.0224942	0.0211431	0.0224942
1588	ENSRNOG00000058920	Apopt1	0.0013022	0.0119593	-0.451745	0.14049	5.08397	0.0915103	0.0234872	0.0297508	0.0344095	0.0344095
1589	ENSRNOG00000028341	Alkbh5	0.00130446	0.0119607	0.274286	0.0853144	6.83092	0.0402209	0.00108499	0.019618	0.0202654	0.0202654
1590	ENSRNOG00000008994	Arpc4	0.00130506	0.0119607	-0.294907	0.0917322	7.11053	0.0502298	0.000859802	0.0238236	0.0205914	0.0238236
1591	ENSRNOG00000057384	Nfatc2ip	0.00130646	0.0119607	1.31146	0.407975	3.27101	0.92958	0.075336	0.412898	0.0858323	0.412898
1592	ENSRNOG00000010580	Acot7	0.00130595	0.0119607	-0.355612	0.110622	6.67337	0.0632239	0.00134335	0.0345524	0.0203206	0.0345524
1593	ENSRNOG00000005905	Pde4b	0.00130439	0.0119607	1.30389	0.405563	4.78373	0.773223	0.0172171	0.465262	0.0400664	0.465262
1594	ENSRNOG00000006419	Aven	0.0013161	0.0120414	-0.41159	0.128123	5.99249	0.0861122	0.00251915	0.0456333	0.0230488	0.0456333
1595	ENSRNOG00000056325	Mocs2	0.00131788	0.0120501	-0.367752	0.114491	7.62813	0.0704514	0.000521177	0.0379295	0.0218896	0.0379295
1596	ENSRNOG00000015502	Hiatl3	0.00132167	0.0120772	1.97917	0.616326	3.76144	2.17258	0.396856	0.717395	0.0670308	0.717395
1597	ENSRNOG00000048342	Tbca	0.00132282	0.0120801	-0.309917	0.0965178	7.52956	0.0508218	0.000495662	0.0268304	0.0216158	0.0268304
1598	ENSRNOG00000002826	Hsd17b7	0.00132546	0.0120967	0.457965	0.14265	6.69738	0.0961405	0.00127202	0.0584184	0.0202984	0.0584184
1599	ENSRNOG00000052038	Haus8	0.00132672	0.0121006	-0.409372	0.127525	4.77865	0.0587088	0.00753642	0.0113177	0.0401671	0.0401671
1600	ENSRNOG00000012263	Cnot7	0.00133098	0.0121312	0.298626	0.0930527	6.03896	0.0457323	0.00267257	0.0188221	0.0227266	0.0227266
1601	ENSRNOG00000000839	Nfkbil1	0.00133174	0.0121312	-0.544777	0.169763	4.05257	0.143181	0.0101091	0.0744276	0.0581237	0.0744276
1602	ENSRNOG00000018987	Crebzf	0.00134157	0.0122132	0.750139	0.233911	5.29159	0.323075	0.00667529	0.153821	0.0308712	0.153821
1603	ENSRNOG00000010711	Dicer1	0.00134315	0.0122199	0.27365	0.0853396	6.88146	0.0303363	0.00107412	0.0122161	0.0202889	0.0202889
1604	ENSRNOG00000020678	Ifi35	0.00134665	0.0122365	-0.335439	0.104633	6.56924	0.0669104	0.00146982	0.0306448	0.0204804	0.0306448
1605	ENSRNOG00000052087	Ubap2	0.00134611	0.0122365	0.480988	0.150029	6.24632	0.127207	0.00207095	0.0639546	0.0215836	0.0639546
1606	ENSRNOG00000021237	RGD1565616	0.00135663	0.0123028	0.980034	0.305905	5.77923	0.501348	0.00452024	0.269974	0.0249253	0.269974
1607	ENSRNOG00000036726	Cd300e	0.00135502	0.0123028	-0.467393	0.145875	5.45756	0.0975516	0.00484142	0.0575786	0.0285249	0.0575786
1608	ENSRNOG00000042344	Smim22	0.00135733	0.0123028	-0.620261	0.193615	4.62678	0.213872	0.0105426	0.099419	0.0433458	0.099419
1609	ENSRNOG00000006345	Sec61b	0.00135577	0.0123028	-0.359579	0.112231	7.88412	0.0722355	0.000403841	0.036544	0.0226444	0.036544
1610	ENSRNOG00000015320	Atp5mc2	0.00136089	0.0123275	-0.349635	0.109165	8.54568	0.065497	0.000221969	0.0347344	0.0249087	0.0347344
1611	ENSRNOG00000061832	Slc35a3	0.00136458	0.0123405	0.300309	0.0937868	5.99871	0.0413874	0.00279783	0.0188428	0.0230036	0.0230036
1612	ENSRNOG00000015090	Nubp2	0.00136487	0.0123405	-0.277721	0.0867341	6.52146	0.0298294	0.00147942	0.0129852	0.0205875	0.0205875
1613	ENSRNOG00000019932	Ip6k1	0.00136405	0.0123405	0.605566	0.189112	6.14132	0.197519	0.00284457	0.102061	0.022121	0.102061
1614	ENSRNOG00000055451	Gcnt4	0.001367	0.0123522	1.2702	0.396747	3.37809	0.747476	0.0785735	0.383156	0.0810684	0.383156
1615	ENSRNOG00000000105	Cplx2	0.00136859	0.0123588	0.833076	0.260239	2.98043	0.313531	0.0564784	0.14218	0.101776	0.14218
1616	ENSRNOG00000045844	Impact	0.00137265	0.0123878	0.317493	0.0992059	5.73861	0.0438939	0.00352646	0.0192938	0.0253428	0.0253428
1617	ENSRNOG00000011831	Nudt18	0.00137694	0.0124188	-0.298055	0.0931585	6.00525	0.0402039	0.0025001	0.0171526	0.0229569	0.0229569
1618	ENSRNOG00000036691	Mcrip1	0.00137947	0.0124339	-0.313371	0.0979616	5.76603	0.0403504	0.00309042	0.0190758	0.0250592	0.0250592
1619	ENSRNOG00000024577	Gamt	0.001385	0.0124684	-0.372595	0.116518	9.13349	0.0757244	0.000109752	0.0397143	0.0273448	0.0397143
1620	ENSRNOG00000042458	AABR07046707.1	0.00138464	0.0124684	0.444236	0.138918	4.57375	0.102191	0.011671	0.044937	0.0445308	0.044937
1621	ENSRNOG00000060436	Vti1b	0.00138718	0.0124803	-0.279016	0.0872659	6.45988	0.0396539	0.0015829	0.0169145	0.0207554	0.0207554
1622	ENSRNOG00000002178	Mrps18c	0.00139014	0.0124968	-0.388813	0.12163	6.47565	0.0837109	0.00166234	0.0417329	0.0207093	0.0417329
1623	ENSRNOG00000013422	Med23	0.00139072	0.0124968	0.357529	0.111848	6.3474	0.0781915	0.00197847	0.0347172	0.0211456	0.0347172
1624	ENSRNOG00000020607	Bckdha	0.00139604	0.0125368	-0.332779	0.104141	8.61416	0.0629131	0.00018209	0.0316309	0.0251708	0.0316309
1625	ENSRNOG00000003956	Arhgap6	0.00140196	0.0125591	0.96172	0.301079	3.4022	0.543938	0.042488	0.223414	0.0800591	0.223414
1626	ENSRNOG00000021100	Tnfaip8l2	0.00140186	0.0125591	-0.410868	0.128627	4.75841	0.101574	0.00795919	0.0391631	0.0405722	0.0405722
1627	ENSRNOG00000001387	LOC100910540	0.00140057	0.0125591	-0.291258	0.0911739	6.25628	0.0312965	0.00284701	0.0114061	0.0215369	0.0215369
1628	ENSRNOG00000026813	AABR07044933.1	0.00140059	0.0125591	-1.22942	0.384852	1.81906	0.710992	0.200046	0.133258	0.234413	0.234413
1629	ENSRNOG00000015290	Tpi1	0.0014065	0.0125778	-0.306646	0.0960275	8.55541	0.0527789	0.000201655	0.0268474	0.0249456	0.0268474
1630	ENSRNOG00000014529	Ube2q2	0.00140559	0.0125778	0.488012	0.152814	4.97302	0.119032	0.0070608	0.0614387	0.0364676	0.0614387
1631	ENSRNOG00000050407	Mfsd14a	0.00140705	0.0125778	0.309883	0.0970445	6.31402	0.047701	0.00256696	0.0250581	0.0212813	0.0250581
1632	ENSRNOG00000052690	AABR07042361.1	0.00140835	0.0125778	1.21145	0.379415	4.37351	0.72059	0.290252	0.132017	0.0493481	0.132017
1633	ENSRNOG00000020029	Mcrip2	0.00140923	0.0125778	-0.722285	0.226226	5.78665	0.263924	0.00313367	0.146989	0.0248507	0.146989
1634	ENSRNOG00000010186	Cdv3	0.00140874	0.0125778	0.463656	0.145217	6.40009	0.126282	0.00173349	0.0601245	0.0209497	0.0601245
1635	ENSRNOG00000006628	Dusp16	0.00141308	0.0125891	0.414338	0.129806	5.0869	0.123035	0.00677293	0.0426529	0.0343562	0.0426529
1636	ENSRNOG00000030124	Ptpn11	0.00141279	0.0125891	0.286944	0.0898939	7.29444	0.0476847	0.000714751	0.0229893	0.0209995	0.0229893
1637	ENSRNOG00000023529	Rpl5	0.00141248	0.0125891	-0.453841	0.142177	8.96141	0.11044	0.000132039	0.059163	0.0265869	0.059163
1638	ENSRNOG00000009057	Sec62	0.0014148	0.0125968	-0.379549	0.118921	8.13261	0.0792947	0.000287121	0.0411965	0.0234399	0.0411965
1639	ENSRNOG00000047880	LOC103689975	0.00141643	0.0126035	0.442606	0.138692	4.79789	0.132913	0.0107594	0.0456649	0.0397873	0.0456649
1640	ENSRNOG00000029095	Trabd	0.00141809	0.0126106	-0.280366	0.0878631	7.7322	0.0390216	0.000456368	0.0214062	0.0221888	0.0221888
1641	ENSRNOG00000048996	Prmt6	0.00142011	0.0126209	2.50739	0.785884	2.53358	2.91957	0.225899	1.58577	0.137659	1.58577
1642	ENSRNOG00000005546	AABR07057196.1	0.00142996	0.0126491	-0.495274	0.15533	4.21798	0.097069	0.0173255	0.0370607	0.0534478	0.0534478
1643	ENSRNOG00000021262	Slc23a2	0.0014343	0.0126491	0.446035	0.139926	5.25004	0.137087	0.00589352	0.0515387	0.0315336	0.0515387
1644	ENSRNOG00000007407	Ndufa12	0.00142807	0.0126491	-0.480785	0.150767	6.88486	0.117342	0.00117821	0.0654988	0.0202911	0.0654988
1645	ENSRNOG00000049052	Sgk3	0.00142886	0.0126491	1.5303	0.479903	3.8319	1.07398	0.0586616	0.616907	0.064789	0.616907
1646	ENSRNOG00000016748	Poll	0.00143461	0.0126491	-0.321135	0.100745	6.25017	0.0586256	0.00189321	0.027879	0.0215654	0.027879
1647	ENSRNOG00000047225	Tma7	0.00143578	0.0126491	-0.316773	0.099384	6.71047	0.0551958	0.00130771	0.0276654	0.0202885	0.0276654
1648	ENSRNOG00000001182	Ndufv3	0.0014348	0.0126491	-0.469625	0.147331	8.47368	0.103577	0.000601847	0.0630699	0.0246389	0.0630699
1649	ENSRNOG00000046445	Rcor3	0.0014327	0.0126491	0.766536	0.240445	3.70187	0.279356	0.0267158	0.142872	0.0689869	0.142872
1650	ENSRNOG00000011632	Cct5	0.00142529	0.0126491	-0.341687	0.107129	8.09467	0.061469	0.000308364	0.0333566	0.0233143	0.0333566
1651	ENSRNOG00000000262	Zfp821	0.0014332	0.0126491	-0.586795	0.184071	4.6479	0.162501	0.0100679	0.0893193	0.0428847	0.0893193
1652	ENSRNOG00000000527	Mtch1	0.00142994	0.0126491	-0.271372	0.0851084	6.61375	0.0314584	0.000848034	0.0129283	0.0203994	0.0203994
1653	ENSRNOG00000051838	AABR07057491.1	0.00143113	0.0126491	1.15472	0.362174	3.24568	0.684942	0.0905289	0.294236	0.0870335	0.294236
1654	ENSRNOG00000028227	Pbrm1	0.00142739	0.0126491	0.43661	0.136909	6.02341	0.102976	0.00257004	0.0524124	0.0228304	0.0524124
1655	ENSRNOG00000046366	Dmd	0.00142438	0.0126491	0.765805	0.240089	4.98514	0.332275	0.00650699	0.162579	0.03624	0.162579
1656	ENSRNOG00000018502	Mon1a	0.00143629	0.0126491	-0.309555	0.0971227	6.31623	0.0444855	0.00187677	0.0257929	0.0212721	0.0257929
1657	ENSRNOG00000004823	Dock4	0.00143941	0.0126689	0.836649	0.26255	4.92779	0.364774	0.00960203	0.1926	0.0373201	0.1926
1658	ENSRNOG00000026937	Arsk	0.00144294	0.0126906	0.375887	0.117984	5.11969	0.0505786	0.00706734	0.0120705	0.0337652	0.0337652
1659	ENSRNOG00000006901	Cd320	0.00144362	0.0126906	-0.612132	0.192145	5.95671	0.182332	0.002772	0.105526	0.0233203	0.105526
1660	ENSRNOG00000014214	Rpl27a	0.00144566	0.0127009	-0.410424	0.128846	8.43298	0.0881364	0.000215139	0.0484823	0.0244891	0.0484823
1661	ENSRNOG00000047276	AABR07044711.1	0.00144885	0.0127213	-0.447066	0.140378	5.08797	0.0961544	0.00874949	0.0490543	0.0343367	0.0490543
1662	ENSRNOG00000015974	Tmem208	0.00145179	0.0127394	-0.399716	0.125533	6.7014	0.0891494	0.00135888	0.0448661	0.0202952	0.0448661
1663	ENSRNOG00000049229	Pomp	0.00145389	0.0127502	-0.438514	0.137736	8.01745	0.103986	0.000318005	0.0553308	0.0230634	0.0553308
1664	ENSRNOG00000012638	Ciao1	0.00145538	0.0127556	-0.281527	0.0884348	6.43313	0.0414641	0.00157227	0.0213685	0.0208386	0.0213685
1665	ENSRNOG00000047306	Stap2	0.00145937	0.0127752	-0.351908	0.110571	6.87587	0.0690105	0.00105018	0.0348125	0.0202854	0.0348125
1666	ENSRNOG00000012582	Eif4ebp1	0.0014586	0.0127752	-0.425011	0.133534	6.62327	0.0853411	0.00136218	0.0509428	0.0203845	0.0509428
1667	ENSRNOG00000036659	Fn3k	0.00146117	0.0127833	-0.592783	0.186276	5.46236	0.175154	0.0043281	0.0974545	0.028465	0.0974545
1668	ENSRNOG00000049641	Rab29	0.00146777	0.0128256	-0.272192	0.0855685	7.1174	0.0358052	0.000873234	0.0197704	0.0206045	0.0206045
1669	ENSRNOG00000012088	LOC100364265	0.00146717	0.0128256	1.29723	0.407794	2.69672	1.05303	0.17027	0.317531	0.122858	0.317531
1670	ENSRNOG00000012613	F13b	0.00147331	0.0128325	0.320775	0.100876	8.4527	0.0475829	0.000210468	0.0296392	0.0245615	0.0296392
1671	ENSRNOG00000021689	Rps6kb2	0.00147006	0.0128325	-0.286456	0.0900655	6.20735	0.0379782	0.00202111	0.01475	0.0217735	0.0217735
1672	ENSRNOG00000031506	Ftl1	0.00147383	0.0128325	-0.384447	0.120903	10.0914	0.0693664	4.44407e-05	0.0428338	0.0323302	0.0428338
1673	ENSRNOG00000021890	Nob1	0.00147226	0.0128325	-0.276512	0.0869507	6.51218	0.0335313	0.00156659	0.0166073	0.0206106	0.0206106
1674	ENSRNOG00000055314	Msrb1	0.00147303	0.0128325	-0.4831	0.151921	7.83839	0.127523	0.000394806	0.0673062	0.0225049	0.0673062
1675	ENSRNOG00000032414	Tmem161b	0.00147099	0.0128325	0.439604	0.138225	5.24861	0.0984405	0.0052591	0.0507859	0.0315568	0.0507859
1676	ENSRNOG00000053203	Mical3	0.00147667	0.0128495	0.734531	0.231041	5.69575	0.306767	0.0042282	0.152352	0.025799	0.152352
1677	ENSRNOG00000010653	Elmsan1	0.00147999	0.0128707	0.643666	0.202501	5.53107	0.204005	0.00422368	0.116063	0.0276532	0.116063
1678	ENSRNOG00000020979	Psmb4	0.00148106	0.0128724	-0.398129	0.125262	8.28301	0.0828977	0.000250183	0.0457754	0.0239529	0.0457754
1679	ENSRNOG00000000956	Rasl11a	0.00148692	0.0129079	-0.504923	0.158919	4.10401	0.145956	0.0145355	0.0595469	0.0566368	0.0595469
1680	ENSRNOG00000042410	AABR07043601.1	0.00148628	0.0129079	1.75453	0.552198	2.83824	1.40669	0.0869815	0.807457	0.111657	0.807457
1681	ENSRNOG00000020624	Acadsb	0.00148967	0.0129241	0.983938	0.309737	7.34606	0.454894	0.000936478	0.280479	0.0211296	0.280479
1682	ENSRNOG00000019655	Atp6v0b	0.00149329	0.0129352	-0.299916	0.0944325	7.48031	0.0464002	0.00053667	0.0256213	0.0214824	0.0256213
1683	ENSRNOG00000004755	Commd9	0.00149281	0.0129352	-0.343168	0.108048	6.55228	0.0598689	0.00128752	0.0329572	0.020516	0.0329572
1684	ENSRNOG00000047604	Kbtbd6	0.00149361	0.0129352	1.74258	0.548685	2.8252	1.51158	0.164637	0.718459	0.112631	0.718459
1685	ENSRNOG00000003500	Apoa2	0.00149517	0.0129409	-0.478584	0.150706	10.3775	0.114725	3.12382e-05	0.0665913	0.0341004	0.0665913
1686	ENSRNOG00000023661	Celf2	0.00149608	0.0129412	0.891435	0.280728	3.91288	0.41207	0.0289714	0.202199	0.06229	0.202199
1687	ENSRNOG00000002115	Sod1	0.00149755	0.0129462	-0.434122	0.136725	9.70503	0.0957627	6.11919e-05	0.0547734	0.0301537	0.0547734
1688	ENSRNOG00000057556	Pdzrn3	0.00150106	0.0129605	0.594042	0.187131	4.97974	0.180048	0.00855656	0.0941624	0.0363413	0.0941624
1689	ENSRNOG00000004078	Eno3	0.00150187	0.0129605	-0.471288	0.148469	4.3447	0.124923	0.0145748	0.0493659	0.0500846	0.0500846
1690	ENSRNOG00000020659	Mrpl4	0.00150104	0.0129605	-0.357758	0.112698	7.09599	0.0704592	0.000906181	0.0363497	0.0205642	0.0363497
1691	ENSRNOG00000020372	Hdac4	0.00150359	0.0129677	0.516799	0.162823	4.09655	0.144182	0.0209159	0.0426296	0.0568508	0.0568508
1692	ENSRNOG00000011922	Stt3b	0.00150477	0.0129702	0.276706	0.0871854	7.61725	0.0364046	0.000438145	0.0117535	0.021859	0.021859
1693	ENSRNOG00000017071	Babam1	0.00150706	0.0129773	-0.272404	0.0858419	6.66941	0.0347842	0.00129047	0.0158819	0.0203248	0.0203248
1694	ENSRNOG00000012156	Ostf1	0.00150916	0.0129773	-0.27084	0.08536	6.76358	0.0361907	0.0011095	0.0148742	0.0202637	0.0202637
1695	ENSRNOG00000020634	Pih1d1	0.00150742	0.0129773	-0.482483	0.152047	5.39051	0.114518	0.00446006	0.0633535	0.0294106	0.0633535
1696	ENSRNOG00000012148	Trio	0.00150889	0.0129773	0.752729	0.237232	5.69238	0.322377	0.00463193	0.160453	0.0258355	0.160453
1697	ENSRNOG00000021147	Bad	0.00151194	0.0129936	-0.317715	0.10015	5.669	0.04724	0.00333073	0.0248616	0.0260908	0.0260908
1698	ENSRNOG00000029068	Wdr44	0.00151294	0.0129946	0.529252	0.166841	4.23148	0.139819	0.0157766	0.0658756	0.0530802	0.0658756
1699	ENSRNOG00000002593	Esrrg	0.00151648	0.0130173	0.6436	0.202932	5.50977	0.234214	0.00421995	0.116578	0.0278991	0.116578
1700	ENSRNOG00000016047	Macf1	0.00151772	0.0130203	0.451137	0.142257	7.34129	0.10611	0.000736151	0.0586261	0.0211174	0.0586261
1701	ENSRNOG00000006490	Neo1	0.00152302	0.013058	0.437958	0.138146	5.91197	0.115941	0.00307356	0.0529068	0.0236865	0.0529068
1702	ENSRNOG00000022802	Tmem184b	0.00152721	0.0130862	0.298794	0.0942728	5.9326	0.0346284	0.00255552	0.0138395	0.0235141	0.0235141
1703	ENSRNOG00000043370	Fubp1	0.00152916	0.0130953	0.403934	0.127461	5.80688	0.093747	0.00334562	0.0443099	0.0246504	0.0443099
1704	ENSRNOG00000014745	AABR07026654.1	0.00153023	0.0130968	0.697479	0.220102	4.22513	0.248891	0.0252556	0.116849	0.0532529	0.116849
1705	ENSRNOG00000008891	Ift20	0.00153696	0.0131466	-0.464613	0.146676	7.17941	0.117559	0.000762488	0.0623449	0.0207315	0.0623449
1706	ENSRNOG00000006329	Peli1	0.0015389	0.0131555	0.393423	0.124216	5.51209	0.0770292	0.00395931	0.0413009	0.0278723	0.0413009
1707	ENSRNOG00000002232	Aff1	0.00154089	0.0131648	0.904521	0.28562	5.13224	0.487159	0.00835448	0.230943	0.0335416	0.230943
1708	ENSRNOG00000000490	Rps10	0.0015421	0.0131674	-0.463796	0.146463	7.28857	0.109392	0.000707223	0.0622168	0.020985	0.0622168
1709	ENSRNOG00000012137	Ccdc84	0.0015433	0.01317	-0.308505	0.0974302	5.78235	0.0490539	0.00295121	0.0168027	0.0248939	0.0248939
1710	ENSRNOG00000004574	Ofd1	0.00154771	0.0131945	-0.33791	0.106745	5.83141	0.0587111	0.00285148	0.0305722	0.0244134	0.0305722
1711	ENSRNOG00000007883	Timm10	0.00154798	0.0131945	-0.317225	0.100212	6.39502	0.066946	0.00163839	0.0278195	0.0209676	0.0278195
1712	ENSRNOG00000048577	Zfp955a	0.00154895	0.0131951	0.575014	0.181659	3.89758	0.159764	0.0310063	0.0657936	0.0627567	0.0657936
1713	ENSRNOG00000031135	Smarcc2	0.00156016	0.0132373	0.366709	0.115928	6.98161	0.0786657	0.000972948	0.0384488	0.0203854	0.0384488
1714	ENSRNOG00000018531	Mrps11	0.00156026	0.0132373	-0.375804	0.118804	6.54404	0.0740111	0.00151244	0.0398895	0.0205343	0.0398895
1715	ENSRNOG00000048949	LOC102549542	0.00155987	0.0132373	0.573324	0.181242	4.57307	0.14832	0.0130911	0.0832649	0.0445463	0.0832649
1716	ENSRNOG00000016813	Tia1	0.00155554	0.0132373	0.557753	0.176274	3.84469	0.135224	0.0267573	0.0520291	0.0643893	0.0643893
1717	ENSRNOG00000008277	Bag1	0.00155805	0.0132373	-0.365882	0.115652	6.94223	0.0710384	0.000855349	0.0383791	0.02034	0.0383791
1718	ENSRNOG00000004391	AABR07057436.1	0.00155967	0.0132373	-0.337067	0.106554	10.2431	0.0522255	5.33042e-05	0.0282412	0.033251	0.033251
1719	ENSRNOG00000025926	Heatr5b	0.00155846	0.0132373	0.427417	0.135106	5.26941	0.102475	0.00601779	0.047526	0.0312215	0.047526
1720	ENSRNOG00000023021	Msl2	0.00156187	0.013241	0.662339	0.209407	5.24119	0.22727	0.00577566	0.122854	0.031678	0.122854
1721	ENSRNOG00000000237	RGD1310429	0.00156252	0.013241	0.688682	0.217743	3.67966	0.261676	0.0326047	0.106471	0.0697323	0.106471
1722	ENSRNOG00000019675	Pycard	0.00156531	0.013257	-0.498026	0.157489	4.11672	0.12966	0.0161442	0.0566103	0.056274	0.0566103
1723	ENSRNOG00000002832	Slc16a2	0.00156825	0.0132741	0.498548	0.157681	7.95115	0.131356	0.000366865	0.0725657	0.0228528	0.0725657
1724	ENSRNOG00000013190	Rnaset2	0.0015705	0.0132855	-0.298998	0.0945798	7.19928	0.0544734	0.000757407	0.0254823	0.0207751	0.0254823
1725	ENSRNOG00000027711	Usp32	0.00157656	0.013329	0.386949	0.122444	6.3297	0.0761517	0.00196944	0.0420088	0.0212165	0.0420088
1726	ENSRNOG00000021222	Vps16	0.00157974	0.0133481	-0.269851	0.0854062	6.8191	0.0377457	0.0011338	0.0128992	0.0202626	0.0202626
1727	ENSRNOG00000017396	2019-03-05	0.00158285	0.0133667	0.270662	0.0856785	7.19741	0.0375888	0.000762061	0.0181773	0.020771	0.020771
1728	ENSRNOG00000014353	Sympk	0.00158596	0.0133786	-0.269713	0.0853933	7.11901	0.0297448	0.000782247	0.0144087	0.0206077	0.0206077
1729	ENSRNOG00000019578	Rps16	0.00158609	0.0133786	-0.369502	0.116988	8.32315	0.0723457	0.000206192	0.0399401	0.024094	0.0399401
1730	ENSRNOG00000025539	Vps13a	0.00159237	0.0134237	1.48668	0.470869	3.91961	1.41552	0.0592628	0.59111	0.0620856	0.59111
1731	ENSRNOG00000042679	AABR07006860.1	0.00159502	0.0134383	0.496101	0.157152	4.41338	0.124371	0.011767	0.0606771	0.0483464	0.0606771
1732	ENSRNOG00000004107	Rpl23	0.0015978	0.013454	-0.369345	0.117018	8.2837	0.0771006	0.000246627	0.0399202	0.0239553	0.0399202
1733	ENSRNOG00000026085	Rabl3	0.00160191	0.0134607	0.314716	0.0997337	5.7041	0.0362221	0.00346833	0.0127851	0.025709	0.025709
1734	ENSRNOG00000009957	Slc25a13	0.00160242	0.0134607	0.511236	0.162016	7.95103	0.130266	0.000376115	0.0766214	0.0228524	0.0766214
1735	ENSRNOG00000012290	Gchfr	0.00160489	0.0134607	-0.354438	0.112341	7.43421	0.0763709	0.0005887	0.0364316	0.0213595	0.0364316
1736	ENSRNOG00000018481	Zpr1	0.00160506	0.0134607	-0.353925	0.11218	7.09825	0.0590417	0.000767915	0.0361459	0.0205684	0.0361459
1737	ENSRNOG00000009446	Rxra	0.00160506	0.0134607	0.635847	0.201537	8.33697	0.231802	0.000291521	0.118852	0.024143	0.118852
1738	ENSRNOG00000018231	Nacc2	0.00160191	0.0134607	0.534548	0.169399	5.57696	0.172893	0.0042489	0.0799258	0.0271257	0.0799258
1739	ENSRNOG00000061845	Cttnbp2	0.00160004	0.0134607	0.500843	0.158701	4.09874	0.120968	0.0170906	0.0467655	0.056788	0.056788
1740	ENSRNOG00000005802	Usp24	0.00160716	0.013468	0.274011	0.0868607	7.50833	0.0414142	0.000573353	0.0168809	0.021558	0.021558
1741	ENSRNOG00000009921	Serpina3m	0.00160795	0.013468	-0.312853	0.0991779	9.43692	0.0542644	7.48133e-05	0.0260387	0.0287782	0.0287782
1742	ENSRNOG00000002881	Ddr2	0.0016087	0.013468	-0.566621	0.179633	3.71486	0.166321	0.0260978	0.0651417	0.0685551	0.0685551
1743	ENSRNOG00000028403	Ptcd2	0.00161305	0.0134967	-0.367709	0.116602	5.09689	0.0628458	0.00570669	0.0255749	0.034175	0.034175
1744	ENSRNOG00000049019	Tmem170a	0.00161505	0.0135056	0.335752	0.106481	6.08084	0.0528267	0.00181424	0.0314443	0.0224668	0.0314443
1745	ENSRNOG00000006500	Snf8	0.00161795	0.0135144	-0.332793	0.10556	7.2504	0.0622904	0.000757427	0.0319283	0.0208927	0.0319283
1746	ENSRNOG00000013411	Nup155	0.00161704	0.0135144	0.329235	0.104426	5.49688	0.0472781	0.00393884	0.0220952	0.0280484	0.0280484
1747	ENSRNOG00000049330	NEWGENE_1308196	0.00162068	0.0135294	-0.445877	0.141451	6.75761	0.100899	0.00248262	0.0562088	0.0202653	0.0562088
1748	ENSRNOG00000007426	Tmem64	0.00162346	0.0135449	0.87754	0.278438	4.74961	0.508957	0.0120495	0.215365	0.0407502	0.215365
1749	ENSRNOG00000057798	AC102976.1	0.00162563	0.0135553	0.669267	0.21238	4.63729	0.298299	0.0219951	0.110314	0.0431156	0.110314
1750	ENSRNOG00000001738	Eif4g1	0.00163249	0.0136047	0.456757	0.145	8.83284	0.117008	0.00024434	0.0614293	0.0260453	0.0614293
1751	ENSRNOG00000018425	Dym	0.00163555	0.0136206	-0.30929	0.0982033	6.42152	0.0450147	0.00157045	0.0267183	0.0208766	0.0267183
1752	ENSRNOG00000009995	Rapgef6	0.00163626	0.0136206	0.809615	0.257072	4.48241	0.368766	0.015201	0.178652	0.0466619	0.178652
1753	ENSRNOG00000025823	Rbm46	0.00164036	0.0136469	0.624576	0.198364	3.55044	0.233811	0.0411403	0.0722844	0.0742813	0.0742813
1754	ENSRNOG00000006557	Cyfip2	0.00164395	0.013669	0.846887	0.269024	4.55164	0.360089	0.0134139	0.198883	0.0450363	0.198883
1755	ENSRNOG00000012952	Lrig1	0.00164998	0.0137035	0.497393	0.158057	5.64253	0.138454	0.00347221	0.0698083	0.026384	0.0698083
1756	ENSRNOG00000016465	Trmu	0.00164939	0.0137035	-0.326884	0.103871	5.51958	0.0452019	0.00386235	0.0190753	0.0277858	0.0277858
1757	ENSRNOG00000021787	Zfp217	0.00165756	0.0137117	0.648737	0.206237	5.19018	0.219523	0.00698343	0.117783	0.032532	0.117783
1758	ENSRNOG00000018686	Atxn2l	0.00165247	0.0137117	0.331084	0.105224	7.38075	0.0576106	0.000649128	0.0318288	0.0212192	0.0318288
1759	ENSRNOG00000046874	Snx9	0.00165467	0.0137117	0.321132	0.102073	6.2318	0.0570953	0.00208982	0.0284724	0.021653	0.0284724
1760	ENSRNOG00000009263	Ifi27	0.0016553	0.0137117	-0.462735	0.147088	8.71029	0.13298	9.19668e-05	0.0633701	0.0255481	0.0633701
1761	ENSRNOG00000009137	Ubxn2b	0.0016559	0.0137117	0.711268	0.226095	4.97403	0.253137	0.00805697	0.141892	0.0364486	0.141892
1762	ENSRNOG00000023210	Trappc10	0.00165732	0.0137117	0.394753	0.125493	6.54295	0.090682	0.00159852	0.0445968	0.0205367	0.0445968
1763	ENSRNOG00000011104	LOC100360057	0.00165311	0.0137117	-0.429364	0.136463	7.57419	0.0977373	0.000513413	0.0541118	0.0217387	0.0541118
1764	ENSRNOG00000024497	U2af1l4	0.0016623	0.0137432	-0.330224	0.105008	5.67907	0.0508801	0.00355143	0.0287935	0.0259804	0.0287935
1765	ENSRNOG00000028384	Npepl1	0.0016638	0.0137478	-0.27177	0.0864276	7.4156	0.0319287	0.000600766	0.0175526	0.0213104	0.0213104
1766	ENSRNOG00000001813	Dnm1l	0.0016668	0.0137648	0.654134	0.208061	5.38688	0.222438	0.0048592	0.122123	0.0294612	0.122123
1767	ENSRNOG00000001657	Cldnd1	0.00166776	0.0137649	0.346696	0.11028	6.27479	0.065356	0.0020224	0.0336517	0.0214521	0.0336517
1768	ENSRNOG00000061114	AABR07049286.1	0.00166913	0.0137684	0.580866	0.184781	5.49649	0.15962	0.018482	0.0816732	0.028053	0.0816732
1769	ENSRNOG00000007202	Sema3d	0.00167099	0.013776	1.43813	0.457534	2.76801	1.04935	0.135474	0.478583	0.117038	0.478583
1770	ENSRNOG00000026610	Akirin1	0.00167258	0.0137813	0.315812	0.100483	6.10451	0.0559429	0.00242904	0.0271882	0.0223284	0.0271882
1771	ENSRNOG00000002246	Slc30a9	0.00167772	0.0138158	0.27377	0.0871311	6.48481	0.0435432	0.00158594	0.0202265	0.0206834	0.0206834
1772	ENSRNOG00000013236	Samd8	0.00168087	0.013834	0.298593	0.095048	5.92355	0.0362234	0.00291115	0.0113039	0.0235889	0.0235889
1773	ENSRNOG00000015603	Prkce	0.00168344	0.0138397	0.719637	0.229107	4.24922	0.283071	0.0186235	0.135347	0.0526005	0.135347
1774	ENSRNOG00000016847	Bace1	0.00168346	0.0138397	0.444029	0.141364	5.89494	0.104305	0.00321576	0.055403	0.0238332	0.055403
1775	ENSRNOG00000060572	Tlk1	0.00168759	0.0138541	1.47662	0.470214	4.48083	1.32998	0.114687	0.533875	0.0466997	0.533875
1776	ENSRNOG00000061603	Asxl1	0.00168814	0.0138541	0.400665	0.127591	6.12052	0.0859889	0.00237066	0.0453823	0.022237	0.0453823
1777	ENSRNOG00000013170	Il13ra1	0.00168902	0.0138541	1.45563	0.463565	3.35708	1.16449	0.147575	0.482775	0.0819656	0.482775
1778	ENSRNOG00000009019	Slc6a6	0.00168832	0.0138541	0.96262	0.306547	3.85484	0.531173	0.0326792	0.24297	0.0640734	0.24297
1779	ENSRNOG00000056024	Bnip2	0.00169325	0.0138811	0.498167	0.158685	5.47434	0.143093	0.00437735	0.0694865	0.0283175	0.0694865
1780	ENSRNOG00000021379	Txnl4b	0.00169728	0.0138828	-0.332482	0.105932	5.45209	0.0466581	0.00432263	0.0237214	0.0285938	0.0285938
1781	ENSRNOG00000014202	Snx20	0.00169535	0.0138828	-0.635315	0.202395	3.37299	0.164215	0.0388759	0.0488507	0.0812846	0.0812846
1782	ENSRNOG00000014597	Irs1	0.00169595	0.0138828	0.884429	0.281766	5.33367	0.419812	0.00607763	0.226805	0.0302289	0.226805
1783	ENSRNOG00000043388	Irf3	0.00169683	0.0138828	-0.281893	0.0898111	8.11508	0.0343247	0.000278652	0.0118912	0.0233817	0.0233817
1784	ENSRNOG00000029441	Klhl2	0.0017002	0.013899	0.322425	0.102744	6.43421	0.0512134	0.00163004	0.0293351	0.0208351	0.0293351
1785	ENSRNOG00000010105	S100a11	0.00170233	0.0139039	-0.525161	0.167367	4.5293	0.129118	0.0123409	0.0698268	0.0455538	0.0698268
1786	ENSRNOG00000001273	Psmg3	0.00170366	0.0139039	-0.464296	0.14798	5.62964	0.108344	0.00372583	0.0605089	0.0265283	0.0605089
1787	ENSRNOG00000006000	Cdk12	0.00170357	0.0139039	0.514992	0.164137	5.71401	0.157992	0.00342451	0.0756027	0.0256028	0.0756027
1788	ENSRNOG00000058157	Ldlrad3	0.00170468	0.0139044	0.50012	0.159407	4.0744	0.116165	0.0170485	0.0519508	0.0574895	0.0574895
1789	ENSRNOG00000019684	Fam173a	0.00170639	0.0139105	-0.384358	0.122521	6.28445	0.0951334	0.00187014	0.0421631	0.021409	0.0421631
1790	ENSRNOG00000004629	Fkbp3	0.00171015	0.0139334	-0.350192	0.111653	6.26558	0.0644611	0.0018979	0.03467	0.021494	0.03467
1791	ENSRNOG00000011908	Asxl2	0.00171263	0.0139459	0.640137	0.204125	4.60257	0.263715	0.0123182	0.109905	0.0438821	0.109905
1792	ENSRNOG00000012091	Ppa2	0.00171435	0.013952	-0.305791	0.0975187	6.81901	0.0514533	0.00079802	0.0270977	0.0202626	0.0270977
1793	ENSRNOG00000007172	Map4k3	0.00171898	0.013982	0.394709	0.125907	6.28257	0.0768787	0.00177746	0.0447234	0.0214173	0.0447234
1794	ENSRNOG00000018683	Dock1	0.00172109	0.0139835	0.355979	0.113566	6.03341	0.0652528	0.00263137	0.0352004	0.0227631	0.0352004
1795	ENSRNOG00000019996	Slc16a1	0.00172016	0.0139835	0.875271	0.279218	7.01263	0.420755	0.00124727	0.227443	0.0204273	0.227443
1796	ENSRNOG00000004628	Dazap2	0.00172528	0.0140098	0.311314	0.099339	7.27723	0.0552889	0.000715608	0.0282312	0.0209572	0.0282312
1797	ENSRNOG00000058766	AABR07019341.2	0.00172669	0.0140134	0.462653	0.147642	4.60416	0.1045	0.0123991	0.0515422	0.0438466	0.0515422
1798	ENSRNOG00000039297	Mrpl52	0.00172791	0.0140155	-0.358173	0.114308	7.32217	0.0707217	0.000703331	0.0376245	0.0210688	0.0376245
1799	ENSRNOG00000051915	Spred3	0.00172982	0.0140232	0.776991	0.247996	3.43726	0.295738	0.0945329	0.0858726	0.078629	0.0858726
1800	ENSRNOG00000015029	Dbt	0.00173654	0.014062	0.270586	0.0863956	7.16913	0.0351094	0.000783516	0.0211115	0.0207095	0.0211115
1801	ENSRNOG00000011739	Dennd4a	0.00173625	0.014062	0.463531	0.147999	6.82963	0.114698	0.00126238	0.0629882	0.0202651	0.0629882
1802	ENSRNOG00000015686	Col4a3bp	0.00173827	0.0140682	0.26797	0.0855683	6.72461	0.0271065	0.0011981	0.00695978	0.0202796	0.0202796
1803	ENSRNOG00000047045	Sdhaf1	0.00173964	0.0140715	-0.380553	0.121527	6.26795	0.0730866	0.00174218	0.04158	0.0214832	0.04158
1804	ENSRNOG00000028335	Fat4	0.00174421	0.0141006	0.762277	0.243489	3.85409	0.306906	0.0243194	0.149588	0.064097	0.149588
1805	ENSRNOG00000061121	Wdfy3	0.00174944	0.0141351	0.883586	0.282317	6.07127	0.463704	0.0030088	0.230786	0.0225238	0.230786
1806	ENSRNOG00000004980	Rangrf	0.00175102	0.01414	-0.436064	0.13934	5.02501	0.0953576	0.00647189	0.0504804	0.0354948	0.0504804
1807	ENSRNOG00000046871	LOC681367	0.00175427	0.0141584	-0.350536	0.11203	5.25231	0.0411857	0.0053185	0.0135869	0.0314966	0.0314966
1808	ENSRNOG00000025034	RGD1304567	0.00175679	0.014171	-0.30986	0.0990431	6.68694	0.0462514	0.00117418	0.0276005	0.0203074	0.0276005
1809	ENSRNOG00000011821	S100a4	0.00175888	0.01418	-0.763502	0.244072	3.73748	0.266347	0.0309773	0.143765	0.0678104	0.143765
1810	ENSRNOG00000013397	Foxo1	0.00176194	0.0141968	1.06118	0.339286	5.27685	0.70675	0.00704973	0.330622	0.0311031	0.330622
1811	ENSRNOG00000012354	Trim23	0.00176475	0.0142116	0.315564	0.100909	5.81744	0.0495158	0.00279886	0.0270703	0.0245475	0.0270703
1812	ENSRNOG00000011387	Tet3	0.00176822	0.0142316	1.65245	0.528508	4.15657	1.59138	0.0427814	0.776561	0.0551478	0.776561
1813	ENSRNOG00000013972	Pef1	0.00177035	0.0142409	-0.266309	0.0851841	6.97394	0.0397713	0.000909414	0.0198839	0.0203758	0.0203758
1814	ENSRNOG00000004667	Gen1	0.00177318	0.0142537	0.495493	0.158517	4.66979	0.122452	0.0122119	0.0614956	0.0424133	0.0614956
1815	ENSRNOG00000022326	Ccdc142	0.0017739	0.0142537	0.686415	0.219604	4.6599	0.196789	0.0988378	0.0189923	0.0426254	0.0426254
1816	ENSRNOG00000018420	Slc22a7	0.0017775	0.0142748	-0.29314	0.0938022	8.51366	0.0462534	0.000197334	0.0256126	0.024788	0.0256126
1817	ENSRNOG00000009749	Wdr45	0.0017811	0.0142958	-0.268937	0.0860738	6.62494	0.0284515	0.00135021	0.0105374	0.020382	0.020382
1818	ENSRNOG00000047014	Homer1	0.00178281	0.0143017	0.590833	0.189114	4.33925	0.186667	0.0101936	0.0947147	0.050225	0.0947147
1819	ENSRNOG00000042426	Cyp4v3	0.00178391	0.0143027	0.296473	0.0949009	8.49306	0.0517182	0.000206337	0.0262118	0.024711	0.0262118
1820	ENSRNOG00000023492	Greb1l	0.00178521	0.0143052	1.06944	0.342351	2.52965	0.803678	0.128773	0.215025	0.138043	0.215025
1821	ENSRNOG00000028701	C8g	0.0017881	0.0143205	-0.371841	0.119052	9.14919	0.0750056	0.000101298	0.0414742	0.027416	0.0414742
1822	ENSRNOG00000004612	Ppp1cb	0.00179345	0.0143541	0.271412	0.0869222	7.53993	0.0313934	0.000518559	0.0172772	0.0216442	0.0216442
1823	ENSRNOG00000021886	B4galt7	0.00179426	0.0143541	-0.325557	0.104267	5.74849	0.0488741	0.00295002	0.0289403	0.0252399	0.0289403
1824	ENSRNOG00000004639	Traf6	0.00179564	0.0143573	0.491591	0.157455	4.68653	0.131257	0.00996588	0.0627576	0.0420572	0.0627576
1825	ENSRNOG00000000465	Slc39a7	0.00179768	0.0143657	-0.274217	0.0878401	7.76797	0.0388557	0.000339262	0.0199478	0.022294	0.022294
1826	ENSRNOG00000032546	Dot1l	0.00179961	0.0143681	0.489164	0.15671	5.87742	0.151528	0.00313561	0.0689016	0.0239881	0.0689016
1827	ENSRNOG00000010104	Pofut1	0.00179996	0.0143681	0.724481	0.232102	6.1407	0.272676	0.0028228	0.155199	0.0221244	0.155199
1828	ENSRNOG00000053231	LOC103694872	0.00180615	0.0144097	-0.621647	0.199221	8.99656	0.205147	0.000117752	0.116304	0.0267386	0.116304
1829	ENSRNOG00000000903	Asl	0.00180947	0.0144283	-0.430723	0.138059	9.36712	0.123932	8.87239e-05	0.0558216	0.0284372	0.0558216
1830	ENSRNOG00000019638	Lmna	0.00181098	0.0144324	-0.266398	0.0853949	7.08893	0.0329487	0.000839347	0.0166953	0.0205514	0.0205514
1831	ENSRNOG00000020942	Plekha4	0.0018185	0.0144765	-0.55734	0.178727	4.71265	0.184066	0.00990191	0.083799	0.0415092	0.083799
1832	ENSRNOG00000025716	Lsm10	0.00181776	0.0144765	-0.340913	0.10932	5.41765	0.0598278	0.00459176	0.0304639	0.0290413	0.0304639
1833	ENSRNOG00000012959	Nab1	0.00182092	0.0144879	0.26592	0.0852859	6.88813	0.0306619	0.00104277	0.0136046	0.0202933	0.0202933
1834	ENSRNOG00000016965	Anapc1	0.00182245	0.0144921	0.289811	0.0929556	6.02272	0.0306158	0.00251104	0.00944316	0.0228351	0.0228351
1835	ENSRNOG00000010533	Arfip1	0.00182852	0.0145044	0.677595	0.217404	4.91621	0.254826	0.00850954	0.130133	0.0375387	0.130133
1836	ENSRNOG00000022391	Zfp711	0.00183011	0.0145044	1.32741	0.425931	1.48958	0.775572	0.228707	0.268164	0.303449	0.303449
1837	ENSRNOG00000053347	Ccdc28a	0.00182893	0.0145044	-0.342747	0.109971	5.6764	0.0646568	0.00353598	0.0319389	0.0260096	0.0319389
1838	ENSRNOG00000006441	Zbtb25	0.00182714	0.0145044	0.762909	0.244759	2.99122	0.272393	0.0746414	0.098622	0.101086	0.101086
1839	ENSRNOG00000021303	Drc3	0.00183077	0.0145044	-0.903028	0.289767	2.69016	0.40274	0.0927828	0.153514	0.123413	0.153514
1840	ENSRNOG00000001344	Aldh2	0.00183095	0.0145044	-0.344214	0.110454	10.6266	0.0524798	2.56974e-05	0.0246631	0.0357609	0.0357609
1841	ENSRNOG00000013177	Map3k1	0.00183082	0.0145044	1.27945	0.410556	4.80154	0.922026	0.0730671	0.421365	0.0397158	0.421365
1842	ENSRNOG00000004710	Rbks	0.00183713	0.0145228	-0.358931	0.115213	6.93885	0.0728663	0.000951568	0.0379856	0.0203366	0.0379856
1843	ENSRNOG00000011975	Crtc3	0.00183553	0.0145228	0.416151	0.133569	4.9992	0.0868472	0.00809447	0.0442382	0.0359764	0.0442382
1844	ENSRNOG00000010520	Wrap53	0.00183726	0.0145228	-0.301747	0.096858	5.80691	0.0386691	0.00286889	0.0113186	0.0246501	0.0246501
1845	ENSRNOG00000004923	Map4k5	0.00183457	0.0145228	0.419228	0.13455	6.03649	0.0988083	0.00266856	0.0504354	0.0227428	0.0504354
1846	ENSRNOG00000004505	Nfic	0.00183898	0.0145285	0.453943	0.145725	6.48871	0.11743	0.00162299	0.0606682	0.0206727	0.0606682
1847	ENSRNOG00000042740	Mrpl42	0.00184053	0.0145329	-0.399722	0.128329	6.47275	0.0781704	0.00139486	0.0469121	0.0207176	0.0469121
1848	ENSRNOG00000020857	Ppfia1	0.00184153	0.0145329	0.283376	0.0909812	6.78924	0.03855	0.0040207	0.0164763	0.0202602	0.0202602
1849	ENSRNOG00000018007	Gtf2h5	0.00184258	0.0145333	-0.347245	0.111493	6.28553	0.068748	0.00177638	0.034687	0.0214042	0.034687
1850	ENSRNOG00000028219	Tmem209	0.00185095	0.0145836	0.287747	0.092429	6.05822	0.0332372	0.00245628	0.0136982	0.0226036	0.0226036
1851	ENSRNOG00000017608	C2cd3	0.00185094	0.0145836	0.513604	0.164978	5.06437	0.144665	0.00703764	0.0728013	0.0347675	0.0728013
1852	ENSRNOG00000000414	Cep85l	0.00185463	0.0145968	0.99749	0.320471	3.93247	0.540016	0.0254992	0.275759	0.0616957	0.275759
1853	ENSRNOG00000019838	Gmfg	0.0018537	0.0145968	-0.384402	0.123494	5.38296	0.0773138	0.00523051	0.039505	0.0295159	0.039505
1854	ENSRNOG00000005719	Emc4	0.00185571	0.0145975	-0.268276	0.0861959	6.85936	0.041038	0.000907919	0.020886	0.0202764	0.020886
1855	ENSRNOG00000008140	Rpl15	0.00185935	0.0146182	-0.36461	0.117169	8.43619	0.0670618	0.000202573	0.0400681	0.0245008	0.0400681
1856	ENSRNOG00000016109	Neurl4	0.00186147	0.0146201	0.271779	0.0873469	6.44643	0.0334311	0.00158331	0.0196702	0.0207965	0.0207965
1857	ENSRNOG00000001455	Kif13a	0.0018616	0.0146201	0.429261	0.137961	6.50968	0.100189	0.00159716	0.0542337	0.020617	0.0542337
1858	ENSRNOG00000018289	Park7	0.00186767	0.0146284	-0.297486	0.0956391	8.195	0.0454281	0.000298089	0.0265326	0.0236498	0.0265326
1859	ENSRNOG00000001767	RGD1562339	0.00186645	0.0146284	1.37388	0.441662	1.5112	0.90552	0.273886	0.269696	0.298305	0.298305
1860	ENSRNOG00000022491	Wdr76	0.00186404	0.0146284	0.826957	0.26581	3.24885	0.344333	0.0450254	0.162229	0.0868812	0.162229
1861	ENSRNOG00000014234	Hif1an	0.0018655	0.0146284	0.633128	0.203522	4.64082	0.235434	0.0124612	0.109041	0.0430386	0.109041
1862	ENSRNOG00000001708	Dvl3	0.00186672	0.0146284	0.338932	0.108958	6.41507	0.0712757	0.00175783	0.0330664	0.0208982	0.0330664
1863	ENSRNOG00000006355	Akap8l	0.00187009	0.0146317	-0.275084	0.088448	7.83834	0.0242296	0.00044286	0.0077378	0.0225047	0.0225047
1864	ENSRNOG00000011488	Sergef	0.00186939	0.0146317	-0.442424	0.142248	5.11632	0.101149	0.00638083	0.0529736	0.0338253	0.0529736
1865	ENSRNOG00000016629	Tut7	0.00187726	0.0146406	0.408931	0.131532	7.4783	0.0919544	0.000608867	0.0501396	0.021477	0.0501396
1866	ENSRNOG00000060010	Ss18l1	0.00187357	0.0146406	1.13409	0.364708	3.75145	0.687505	0.0409314	0.349237	0.0673547	0.349237
1867	ENSRNOG00000018765	Pold4	0.00187659	0.0146406	-0.417825	0.134388	6.95143	0.0975923	0.000952207	0.0520241	0.0203498	0.0520241
1868	ENSRNOG00000004328	Deptor	0.00187319	0.0146406	0.834192	0.268261	5.20146	0.415868	0.00758424	0.203509	0.0323403	0.203509
1869	ENSRNOG00000055567	Fmnl2	0.00187437	0.0146406	0.91413	0.293984	4.29602	0.54505	0.0215103	0.232008	0.0513531	0.232008
1870	ENSRNOG00000007756	Atg101	0.00187593	0.0146406	-0.339081	0.109057	6.35386	0.061624	0.00165841	0.0332292	0.0211203	0.0332292
1871	ENSRNOG00000003650	Nt5c	0.00188436	0.01467	-0.451432	0.145254	4.37137	0.107013	0.0124874	0.0491383	0.0494024	0.0494024
1872	ENSRNOG00000046500	Irgq	0.00188418	0.01467	0.653479	0.210263	4.48622	0.274979	0.0134169	0.116268	0.0465706	0.116268
1873	ENSRNOG00000014571	Dbndd2	0.00188388	0.01467	-0.408621	0.131476	4.71094	0.0710896	0.0091607	0.0262081	0.0415448	0.0415448
1874	ENSRNOG00000014844	Kif21a	0.00188505	0.01467	0.681968	0.21944	5.67704	0.26723	0.0042013	0.13705	0.0260025	0.13705
1875	ENSRNOG00000050200	Kdm3b	0.00188882	0.0146915	0.4056	0.130536	6.58742	0.0879306	0.00139576	0.0485875	0.0204451	0.0485875
1876	ENSRNOG00000056765	Rpl10	0.00188995	0.0146924	-0.38002	0.122311	9.5047	0.0822019	7.54989e-05	0.043807	0.029116	0.043807
1877	ENSRNOG00000007738	Hm13	0.00189681	0.0147301	-0.278373	0.0896264	8.09	0.0439628	0.000264147	0.0222345	0.023299	0.023299
1878	ENSRNOG00000018320	Rps15a	0.00189672	0.0147301	-0.458651	0.147669	8.40981	0.11836	0.000523614	0.0634409	0.0244046	0.0634409
1879	ENSRNOG00000060489	AABR07015639.1	0.00189937	0.0147343	0.586521	0.188863	4.95015	0.205999	0.0306872	0.0739429	0.0368983	0.0739429
1880	ENSRNOG00000000185	Mpst	0.00189936	0.0147343	-0.372839	0.120056	8.10193	0.0747963	0.000286167	0.0419936	0.0233382	0.0419936
1881	ENSRNOG00000008694	Miox	0.00190483	0.0147544	-0.469632	0.151266	6.58661	0.103185	0.00129438	0.065824	0.0204466	0.065824
1882	ENSRNOG00000032803	Rpl21	0.00190388	0.0147544	-0.364107	0.117271	7.46915	0.0678068	0.000746934	0.0395939	0.0214524	0.0395939
1883	ENSRNOG00000013844	Fam172a	0.001905	0.0147544	0.871523	0.280715	4.22511	0.440137	0.0265737	0.204575	0.0532534	0.204575
1884	ENSRNOG00000015304	Tmem160	0.00190982	0.0147839	-0.420805	0.135573	6.29841	0.106844	0.00179456	0.05212	0.0213479	0.05212
1885	ENSRNOG00000008329	Ndufb11	0.00191101	0.0147853	-0.315892	0.101778	7.7539	0.0530692	0.000445839	0.0299402	0.0222525	0.0299402
1886	ENSRNOG00000055915	Ago1	0.00191416	0.0148018	0.817551	0.263451	4.75036	0.399186	0.0129305	0.190662	0.040735	0.190662
1887	ENSRNOG00000043225	Zfp771	0.00191552	0.0148024	-0.402473	0.129704	6.55371	0.0778184	0.00142503	0.0479224	0.0205129	0.0479224
1888	ENSRNOG00000016655	Pex6	0.00191627	0.0148024	-0.273488	0.0881392	7.7939	0.0462677	0.000416542	0.0162939	0.0223711	0.0223711
1889	ENSRNOG00000004214	Rpl26	0.00191812	0.0148088	-0.422567	0.136197	9.38418	0.0996986	0.0001607	0.0542513	0.0285199	0.0542513
1890	ENSRNOG00000012659	Vamp5	0.00192162	0.0148103	-0.427758	0.137894	4.88038	0.0992209	0.0073295	0.0484469	0.0382137	0.0484469
1891	ENSRNOG00000014744	Pacs2	0.00192143	0.0148103	0.469447	0.151331	5.59915	0.123242	0.00355119	0.0636256	0.0268727	0.0636256
1892	ENSRNOG00000018901	Rab14	0.00192056	0.0148103	0.377743	0.121764	6.63337	0.0818417	0.000996362	0.0424947	0.0203696	0.0424947
1893	ENSRNOG00000012060	Gucy1b1	0.00192238	0.0148103	0.569176	0.183489	4.56389	0.161207	0.0125332	0.0862265	0.0447554	0.0862265
1894	ENSRNOG00000047229	Trim68	0.0019234	0.0148104	0.502443	0.161984	4.84051	0.118779	0.0121095	0.0648575	0.0389643	0.0648575
1895	ENSRNOG00000021552	Uprt	0.00192833	0.0148405	1.46166	0.471343	1.61208	1.06217	0.227743	0.423938	0.275506	0.423938
1896	ENSRNOG00000010227	Gpatch2l	0.00193115	0.0148544	0.350002	0.112881	5.21687	0.0521408	0.00529631	0.0133575	0.0320807	0.0320807
1897	ENSRNOG00000051440	Ppp1r12b	0.0019347	0.014866	0.709981	0.22902	5.40341	0.269763	0.00589142	0.147963	0.0292334	0.147963
1898	ENSRNOG00000002202	Sowahb	0.00193385	0.014866	0.469597	0.151473	5.08812	0.162913	0.00678985	0.0605125	0.034334	0.0605125
1899	ENSRNOG00000017446	Ndufs8	0.00193749	0.0148796	-0.345679	0.111522	7.43301	0.0605233	0.000556435	0.0359259	0.0213563	0.0359259
1900	ENSRNOG00000019298	Dctn4	0.0019441	0.0149225	0.688913	0.222327	5.04512	0.275546	0.00774457	0.137249	0.035122	0.137249
1901	ENSRNOG00000011617	Dguok	0.00194931	0.0149546	-0.276389	0.0892197	6.26988	0.0380392	0.0018754	0.0181549	0.0214744	0.0214744
1902	ENSRNOG00000021158	Nudt22	0.00195178	0.0149657	-0.340962	0.110077	5.59265	0.0650698	0.00377696	0.0317663	0.0269466	0.0317663
1903	ENSRNOG00000001148	Rplp0	0.00195547	0.0149861	-0.372924	0.120418	9.49814	0.0721824	7.55248e-05	0.0424592	0.029083	0.0424592
1904	ENSRNOG00000046327	Rbpj	0.00195912	0.0150011	0.597074	0.192831	5.53374	0.198438	0.00459225	0.10448	0.0276224	0.10448
1905	ENSRNOG00000006137	Arid1a	0.00195948	0.0150011	0.317781	0.102632	7.1863	0.0622578	0.000826577	0.0300713	0.0207465	0.0300713
1906	ENSRNOG00000015528	Pja2	0.00196066	0.0150023	0.490893	0.158551	6.55776	0.127674	0.00139317	0.072346	0.0205042	0.072346
1907	ENSRNOG00000050408	AABR07064590.1	0.00196491	0.0150268	0.591246	0.191003	4.11871	0.140391	0.0507966	0.0295676	0.0562174	0.0562174
1908	ENSRNOG00000019973	Arl3	0.00196975	0.0150497	-0.393236	0.127065	5.80916	0.077673	0.00327141	0.0440891	0.0246281	0.0440891
1909	ENSRNOG00000051711	Kpna1	0.00197037	0.0150497	0.283925	0.0917468	6.107	0.0265401	0.00237716	0.00652278	0.0223141	0.0223141
1910	ENSRNOG00000025946	Igf2bp2	0.00197105	0.0150497	1.06441	0.343962	2.18235	0.422579	0.169267	0.0625431	0.177776	0.177776
1911	ENSRNOG00000011009	Cmtm4	0.00197203	0.0150497	0.797918	0.257858	3.3563	0.429894	0.0464247	0.148614	0.0819994	0.148614
1912	ENSRNOG00000024501	Rgs3	0.00197323	0.015051	-0.945265	0.305493	7.00633	0.415411	0.00111829	0.272637	0.0204184	0.272637
1913	ENSRNOG00000001621	C2cd2	0.00197438	0.015052	0.423009	0.136717	6.48524	0.106485	0.00173126	0.0530969	0.0206823	0.0530969
1914	ENSRNOG00000014232	P2ry1	0.0019757	0.0150541	0.626234	0.202412	5.08011	0.218869	0.00754108	0.112639	0.0344797	0.112639
1915	ENSRNOG00000048904	AABR07004232.1	0.00198421	0.0150875	0.675421	0.2184	4.72035	0.284249	0.015332	0.124584	0.0413496	0.124584
1916	ENSRNOG00000010178	Cgrrf1	0.00198331	0.0150875	-0.452277	0.146239	7.03347	0.109245	0.000835434	0.0618967	0.0204583	0.0618967
1917	ENSRNOG00000002443	Mfap3	0.00198284	0.0150875	0.407811	0.131859	4.91363	0.133619	0.00856072	0.0424402	0.0375873	0.0424402
1918	ENSRNOG00000009325	Fuca1	0.00198382	0.0150875	-0.347301	0.112299	7.67571	0.0697428	0.00048676	0.0365058	0.0220251	0.0365058
1919	ENSRNOG00000051564	Rap2a	0.00198843	0.0151096	0.554333	0.179282	4.79973	0.199834	0.00883959	0.0854441	0.0397512	0.0854441
1920	ENSRNOG00000021615	Mettl26	0.0019892	0.0151096	-0.420676	0.13606	6.44257	0.089527	0.00242024	0.0518828	0.0208085	0.0518828
1921	ENSRNOG00000015658	Sorbs1	0.00199253	0.015127	0.996744	0.322431	5.65307	0.550242	0.00505262	0.299901	0.0262668	0.299901
1922	ENSRNOG00000004137	Ubtd2	0.00199448	0.0151337	0.44676	0.144533	4.41265	0.0653502	0.0129125	0.0165257	0.0483645	0.0483645
1923	ENSRNOG00000008843	Eci1	0.00199548	0.0151337	-0.644094	0.208384	8.30899	0.20036	0.000221013	0.127155	0.024044	0.127155
1924	ENSRNOG00000013035	Rab33b	0.0019971	0.0151381	0.267246	0.0864688	6.595	0.0334087	0.00150082	0.0185924	0.0204313	0.0204313
1925	ENSRNOG00000037446	Pxmp2	0.00199859	0.0151416	-0.342214	0.110733	8.4473	0.0657318	0.000177653	0.0357903	0.0245416	0.0357903
1926	ENSRNOG00000006889	Ambp	0.00200352	0.015171	-0.381605	0.123509	11.7408	0.063193	7.66249e-06	0.0274892	0.0447384	0.0447384
1927	ENSRNOG00000015385	Pink1	0.00200665	0.0151868	-0.428738	0.138784	8.41532	0.0982223	0.000210042	0.0562888	0.0244246	0.0562888
1928	ENSRNOG00000061684	Ndufa9	0.0020084	0.0151922	-0.274312	0.0888031	7.92474	0.0372487	0.0003621	0.0186642	0.0227702	0.0227702
1929	ENSRNOG00000019573	Lcat	0.00201001	0.0151965	-0.315037	0.101995	9.76262	0.0422057	5.22077e-05	0.0184942	0.0304631	0.0304631
1930	ENSRNOG00000000850	Apom	0.00201313	0.0152122	-0.512621	0.165989	8.84653	0.132532	0.000120857	0.0806991	0.026102	0.0806991
1931	ENSRNOG00000018317	Aak1	0.00201613	0.0152252	0.768593	0.248909	3.66808	0.422287	0.0326419	0.149095	0.070125	0.149095
1932	ENSRNOG00000029399	Bcam	0.00201694	0.0152252	-0.357494	0.115779	5.38805	0.0620242	0.00457691	0.0347439	0.0294448	0.0347439
1933	ENSRNOG00000028021	LOC684988	0.00201852	0.0152292	-0.452843	0.14667	8.18926	0.115347	0.000265351	0.0628369	0.0236303	0.0628369
1934	ENSRNOG00000022202	Trappc8	0.00201992	0.0152319	0.356319	0.115415	6.66697	0.0654391	0.00126524	0.0378085	0.0203274	0.0378085
1935	ENSRNOG00000039850	Pigp	0.0020293	0.0152553	-0.364838	0.118227	5.91225	0.0727258	0.00288757	0.0381134	0.023684	0.0381134
1936	ENSRNOG00000016585	Bmi1	0.0020242	0.0152553	0.995104	0.322389	4.90012	0.553163	0.0107442	0.29413	0.0378422	0.29413
1937	ENSRNOG00000014668	RGD621098	0.00202519	0.0152553	0.32372	0.104882	5.89203	0.0570794	0.00272703	0.0295405	0.0238587	0.0295405
1938	ENSRNOG00000047605	Ptprk	0.00202908	0.0152553	0.303952	0.0984956	7.3687	0.0514071	0.000643311	0.0278141	0.0211879	0.0278141
1939	ENSRNOG00000042126	Lsm5	0.00202893	0.0152553	-0.417587	0.135318	4.98172	0.101542	0.0068279	0.0468845	0.0363041	0.0468845
1940	ENSRNOG00000034025	Ptprj	0.00202911	0.0152553	0.299587	0.0970813	7.23082	0.0436913	0.000617711	0.0270283	0.0208468	0.0270283
1941	ENSRNOG00000005184	Nop10	0.00203349	0.0152602	-0.310535	0.10065	7.31697	0.0505493	0.000652298	0.0290635	0.0210557	0.0290635
1942	ENSRNOG00000020674	Rpl27	0.00203241	0.0152602	-0.395024	0.128028	8.20539	0.0828177	0.000305008	0.0477757	0.0236851	0.0477757
1943	ENSRNOG00000026267	Igbp1	0.00203165	0.0152602	-0.290535	0.0941593	6.44112	0.0518736	0.00157479	0.0244321	0.0208131	0.0244321
1944	ENSRNOG00000011059	Ttbk2	0.00203414	0.0152602	0.634876	0.205781	3.4517	0.346815	0.0438766	0.080338	0.0780523	0.080338
1945	ENSRNOG00000053210	Zc3h11a	0.00203894	0.0152884	0.676031	0.21917	7.10006	0.254781	0.00108069	0.139824	0.0205718	0.139824
1946	ENSRNOG00000009084	Rpusd3	0.00204106	0.0152964	-0.31791	0.103077	6.68604	0.0547881	0.00129585	0.0298706	0.0203082	0.0298706
1947	ENSRNOG00000002215	Mylk	0.00204236	0.0152971	0.442349	0.143433	7.7768	0.11509	0.0005323	0.0598156	0.0223202	0.0598156
1948	ENSRNOG00000054294	Rprd2	0.00204325	0.0152971	0.354159	0.114842	5.62668	0.0777321	0.00391662	0.0347704	0.0265615	0.0347704
1949	ENSRNOG00000010915	Ermp1	0.00204993	0.0153392	0.270031	0.08759	6.41581	0.0269423	0.00160885	0.0107027	0.0208957	0.0208957
1950	ENSRNOG00000019826	Sil1	0.00205143	0.0153426	-0.347227	0.112638	7.3149	0.0671181	0.000690914	0.0365252	0.0210505	0.0365252
1951	ENSRNOG00000061280	AABR07068018.1	0.0020531	0.0153472	0.896828	0.290947	3.901	0.401752	0.185656	0.0363656	0.0626522	0.0626522
1952	ENSRNOG00000002345	Rasgef1b	0.00205626	0.0153573	0.757367	0.24574	5.70267	0.278528	0.00420979	0.172929	0.0257244	0.172929
1953	ENSRNOG00000005814	Katnbl1	0.00205656	0.0153573	0.771831	0.250437	2.97845	0.317485	0.082071	0.0749599	0.101903	0.101903
1954	ENSRNOG00000021887	Cyb561d2	0.00207101	0.0154573	-0.384194	0.124744	5.57359	0.0940653	0.00482153	0.0408243	0.0271642	0.0408243
1955	ENSRNOG00000011655	Dcaf10	0.00207456	0.0154601	0.29131	0.0946012	5.91625	0.0460561	0.00256014	0.0236914	0.0236502	0.0236914
1956	ENSRNOG00000021125	Prdx5	0.00207452	0.0154601	-0.405233	0.131597	8.51116	0.0921128	0.000212432	0.0505864	0.0247786	0.0505864
1957	ENSRNOG00000007576	Zfp597	0.00207418	0.0154601	1.05026	0.34106	3.60333	0.838838	0.0502623	0.29095	0.0723725	0.29095
1958	ENSRNOG00000039717	Ipo11	0.00207843	0.0154731	0.519682	0.168794	4.75819	0.157815	0.0105127	0.0730624	0.0405767	0.0730624
1959	ENSRNOG00000020357	Msto1	0.00207786	0.0154731	-0.322592	0.104776	5.49902	0.0349287	0.00417875	0.0117288	0.0280235	0.0280235
1960	ENSRNOG00000009155	Ndufs3	0.00208301	0.0154993	-0.39934	0.129734	7.48675	0.0936764	0.000604048	0.0487668	0.0214997	0.0487668
1961	ENSRNOG00000025528	Efr3a	0.00208614	0.0155146	0.263709	0.0856841	6.74938	0.0276931	0.00126781	0.00822266	0.020268	0.020268
1962	ENSRNOG00000057979	AABR07011700.1	0.00209188	0.0155415	1.88386	0.612266	2.52958	1.67127	0.428082	0.671536	0.13805	0.671536
1963	ENSRNOG00000012314	Slirp	0.00209128	0.0155415	-0.420566	0.136683	5.97668	0.100752	0.0025995	0.0522015	0.0231664	0.0522015
1964	ENSRNOG00000019352	Emc6	0.0020953	0.015559	-0.315803	0.102654	6.32115	0.0479134	0.0019703	0.0289408	0.0212516	0.0289408
1965	ENSRNOG00000012140	Cep89	0.00210061	0.0155905	-0.289889	0.0942538	6.15747	0.0478531	0.00203441	0.0240247	0.0220331	0.0240247
1966	ENSRNOG00000018089	Sra1	0.00210459	0.0156121	-0.321554	0.104568	7.42485	0.0530371	0.000548852	0.0315257	0.0213348	0.0315257
1967	ENSRNOG00000025497	Fbxl6	0.00210705	0.0156224	-0.284269	0.0924539	6.03538	0.0329431	0.00232321	0.0136967	0.0227501	0.0227501
1968	ENSRNOG00000048174	Uqcrq	0.00210957	0.0156331	-0.436042	0.141832	8.50236	0.100421	0.000189029	0.0588188	0.0247457	0.0588188
1969	ENSRNOG00000023753	Afdn	0.00212134	0.0156693	0.637923	0.20761	6.28795	0.230795	0.00213581	0.124297	0.0213935	0.124297
1970	ENSRNOG00000013343	Myg1	0.00211839	0.0156693	-0.28208	0.0917895	6.07787	0.0431474	0.00221468	0.0224996	0.0224844	0.0224996
1971	ENSRNOG00000006336	Fyco1	0.00212197	0.0156693	0.296816	0.0966007	6.81938	0.0529647	0.000983232	0.0263898	0.0202626	0.0263898
1972	ENSRNOG00000001312	Pdgfa	0.00211788	0.0156693	-0.480153	0.15624	4.86426	0.115858	0.0100297	0.0615753	0.0385167	0.0615753
1973	ENSRNOG00000001488	Psmb1	0.00211968	0.0156693	-0.339922	0.110618	8.02679	0.0622967	0.000302294	0.035591	0.0230934	0.035591
1974	ENSRNOG00000000525	Pi16	0.00212192	0.0156693	-0.974535	0.317168	2.56872	0.475881	0.160792	0.104692	0.134288	0.134288
1975	ENSRNOG00000005711	Ptprd	0.00211769	0.0156693	0.269238	0.0876081	7.67732	0.0339563	0.000484147	0.0210573	0.0220297	0.0220297
1976	ENSRNOG00000004364	Babam2	0.00212482	0.0156745	-0.267902	0.0872018	6.5627	0.0417171	0.00138453	0.020921	0.0204938	0.020921
1977	ENSRNOG00000027514	Ube2m	0.0021238	0.0156745	-0.269537	0.0877299	7.29324	0.0356811	0.000671544	0.021905	0.0209965	0.021905
1978	ENSRNOG00000051912	Acnat2	0.00213134	0.0157146	-0.359131	0.116931	9.74952	0.0694494	8.27936e-05	0.0400246	0.0303923	0.0400246
1979	ENSRNOG00000018126	Abca1	0.00213572	0.0157389	0.379813	0.12369	7.81819	0.0745993	0.000465906	0.0444118	0.0224439	0.0444118
1980	ENSRNOG00000014509	Sacs	0.00213895	0.0157548	0.5163	0.168163	4.4785	0.153203	0.0129379	0.0700135	0.0467555	0.0700135
1981	ENSRNOG00000050441	AABR07028989.1	0.00214254	0.0157733	-1.29739	0.422642	3.28291	0.875227	0.172618	0.351351	0.0852782	0.351351
1982	ENSRNOG00000009078	Mrpl37	0.00214597	0.0157746	-0.262942	0.0856698	7.15863	0.038785	0.000792427	0.0207362	0.0206874	0.0207362
1983	ENSRNOG00000061088	Atf1	0.00214589	0.0157746	0.33851	0.11029	6.44277	0.0642597	0.00173171	0.0339492	0.0208079	0.0339492
1984	ENSRNOG00000026296	Saxo2	0.00214451	0.0157746	1.3425	0.437374	1.46174	0.801224	0.250923	0.254478	0.310211	0.310211
1985	ENSRNOG00000025715	Dynlrb1	0.00214914	0.015782	-0.371263	0.120979	7.09767	0.0805038	0.000910711	0.0420216	0.0205673	0.0420216
1986	ENSRNOG00000046261	Acp5	0.00214837	0.015782	-0.301409	0.0982136	5.79956	0.0438331	0.00357226	0.0241411	0.0247224	0.0247224
1987	ENSRNOG00000014362	Nudt14	0.00215362	0.015807	-0.459993	0.149923	5.76681	0.13479	0.00300346	0.0629292	0.0250513	0.0629292
1988	ENSRNOG00000015644	Ugcg	0.00215616	0.0158176	0.355165	0.115771	5.12736	0.0575567	0.00568664	0.0273546	0.0336283	0.0336283
1989	ENSRNOG00000015488	Tead1	0.00215851	0.0158269	0.777193	0.253363	4.03197	0.3937	0.0258779	0.162421	0.0587271	0.162421
1990	ENSRNOG00000002291	Brwd3	0.00216005	0.0158302	0.473091	0.154237	4.34543	0.198932	0.0136782	0.0561031	0.0500658	0.0561031
1991	ENSRNOG00000025629	Prpf3	0.00216712	0.0158741	-0.267108	0.0871104	6.44882	0.0315675	0.00146974	0.0125712	0.0207891	0.0207891
1992	ENSRNOG00000012702	Nfya	0.00216977	0.0158855	0.371829	0.121277	5.0324	0.0712986	0.00712373	0.0360199	0.0353576	0.0360199
1993	ENSRNOG00000014310	Tmtc4	0.00217744	0.0159145	0.457535	0.149282	5.32139	0.110419	0.00531966	0.0600501	0.0304133	0.0600501
1994	ENSRNOG00000007887	Elk4	0.0021781	0.0159145	0.308328	0.100603	5.48407	0.041284	0.00148796	0.0164625	0.0282001	0.0282001
1995	ENSRNOG00000060825	Ccm2	0.00217716	0.0159145	-0.286436	0.0934558	6.78943	0.0412649	0.00107006	0.0245496	0.0202602	0.0245496
1996	ENSRNOG00000050960	AABR07040864.1	0.00217524	0.0159145	0.343869	0.112185	5.23258	0.0537582	0.00509765	0.027513	0.0318197	0.0318197
1997	ENSRNOG00000005446	Gna11	0.00217919	0.0159146	0.310872	0.101438	5.80632	0.0563347	0.00316726	0.0270156	0.0246559	0.0270156
1998	ENSRNOG00000002254	Tmem33	0.00218102	0.01592	0.361882	0.118092	7.34755	0.0705454	0.000692324	0.0402153	0.0211334	0.0402153
1999	ENSRNOG00000007139	Ttpa	0.00218375	0.0159319	0.439975	0.143593	9.2293	0.0909143	0.000107108	0.0603755	0.0277838	0.0603755
[truncated: 30,884 more rows]
