# Supplementary material for: Network Modeling of Liver Metabolism to Predict Plasma Metabolite Changes During Short-Term Fasting in the Laboratory Rat
Source: Front Physiol. 2019 Mar 1;10:161. doi: 10.3389/fphys.2019.00161 (PMC6405515; doi:10.3389/fphys.2019.00161)
Supplement: DATA SHEET S3 — Computer code to reproduce TIMBR analysis results in Figure 1 and Supplementary Figures S1–S3. [file Data_Sheet_3.ZIP › TIMBR_AnalysisCodeForPublication/liver_Study3_control_WT_sleuthtesttable.xlsx]

## Sheet: Study 3 Wald Test
	target_id	ext_gene	pval	qval	b	se_b	mean_obs	var_obs	tech_var	sigma_sq	smooth_sigma_sq	final_sigma_sq
1	ENSRNOG00000016456	Il33	5.27841e-05	0.469466	-0.414505	0.102525	7.98856	0.08506	0.000337915	0.041708	0.0336648	0.041708
2	ENSRNOG00000042860	Pappa2	6.46114e-05	0.469466	-0.626851	0.156897	4.83355	0.196687	0.00724394	0.0912228	0.061765	0.0912228
3	ENSRNOG00000030644	Mt-nd1	0.111792	0.999548	-0.502792	0.316184	11.838	0.440643	4.57436e-06	0.399884	0.0924224	0.399884
4	ENSRNOG00000031033	Mt-nd2	0.0963949	0.999548	-0.565518	0.340143	11.7048	0.51722	7.9154e-06	0.462782	0.0881528	0.462782
5	ENSRNOG00000034234	Mt-co1	0.165188	0.999548	-0.281349	0.202725	13.3714	0.143676	1.4835e-06	0.131321	0.164388	0.164388
6	ENSRNOG00000030371	Mt-co2	0.125272	0.999548	-0.338888	0.221059	11.9641	0.213063	6.05481e-06	0.195463	0.0967052	0.195463
7	ENSRNOG00000033299	Mt-atp8	0.120798	0.999548	-0.606895	0.391183	10.2431	0.669509	4.1765e-05	0.612055	0.0548493	0.612055
8	ENSRNOG00000031979	Mt-atp6	0.0720663	0.999548	-0.547932	0.304627	12.3012	0.426505	5.43897e-06	0.371185	0.109385	0.371185
9	ENSRNOG00000030700	Mt-co3	0.0268479	0.999548	-0.375972	0.169837	12.2188	0.145381	6.06814e-06	0.115372	0.106111	0.115372
10	ENSRNOG00000033615	Mt-nd3	0.0576759	0.999548	-0.423189	0.222948	9.99658	0.233325	4.79401e-05	0.198775	0.0511424	0.198775
11	ENSRNOG00000031053	Mt-nd4l	0.288815	0.999548	-0.408346	0.384969	9.57107	0.597749	8.47357e-05	0.592719	0.0457054	0.592719
12	ENSRNOG00000029707	Mt-nd4	0.0982247	0.999548	-0.489018	0.295743	12.1316	0.390302	6.93907e-06	0.349849	0.102771	0.349849
13	ENSRNOG00000029971	Mt-nd5	0.14548	0.999548	-0.465003	0.31944	11.3202	0.438618	1.3587e-05	0.408154	0.0771494	0.408154
14	ENSRNOG00000029042	Mt-nd6	0.0171661	0.999548	-0.637939	0.26769	10.4346	0.376046	3.28735e-05	0.286598	0.0580473	0.286598
15	ENSRNOG00000031766	Mt-cyb	0.067306	0.999548	-0.418641	0.228813	12.1464	0.242196	5.28937e-06	0.209416	0.10333	0.209416
16	ENSRNOG00000018762	Rsph3	0.39211	0.999548	-0.220594	0.257764	2.78891	0.166238	0.0707833	0.0934259	0.194986	0.194986
17	ENSRNOG00000000415	Asf1a	0.513784	0.999548	0.088021	0.134804	5.59109	0.0699083	0.010041	0.0626471	0.0406365	0.0626471
18	ENSRNOG00000013102	Entpd2	0.0245001	0.999548	0.414629	0.184346	3.84424	0.138262	0.0274906	0.0715278	0.108443	0.108443
19	ENSRNOG00000040242	Epm2a	0.518797	0.999548	0.130049	0.201564	3.59275	0.156189	0.030841	0.131672	0.123314	0.131672
20	ENSRNOG00000007027	Hgf	0.375932	0.999548	-0.13857	0.156503	6.17092	0.0965614	0.00227521	0.0956972	0.0335976	0.0956972
21	ENSRNOG00000014268	Abca2	0.54173	0.999548	-0.0545674	0.0894255	7.03885	0.0221506	0.000935615	0.0219464	0.031052	0.031052
22	ENSRNOG00000003508	Ergic1	0.0401824	0.999548	-0.189438	0.0923246	7.19006	0.0413921	0.000768584	0.0333267	0.0312464	0.0333267
23	ENSRNOG00000050854	LOC108348101	0.0191093	0.999548	1.27351	0.543447	3.56791	1.45758	1.05644	0.0418759	0.124897	0.124897
24	ENSRNOG00000038902	RGD1565641	0.177125	0.999548	-0.208437	0.154437	5.72	0.100628	0.00317249	0.0922304	0.0385418	0.0922304
25	ENSRNOG00000017462	Spata5	0.845127	0.999548	-0.0289764	0.148338	4.50863	0.0373303	0.0135074	0.0262494	0.0745096	0.0745096
26	ENSRNOG00000005491	Best3	0.993026	0.999548	0.00199502	0.22823	3.1377	0.105	0.0508822	0.0616165	0.157473	0.157473
27	ENSRNOG00000019804	B3gat3	0.747088	0.999548	-0.0291702	0.0904553	6.65557	0.0297757	0.00142284	0.0302366	0.0313058	0.0313058
28	ENSRNOG00000042286	Nsl1	0.154239	0.999548	0.437221	0.306882	2.48025	0.354608	0.138005	0.187315	0.238702	0.238702
29	ENSRNOG00000021693	Fam149a	0.908514	0.999548	-0.0142164	0.123714	6.5317	0.0571934	0.00147589	0.059745	0.0317029	0.059745
30	ENSRNOG00000005151	Dync2li1	0.730618	0.999548	-0.109726	0.318688	2.30189	0.117975	0.136974	-0.0140116	0.269275	0.269275
31	ENSRNOG00000006703	Zfp398	0.423718	0.999548	0.158315	0.197898	3.5391	0.1418	0.02989	0.114878	0.126764	0.126764
32	ENSRNOG00000018567	Slc20a1	0.211633	0.999548	0.114215	0.0914385	6.48665	0.0346622	0.00155079	0.0318601	0.0318932	0.0318932
33	ENSRNOG00000025619	Ap1g2	0.887018	0.999548	0.0157094	0.110568	5.40389	0.014392	0.00467395	0.0106755	0.0442274	0.0442274
34	ENSRNOG00000018767	Rbm17	0.576676	0.999548	-0.0520608	0.0932576	6.29003	0.0236734	0.00193525	0.0226547	0.0328527	0.0328527
35	ENSRNOG00000019575	Rell2	0.152114	0.999548	0.709075	0.495128	2.31402	1.04931	0.155573	0.825034	0.267056	0.825034
36	ENSRNOG00000030830	Mex3d	0.955441	0.999548	0.00890068	0.159296	4.25692	0.0704442	0.0149493	0.060504	0.0865512	0.0865512
37	ENSRNOG00000001959	Mx1	0.485341	0.999548	-0.151363	0.216934	4.67763	0.181802	0.0108792	0.177363	0.0674471	0.177363
38	ENSRNOG00000000954	Polr1d	0.776599	0.999548	0.0279063	0.0983469	5.92102	0.0158592	0.00281446	0.0139551	0.035874	0.035874
39	ENSRNOG00000008345	Clcn6	0.734216	0.999548	0.0333351	0.0981823	5.92065	0.0334754	0.00268087	0.0328681	0.0358782	0.0358782
40	ENSRNOG00000012718	Zfp451	0.77262	0.999548	-0.0329529	0.114044	5.2878	0.0196401	0.00502995	0.0157028	0.0469941	0.0469941
41	ENSRNOG00000057153	Pla1a	0.369317	0.999548	0.315717	0.351675	5.40129	0.4883	0.00626392	0.488436	0.0442829	0.488436
42	ENSRNOG00000001647	Ets2	0.974919	0.999548	-0.00289301	0.092017	6.43139	0.0264556	0.00172834	0.0266146	0.0321402	0.0321402
43	ENSRNOG00000017330	AC103221.1	0.140244	0.999548	0.458936	0.311167	4.49151	0.417646	0.0206273	0.366673	0.0752755	0.366673
44	ENSRNOG00000017265	Tmem131	0.470627	0.999548	-0.126165	0.174875	6.82314	0.118415	0.00113915	0.121186	0.0310365	0.121186
45	ENSRNOG00000009675	Cdc42bpb	0.170739	0.999548	-0.123022	0.0898079	7.40841	0.0115982	0.000559714	0.00754286	0.0317021	0.0317021
46	ENSRNOG00000015850	Rbp7	0.739154	0.999548	-0.129925	0.390196	2.35203	0.572912	0.13361	0.475401	0.260243	0.475401
47	ENSRNOG00000010008	Polr3a	0.77522	0.999548	0.0297955	0.104343	5.62379	0.0186629	0.00347309	0.0162692	0.0400764	0.0400764
48	ENSRNOG00000034107	LOC681282	0.314993	0.999548	0.137798	0.13714	4.74491	0.0619365	0.0103242	0.0506111	0.064905	0.064905
49	ENSRNOG00000024780	MGC95210	0.748661	0.999548	0.0456508	0.142478	4.59578	0.0304236	0.0104494	0.0215519	0.0707509	0.0707509
50	ENSRNOG00000013963	Il6st	0.563631	0.999548	-0.0852752	0.147674	7.75065	0.0833537	0.000436364	0.0867935	0.0327249	0.0867935
51	ENSRNOG00000010807	Cox6c	0.909105	0.999548	-0.0167488	0.146703	7.61659	0.080423	0.000537796	0.0855496	0.0322791	0.0855496
52	ENSRNOG00000016631	Zfp276	0.18823	0.999548	0.145742	0.11076	5.3871	0.0173153	0.00448051	0.00800284	0.044591	0.044591
53	ENSRNOG00000008519	RGD1309079	0.0993903	0.999548	0.291928	0.177161	5.08696	0.1399	0.00497542	0.120568	0.0529764	0.120568
54	ENSRNOG00000047768	Lamb2	0.633618	0.999548	0.0637466	0.133741	5.66728	0.0678609	0.00389573	0.0676513	0.0393619	0.0676513
55	ENSRNOG00000015415	Rhoq	0.359315	0.999548	0.0946382	0.103241	5.69027	0.0388491	0.00363685	0.0354283	0.038998	0.038998
56	ENSRNOG00000027232	Pcdhga11	0.464173	0.999548	-0.223223	0.304953	2.40022	0.161665	0.120093	0.0388829	0.251891	0.251891
57	ENSRNOG00000024801	Slc35a2	0.095694	0.999548	0.204581	0.12279	5.76383	0.0674501	0.003244	0.0570659	0.0378983	0.0570659
58	ENSRNOG00000011492	LOC108348302	0.968911	0.999548	-0.00621615	0.159495	4.26052	0.0559645	0.0153863	0.0445646	0.0863689	0.0863689
59	ENSRNOG00000026527	Snx32	0.885365	0.999548	-0.0518522	0.359656	2.41443	0.483634	0.14481	0.372601	0.249489	0.372601
60	ENSRNOG00000015105	Bspry	0.765606	0.999548	0.042803	0.143573	4.57427	0.0370033	0.0107968	0.0283261	0.071656	0.071656
61	ENSRNOG00000019212	Tpp1	0.47047	0.999548	-0.0653395	0.0905337	7.61514	0.0306386	0.000510858	0.0310965	0.0322746	0.0322746
62	ENSRNOG00000001430	Polr2j	0.0718194	0.999548	-0.173746	0.0965116	6.17001	0.0428241	0.00212444	0.0351335	0.0336039	0.0351335
63	ENSRNOG00000002208	Shroom3	0.347144	0.999548	-0.0897334	0.0954466	6.10339	0.0311968	0.00233724	0.0287873	0.0341029	0.0341029
64	ENSRNOG00000060066	Hoxa6	0.194559	0.999548	-0.362743	0.279633	3.64575	0.203713	0.192764	-0.0120943	0.120015	0.120015
65	ENSRNOG00000020182	Mvp	0.624753	0.999548	0.053554	0.109489	7.1008	0.0455197	0.000874368	0.0470773	0.0311163	0.0470773
66	ENSRNOG00000011762	Elf1	0.505434	0.999548	-0.0952784	0.143068	5.05549	0.0788366	0.00465909	0.0772149	0.0540196	0.0772149
67	ENSRNOG00000021657	Pld6	0.114855	0.999548	0.36081	0.228833	3.37685	0.230209	0.040521	0.168937	0.138002	0.168937
68	ENSRNOG00000039543	Rnase11	0.539356	0.999548	0.412668	0.67233	3.4769	1.73298	0.0327306	1.77538	0.130919	1.77538
69	ENSRNOG00000024707	Tp73	0.768994	0.999548	0.128642	0.438017	1.41271	0.664238	0.2631	0.443856	0.504336	0.504336
70	ENSRNOG00000011634	Xkr6	0.938941	0.999548	-0.0129911	0.169595	4.08152	0.061252	0.0193797	0.0461993	0.0956702	0.0956702
71	ENSRNOG00000011222	Dynll1	0.822422	0.999548	0.0316414	0.140985	6.29204	0.0744732	0.00194108	0.0775656	0.0328415	0.0775656
72	ENSRNOG00000028919	Zfp868	0.865415	0.999548	0.0205366	0.121171	5.11433	0.0222753	0.00664095	0.017105	0.0520884	0.0520884
73	ENSRNOG00000057389	Dusp28	0.676882	0.999548	-0.0618096	0.148323	4.46372	0.0190425	0.0114624	0.00784871	0.0765369	0.0765369
74	ENSRNOG00000026941	Tril	0.107762	0.999548	0.346611	0.215509	3.30368	0.16817	0.0422351	0.103622	0.143541	0.143541
75	ENSRNOG00000010846	Ccdc22	0.777951	0.999548	-0.028023	0.0993758	5.86688	0.0223032	0.00298072	0.0206912	0.0365215	0.0365215
76	ENSRNOG00000006139	Stx18	0.987965	0.999548	-0.00142201	0.0942711	6.18682	0.0114802	0.00206001	0.0102397	0.0334882	0.0334882
77	ENSRNOG00000050553	Atp6v1c2	0.682093	0.999548	-0.0906023	0.221192	3.26591	0.157398	0.0491689	0.117126	0.146535	0.146535
78	ENSRNOG00000004505	Nfic	0.506996	0.999548	-0.103986	0.156718	6.85416	0.0945756	0.00116133	0.0970802	0.031016	0.0970802
79	ENSRNOG00000013579	LOC100359916	0.258024	0.999548	-0.173373	0.153282	4.83984	0.095731	0.0149218	0.079059	0.0615432	0.079059
80	ENSRNOG00000006353	Large2	0.476912	0.999548	-0.0936634	0.131683	4.85902	0.0249763	0.00849721	0.0157566	0.0608647	0.0608647
81	ENSRNOG00000013855	Zmym1	0.678751	0.999548	-0.0504384	0.121782	5.10415	0.0170133	0.00690747	0.0105942	0.0524164	0.0524164
82	ENSRNOG00000046227	Tprg1l	0.401954	0.999548	0.0754252	0.0899915	7.45179	0.0187924	0.000582901	0.0179264	0.031811	0.031811
83	ENSRNOG00000018047	Gorasp1	0.97101	0.999548	-0.00352624	0.0970306	6.00904	0.0144774	0.00272265	0.0127853	0.0349371	0.0349371
84	ENSRNOG00000060665	Afap1	0.581272	0.999548	0.118882	0.21555	3.33356	0.177226	0.0445302	0.141317	0.14124	0.141317
85	ENSRNOG00000014230	Map1a	0.898363	0.999548	-0.0349531	0.273648	2.63204	0.164316	0.0836671	0.0920367	0.215866	0.215866
86	ENSRNOG00000001592	Cct8	0.54327	0.999548	-0.0546107	0.0898387	7.41145	0.00949219	0.0005744	0.00874371	0.0317096	0.0317096
87	ENSRNOG00000001928	Il1rap	0.87747	0.999548	0.0138623	0.0899115	7.3489	0.0095391	0.000773892	0.00939166	0.0315624	0.0315624
88	ENSRNOG00000008680	Loxl1	0.0363455	0.999548	0.521615	0.249214	4.37375	0.304424	0.0167907	0.23164	0.0807674	0.23164
89	ENSRNOG00000033372	Klhl24	0.54552	0.999548	0.0687764	0.113776	6.26899	0.0495897	0.00195876	0.0498215	0.0329728	0.0498215
90	ENSRNOG00000007359	Gca	0.734547	0.999548	-0.0678469	0.200089	3.51056	0.141137	0.0314942	0.118408	0.128649	0.128649
91	ENSRNOG00000004588	Zbed4	0.645877	0.999548	0.0505036	0.10991	5.41295	0.0285127	0.00428455	0.025536	0.0440367	0.0440367
92	ENSRNOG00000048275	RGD1309350	0.161155	0.999548	-0.1339	0.0955609	7.98272	0.0388735	0.000354633	0.0361729	0.0336394	0.0361729
93	ENSRNOG00000029773	Atm	0.305367	0.999548	0.0985107	0.0961087	6.04345	0.0314787	0.00233374	0.0286207	0.0346138	0.0346138
94	ENSRNOG00000004649	Il1b	0.316399	0.999548	0.536802	0.535792	4.5944	1.14858	0.0158687	1.13242	0.0708084	1.13242
95	ENSRNOG00000052232	Cyb561d1	0.439387	0.999548	0.142505	0.184298	3.82779	0.119428	0.0265009	0.0956554	0.109362	0.109362
96	ENSRNOG00000050521	Tspo2	0.204051	0.999548	0.59567	0.468997	1.55257	0.915795	0.137174	0.742657	0.455974	0.742657
97	ENSRNOG00000037124	Fam227b	0.848418	0.999548	-0.0510026	0.266837	2.93086	0.266514	0.0686765	0.216131	0.17822	0.216131
98	ENSRNOG00000045918	Jarid2	0.194127	0.999548	-0.125901	0.0969611	5.98893	0.0175343	0.00246876	0.0117892	0.0351371	0.0351371
99	ENSRNOG00000014834	Epc1	0.541969	0.999548	-0.0840712	0.137858	5.50842	0.0728365	0.00390535	0.0721143	0.0421409	0.0721143
100	ENSRNOG00000003357	Col3a1	0.506192	0.999548	0.11654	0.175306	8.55705	0.118355	0.000225687	0.122703	0.0367393	0.122703
101	ENSRNOG00000020460	Banf1	0.243425	0.999548	-0.106077	0.0909388	6.54341	0.0322694	0.00142217	0.0299372	0.0316573	0.0316573
102	ENSRNOG00000046741	Itsn2	0.269983	0.999548	-0.0989557	0.0897068	6.79894	0.0290795	0.00113072	0.0272281	0.0310585	0.0310585
103	ENSRNOG00000011745	Psma1	0.926883	0.999548	-0.00821762	0.0895481	7.2219	0.0190658	0.000773317	0.0196351	0.0313021	0.0313021
104	ENSRNOG00000001271	Card6	0.132429	0.999548	-0.185972	0.123603	6.98068	0.0662595	0.000879714	0.060231	0.0310138	0.060231
105	ENSRNOG00000020821	Clip3	0.539496	0.999548	0.516171	0.84125	1.35869	2.71314	0.619552	2.21126	0.524431	2.21126
106	ENSRNOG00000021274	Fermt1	0.137964	0.999548	-0.347457	0.234227	3.06692	0.15762	0.0553542	0.0790316	0.164096	0.164096
107	ENSRNOG00000014187	Igf1r	0.344926	0.999548	0.281258	0.297792	2.47477	0.268616	0.115141	0.150059	0.23958	0.23958
108	ENSRNOG00000042229	AC099444.2	0.911947	0.999548	0.0315967	0.285727	3.24471	0.305055	0.0596781	0.266882	0.148258	0.266882
109	ENSRNOG00000009431	Tbc1d4	0.723629	0.999548	-0.0495885	0.140234	4.69635	0.074074	0.0101125	0.0685499	0.0667236	0.0685499
110	ENSRNOG00000014743	Hagh	0.89273	0.999548	0.01285	0.0952908	8.4566	0.027884	0.000215688	0.0296129	0.0361057	0.0361057
111	ENSRNOG00000010821	Ankrd54	0.269267	0.999548	0.175555	0.158909	4.27397	0.0741043	0.0153185	0.0552734	0.0856895	0.0856895
112	ENSRNOG00000015304	Tmem160	0.0952425	0.999548	0.271907	0.162978	5.71158	0.118879	0.00375658	0.10249	0.0386694	0.10249
113	ENSRNOG00000013906	Gpat2	0.382722	0.999548	0.230427	0.263981	3.0029	0.27432	0.0738485	0.204896	0.170497	0.204896
114	ENSRNOG00000010492	Sp2	0.219868	0.999548	-0.204279	0.166503	5.16206	0.114627	0.0048853	0.106007	0.0505889	0.106007
115	ENSRNOG00000001964	Cd47	0.212964	0.999548	0.138408	0.111131	6.96222	0.0512152	0.0014314	0.0479686	0.0310065	0.0479686
116	ENSRNOG00000015636	Wdr34	0.761127	0.999548	0.0548276	0.180354	3.87259	0.0431352	0.0232376	0.0221198	0.106872	0.106872
117	ENSRNOG00000021578	Wfikkn1	0.866372	0.999548	-0.0346816	0.206109	3.48448	0.129012	0.0395216	0.0983616	0.130403	0.130403
118	ENSRNOG00000013241	Cyp2c24	0.460488	0.999548	0.337598	0.457424	4.08528	0.811543	0.024031	0.812916	0.0954714	0.812916
119	ENSRNOG00000045989	Hba-a3	0.354783	0.999548	-0.215924	0.233343	4.39971	0.215709	0.0145505	0.203245	0.0795245	0.203245
120	ENSRNOG00000005730	Pcmtd1	0.28758	0.999548	-0.0948937	0.0892322	6.9789	0.0295289	0.00083655	0.0282287	0.031013	0.031013
121	ENSRNOG00000004192	Arhgap30	0.583243	0.999548	0.170554	0.310859	4.8937	0.368522	0.00930298	0.377231	0.0596364	0.377231
122	ENSRNOG00000006004	Phc2	0.288827	0.999548	0.0975396	0.0919579	6.42626	0.0118631	0.00166126	0.00833087	0.0321638	0.0321638
123	ENSRNOG00000027938	Jcad	0.774345	0.999548	0.0581382	0.202787	6.0908	0.154425	0.00239654	0.162093	0.034205	0.162093
124	ENSRNOG00000022619	Fth1	0.782424	0.999548	0.0319374	0.115647	10.1538	0.0181867	4.11457e-05	0.0191532	0.0534562	0.0534562
125	ENSRNOG00000024330	Ngp	0.696377	0.999548	-0.175339	0.449339	1.48724	0.453984	0.329692	0.147936	0.477928	0.477928
126	ENSRNOG00000006033	Spon2	0.138444	0.999548	0.294763	0.198948	4.90785	0.170936	0.0116053	0.146716	0.0591355	0.146716
127	ENSRNOG00000013110	Nudt2	0.954836	0.999548	-0.0059659	0.105339	5.6083	0.035949	0.00404585	0.0344608	0.0403394	0.0403394
128	ENSRNOG00000017963	AABR07001099.1	0.730333	0.999548	-0.0500014	0.145065	4.53112	0.055261	0.0106585	0.0478353	0.0735168	0.0735168
129	ENSRNOG00000014288	Fn1	0.5095	0.999548	-0.112671	0.170812	11.1509	0.112312	1.48149e-05	0.116692	0.0728768	0.116692
130	ENSRNOG00000000104	Thoc3	0.192663	0.999548	-0.123784	0.0950185	6.10652	0.0148111	0.00203609	0.00945506	0.0340779	0.0340779
131	ENSRNOG00000006068	Tmem117	0.624625	0.999548	-0.211295	0.431825	2.63636	0.708072	0.133891	0.612002	0.215256	0.612002
132	ENSRNOG00000053812	Selenbp1	0.541527	0.999548	-0.285194	0.467145	3.45501	0.37334	0.740473	-0.363704	0.132424	0.132424
133	ENSRNOG00000015416	Nabp1	0.974219	0.999548	-0.00461435	0.142782	6.15035	0.0761156	0.00219529	0.0793511	0.0337443	0.0793511
134	ENSRNOG00000032552	Zfp799	0.246849	0.999548	-0.209967	0.181313	3.83905	0.050234	0.0227657	0.0184603	0.108732	0.108732
135	ENSRNOG00000015235	Fra10ac1	0.854311	0.999548	-0.0223295	0.121606	5.22077	0.0553418	0.00602634	0.053126	0.048841	0.053126
136	ENSRNOG00000031769	Chchd7	0.156437	0.999548	-0.189168	0.133484	4.8	0.0616047	0.00832825	0.0474526	0.062944	0.062944
137	ENSRNOG00000015502	Hiatl3	0.965274	0.999548	-0.0164437	0.377699	4.31974	0.532656	0.27976	0.290866	0.0834042	0.290866
138	ENSRNOG00000017876	Dnajc21	0.523519	0.999548	-0.107002	0.167733	6.15723	0.108088	0.00221457	0.110323	0.0336946	0.110323
139	ENSRNOG00000004521	Prpf39	0.9397	0.999548	0.0111561	0.147476	5.63951	0.0812298	0.00357868	0.0834177	0.0398141	0.0834177
140	ENSRNOG00000014154	Ilf2	0.436763	0.999548	-0.0811199	0.104311	5.62356	0.0171692	0.00344307	0.0130723	0.0400804	0.0400804
141	ENSRNOG00000002657	Pla2g4a	0.981835	0.999548	-0.00773398	0.339687	4.60655	0.430794	0.0127025	0.448845	0.0703033	0.448845
142	ENSRNOG00000021085	Sf1	0.147706	0.999548	-0.155152	0.107173	7.77406	0.0493003	0.000459143	0.0454849	0.0328089	0.0454849
143	ENSRNOG00000013889	Tmed3	0.00560409	0.999548	0.493804	0.178263	5.85765	0.183661	0.0036275	0.123483	0.036637	0.123483
144	ENSRNOG00000026157	Pnpla4	0.447133	0.999548	-0.114428	0.150523	4.42209	0.0272563	0.0121609	0.0133011	0.0784673	0.0784673
145	ENSRNOG00000017113	Ccnt2	0.953727	0.999548	-0.00616269	0.106203	6.07035	0.0421189	0.00294587	0.0421707	0.0343767	0.0421707
146	ENSRNOG00000016638	Gnb1	0.710997	0.999548	0.0331334	0.0894249	6.94873	0.0196041	0.000984476	0.0197063	0.0310028	0.0310028
147	ENSRNOG00000011909	Rasa2	0.198529	0.999548	0.202624	0.157592	4.38893	0.103667	0.0127273	0.0866135	0.0800387	0.0866135
148	ENSRNOG00000010930	Usp39	0.17983	0.999548	-0.12225	0.0911442	6.48673	0.0221333	0.00133615	0.0181081	0.0318929	0.0318929
149	ENSRNOG00000009564	Prr15	0.600171	0.999548	0.150487	0.287105	2.65404	0.18253	0.116938	0.07216	0.212779	0.212779
150	ENSRNOG00000047314	Tk1	0.733697	0.999548	0.0594853	0.174848	5.55632	0.115079	0.00409608	0.118191	0.0412538	0.118191
151	ENSRNOG00000005045	Ppp2r5e	0.722866	0.999548	0.0321778	0.0907359	6.96535	0.0268818	0.00192445	0.0265816	0.0310076	0.0310076
152	ENSRNOG00000012604	Swsap1	0.848769	0.999548	-0.0255304	0.133885	4.86339	0.0670941	0.0105851	0.0611152	0.0607102	0.0611152
153	ENSRNOG00000021119	Pdcd2l	0.497015	0.999548	0.0988218	0.145499	4.52464	0.0128177	0.0108784	6.46179e-05	0.0738011	0.0738011
154	ENSRNOG00000016687	Ssc5d	0.728635	0.999548	0.091096	0.262568	2.82886	0.208286	0.0856959	0.135096	0.190072	0.190072
155	ENSRNOG00000003866	Cxcr4	0.123525	0.999548	0.430119	0.279271	3.7674	0.340506	0.0304887	0.281481	0.112793	0.281481
156	ENSRNOG00000023951	Tbc1d30	0.460211	0.999548	-0.235126	0.318383	2.29366	0.201802	0.13468	0.065741	0.270791	0.270791
157	ENSRNOG00000052873	Npnt	0.655637	0.999548	-0.101491	0.227585	3.85671	0.196115	0.0216001	0.18558	0.10775	0.18558
158	ENSRNOG00000059245	Rad51b	0.971718	0.999548	-0.0144971	0.408902	1.74017	0.245008	0.270117	-0.00766869	0.398687	0.398687
159	ENSRNOG00000020411	Sec23ip	0.684593	0.999548	-0.0367765	0.090537	6.58619	0.0119569	0.00128238	0.0111422	0.0315054	0.0315054
160	ENSRNOG00000000979	Bri3bp	0.632199	0.999548	0.118599	0.247785	4.23019	0.232969	0.0153511	0.230239	0.0879132	0.230239
161	ENSRNOG00000025745	Gpr17	0.25707	0.999548	-0.652777	0.575974	1.41831	1.35215	0.168519	1.15847	0.502299	1.15847
162	ENSRNOG00000031208	Mgat1	0.224201	0.999548	0.117905	0.0970066	7.66425	0.0388388	0.000500997	0.0371401	0.0324308	0.0371401
163	ENSRNOG00000013969	Ahi1	0.507119	0.999548	-0.10263	0.154719	4.37385	0.0458712	0.0149891	0.0311493	0.0807622	0.0807622
164	ENSRNOG00000019243	Glb1l	0.852504	0.999548	0.0258591	0.139084	4.68454	0.0467691	0.0101992	0.0397194	0.0671783	0.0671783
165	ENSRNOG00000002134	Gbp6	0.406171	0.999548	0.296375	0.356798	4.13636	0.498696	0.0222243	0.486996	0.0927795	0.486996
166	ENSRNOG00000052775	RGD1305938	0.375957	0.999548	-0.0927022	0.104704	5.60282	0.0404722	0.00341857	0.0374891	0.0404335	0.0404335
167	ENSRNOG00000010516	Plau	0.603832	0.999548	0.162393	0.312957	4.8586	0.372682	0.00929539	0.382472	0.0608798	0.382472
168	ENSRNOG00000047493	Slco1a4	0.717486	0.999548	0.111284	0.307568	7.83024	0.356468	0.000395052	0.377997	0.0330179	0.377997
169	ENSRNOG00000004421	Rxylt1	0.468102	0.999548	0.0745697	0.102774	5.70422	0.0167752	0.00346798	0.0129167	0.038782	0.038782
170	ENSRNOG00000054604	AABR07047750.1	0.153592	0.999548	0.475061	0.332918	1.98945	0.418528	0.109065	0.274877	0.334274	0.334274
171	ENSRNOG00000031485	Dpp3	0.666026	0.999548	0.0390235	0.0904143	7.55217	0.0191627	0.0006133	0.0194831	0.0320857	0.0320857
172	ENSRNOG00000001090	Stard13	0.485038	0.999548	0.0660163	0.094549	6.6194	0.0345364	0.00143817	0.0343199	0.0314029	0.0343199
173	ENSRNOG00000007256	Necab1	0.534647	0.999548	-0.215441	0.346966	2.86518	0.461817	0.0969461	0.384596	0.18574	0.384596
174	ENSRNOG00000047712	Dcx	0.0765209	0.999548	-0.421217	0.237809	3.05878	0.258446	0.0572706	0.168943	0.164887	0.168943
175	ENSRNOG00000053060	Zfc3h1	0.552389	0.999548	0.0989917	0.166601	7.02773	0.106236	0.00466701	0.106357	0.031043	0.106357
176	ENSRNOG00000003931	Arsg	0.130998	0.999548	0.149822	0.0992081	5.8679	0.0143585	0.00286017	0.00611059	0.0365088	0.0365088
177	ENSRNOG00000025608	Lrat	0.669311	0.999548	-0.0510562	0.119543	6.33408	0.0540468	0.00252762	0.0546349	0.0326147	0.0546349
178	ENSRNOG00000007345	Amot	0.597706	0.999548	-0.0718051	0.136071	4.68048	0.0506259	0.00672529	0.0460436	0.0673362	0.0673362
179	ENSRNOG00000026564	Ptpdc1	0.241949	0.999548	-0.192387	0.164415	4.11877	0.0735851	0.0144253	0.0538408	0.0937038	0.0937038
180	ENSRNOG00000015117	Lrrc39	0.14604	0.999548	-0.36734	0.252699	2.98608	0.142778	0.0831793	0.0312435	0.172249	0.172249
181	ENSRNOG00000007663	LOC100911372	0.70407	0.999548	0.0473443	0.124645	8.35378	0.0586005	0.0042581	0.0578877	0.0354987	0.0578877
182	ENSRNOG00000015895	B4galt6	0.90428	0.999548	0.0185769	0.154478	4.69224	0.0891825	0.00753655	0.0879175	0.0668813	0.0879175
183	ENSRNOG00000014838	Glipr2	0.301518	0.999548	0.452267	0.437741	1.50816	0.769916	0.240116	0.526353	0.470779	0.526353
184	ENSRNOG00000017130	Rhd	0.97408	0.999548	0.00702828	0.216311	3.33849	0.148215	0.0462962	0.112491	0.140865	0.140865
185	ENSRNOG00000037795	Ldlrad1	0.310228	0.999548	0.215953	0.212815	4.48261	0.181519	0.0161553	0.165005	0.0756769	0.165005
186	ENSRNOG00000018940	Slc28a1	0.809872	0.999548	0.0957216	0.397859	1.65555	0.15084	0.209653	-0.0506561	0.423515	0.423515
187	ENSRNOG00000003620	Fmo3	0.245167	0.999548	-0.155532	0.133829	9.2343	0.0733152	0.000100336	0.0715402	0.0421615	0.0715402
188	ENSRNOG00000013867	Fgf1	0.898976	0.999548	-0.0226487	0.178399	5.877	0.118955	0.00529614	0.122009	0.0363965	0.122009
189	ENSRNOG00000021041	Fam171a2	0.557693	0.999548	0.161494	0.275459	3.95484	0.290232	0.0301991	0.273312	0.102404	0.273312
190	ENSRNOG00000015669	Kctd11	0.800793	0.999548	-0.0440088	0.174416	3.98841	0.0828162	0.0210706	0.0671077	0.100614	0.100614
191	ENSRNOG00000011330	Ces2a	0.862047	0.999548	0.0223594	0.128673	7.30981	0.0619452	0.000703998	0.065523	0.0314767	0.065523
192	ENSRNOG00000007493	Xrcc2	0.708374	0.999548	-0.0717731	0.191886	3.64178	0.0538933	0.0270226	0.0292484	0.120258	0.120258
193	ENSRNOG00000017737	Dgkz	0.592255	0.999548	0.048447	0.0904585	7.58954	0.0302371	0.000534746	0.0311915	0.0321962	0.0321962
194	ENSRNOG00000010714	Fgl1	0.647137	0.999548	0.102516	0.223959	9.89222	0.190058	8.06397e-05	0.20055	0.0497012	0.20055
195	ENSRNOG00000012965	Themis2	0.617306	0.999548	0.103664	0.207465	4.82845	0.163555	0.00917866	0.162988	0.0619449	0.162988
196	ENSRNOG00000031440	Nova1	0.741907	0.999548	0.0763655	0.231882	3.19744	0.202294	0.0462844	0.168793	0.152217	0.168793
197	ENSRNOG00000025100	Ikbke	0.708766	0.999548	0.0414737	0.111037	6.17767	0.0464876	0.00230647	0.0470102	0.0335507	0.0470102
198	ENSRNOG00000014658	Zfp423	0.723118	0.999548	-0.0907244	0.256071	2.82372	0.101315	0.0715926	0.0346079	0.190696	0.190696
199	ENSRNOG00000001243	Zcchc8	0.987864	0.999548	-0.0014691	0.0965814	6.01514	0.0210117	0.00243377	0.0200782	0.0348781	0.0348781
200	ENSRNOG00000010805	Fabp4	0.119259	0.999548	0.740856	0.47555	3.65749	0.990649	0.0508734	0.853717	0.119297	0.853717
201	ENSRNOG00000015290	Tpi1	0.705608	0.999548	0.0353744	0.0936422	8.1982	0.0120555	0.000418075	0.012141	0.0346574	0.0346574
202	ENSRNOG00000005362	Rab3ip	0.088338	0.999548	-0.152832	0.0896782	6.77954	0.030257	0.00108874	0.0246559	0.03108	0.03108
203	ENSRNOG00000009233	Ankrd49	0.877014	0.999548	-0.0160199	0.103517	5.67667	0.0210654	0.0036512	0.0188455	0.0392121	0.0392121
204	ENSRNOG00000003956	Arhgap6	0.40871	0.999548	0.15765	0.190821	3.62964	0.10333	0.0246441	0.0789654	0.121007	0.121007
205	ENSRNOG00000004127	AABR07021840.1	0.478222	0.999548	0.103423	0.145837	5.77934	0.0822544	0.00256861	0.0825051	0.0376789	0.0825051
206	ENSRNOG00000051970	Aqp5	0.24482	0.999548	-0.252772	0.21734	3.87518	0.193389	0.0236991	0.165248	0.106729	0.165248
207	ENSRNOG00000012514	Abhd17b	0.804977	0.999548	-0.0318901	0.129156	6.0402	0.062548	0.00250309	0.064222	0.0346433	0.064222
208	ENSRNOG00000020412	Sf3b2	0.328486	0.999548	-0.0878689	0.0899221	7.40806	0.0121893	0.000642697	0.0102113	0.0317013	0.0317013
209	ENSRNOG00000006126	Nup88	0.519082	0.999548	0.0647878	0.100483	5.80569	0.010604	0.00307163	0.0070905	0.0373161	0.0373161
210	ENSRNOG00000003443	Klf1	0.455092	0.999548	0.249655	0.334231	2.22347	0.193748	0.162709	0.0270711	0.284133	0.284133
211	ENSRNOG00000024535	Zzef1	0.777793	0.999548	-0.0362046	0.128296	6.51775	0.0617995	0.0014478	0.0643914	0.0317596	0.0643914
212	ENSRNOG00000019232	RGD1311345	0.477382	0.999548	-0.0634843	0.0893491	7.05252	0.0149887	0.000868823	0.014039	0.0310642	0.0310642
213	ENSRNOG00000011747	Tmem205	0.207056	0.999548	0.185349	0.146904	8.42676	0.0897296	0.000256034	0.0860673	0.0359252	0.0860673
214	ENSRNOG00000012204	LOC100294508	0.70297	0.999548	-0.0342171	0.0897345	7.35599	0.016893	0.000630596	0.0171345	0.0315785	0.0315785
215	ENSRNOG00000016953	Chst4	0.00224036	0.999548	1.32018	0.431943	1.5302	1.09279	0.282929	0.389957	0.46337	0.46337
216	ENSRNOG00000048800	AABR07031756.2	0.611488	0.999548	-0.0873483	0.171962	5.59315	0.112433	0.00396901	0.114315	0.0406007	0.114315
217	ENSRNOG00000008898	Trmt44	0.417778	0.999548	0.0849676	0.104862	5.61143	0.0354157	0.00369801	0.0321847	0.0402859	0.0402859
218	ENSRNOG00000015085	Dmpk	0.527891	0.999548	0.134855	0.213639	5.43078	0.175245	0.00479444	0.177772	0.0436696	0.177772
219	ENSRNOG00000048460	AC129054.2	0.908769	0.999548	0.0235797	0.205772	5.91328	0.158225	0.00344147	0.165926	0.0359633	0.165926
220	ENSRNOG00000042758	Tmem243	0.25098	0.999548	0.110076	0.095887	6.07303	0.027726	0.0024235	0.0238211	0.0343538	0.0343538
221	ENSRNOG00000003905	Nsf	0.284829	0.999548	-0.104671	0.097866	5.90617	0.0367927	0.00226465	0.0340258	0.0360464	0.0360464
222	ENSRNOG00000024470	Lman1	0.700016	0.999548	-0.0483377	0.125455	7.55186	0.0593819	0.00047979	0.0624761	0.0320848	0.0624761
223	ENSRNOG00000004968	Ncapg2	0.927751	0.999548	-0.0146096	0.161121	4.23094	0.0542023	0.0159646	0.0420484	0.0878748	0.0878748
224	ENSRNOG00000029466	RGD1562608	0.48099	0.999548	-0.11663	0.1655	4.21798	0.0456847	0.0210223	0.0240392	0.0885393	0.0885393
225	ENSRNOG00000027836	Kcnmb3	0.0413941	0.999548	0.923569	0.452828	1.25878	0.992992	0.239966	0.580245	0.563822	0.580245
226	ENSRNOG00000007681	Brd3	0.174894	0.999548	-0.14207	0.104721	6.70163	0.0463241	0.00117847	0.0426877	0.0312033	0.0426877
227	ENSRNOG00000013133	Foxa2	0.0744765	0.999548	-0.336454	0.18863	6.5782	0.163023	0.00141867	0.140906	0.031532	0.140906
228	ENSRNOG00000047185	AABR07049994.1	0.932694	0.999548	-0.00816284	0.0966523	6.01246	0.0228768	0.00246275	0.0220291	0.0349039	0.0349039
229	ENSRNOG00000058670	LOC100911383	0.69277	0.999548	0.280259	0.70934	1.70778	1.89942	0.431384	1.58127	0.408001	1.58127
230	ENSRNOG00000059765	Asic1	0.810019	0.999548	0.0705429	0.293438	2.15659	0.103184	0.0468823	0.0622501	0.297542	0.297542
231	ENSRNOG00000052880	Prph	0.0398279	0.999548	0.889723	0.432844	3.61817	0.91055	0.0797799	0.669636	0.121719	0.669636
232	ENSRNOG00000005811	LOC688655	0.771984	0.999548	0.0483077	0.166704	5.97296	0.104373	0.016969	0.0941921	0.035302	0.0941921
233	ENSRNOG00000004509	Eapp	0.927328	0.999548	-0.00861294	0.0944322	6.1755	0.0147705	0.00210406	0.0137003	0.0335657	0.0335657
234	ENSRNOG00000015670	Stx7	0.791676	0.999548	0.0264686	0.100209	5.8012	0.0370925	0.00279043	0.0367513	0.037377	0.037377
235	ENSRNOG00000018205	Ttl	0.454043	0.999548	0.104254	0.139248	4.66857	0.0287755	0.0097586	0.017967	0.0678012	0.0678012
236	ENSRNOG00000050188	AABR07030603.1	0.511209	0.999548	-0.203227	0.309346	3.42547	0.368276	0.0379584	0.344822	0.134494	0.344822
237	ENSRNOG00000020843	LOC100360087	0.517825	0.999548	0.103389	0.159871	9.35421	0.0982703	0.000120307	0.102115	0.0433525	0.102115
238	ENSRNOG00000033473	Rpl36	0.241824	0.999548	-0.151024	0.129032	6.98725	0.0682396	0.000991369	0.0656058	0.031017	0.0656058
239	ENSRNOG00000054725	Gtf3c4	0.765795	0.999548	0.0284774	0.0956003	6.1215	0.0186998	0.00259702	0.0172068	0.0339606	0.0339606
240	ENSRNOG00000007979	Phospho2	0.804608	0.999548	0.0253639	0.102527	5.7119	0.0363217	0.00338251	0.0353498	0.0386646	0.0386646
241	ENSRNOG00000009324	LOC103692166	0.188226	0.999548	0.614665	0.467125	2.11863	0.915386	0.241987	0.630837	0.30547	0.630837
242	ENSRNOG00000047396	LOC103689927	0.673099	0.999548	0.0985419	0.233568	4.55749	0.17336	0.145843	0.0371257	0.0723726	0.0723726
243	ENSRNOG00000002911	Alb	0.443869	0.999548	-0.196902	0.257161	14.5758	0.122194	4.95063e-07	0.119845	0.264527	0.264527
244	ENSRNOG00000005015	Rabep1	0.605318	0.999548	0.0514652	0.0995905	6.57853	0.0377345	0.00139578	0.0382773	0.0315309	0.0382773
245	ENSRNOG00000017869	Irf8	0.523157	0.999548	0.138906	0.217555	6.02651	0.181845	0.00262307	0.186698	0.03477	0.186698
246	ENSRNOG00000027096	Ctsw	0.863878	0.999548	0.076605	0.446834	2.18398	0.746964	0.187504	0.611138	0.291965	0.611138
247	ENSRNOG00000009712	Gale	0.0543853	0.999548	0.304727	0.158402	4.66294	0.118437	0.00871651	0.0916488	0.0680232	0.0916488
248	ENSRNOG00000042944	Cenpw	0.640582	0.999548	-0.135418	0.290046	2.5098	0.174028	0.102468	0.078751	0.23404	0.23404
249	ENSRNOG00000008156	Tgs1	0.543031	0.999548	-0.0667818	0.109796	5.43312	0.0278087	0.00459863	0.0239221	0.0436219	0.0436219
250	ENSRNOG00000043102	Bahcc1	0.725561	0.999548	-0.0448805	0.127851	5.15376	0.061562	0.00634844	0.0590353	0.0508449	0.0590353
251	ENSRNOG00000010078	Spag1	0.905158	0.999548	-0.0152357	0.127871	4.94198	0.0389549	0.00747342	0.0341977	0.0579309	0.0579309
252	ENSRNOG00000053944	AC114389.1	0.488586	0.999548	-0.201942	0.291588	2.7944	0.328296	0.0721485	0.267946	0.194302	0.267946
253	ENSRNOG00000012767	Micu3	0.136524	0.999548	0.274512	0.184377	3.80882	0.120784	0.0255492	0.0823322	0.11043	0.11043
254	ENSRNOG00000024127	Atp13a5	0.503249	0.999548	0.14539	0.217199	3.26753	0.08958	0.042297	0.0476421	0.146404	0.146404
255	ENSRNOG00000046330	AABR07029581.1	0.113944	0.999548	-0.141823	0.0897211	7.30578	0.0202414	0.000731331	0.0152091	0.0314682	0.0314682
256	ENSRNOG00000007127	Bbs5	0.89906	0.999548	-0.0216498	0.170674	4.03512	0.0336209	0.0183875	0.017501	0.0981311	0.0981311
257	ENSRNOG00000008989	Cryl1	0.82534	0.999548	0.0506715	0.229613	5.54012	0.197514	0.00409602	0.206792	0.0415491	0.206792
258	ENSRNOG00000025843	Ccdc102a	0.980873	0.999548	-0.00443772	0.185097	3.77129	0.112537	0.0244743	0.0960959	0.11257	0.11257
259	ENSRNOG00000032446	Recql4	0.603179	0.999548	0.102233	0.196664	4.05674	0.14718	0.0308454	0.123861	0.0969832	0.123861
260	ENSRNOG00000056904	Gtf3c2	0.360094	0.999548	-0.0824697	0.0901125	6.67179	0.00416695	0.00121393	0.00130744	0.0312671	0.0312671
261	ENSRNOG00000002291	Brwd3	0.597864	0.999548	-0.0691666	0.131128	4.85575	0.0407134	0.00779746	0.0344572	0.0609806	0.0609806
262	ENSRNOG00000048320	Ndufa11	0.214787	0.999548	-0.15461	0.124634	7.73042	0.0643667	0.000445311	0.0616892	0.0326539	0.0616892
263	ENSRNOG00000005184	Nop10	0.154474	0.999548	-0.223466	0.156939	6.9449	0.105267	0.000954971	0.0975639	0.031002	0.0975639
264	ENSRNOG00000029995	Herpud2	0.831935	0.999548	0.0202637	0.0954842	6.08028	0.0234988	0.00217648	0.0228834	0.0342925	0.0342925
265	ENSRNOG00000056474	AC096239.2	0.766938	0.999548	0.0933649	0.315014	2.38876	0.21043	0.143087	0.0798834	0.253849	0.253849
266	ENSRNOG00000013167	Hmgb2l1	0.57059	0.999548	0.102955	0.181521	4.56486	0.125839	0.0191536	0.112645	0.0720568	0.112645
267	ENSRNOG00000011875	Slc2a2	0.699161	0.999548	0.0397257	0.102795	8.9838	0.0398706	0.000135676	0.0421319	0.0399087	0.0421319
268	ENSRNOG00000004595	Pou6f1	0.515263	0.999548	-0.0997767	0.153346	4.3507	0.0616831	0.0121754	0.0510692	0.0818844	0.0818844
269	ENSRNOG00000001222	Ube2g2	0.371895	0.999548	0.0935878	0.10481	6.71758	0.0433468	0.00117062	0.0427699	0.0311731	0.0427699
270	ENSRNOG00000031425	LOC500846	0.818168	0.999548	-0.135888	0.591067	2.27882	1.3092	0.216823	1.18062	0.273552	1.18062
271	ENSRNOG00000025624	Arhgap20	0.727641	0.999548	0.134943	0.387472	1.7152	0.284039	0.194691	0.104434	0.405849	0.405849
272	ENSRNOG00000008841	Orc1	0.41056	0.999548	0.290699	0.353259	2.10811	0.337132	0.191458	0.14561	0.307709	0.307709
273	ENSRNOG00000015059	Mcfd2	0.790372	0.999548	-0.0243923	0.0917598	7.89018	0.00877049	0.000426809	0.00880015	0.0332527	0.0332527
274	ENSRNOG00000000871	Cd40lg	0.10911	0.999548	-0.302427	0.188757	3.73289	0.12102	0.0277197	0.0758126	0.114797	0.114797
275	ENSRNOG00000003786	Tspan6	0.342796	0.999548	0.105671	0.11139	5.38178	0.0211966	0.00492245	0.0145978	0.0447088	0.0447088
276	ENSRNOG00000026953	Gpr88	0.77079	0.999548	0.0608246	0.208774	3.51486	0.140925	0.0459849	0.10395	0.128362	0.128362
277	ENSRNOG00000021712	Rcbtb1	0.0808769	0.999548	0.165633	0.0948851	6.17334	0.0350328	0.00243199	0.0272648	0.0335808	0.0335808
278	ENSRNOG00000031993	Prim1	0.0888709	0.999548	-0.322591	0.189605	5.55561	0.161965	0.00417281	0.139628	0.0412667	0.139628
279	ENSRNOG00000000585	Amd1	0.0347499	0.999548	0.188572	0.0893171	7.13416	0.0193081	0.000750013	0.00977748	0.0311601	0.0311601
280	ENSRNOG00000014481	Adtrp	0.172749	0.999548	-0.164788	0.120863	8.55083	0.0617774	0.000197053	0.0582344	0.0366989	0.0582344
281	ENSRNOG00000018069	Ngdn	0.964739	0.999548	0.00516964	0.11694	5.21045	0.0400163	0.0055605	0.0373065	0.0491398	0.0491398
282	ENSRNOG00000045860	U2af1	0.326757	0.999548	-0.0902017	0.0919799	6.40088	0.0303219	0.00155863	0.0286044	0.0322826	0.0322826
283	ENSRNOG00000008960	Fgf22	0.477162	0.999548	0.153348	0.215718	3.30054	0.12145	0.0423503	0.0810561	0.143787	0.143787
284	ENSRNOG00000012347	Gata2	0.251611	0.999548	-0.225531	0.196722	3.5742	0.0482618	0.0303052	0.00687118	0.124494	0.124494
285	ENSRNOG00000025174	Kat6a	0.247266	0.999548	-0.184186	0.159191	6.12606	0.103655	0.00214765	0.0992189	0.0339255	0.0992189
286	ENSRNOG00000017956	Golga7	0.767032	0.999548	0.0264882	0.0894087	6.99599	0.00402018	0.000954039	0.00315283	0.0310216	0.0310216
287	ENSRNOG00000001052	Slc25a30	0.806669	0.999548	-0.0936641	0.382732	6.31863	0.549212	0.00214802	0.583787	0.0326962	0.583787
288	ENSRNOG00000015774	Mreg	0.790228	0.999548	0.0431515	0.162214	8.14705	0.0987338	0.000717748	0.104536	0.0344005	0.104536
289	ENSRNOG00000022354	Pusl1	0.498378	0.999548	0.0810802	0.119756	5.14945	0.0372103	0.00638767	0.0316022	0.0509786	0.0509786
290	ENSRNOG00000018475	Eif4enif1	0.360767	0.999548	-0.0919254	0.100585	6.13642	0.0400251	0.00238765	0.038082	0.0338472	0.038082
291	ENSRNOG00000021198	LOC100910200	0.366094	0.999548	0.0885055	0.0979244	6.86933	0.0378885	0.00123267	0.0371241	0.031009	0.0371241
292	ENSRNOG00000038212	Socs6	0.860916	0.999548	0.0181888	0.103813	5.65278	0.0287856	0.003512	0.0272352	0.0395963	0.0395963
293	ENSRNOG00000003403	Slc35f5	0.449883	0.999548	0.068075	0.0900928	6.68223	0.0170295	0.00122313	0.0156987	0.0312437	0.0312437
294	ENSRNOG00000024671	Dmxl1	0.954661	0.999548	-0.00897076	0.157785	5.51028	0.092967	0.00407319	0.0955114	0.0421056	0.0955114
295	ENSRNOG00000032840	Sumo4	0.542521	0.999548	-0.0561633	0.0922213	6.3657	0.0255863	0.00156553	0.0249471	0.0324536	0.0324536
296	ENSRNOG00000019282	Ubqln1	0.81763	0.999548	-0.0216435	0.0938594	8.25633	0.0134119	0.000277319	0.0139587	0.034961	0.034961
297	ENSRNOG00000011070	Gnb4	0.879374	0.999548	0.0534037	0.35189	3.29463	0.463045	0.0667759	0.428529	0.14425	0.428529
298	ENSRNOG00000056692	AABR07058930.1	0.205363	0.999548	0.501859	0.396281	1.69805	0.500701	0.21731	0.247195	0.410845	0.410845
299	ENSRNOG00000014019	Tbc1d7	0.527582	0.999548	0.0749519	0.118651	5.17503	0.0313468	0.00611927	0.0258615	0.0501929	0.0501929
300	ENSRNOG00000054385	Rhebl1	0.470381	0.999548	0.247568	0.342959	2.21859	0.21655	0.185397	0.0291093	0.285087	0.285087
301	ENSRNOG00000018651	Agtpbp1	0.694879	0.999548	0.0739874	0.188627	4.12687	0.134292	0.0182451	0.124075	0.0932782	0.124075
302	ENSRNOG00000004273	Ifitm1	0.418246	0.999548	-0.130382	0.161071	6.57523	0.10139	0.00142462	0.102351	0.0315421	0.102351
303	ENSRNOG00000039241	Ythdc2	0.286077	0.999548	-0.152838	0.143272	4.56984	0.073838	0.0102634	0.0621746	0.0718444	0.0718444
304	ENSRNOG00000018755	Acss2	0.357759	0.999548	0.161017	0.175086	7.6302	0.12136	0.000507431	0.122113	0.0323217	0.122113
305	ENSRNOG00000010079	Car3	0.884978	0.999548	-0.0296725	0.205116	10.7943	0.157305	2.21427e-05	0.168268	0.0648846	0.168268
306	ENSRNOG00000031915	Hdac10	0.492215	0.999548	0.0756211	0.110108	5.42492	0.0414398	0.00470548	0.0380605	0.0437895	0.0437895
307	ENSRNOG00000050158	Cracr2b	0.392156	0.999548	-0.906452	1.05929	3.47142	4.40829	0.934599	3.55381	0.131294	3.55381
308	ENSRNOG00000060325	Lefty2	0.231016	0.999548	-0.254142	0.212184	3.38281	0.163595	0.0425226	0.114304	0.137565	0.137565
309	ENSRNOG00000012163	Plekhm2	0.664949	0.999548	0.0414597	0.09573	6.07699	0.014075	0.00233677	0.0122524	0.0343201	0.0343201
310	ENSRNOG00000009474	Ddx42	0.265684	0.999548	-0.100033	0.0898726	6.72566	0.0113566	0.00114956	0.00815915	0.0311588	0.0311588
311	ENSRNOG00000012168	Fbxl21	0.915943	0.999548	-0.0200752	0.190205	3.78177	0.0743333	0.0327426	0.046785	0.111969	0.111969
312	ENSRNOG00000061101	Ripply1	0.174162	0.999548	0.617557	0.454437	2.50545	0.872681	0.0775372	0.748514	0.23472	0.748514
313	ENSRNOG00000033024	AC099453.1	0.149655	0.999548	0.535372	0.371592	4.90059	0.591934	0.206212	0.346111	0.0593922	0.346111
314	ENSRNOG00000001681	Vps26c	0.635342	0.999548	0.0455949	0.0961467	6.05655	0.0121387	0.00248006	0.00993175	0.0344967	0.0344967
315	ENSRNOG00000053769	Soat2	0.862035	0.999548	0.0184164	0.105973	6.9469	0.042017	0.00104216	0.0438791	0.0310024	0.0438791
316	ENSRNOG00000012757	Nek3	0.873129	0.999548	0.0217202	0.136018	4.75891	0.0226529	0.00960719	0.014529	0.0643967	0.0643967
317	ENSRNOG00000038832	AABR07064415.1	0.0788259	0.999548	-0.199162	0.113318	6.51106	0.0585174	0.00146616	0.0498981	0.0317877	0.0498981
318	ENSRNOG00000028274	Myrf	0.830503	0.999548	-0.0192421	0.0898926	6.73753	0.0279634	0.0011838	0.0286712	0.0311389	0.0311389
319	ENSRNOG00000025302	Cdca2	0.183103	0.999548	-0.332241	0.249569	2.8819	0.226077	0.0653503	0.145337	0.183787	0.183787
320	ENSRNOG00000011784	Mocs1	0.624663	0.999548	-0.0519092	0.106099	6.86556	0.0427448	0.00106379	0.0439643	0.0310106	0.0439643
321	ENSRNOG00000025937	Zfp26	0.793153	0.999548	-0.0407305	0.155331	4.33604	0.0526914	0.0139091	0.042072	0.0826013	0.0826013
322	ENSRNOG00000048250	Tmem159	0.167542	0.999548	0.195279	0.141491	5.19391	0.0849096	0.00581073	0.0742685	0.0496264	0.0742685
323	ENSRNOG00000012645	Mecom	0.769176	0.999548	-0.0636044	0.216745	3.33664	0.176464	0.0420623	0.145851	0.141005	0.145851
324	ENSRNOG00000022863	Lingo4	0.463779	0.999548	-0.16398	0.223821	3.34751	0.159334	0.060199	0.102834	0.140184	0.140184
325	ENSRNOG00000013967	Blnk	0.34557	0.999548	0.314744	0.333692	3.13533	0.442126	0.071379	0.374024	0.157687	0.374024
326	ENSRNOG00000031864	AABR07021871.1	0.060296	0.999548	-0.208147	0.110798	7.0738	0.0573842	0.000885435	0.0482191	0.0310855	0.0482191
327	ENSRNOG00000025528	Efr3a	0.79318	0.999548	-0.0235098	0.0896693	6.81183	0.0238276	0.00111621	0.0242555	0.0310461	0.0310461
328	ENSRNOG00000002488	Galnt10	0.260444	0.999548	0.175491	0.155944	5.29409	0.0990021	0.0054829	0.0917917	0.0468295	0.0917917
329	ENSRNOG00000055756	Bcap31	0.97261	0.999548	0.00310028	0.0902936	7.53156	0.0180382	0.0005851	0.0187388	0.0320267	0.0320267
330	ENSRNOG00000052386	Nlrx1	0.8241	0.999548	0.0281494	0.126643	5.86521	0.0600878	0.00296317	0.0611902	0.0365423	0.0611902
331	ENSRNOG00000018129	Ndufab1	0.750545	0.999548	0.0283933	0.0893092	7.04751	0.021196	0.00084489	0.0216348	0.0310596	0.0310596
332	ENSRNOG00000025970	AABR07068127.1	0.564361	0.999548	-0.158658	0.275269	2.79162	0.289598	0.086531	0.216561	0.194648	0.216561
333	ENSRNOG00000006019	G0s2	0.824579	0.999548	0.0418379	0.188748	7.19051	0.13347	0.000710057	0.141794	0.0312471	0.141794
334	ENSRNOG00000008749	Col5a1	0.211825	0.999548	0.2474	0.198148	5.90738	0.162902	0.00311788	0.153932	0.0360322	0.153932
335	ENSRNOG00000002144	Exoc1	0.682215	0.999548	0.0404623	0.0988229	5.85041	0.0103781	0.00233512	0.00831649	0.0367287	0.0367287
336	ENSRNOG00000025059	Nxph4	0.602277	0.999548	0.207029	0.39727	1.77517	0.324881	0.242412	0.0934288	0.388882	0.388882
337	ENSRNOG00000019798	Stub1	0.246163	0.999548	0.104373	0.0899989	6.73936	0.0209849	0.0012632	0.0181081	0.031136	0.031136
338	ENSRNOG00000019943	Slc7a6	0.173145	0.999548	0.413444	0.30352	3.38265	0.389513	0.0458647	0.322632	0.137577	0.322632
339	ENSRNOG00000023452	AABR07050449.1	0.815772	0.999548	0.0514816	0.220963	3.23809	0.113437	0.0464966	0.0742857	0.148803	0.148803
340	ENSRNOG00000002710	Cnst	0.082305	0.999548	0.229546	0.132116	4.85107	0.0365018	0.00867173	0.0153826	0.0611463	0.0611463
341	ENSRNOG00000003865	Tmigd1	0.282438	0.999548	-0.166245	0.154666	4.57752	0.0966775	0.0129217	0.082765	0.0715184	0.082765
342	ENSRNOG00000014996	Katna1	0.695969	0.999548	0.0460713	0.1179	5.16284	0.0179689	0.00503625	0.0136097	0.050565	0.050565
343	ENSRNOG00000003526	Sytl4	0.505142	0.999548	0.138821	0.208309	3.35424	0.0767781	0.0338909	0.0428653	0.139679	0.139679
344	ENSRNOG00000025318	Scyl3	0.446255	0.999548	0.0764068	0.100314	5.81897	0.0242179	0.00311394	0.0211658	0.0371379	0.0371379
345	ENSRNOG00000027341	Tenm2	0.319794	0.999548	-0.20503	0.206085	5.2686	0.169768	0.00573035	0.164153	0.0475056	0.164153
346	ENSRNOG00000026742	Ypel5	0.290442	0.999548	0.113082	0.106969	7.10327	0.0461281	0.000827278	0.0449421	0.0311194	0.0449421
347	ENSRNOG00000048762	AABR07000534.1	0.127565	0.999548	-0.233146	0.153005	5.02571	0.101895	0.00801948	0.0856231	0.055026	0.0856231
348	ENSRNOG00000018397	Dnph1	0.599651	0.999548	-0.0660137	0.125764	5.00296	0.0399565	0.00746043	0.0341051	0.0558056	0.0558056
349	ENSRNOG00000051006	Ufsp1	0.244229	0.999548	0.192341	0.165173	4.14264	0.092669	0.0166775	0.0720408	0.0924508	0.0924508
350	ENSRNOG00000057569	Ahnak	0.905161	0.999548	0.0237514	0.19935	6.37186	0.148515	0.00196443	0.156997	0.032423	0.156997
351	ENSRNOG00000047453	Casd1	0.777462	0.999548	-0.0318083	0.112545	5.32525	0.034897	0.00462665	0.032474	0.0460387	0.0460387
352	ENSRNOG00000007801	R3hdm2	0.0208424	0.999548	-0.263819	0.114167	8.03758	0.0672205	0.000301271	0.0518348	0.0338828	0.0518348
353	ENSRNOG00000015736	Dhrs3	0.485809	0.999548	-0.0666261	0.0955911	8.0427	0.0352977	0.000352238	0.0361984	0.033906	0.0361984
354	ENSRNOG00000010917	Bmp5	0.383558	0.999548	-0.116097	0.133237	5.11057	0.0698689	0.00688482	0.0641237	0.0522093	0.0641237
355	ENSRNOG00000014044	Pank4	0.944473	0.999548	0.00729309	0.104712	5.64894	0.0251017	0.00419978	0.0226797	0.039659	0.039659
356	ENSRNOG00000005981	Nt5c3a	0.781026	0.999548	0.0287492	0.103421	5.66742	0.0102277	0.0034239	0.00729818	0.0393596	0.0393596
357	ENSRNOG00000011348	Snx14	0.727671	0.999548	-0.0340696	0.0978377	5.90883	0.0110335	0.00227371	0.00921629	0.0360151	0.0360151
358	ENSRNOG00000024954	Mgat5b	0.20651	0.999548	-0.519357	0.411137	1.70458	0.333827	0.267203	0.0134034	0.408933	0.408933
359	ENSRNOG00000011912	Tmem38a	0.240507	0.999548	0.175663	0.149663	4.45268	0.0329413	0.0125523	0.0139255	0.0770441	0.0770441
360	ENSRNOG00000003999	Adcy3	0.194967	0.999548	0.227879	0.175829	4.51632	0.129267	0.0125926	0.111071	0.0741684	0.111071
361	ENSRNOG00000029038	Gemin8	0.551227	0.999548	0.0766768	0.128669	4.91307	0.0291046	0.00727214	0.0222316	0.0589507	0.0589507
362	ENSRNOG00000018988	Ing5	0.857048	0.999548	0.0204989	0.113798	5.26788	0.0240502	0.00427506	0.0213729	0.0475251	0.0475251
363	ENSRNOG00000013764	Fam118a	0.910795	0.999548	0.0228743	0.204168	3.38296	0.130062	0.0291847	0.110018	0.137554	0.137554
364	ENSRNOG00000030776	Sytl2	0.562954	0.999548	-0.120598	0.208481	3.59958	0.116648	0.0509751	0.0698496	0.122883	0.122883
365	ENSRNOG00000026754	Usp47	0.841042	0.999548	-0.0181532	0.0905123	7.60987	0.00950167	0.00051165	0.00957455	0.0322583	0.0322583
366	ENSRNOG00000046941	AABR07020463.1	0.868378	0.999548	-0.117479	0.708903	2.11207	1.87984	0.291523	1.71865	0.306864	1.71865
367	ENSRNOG00000056836	Cav1	0.274326	0.999548	0.227371	0.207995	4.47891	0.175298	0.0128244	0.160224	0.0758447	0.160224
368	ENSRNOG00000011617	Dguok	0.19454	0.999548	-0.13856	0.106809	6.03315	0.0477104	0.00220385	0.043429	0.0347081	0.043429
369	ENSRNOG00000020689	Cpeb3	0.287673	0.999548	-0.201045	0.189087	4.55815	0.144259	0.0108449	0.13217	0.0723444	0.13217
370	ENSRNOG00000021102	Scn1b	0.310409	0.999548	0.294905	0.290729	6.05512	0.338745	0.00368359	0.33441	0.0345093	0.33441
371	ENSRNOG00000010461	Gpx8	0.0741056	0.999548	0.639271	0.357942	3.27395	0.587302	0.0733169	0.439173	0.14589	0.439173
372	ENSRNOG00000002358	Scpep1	0.795312	0.999548	-0.0291093	0.112209	7.15008	0.0472322	0.000862554	0.0495013	0.0311831	0.0495013
373	ENSRNOG00000016831	Serpinh1	0.327476	0.999548	0.175585	0.179313	6.04999	0.12826	0.00265208	0.125961	0.034555	0.125961
374	ENSRNOG00000008484	Pdcl	0.88209	0.999548	0.0174704	0.117789	5.19872	0.0451867	0.00601272	0.0423143	0.049484	0.049484
375	ENSRNOG00000010482	Impa1	0.961964	0.999548	-0.00434248	0.0910592	6.50822	0.00890069	0.00136733	0.00816374	0.0317998	0.0317998
376	ENSRNOG00000010628	Sec13	0.13561	0.999548	0.133769	0.089637	6.83841	0.0193527	0.00111375	0.0145087	0.0310254	0.0310254
377	ENSRNOG00000016265	Acsl5	0.869516	0.999548	-0.0195825	0.119207	8.51544	0.0531542	0.000215797	0.0566255	0.0364719	0.0566255
378	ENSRNOG00000030575	AABR07013111.1	0.127625	0.999548	-0.363474	0.238573	3.68759	0.24772	0.0319995	0.195669	0.11748	0.195669
379	ENSRNOG00000000583	Cdk19	0.477809	0.999548	0.0760192	0.107095	5.52123	0.0316917	0.00397783	0.0283264	0.0418994	0.0418994
380	ENSRNOG00000042524	AABR07030590.1	0.560369	0.999548	0.11503	0.197546	3.79191	0.14922	0.0258267	0.130271	0.11139	0.130271
381	ENSRNOG00000012616	Ppt1	0.540744	0.999548	0.0614409	0.100445	5.81079	0.020817	0.00310924	0.0181161	0.0372474	0.0372474
382	ENSRNOG00000014276	Plce1	0.419802	0.999548	0.10027	0.124287	6.17513	0.0603508	0.00266097	0.059128	0.0335683	0.059128
383	ENSRNOG00000014166	Smoc2	0.590988	0.999548	0.0847361	0.157676	4.71886	0.0947323	0.00890942	0.0905379	0.0658703	0.0905379
384	ENSRNOG00000046905	Sgce	0.0679984	0.999548	-0.332962	0.182443	3.84626	0.109077	0.0248122	0.060381	0.10833	0.10833
385	ENSRNOG00000000303	Cep57l1	0.19635	0.999548	-0.212518	0.164485	4.16228	0.035717	0.0167974	0.00856684	0.0914238	0.0914238
386	ENSRNOG00000006932	AABR07029272.1	0.585648	0.999548	-0.229375	0.420754	3.30626	0.674956	0.0487247	0.65941	0.14334	0.65941
387	ENSRNOG00000018132	Hmgxb3	0.557221	0.999548	0.0597029	0.101713	5.73618	0.0264766	0.00308189	0.0242675	0.0383002	0.0383002
388	ENSRNOG00000008456	Thoc5	0.174086	0.999548	-0.128296	0.0943911	6.17549	0.0203807	0.00207286	0.0150608	0.0335658	0.0335658
389	ENSRNOG00000009397	Kbtbd4	0.970046	0.999548	-0.00419	0.111582	5.35043	0.00862689	0.00437291	0.00486517	0.045429	0.045429
390	ENSRNOG00000020298	Bag3	0.258704	0.999548	-0.117583	0.104106	6.94594	0.0441487	0.000962481	0.0423894	0.0310022	0.0423894
391	ENSRNOG00000010798	Blk	0.362393	0.999548	0.243701	0.267564	4.43339	0.283108	0.0137663	0.272595	0.0779386	0.272595
392	ENSRNOG00000046666	LOC108348136	0.574836	0.999548	0.0960297	0.171193	4.16677	0.0469739	0.0260387	0.0216557	0.0911898	0.0911898
393	ENSRNOG00000058153	AABR07013202.1	0.627786	0.999548	0.195428	0.403072	1.75191	0.600709	0.254501	0.378204	0.395368	0.395368
394	ENSRNOG00000004926	Mettl15	0.710012	0.999548	-0.0510561	0.137307	4.71004	0.0499792	0.00921051	0.0435938	0.0662023	0.0662023
395	ENSRNOG00000004262	LOC102546716	0.330941	0.999548	-0.497716	0.511937	1.42592	1.04449	0.309692	0.738624	0.499548	0.738624
396	ENSRNOG00000001183	Hnf1a	0.352711	0.999548	-0.0834925	0.0898404	6.74673	0.0229754	0.0011606	0.0214642	0.0311246	0.0311246
397	ENSRNOG00000015906	Tgif1	0.620206	0.999548	-0.0620741	0.125261	5.00061	0.0287869	0.00687457	0.0228677	0.0558866	0.0558866
398	ENSRNOG00000003853	Scoc	0.746309	0.999548	-0.031528	0.0974559	5.97725	0.0339073	0.00273344	0.0333118	0.0352572	0.0352572
399	ENSRNOG00000018415	Acot13	0.266917	0.999548	-0.130046	0.117138	5.19682	0.0442168	0.00534536	0.0371978	0.04954	0.04954
400	ENSRNOG00000040101	AABR07026805.2	0.773796	0.999548	-0.147337	0.512631	1.59585	0.986874	0.241505	0.809658	0.442022	0.809658
401	ENSRNOG00000005660	Fam110c	0.56111	0.999548	-0.131227	0.225788	4.08356	0.194918	0.0196368	0.184284	0.0955622	0.184284
402	ENSRNOG00000060175	Tsen2	0.972277	0.999548	-0.00525154	0.151113	4.42033	0.0229698	0.0127906	0.0118121	0.0785501	0.0785501
403	ENSRNOG00000012985	Pfdn5	0.69732	0.999548	-0.0352289	0.0905765	6.62085	0.00817926	0.00141775	0.00699116	0.0313987	0.0313987
404	ENSRNOG00000038459	Ulk3	0.35129	0.999548	0.1338	0.143549	4.58236	0.0547558	0.0111107	0.0424413	0.0713141	0.0713141
405	ENSRNOG00000001229	Col18a1	0.984673	0.999548	0.00222446	0.115796	10.1628	0.0293424	4.11948e-05	0.0313957	0.0535935	0.0535935
406	ENSRNOG00000047374	Gnas	0.959434	0.999548	-0.00521967	0.10262	9.21179	0.0234301	0.000177301	0.0249186	0.0419463	0.0419463
407	ENSRNOG00000007229	Nr0b2	0.115808	0.999548	0.28753	0.182835	7.09893	0.146847	0.000913579	0.132801	0.0311141	0.132801
408	ENSRNOG00000054978	Hist1h1c	0.428115	0.999548	0.161071	0.203264	6.48141	0.161166	0.00186252	0.163403	0.0319161	0.163403
409	ENSRNOG00000012579	Tlcd1	0.416738	0.999548	0.147962	0.182198	5.45211	0.12977	0.00455045	0.128233	0.0432383	0.128233
410	ENSRNOG00000004131	Pkn1	0.0841412	0.999548	0.1578	0.0913647	6.50372	0.0364236	0.00157091	0.0303399	0.0318191	0.0318191
411	ENSRNOG00000036869	Tmem88b	0.84737	0.999548	0.061902	0.321611	2.25171	0.157495	0.135058	0.0325923	0.278676	0.278676
412	ENSRNOG00000061425	Cox14	0.273162	0.999548	0.178216	0.162634	5.5766	0.107216	0.00449355	0.101306	0.0408912	0.101306
413	ENSRNOG00000039214	RGD1305455	0.20197	0.999548	0.117992	0.0924733	6.55051	0.0328911	0.00257473	0.0286879	0.0316305	0.0316305
414	ENSRNOG00000009594	Snai1	0.715387	0.999548	-0.0723517	0.198425	3.54385	0.0593084	0.0310365	0.0310125	0.126453	0.126453
415	ENSRNOG00000003524	Lrrc59	0.669154	0.999548	0.0560662	0.131208	7.92522	0.0651091	0.000366384	0.0684953	0.0333956	0.0684953
416	ENSRNOG00000000073	Tmed5	0.949126	0.999548	-0.00921014	0.144349	6.12202	0.0778122	0.00227919	0.0810668	0.0339566	0.0810668
417	ENSRNOG00000017146	Nfatc1	0.787606	0.999548	-0.0350457	0.130078	5.27783	0.0634965	0.00663004	0.061051	0.0472579	0.061051
418	ENSRNOG00000021787	Zfp217	0.897678	0.999548	0.0188012	0.146205	5.40648	0.0798971	0.004652	0.080851	0.0441726	0.080851
419	ENSRNOG00000032885	Cycs	0.817666	0.999548	-0.0352259	0.152792	4.9803	0.0874868	0.0289773	0.0644041	0.05659	0.0644041
420	ENSRNOG00000047279	LOC108348129	0.467142	0.999548	0.483229	0.664564	1.06351	1.71108	0.872878	0.893703	0.649881	0.893703
421	ENSRNOG00000017816	Pde6a	0.620388	0.999548	-0.105577	0.213157	3.29899	0.129625	0.0378362	0.0978629	0.143908	0.143908
422	ENSRNOG00000000307	Mical1	0.707013	0.999548	0.108257	0.288016	3.53738	0.312818	0.0378224	0.293991	0.126876	0.293991
423	ENSRNOG00000036686	Anapc11	0.193535	0.999548	0.121441	0.093402	6.52302	0.0365021	0.00164559	0.0332501	0.0317379	0.0332501
424	ENSRNOG00000004726	Mapkapk2	0.616244	0.999548	0.0540001	0.107746	7.19548	0.0441184	0.000864559	0.045572	0.0312556	0.045572
425	ENSRNOG00000036816	Wls	0.686593	0.999548	0.0703252	0.174296	4.71451	0.114733	0.0121307	0.109385	0.0660335	0.109385
426	ENSRNOG00000023546	Hspb1	0.109826	0.999548	0.347231	0.217159	5.67597	0.208208	0.0038226	0.184809	0.0392232	0.184809
427	ENSRNOG00000021758	Tnpo3	0.600082	0.999548	-0.0479925	0.0915394	6.44973	0.00861511	0.00146103	0.00711136	0.0320568	0.0320568
428	ENSRNOG00000016910	Ralgps1	0.24188	0.999548	0.201672	0.172325	4.69693	0.12171	0.0102253	0.108558	0.0667014	0.108558
429	ENSRNOG00000012911	Erlin1	0.358513	0.999548	-0.0908444	0.0989374	7.87345	0.0387448	0.000390968	0.0387634	0.0331859	0.0387634
430	ENSRNOG00000005907	Rad18	0.397337	0.999548	-0.139319	0.164604	4.45715	0.106329	0.0129078	0.0954707	0.0768382	0.0954707
431	ENSRNOG00000047123	Tstd1	0.50036	0.999548	0.108738	0.161351	5.48259	0.100347	0.00425302	0.0998838	0.042637	0.0998838
432	ENSRNOG00000000662	Srrd	0.363504	0.999548	0.150999	0.166168	4.13257	0.0755122	0.0174693	0.0569221	0.0929784	0.0929784
433	ENSRNOG00000019975	Cdc5l	0.402531	0.999548	-0.0753414	0.0900018	6.71792	0.00735084	0.00122881	0.00502528	0.0311725	0.0311725
434	ENSRNOG00000007043	RGD1305089	0.934118	0.999548	-0.00837201	0.101276	5.76417	0.00902276	0.00313402	0.0065132	0.0378935	0.0378935
435	ENSRNOG00000001752	Nrros	0.582048	0.999548	0.113547	0.206301	5.16759	0.162329	0.00659469	0.163646	0.0504194	0.163646
436	ENSRNOG00000009080	Atp6v1d	0.335163	0.999548	-0.0884439	0.091769	6.43999	0.0278634	0.0015853	0.0260333	0.0321009	0.0321009
437	ENSRNOG00000059683	Mpp2	0.826456	0.999548	-0.0902432	0.411602	1.53804	0.629738	0.216902	0.455491	0.460763	0.460763
438	ENSRNOG00000008163	Atp6v1g1	0.976979	0.999548	-0.00260905	0.0904163	7.58866	0.00704902	0.000506815	0.00704376	0.0321936	0.0321936
439	ENSRNOG00000046468	Ptgfr	0.544353	0.999548	-0.109063	0.179899	5.20138	0.123997	0.00601046	0.123445	0.0494055	0.123445
440	ENSRNOG00000036692	Gcgr	0.76178	0.999548	0.0307272	0.101362	8.11249	0.0386088	0.000303394	0.0407934	0.0342324	0.0407934
441	ENSRNOG00000006855	Padi4	0.0547784	0.999548	1.09069	0.56788	1.56804	1.52118	0.198058	1.09189	0.450935	1.09189
442	ENSRNOG00000052732	AABR07062694.2	0.607538	0.999548	0.31273	0.608909	3.26602	1.41029	0.251107	1.23197	0.146526	1.23197
443	ENSRNOG00000047089	Alkbh7	0.804236	0.999548	0.0300995	0.121434	5.0827	0.0493968	0.00586813	0.0467982	0.0531163	0.0531163
444	ENSRNOG00000022971	AC115666.1	0.816388	0.999548	-0.0533331	0.229693	3.12994	0.173925	0.0528592	0.132677	0.158177	0.158177
445	ENSRNOG00000018061	Tmem80	0.182835	0.999548	0.190155	0.142751	4.60024	0.0439619	0.0109458	0.0258252	0.0705651	0.0705651
446	ENSRNOG00000015439	Man2a1	0.834518	0.999548	-0.0211235	0.101113	7.83751	0.0382877	0.000250306	0.0406448	0.0330457	0.0406448
447	ENSRNOG00000018193	Poc5	0.475458	0.999548	-0.0985532	0.138102	4.705	0.0546109	0.00989481	0.0458418	0.0663936	0.0663936
448	ENSRNOG00000016544	Arhgef28	0.929993	0.999548	0.041454	0.471851	2.21009	0.83166	0.10617	0.784403	0.286759	0.784403
449	ENSRNOG00000060899	AABR07040840.1	0.429026	0.999548	-0.127448	0.161151	4.20683	0.068007	0.0147659	0.0534578	0.0891132	0.0891132
450	ENSRNOG00000061508	Reps2	0.754295	0.999548	-0.0709262	0.226615	3.81054	0.193064	0.0273911	0.178026	0.110333	0.178026
451	ENSRNOG00000014098	Pold2	0.912257	0.999548	-0.0159487	0.144736	4.53165	0.0677324	0.0103008	0.062197	0.0734935	0.0734935
452	ENSRNOG00000000942	Pan3	0.859804	0.999548	-0.0287796	0.162943	4.9864	0.0993427	0.0074817	0.0987202	0.0563781	0.0987202
453	ENSRNOG00000007032	Amigo2	0.903165	0.999548	0.0140801	0.115729	5.24601	0.0424529	0.00544703	0.0399816	0.0481258	0.0481258
454	ENSRNOG00000049918	Lrg1	0.512471	0.999548	-0.12307	0.187894	6.34551	0.135841	0.00192607	0.139291	0.0325555	0.139291
455	ENSRNOG00000021345	Timd2	0.191572	0.999548	-0.250382	0.191725	8.67971	0.153949	0.000171751	0.146862	0.0375692	0.146862
456	ENSRNOG00000029938	Pik3c2b	0.148605	0.999548	-0.219772	0.152147	5.1238	0.0993013	0.00545331	0.087141	0.051786	0.087141
457	ENSRNOG00000029996	AABR07054368.1	0.371905	0.999548	0.173141	0.193906	3.98159	0.144191	0.0494231	0.0965022	0.100976	0.100976
458	ENSRNOG00000003131	Traf7	0.129664	0.999548	0.162243	0.107061	5.53021	0.0408316	0.00411622	0.0321111	0.0417321	0.0417321
459	ENSRNOG00000002186	Nudt9	0.291697	0.999548	-0.0956854	0.0907481	6.57172	0.0223862	0.00138667	0.0199827	0.0315542	0.0315542
460	ENSRNOG00000003984	Apln	0.559756	0.999548	0.194044	0.332721	2.22123	0.343562	0.158242	0.199102	0.28457	0.28457
461	ENSRNOG00000058932	Zfp202	0.175314	0.999548	0.20599	0.151986	4.41847	0.0757629	0.0137615	0.0552896	0.0786375	0.0786375
462	ENSRNOG00000001517	Pdk1	0.84694	0.999548	-0.0181172	0.0938596	6.58149	0.0329768	0.00142426	0.0338143	0.031521	0.0338143
463	ENSRNOG00000030750	Zfp2	0.384339	0.999548	-0.15746	0.181003	3.8451	0.0541494	0.0226541	0.0282792	0.108395	0.108395
464	ENSRNOG00000047019	Bbip1	0.421479	0.999548	-0.160633	0.199828	3.55226	0.110983	0.0338184	0.0777193	0.125906	0.125906
465	ENSRNOG00000010815	Elf2	0.561925	0.999548	-0.0538214	0.0927979	6.29595	0.0169747	0.0016261	0.0157334	0.0328197	0.0328197
466	ENSRNOG00000021659	Acp4	0.0770995	0.999548	0.7229	0.408933	1.6617	0.762261	0.247251	0.420148	0.421655	0.421655
467	ENSRNOG00000004889	Vangl2	0.236884	0.999548	-0.331532	0.280292	2.50207	0.161571	0.0790056	0.0627022	0.235249	0.235249
468	ENSRNOG00000007967	Sdhb	0.389319	0.999548	-0.0785045	0.0911939	7.78552	0.0280393	0.000414619	0.0278666	0.0328507	0.0328507
469	ENSRNOG00000016207	Galnt1	0.344245	0.999548	0.0847087	0.089562	6.90788	0.0127634	0.00108559	0.0105393	0.0309998	0.0309998
470	ENSRNOG00000020229	Homer3	0.187841	0.999548	0.140341	0.106561	5.60396	0.0459566	0.00500764	0.0386042	0.0404137	0.0404137
471	ENSRNOG00000030537	Slc26a11	0.493449	0.999548	0.081049	0.118349	5.39591	0.0540422	0.00468701	0.0513385	0.0443986	0.0513385
472	ENSRNOG00000001047	Map2k7	0.931536	0.999548	-0.00998741	0.116251	5.23437	0.0095161	0.00560506	0.00456227	0.0484526	0.0484526
473	ENSRNOG00000001893	LOC100362453	0.407111	0.999548	0.0745328	0.0899081	7.36022	0.0168491	0.000745738	0.0157197	0.0315881	0.0315881
474	ENSRNOG00000030463	Faim	0.875731	0.999548	0.0228726	0.14626	4.82747	0.0629122	0.0235886	0.0436678	0.0619796	0.0619796
475	ENSRNOG00000004971	Txlng	0.986572	0.999548	-0.00209355	0.124396	5.36523	0.0577718	0.00447367	0.0574235	0.0450836	0.0574235
476	ENSRNOG00000059997	Brip1	0.468591	0.999548	-0.145945	0.201366	3.49695	0.084378	0.0326326	0.0516868	0.12956	0.12956
477	ENSRNOG00000011019	Faah	0.116647	0.999548	1.78242	1.13602	5.33553	5.66524	0.0168034	5.14538	0.0457864	5.14538
478	ENSRNOG00000019205	Gnpat	0.803648	0.999548	-0.0239012	0.0961319	6.05482	0.0186527	0.00245335	0.0173685	0.034512	0.034512
479	ENSRNOG00000016321	Entpd4	0.829568	0.999548	-0.0195337	0.0907466	6.53966	0.00785318	0.00126805	0.00703705	0.0316717	0.0316717
480	ENSRNOG00000027015	Ythdf1	0.709665	0.999548	-0.03661	0.098333	6.74385	0.0364564	0.00127155	0.0374059	0.031129	0.0374059
481	ENSRNOG00000002979	Tbx19	0.890981	0.999548	-0.0482748	0.352209	2.2951	0.463746	0.168248	0.327957	0.270526	0.327957
482	ENSRNOG00000001260	Nudt1	0.838184	0.999548	-0.0399024	0.195392	3.61124	0.0419093	0.0305614	0.0138866	0.122151	0.122151
483	ENSRNOG00000013178	Cmip	0.367465	0.999548	-0.0812761	0.0901833	6.83353	0.0278504	0.0015034	0.026449	0.0310287	0.0310287
484	ENSRNOG00000017040	Wrnip1	0.578887	0.999548	0.0588697	0.106069	5.58858	0.00841486	0.00432251	0.00370322	0.0406804	0.0406804
485	ENSRNOG00000048495	Rrp12	0.56493	0.999548	-0.0727357	0.12638	5.37635	0.0610388	0.00496194	0.0589252	0.0448305	0.0589252
486	ENSRNOG00000014027	RGD1304728	0.825046	0.999548	-0.0275732	0.124732	5.02132	0.0167764	0.00705658	0.0107009	0.0551759	0.0551759
487	ENSRNOG00000021380	Fads6	0.850966	0.999548	-0.0210648	0.112114	7.93995	0.047045	0.00037789	0.0499007	0.0334569	0.0499007
488	ENSRNOG00000019854	Napsa	0.153612	0.999548	-0.369729	0.259115	6.77443	0.287112	0.00119137	0.267372	0.0310863	0.267372
489	ENSRNOG00000031665	Ace2	0.81552	0.999548	0.074006	0.317199	2.25089	0.176783	0.123626	0.064219	0.278834	0.278834
490	ENSRNOG00000009311	Fstl3	0.793332	0.999548	0.0894304	0.341355	2.08046	0.16733	0.152409	0.0245876	0.313683	0.313683
491	ENSRNOG00000004137	Ubtd2	0.524046	0.999548	0.100692	0.158042	4.30387	0.0749454	0.0157174	0.0616845	0.0841914	0.0841914
492	ENSRNOG00000002036	Paxbp1	0.639822	0.999548	0.0539968	0.115391	5.72806	0.0504868	0.00361659	0.0496433	0.0384209	0.0496433
493	ENSRNOG00000053410	Adcy10	0.810869	0.999548	0.0820666	0.342937	4.92527	0.440857	0.00902811	0.461395	0.0585198	0.461395
494	ENSRNOG00000001704	Runx1	0.289455	0.999548	-0.305735	0.288615	2.93931	0.335907	0.0686903	0.264503	0.177283	0.264503
495	ENSRNOG00000004777	Esf1	0.300193	0.999548	-0.165122	0.159381	6.27107	0.102106	0.00202392	0.0995852	0.0329607	0.0995852
496	ENSRNOG00000010737	Mbnl2	0.29794	0.999548	-0.114819	0.110311	7.49722	0.048945	0.000565357	0.048109	0.0319313	0.048109
497	ENSRNOG00000034164	Cr2	0.924658	0.999548	-0.0340186	0.359729	1.95605	0.48053	0.175415	0.339108	0.342203	0.342203
498	ENSRNOG00000003176	Mixl1	0.724504	0.999548	-0.0779976	0.221304	3.91135	0.184464	0.0271175	0.168785	0.104751	0.168785
499	ENSRNOG00000058870	Mroh7	0.716984	0.999548	-0.124375	0.343109	2.0946	0.16761	0.160283	0.014879	0.310612	0.310612
500	ENSRNOG00000006460	Amdhd2	0.569691	0.999548	0.0659544	0.116013	5.43868	0.0514074	0.00430115	0.0495354	0.0435089	0.0495354
501	ENSRNOG00000005468	Rbm28	0.34711	0.999548	-0.0975308	0.103733	5.66192	0.019632	0.00359407	0.0147224	0.0394481	0.0394481
502	ENSRNOG00000026204	Dclre1a	0.0529323	0.999548	-0.179476	0.0927299	6.30794	0.0229258	0.00164153	0.0137185	0.0327538	0.0327538
503	ENSRNOG00000017810	Uros	0.299107	0.999548	-0.137928	0.132834	4.82742	0.0384708	0.00859792	0.0271853	0.0619812	0.0619812
504	ENSRNOG00000023549	Samd5	0.657441	0.999548	0.16178	0.364822	2.01361	0.365449	0.203715	0.18036	0.328665	0.328665
505	ENSRNOG00000003235	Mgat4b	0.435269	0.999548	0.119238	0.152829	8.38044	0.0909893	0.000251744	0.0931746	0.0356521	0.0931746
506	ENSRNOG00000051844	AABR07000248.1	0.736922	0.999548	0.0606759	0.180619	5.92047	0.122775	0.00361145	0.126882	0.0358803	0.126882
507	ENSRNOG00000009022	LOC103692165	0.296046	0.999548	0.73281	0.701286	1.58107	1.97926	0.738754	1.22845	0.446735	1.22845
508	ENSRNOG00000008915	Prima1	0.217027	0.999548	-0.285917	0.231611	3.21876	0.222069	0.0428359	0.171739	0.150411	0.171739
509	ENSRNOG00000021113	Uba2	0.433508	0.999548	-0.0832354	0.106276	5.62586	0.0124047	0.00513638	0.0061749	0.0400416	0.0400416
510	ENSRNOG00000051377	AABR07001099.2	0.182438	0.999548	-0.168193	0.126149	5.036	0.0669548	0.0062131	0.0574416	0.0546763	0.0574416
511	ENSRNOG00000025603	Adgrf2	0.226736	0.999548	-0.162584	0.134499	4.83673	0.0612845	0.0107071	0.0474024	0.0616529	0.0616529
512	ENSRNOG00000010537	Dis3l	0.197763	0.999548	-0.118548	0.0920435	6.40416	0.0258235	0.001621	0.0220318	0.032267	0.032267
513	ENSRNOG00000047108	AC097845.1	0.562349	0.999548	0.121308	0.209385	3.44651	0.165755	0.0423528	0.131037	0.133016	0.133016
514	ENSRNOG00000011969	Dock9	0.276168	0.999548	-0.124909	0.114704	6.05579	0.0532802	0.00238461	0.0502435	0.0345034	0.0502435
515	ENSRNOG00000008474	Acox3	0.80502	0.999548	0.0237415	0.0961754	8.56739	0.0314794	0.000192007	0.0333748	0.0368068	0.0368068
516	ENSRNOG00000026866	Syn3	0.968974	0.999548	-0.0100099	0.257358	2.77279	0.131287	0.0679196	0.072717	0.197013	0.197013
517	ENSRNOG00000021575	AABR07021096.1	0.498846	0.999548	-0.0630206	0.0931836	8.14995	0.031128	0.000317868	0.0318988	0.0344148	0.0344148
518	ENSRNOG00000012641	Sfr1	0.528455	0.999548	-0.0628894	0.0997664	6.406	0.0382138	0.0014247	0.0383886	0.0322583	0.0383886
519	ENSRNOG00000016286	Iyd	0.283697	0.999548	-0.142902	0.133298	7.44184	0.071781	0.000568159	0.0705055	0.0317855	0.0705055
520	ENSRNOG00000004992	Rab1a	0.688642	0.999548	0.0361917	0.0903214	7.58608	0.0145997	0.000446036	0.0148222	0.0321858	0.0321858
521	ENSRNOG00000023109	Icoslg	0.977327	0.999548	0.00393498	0.138457	7.21877	0.0715732	0.000810208	0.0758709	0.0312964	0.0758709
522	ENSRNOG00000008659	Arhgap21	0.696248	0.999548	-0.0621527	0.159207	6.88009	0.0956582	0.00108513	0.100302	0.0310052	0.100302
523	ENSRNOG00000048613	LOC100911130	0.239392	0.999548	0.152278	0.129432	5.25436	0.0687272	0.00297266	0.0640383	0.0478944	0.0640383
524	ENSRNOG00000047118	LOC683897	0.257627	0.999548	-0.114937	0.101533	5.7465	0.0320646	0.00308725	0.0274932	0.0381486	0.0381486
525	ENSRNOG00000024677	Arhgap33	0.179988	0.999548	0.329324	0.245619	4.20195	0.254148	0.0183918	0.222923	0.0893645	0.222923
526	ENSRNOG00000004787	AABR07053185.1	0.536315	0.999548	-0.127827	0.206708	3.4277	0.118368	0.036577	0.0855773	0.134336	0.134336
527	ENSRNOG00000020363	Med25	0.925267	0.999548	-0.00840323	0.0895852	6.85488	0.027928	0.00108638	0.0288163	0.0310157	0.0310157
528	ENSRNOG00000048831	Sowahc	0.785546	0.999548	0.0347705	0.127786	4.95498	0.0470394	0.00784289	0.0422111	0.0574744	0.0574744
529	ENSRNOG00000011891	Atp6v1b2	0.129718	0.999548	0.166108	0.109626	6.63246	0.0522248	0.00155227	0.0465195	0.0313661	0.0465195
530	ENSRNOG00000011706	Mbl1	0.79696	0.999548	-0.0245128	0.0952755	8.45416	0.0183651	0.000218917	0.0192863	0.0360908	0.0360908
531	ENSRNOG00000023458	Dcaf12l1	0.820462	0.999548	-0.0832086	0.366637	2.42325	0.503691	0.255502	0.282189	0.24801	0.282189
532	ENSRNOG00000051619	Asb2	0.104388	0.999548	0.449402	0.276736	3.44044	0.339765	0.0568481	0.249483	0.13344	0.249483
533	ENSRNOG00000017645	Mylpf	0.886676	0.999548	0.0383927	0.269401	2.65171	0.120609	0.0772033	0.0515995	0.213103	0.213103
534	ENSRNOG00000058386	Golt1b	0.285143	0.999548	0.126668	0.118511	5.18275	0.0217924	0.00621903	0.0125457	0.0499599	0.0499599
535	ENSRNOG00000048981	Ahsa1	0.667733	0.999548	-0.038569	0.0898498	7.37032	0.0146611	0.000680502	0.0146028	0.0316114	0.0316114
536	ENSRNOG00000017381	Itih4	0.647392	0.999548	0.0679248	0.148506	11.7066	0.0512745	7.86646e-06	0.0536109	0.0882078	0.0882078
537	ENSRNOG00000013194	Rps6ka2	0.500592	0.999548	0.181368	0.269268	3.54656	0.279458	0.0349908	0.25503	0.126277	0.25503
538	ENSRNOG00000047853	Ss18l2	0.799606	0.999548	-0.024222	0.0954158	6.10065	0.01867	0.00229172	0.0175443	0.034125	0.034125
539	ENSRNOG00000050111	Cenpo	0.867769	0.999548	0.0386012	0.231849	3.07841	0.145677	0.0520277	0.103629	0.162989	0.162989
540	ENSRNOG00000004048	Lrrk2	0.411554	0.999548	0.203932	0.248345	3.70678	0.241345	0.0262747	0.220427	0.116335	0.220427
541	ENSRNOG00000020426	Erf	0.503474	0.999548	-0.0721373	0.107823	6.95169	0.0447908	0.00107649	0.0454268	0.0310035	0.0454268
542	ENSRNOG00000006946	Arhgap9	0.501988	0.999548	0.171502	0.255452	5.24059	0.251465	0.00628463	0.254738	0.0482773	0.254738
543	ENSRNOG00000055012	LOC108348078	0.181762	0.999548	0.142489	0.106706	7.07636	0.0479222	0.00282544	0.0427189	0.0310882	0.0427189
544	ENSRNOG00000019455	Ap4b1	0.159881	0.999548	0.146516	0.104247	5.64652	0.036571	0.00377082	0.029279	0.0396987	0.0396987
545	ENSRNOG00000006355	Akap8l	0.683547	0.999548	0.0964165	0.236531	7.34273	0.211347	0.000820976	0.222966	0.0315486	0.222966
546	ENSRNOG00000016210	Micalcl	0.43659	0.999548	-0.203258	0.26127	2.92412	0.265861	0.0563858	0.216662	0.178973	0.216662
547	ENSRNOG00000010882	Sptlc1	0.673119	0.999548	-0.0397028	0.0941112	6.20797	0.0135435	0.00207988	0.0119807	0.0333478	0.0333478
548	ENSRNOG00000055056	AABR07062390.2	0.556141	0.999548	0.421546	0.716204	4.19353	1.96239	0.853941	1.19785	0.0897998	1.19785
549	ENSRNOG00000050104	LOC108348122	0.839122	0.999548	-0.0927154	0.456688	2.91068	0.780932	0.191999	0.642258	0.180488	0.642258
550	ENSRNOG00000052315	AC244225.1	0.531157	0.999548	0.125194	0.199914	4.34004	0.153385	0.049977	0.109886	0.0824051	0.109886
551	ENSRNOG00000016190	Coq9	0.899172	0.999548	0.0113397	0.0894959	7.11489	0.0184509	0.000903987	0.018828	0.0311341	0.0311341
552	ENSRNOG00000054757	Adcy6	0.189446	0.999548	0.117821	0.0897871	7.35798	0.0214271	0.000663872	0.0183276	0.031583	0.031583
553	ENSRNOG00000047137	Erbin	0.901919	0.999548	0.0129764	0.105296	6.71874	0.0414372	0.00126935	0.0430796	0.031171	0.0430796
554	ENSRNOG00000004263	Ints7	0.615055	0.999548	0.0546837	0.108743	5.47711	0.0184389	0.00455658	0.014345	0.0427437	0.0427437
555	ENSRNOG00000010983	Otog	0.929644	0.999548	0.031192	0.353279	2.19716	0.466203	0.181414	0.317812	0.289325	0.317812
556	ENSRNOG00000010184	Brk1	0.134122	0.999548	0.134557	0.0898216	6.78298	0.0196486	0.00119575	0.0146834	0.0310759	0.0310759
557	ENSRNOG00000006444	Fkbp4	0.350379	0.999548	-0.0962751	0.103094	7.89088	0.0421512	0.000358221	0.0421555	0.0332555	0.0421555
558	ENSRNOG00000016451	Cd1d1	0.988086	0.999548	-0.00135713	0.0908839	6.54853	0.0273064	0.00140168	0.0278546	0.0316379	0.0316379
559	ENSRNOG00000003778	Opn3	0.451665	0.999548	-0.168809	0.224289	3.16746	0.0986816	0.0464033	0.0511851	0.154818	0.154818
560	ENSRNOG00000059445	Aifm2	0.777541	0.999548	-0.0292453	0.103514	5.67438	0.0229704	0.0036121	0.0207547	0.0392484	0.0392484
561	ENSRNOG00000030416	Zfp870	0.955574	0.999548	0.0101311	0.181858	3.83831	0.0282625	0.0235156	0.00673635	0.108773	0.108773
562	ENSRNOG00000005957	Slc4a7	0.516568	0.999548	-0.12649	0.195006	4.45142	0.146235	0.0154956	0.136614	0.0771023	0.136614
563	ENSRNOG00000002199	Tmem165	0.577356	0.999548	0.0646488	0.116014	5.23221	0.0141766	0.00532297	0.00867212	0.0485139	0.0485139
564	ENSRNOG00000023455	Pomgnt1	0.421534	0.999548	0.0769071	0.0956838	6.10955	0.0200172	0.00256762	0.0171895	0.034054	0.034054
565	ENSRNOG00000054724	Pycr3	0.5048	0.999548	0.0616108	0.0923761	6.393	0.0325356	0.00181318	0.0319619	0.0323202	0.0323202
566	ENSRNOG00000009385	Pik3cg	0.536052	0.999548	0.241187	0.389769	4.22687	0.58268	0.0206141	0.587066	0.0880832	0.587066
567	ENSRNOG00000024568	Ndufs7	0.87963	0.999548	-0.0181673	0.119965	7.08753	0.0538166	0.000874276	0.056692	0.0311006	0.056692
568	ENSRNOG00000046283	Tmem41a	0.823441	0.999548	0.0226552	0.101538	5.78524	0.0386273	0.00332212	0.0379176	0.0375966	0.0379176
569	ENSRNOG00000047551	Pnpla2	0.673052	0.999548	0.32844	0.778361	2.43043	2.29059	0.613063	1.81032	0.246815	1.81032
570	ENSRNOG00000021996	Nlrp4	0.643209	0.999548	0.19526	0.42153	1.69759	0.181436	0.299772	-0.116269	0.41098	0.41098
571	ENSRNOG00000061429	Rph3al	0.787173	0.999548	-0.0306984	0.113705	5.29928	0.0427686	0.00501983	0.0405344	0.0466952	0.0466952
572	ENSRNOG00000001189	Sik1	0.0482196	0.999548	-0.583662	0.295461	8.23235	0.416753	0.000312064	0.348877	0.0348342	0.348877
573	ENSRNOG00000018522	Echs1	0.0656865	0.999548	-0.402675	0.218779	7.14515	0.221932	0.0715103	0.119947	0.0311759	0.119947
574	ENSRNOG00000007539	Rsad2	0.175741	0.999548	-0.28516	0.210608	4.05167	0.187279	0.0199196	0.157503	0.0972522	0.157503
575	ENSRNOG00000007088	Xpot	0.404148	0.999548	0.0748386	0.0897092	6.78355	0.0161562	0.00111568	0.0145943	0.0310753	0.0310753
576	ENSRNOG00000011704	Fbxo34	0.219435	0.999548	0.128209	0.104402	5.62955	0.0203051	0.00361936	0.0134396	0.0399798	0.0399798
577	ENSRNOG00000005247	LOC100912008	0.99003	0.999548	-0.00122694	0.0981867	5.96077	0.0174271	0.00313085	0.0155407	0.0354316	0.0354316
578	ENSRNOG00000027592	Rerg	0.337698	0.999548	-0.135342	0.141169	4.67032	0.079285	0.00977365	0.0699411	0.0677327	0.0699411
579	ENSRNOG00000002312	Atp10d	0.852004	0.999548	0.048377	0.259307	4.38516	0.251654	0.0148441	0.254117	0.0802191	0.254117
580	ENSRNOG00000027871	AC141969.1	0.807276	0.999548	-0.0575135	0.235767	3.03759	0.109069	0.0553682	0.0605462	0.166977	0.166977
581	ENSRNOG00000010472	Ccdc32	0.198933	0.999548	0.125366	0.0975919	5.97395	0.0381793	0.00280506	0.0336109	0.0352916	0.0352916
582	ENSRNOG00000020744	Adar	0.937052	0.999548	0.00719509	0.0911052	6.54385	0.0222179	0.00154504	0.0222451	0.0316556	0.0316556
583	ENSRNOG00000046143	Pgap3	0.849868	0.999548	0.0206187	0.108928	5.45951	0.0408355	0.00437036	0.0392605	0.0430907	0.0430907
584	ENSRNOG00000019955	Ogdhl	0.66875	0.999548	0.150663	0.352128	3.14941	0.468965	0.0851589	0.410818	0.15642	0.410818
585	ENSRNOG00000019518	Pde4c	0.389333	0.999548	-0.242429	0.281623	3.38901	0.311769	0.0418603	0.275386	0.137112	0.275386
586	ENSRNOG00000007765	Frzb	0.926464	0.999548	0.0179728	0.194733	4.03764	0.141658	0.0207105	0.130974	0.097997	0.130974
587	ENSRNOG00000001762	Pcyt1a	0.792575	0.999548	0.0248797	0.0946111	6.88134	0.0335831	0.00108313	0.0347219	0.0310049	0.0347219
588	ENSRNOG00000015896	Rbpms2	0.53867	0.999548	-0.10076	0.163884	6.7953	0.102977	0.00130829	0.106123	0.0310623	0.106123
589	ENSRNOG00000019012	D2hgdh	0.266934	0.999548	0.175795	0.158352	6.11246	0.101856	0.00380822	0.0964938	0.034031	0.0964938
590	ENSRNOG00000055295	Pecr	0.744453	0.999548	-0.0314551	0.0964992	8.60981	0.0257223	0.000159796	0.0271171	0.0370886	0.0370886
591	ENSRNOG00000017508	Kmt5c	0.400764	0.999548	0.138509	0.164841	5.78878	0.10656	0.003445	0.105246	0.0375475	0.105246
592	ENSRNOG00000016695	Mmp2	0.751027	0.999548	-0.0412872	0.130126	5.41937	0.0636707	0.00488774	0.0628439	0.0439037	0.0628439
593	ENSRNOG00000017195	Ctr9	0.381656	0.999548	0.0785694	0.089809	7.36467	0.0306562	0.000664284	0.0304179	0.0315984	0.0315984
594	ENSRNOG00000015691	Inka2	0.237384	0.999548	-0.201844	0.17083	4.41474	0.119813	0.0129347	0.103796	0.0788132	0.103796
595	ENSRNOG00000010232	Enpp5	0.0520518	0.999548	-0.487101	0.250733	5.91519	0.297976	0.00325173	0.248217	0.0359412	0.248217
596	ENSRNOG00000014712	Zfp39	0.412407	0.999548	0.141504	0.172637	4.03684	0.0820518	0.0211741	0.0610175	0.0980397	0.0980397
597	ENSRNOG00000015768	Nat8f5	0.993356	0.999548	0.00466598	0.560354	1.92028	1.17226	0.190993	1.06499	0.350923	1.06499
598	ENSRNOG00000055714	Ak7	0.464526	0.999548	-0.158488	0.216687	3.31307	0.0681735	0.0450006	0.0208657	0.142812	0.142812
599	ENSRNOG00000002040	Bmp2k	0.705088	0.999548	-0.0468781	0.123865	5.72927	0.0578648	0.00316169	0.0582084	0.0384029	0.0582084
600	ENSRNOG00000055486	AABR07025316.1	0.664076	0.999548	-0.0997479	0.229679	5.41773	0.199596	0.00695275	0.204058	0.0439376	0.204058
601	ENSRNOG00000004843	Pole3	0.136194	0.999548	-0.357047	0.23961	4.49394	0.248337	0.0266756	0.202976	0.0751662	0.202976
602	ENSRNOG00000016208	Setbp1	0.372431	0.999548	-0.263455	0.295377	3.24277	0.344234	0.0481859	0.300805	0.148417	0.300805
603	ENSRNOG00000010407	Pex5	0.684042	0.999548	0.080086	0.196794	5.77279	0.146295	0.067064	0.0878476	0.0377711	0.0878476
604	ENSRNOG00000011559	Cnn3	0.870801	0.999548	-0.0149311	0.0918039	7.89584	0.017363	0.000436349	0.0181031	0.0332755	0.0332755
605	ENSRNOG00000049324	LOC100911766	0.0796933	0.999548	-0.206837	0.118026	5.27606	0.0347511	0.0084154	0.0165946	0.047305	0.047305
606	ENSRNOG00000037853	Rarres1	0.151054	0.999548	0.320873	0.223477	7.04434	0.213906	0.000988437	0.19878	0.0310568	0.19878
607	ENSRNOG00000049096	Mcpt8l2	0.335403	0.999548	-0.264807	0.274899	2.74822	0.204208	0.102124	0.0966347	0.200155	0.200155
608	ENSRNOG00000038622	Zfp628	0.90844	0.999548	-0.0152863	0.132917	4.8165	0.0440211	0.00830277	0.0387959	0.0623655	0.0623655
609	ENSRNOG00000000961	Glt1d1	0.904347	0.999548	-0.0447153	0.372094	5.53004	0.517429	0.00476082	0.549056	0.0417352	0.549056
610	ENSRNOG00000002403	Fam129a	0.618367	0.999548	0.1137	0.228238	4.47808	0.197926	0.0133815	0.194989	0.0758822	0.194989
611	ENSRNOG00000013733	Ppp4r1	0.456669	0.999548	0.0711302	0.095561	6.08635	0.0108508	0.0022858	0.00789448	0.0342418	0.0342418
612	ENSRNOG00000046585	AABR07054370.1	0.0749439	0.999548	-0.215082	0.120778	5.82387	0.0667952	0.00352871	0.0548203	0.0370731	0.0548203
613	ENSRNOG00000024863	Fam76b	0.264362	0.999548	0.172601	0.154641	5.12624	0.0972223	0.00662931	0.0890257	0.0517082	0.0890257
614	ENSRNOG00000028444	AABR07006258.1	0.630656	0.999548	-0.246689	0.513076	2.12209	0.999017	0.672686	0.380302	0.304738	0.380302
615	ENSRNOG00000007806	Arf5	0.524487	0.999548	-0.058092	0.0912758	7.79538	0.0317271	0.000438109	0.032591	0.032887	0.032887
616	ENSRNOG00000004823	Dock4	0.924243	0.999548	0.0175203	0.18425	5.48881	0.126821	0.00440459	0.131387	0.0425164	0.131387
617	ENSRNOG00000006049	Rfx1	0.470199	0.999548	0.0713973	0.0988669	5.87119	0.0161105	0.0026306	0.0131743	0.036468	0.036468
618	ENSRNOG00000003247	Sde2	0.711417	0.999548	-0.037535	0.101459	5.71532	0.0363678	0.00256296	0.0360001	0.0386125	0.0386125
619	ENSRNOG00000018105	Thtpa	0.424154	0.999548	0.0767463	0.0960247	6.07024	0.0359948	0.00163911	0.0352439	0.0343776	0.0352439
620	ENSRNOG00000052070	Aldh1a3	0.835834	0.999548	0.0230795	0.111374	5.97382	0.0464511	0.00284667	0.0467702	0.035293	0.0467702
621	ENSRNOG00000024352	Tyw1	0.871622	0.999548	0.0148007	0.0915888	6.46602	0.0183443	0.00157001	0.018022	0.031984	0.031984
622	ENSRNOG00000002970	Zswim7	0.992458	0.999548	-0.00202316	0.214024	3.32778	0.105732	0.0415442	0.0717387	0.14168	0.14168
623	ENSRNOG00000009316	Bmp10	0.940679	0.999548	-0.0159985	0.214984	3.2837	0.111235	0.0397603	0.0793466	0.145113	0.145113
624	ENSRNOG00000048267	Tor1aip2	0.710105	0.999548	-0.0331664	0.0892253	6.98604	0.023589	0.000828245	0.0241313	0.0310164	0.0310164
625	ENSRNOG00000028156	Pld1	0.716047	0.999548	0.054103	0.148738	5.36699	0.0833732	0.00545944	0.0830327	0.0450432	0.0830327
626	ENSRNOG00000030517	Zfp879	0.296578	0.999548	-0.2167	0.207607	3.39342	0.0747822	0.0356113	0.0310957	0.136792	0.136792
627	ENSRNOG00000013057	Prc1	0.883205	0.999548	0.032045	0.218131	3.27042	0.106755	0.0441525	0.0699349	0.146172	0.146172
628	ENSRNOG00000054013	Clec4g	0.555638	0.999548	-0.0942895	0.159994	6.02238	0.0979364	0.00248017	0.0999115	0.034809	0.0999115
629	ENSRNOG00000005149	Sacm1l	0.404288	0.999548	0.0745166	0.0893497	7.0837	0.0100023	0.000837193	0.00829304	0.0310963	0.0310963
630	ENSRNOG00000019162	Emc9	0.906256	0.999548	-0.0177977	0.151133	4.42079	0.0521836	0.0128361	0.0429845	0.0785284	0.0785284
631	ENSRNOG00000013583	Tbc1d8	0.402345	0.999548	0.0831097	0.0992425	5.86863	0.0189253	0.00289654	0.0154071	0.0364998	0.0364998
632	ENSRNOG00000023521	Map3k10	0.391317	0.999548	0.111151	0.129663	4.91936	0.0366651	0.00852194	0.0272322	0.0587285	0.0587285
633	ENSRNOG00000020710	Raver1	0.883488	0.999548	0.0137369	0.0937362	6.2302	0.0147093	0.00193964	0.0137664	0.0332063	0.0332063
634	ENSRNOG00000017843	Polr3k	0.921379	0.999548	0.0100295	0.101619	5.76908	0.0385791	0.00319216	0.0381139	0.0378237	0.0381139
635	ENSRNOG00000003745	Atf3	0.763989	0.999548	0.0629913	0.209799	3.47261	0.107234	0.0448494	0.0689106	0.131212	0.131212
636	ENSRNOG00000021795	Fam227a	0.496173	0.999548	-0.273794	0.402329	1.70719	0.502244	0.239299	0.277401	0.408175	0.408175
637	ENSRNOG00000048470	LOC100911238	0.126325	0.999548	-0.710397	0.46469	2.90904	0.679544	0.683073	-0.0991794	0.180674	0.180674
638	ENSRNOG00000030225	Clpx	0.398355	0.999548	0.0852994	0.100998	7.37791	0.0400228	0.000621482	0.0401812	0.0316291	0.0401812
639	ENSRNOG00000028629	Akt1	0.312118	0.999548	0.0908156	0.0898463	7.38385	0.0121464	0.000646291	0.0100113	0.0316431	0.0316431
640	ENSRNOG00000018885	AABR07071891.1	0.792975	0.999548	-0.0306802	0.116899	5.20451	0.0478101	0.0053484	0.0456078	0.0493133	0.0493133
641	ENSRNOG00000038319	Akr1c19	0.600358	0.999548	0.122457	0.233747	4.96002	0.20798	0.008561	0.20999	0.0572977	0.20999
642	ENSRNOG00000052574	AABR07021955.1	0.379625	0.999548	0.136892	0.155809	4.68235	0.0956288	0.00996962	0.0871357	0.0672633	0.0871357
643	ENSRNOG00000042276	Trappc2	0.680343	0.999548	0.0921287	0.223616	4.14174	0.188945	0.0213029	0.178713	0.0924979	0.178713
644	ENSRNOG00000020774	LOC103690114	0.17077	0.999548	1.02862	0.750961	2.9311	2.38754	1.00335	1.25242	0.178193	1.25242
645	ENSRNOG00000008364	Cat	0.123763	0.999548	-0.277184	0.180087	11.1834	0.141565	1.32269e-05	0.129712	0.0736717	0.129712
646	ENSRNOG00000061587	Metap1d	0.823719	0.999548	-0.0308671	0.138564	4.74935	0.0719343	0.00916935	0.0676309	0.064743	0.0676309
647	ENSRNOG00000023020	Fdx2	0.708242	0.999548	-0.0383534	0.102489	5.72362	0.0179555	0.00352898	0.0152888	0.0384873	0.0384873
648	ENSRNOG00000014188	Tma16	0.465503	0.999548	-0.104552	0.143259	4.88275	0.0673115	0.0220681	0.0469282	0.0600242	0.0600242
649	ENSRNOG00000017438	AABR07007068.1	0.874295	0.999548	0.0695417	0.439567	6.15929	0.72264	0.00286751	0.770008	0.0336798	0.770008
650	ENSRNOG00000016591	Utp15	0.503546	0.999548	-0.083008	0.124092	5.16042	0.0593266	0.00566081	0.0559348	0.0506393	0.0559348
651	ENSRNOG00000003476	Slc6a4	0.108087	0.999548	-0.659813	0.410625	1.55955	0.660108	0.220756	0.362116	0.453694	0.453694
652	ENSRNOG00000045892	Cfl2	0.697719	0.999548	0.034945	0.0899715	6.71891	0.0121308	0.00120881	0.0114395	0.0311707	0.0311707
653	ENSRNOG00000003650	Nt5c	0.163032	0.999548	0.238097	0.170686	4.04264	0.0892834	0.018803	0.0606606	0.0977313	0.0977313
654	ENSRNOG00000003992	Pik3r6	0.978215	0.999548	-0.00595741	0.21817	3.2803	0.0687822	0.0450096	0.0286755	0.145383	0.145383
655	ENSRNOG00000018345	Abce1	0.62208	0.999548	-0.044096	0.0894616	7.18893	0.022621	0.000769018	0.0229122	0.0312445	0.0312445
656	ENSRNOG00000042189	Rab31	0.382586	0.999548	0.225748	0.258547	4.78405	0.26315	0.00945655	0.257929	0.0635015	0.257929
657	ENSRNOG00000015149	Nrg4	0.335283	0.999548	-0.250802	0.260295	5.28455	0.26972	0.00520287	0.265811	0.0470796	0.265811
658	ENSRNOG00000006778	Mmp19	0.742171	0.999548	-0.0312056	0.094856	7.45179	0.0338509	0.000614249	0.0353764	0.0318109	0.0353764
659	ENSRNOG00000005670	Art4	0.962627	0.999548	-0.00924289	0.197255	3.67041	0.145286	0.0308371	0.124802	0.118514	0.124802
660	ENSRNOG00000015898	Fer	0.385152	0.999548	0.117307	0.135078	4.77864	0.0654098	0.00929196	0.0568582	0.0636922	0.0636922
661	ENSRNOG00000050240	Mtf1	0.758134	0.999548	-0.170043	0.552209	4.42464	0.986211	1.14139	-0.0929997	0.0783478	0.0783478
662	ENSRNOG00000003883	LOC317456	0.942158	0.999548	0.0533662	0.735494	3.71129	2.02031	0.376367	1.78744	0.116068	1.78744
663	ENSRNOG00000050087	Mphosph6	0.784087	0.999548	0.0486076	0.177402	4.53322	0.118123	0.0124697	0.113416	0.073425	0.113416
664	ENSRNOG00000021724	Ptprcap	0.432227	0.999548	0.359463	0.457689	3.47444	0.816514	0.0541673	0.783751	0.131087	0.783751
665	ENSRNOG00000020904	Cdc42ep2	0.798514	0.999548	-0.0392776	0.153866	4.3714	0.0763736	0.0138191	0.067569	0.0808804	0.0808804
666	ENSRNOG00000057285	AABR07021544.2	0.966585	0.999548	0.00726671	0.173464	4.02196	0.0994266	0.0215289	0.0849845	0.0988304	0.0988304
667	ENSRNOG00000004477	Ublcp1	0.946797	0.999548	-0.00692967	0.103847	5.67311	0.0320424	0.0038678	0.0304496	0.0392687	0.0392687
668	ENSRNOG00000018718	Rpp30	0.790122	0.999548	-0.0416689	0.15656	4.36175	0.0891547	0.016697	0.0783298	0.0813471	0.0813471
669	ENSRNOG00000059387	AABR07067233.1	0.0233178	0.999548	0.33389	0.147206	5.28126	0.110628	0.0184093	0.0682688	0.0471668	0.0682688
670	ENSRNOG00000008016	Ckap4	0.356806	0.999548	0.172438	0.187134	4.9252	0.138667	0.00815728	0.131919	0.0585221	0.131919
671	ENSRNOG00000010106	Faxc	0.325777	0.999548	-0.238077	0.24228	3.31923	0.23426	0.0757794	0.159019	0.142336	0.159019
672	ENSRNOG00000050317	Uhrf1bp1l	0.563885	0.999548	-0.0584908	0.101356	7.82458	0.0392653	0.000402076	0.0406904	0.0329964	0.0406904
673	ENSRNOG00000011053	Cyp2u1	0.558792	0.999548	0.0840604	0.143782	4.57186	0.0473932	0.0109348	0.0378247	0.0717586	0.0717586
674	ENSRNOG00000004424	Rabif	0.613474	0.999548	0.0942494	0.186588	4.15678	0.0718437	0.0475496	0.0268878	0.0917109	0.0917109
675	ENSRNOG00000003782	Acot9	0.731744	0.999548	0.0572824	0.167098	4.12215	0.0869188	0.0181611	0.0740287	0.0935262	0.0935262
676	ENSRNOG00000046460	AABR07022144.1	0.715091	0.999548	0.0618012	0.169305	4.50758	0.108032	0.0113639	0.103293	0.0745561	0.103293
677	ENSRNOG00000016912	Btf3	0.358154	0.999548	-0.0826711	0.0899687	6.75067	0.0194364	0.00125881	0.0176132	0.0311187	0.0311187
678	ENSRNOG00000047748	AABR07038567.1	0.695157	0.999548	-0.0850387	0.217009	5.36513	0.177742	0.00694755	0.181425	0.045086	0.181425
679	ENSRNOG00000028543	AABR07052523.1	0.137714	0.999548	-0.74471	0.501705	2.10636	1.0876	0.341099	0.66573	0.308083	0.66573
680	ENSRNOG00000004973	Ppp2r5c	0.437107	0.999548	-0.0846025	0.108871	6.72928	0.0461597	0.00122338	0.0461885	0.0311526	0.0461885
681	ENSRNOG00000008314	Orc3	0.647146	0.999548	-0.064192	0.14024	4.62649	0.0701131	0.00918374	0.0647602	0.0694849	0.0694849
682	ENSRNOG00000059663	Rufy2	0.969276	0.999548	0.00790696	0.205288	3.26206	0.103058	0.0217269	0.0886747	0.146845	0.146845
683	ENSRNOG00000018212	Abhd17a	0.3047	0.999548	0.119661	0.116583	7.54054	0.0545599	0.000576393	0.0537896	0.0320522	0.0537896
684	ENSRNOG00000046621	AABR07043748.1	0.544133	0.999548	-0.0682732	0.112555	7.02134	0.0485393	0.00193457	0.0487401	0.0310382	0.0487401
685	ENSRNOG00000009439	Eef1a1	0.93518	0.999548	-0.00998089	0.122721	10.5547	0.0166836	3.77481e-05	0.0178091	0.0602039	0.0602039
686	ENSRNOG00000020250	Pcgf6	0.446792	0.999548	0.0960986	0.126317	4.96347	0.0432464	0.00664671	0.0370502	0.0571771	0.0571771
687	ENSRNOG00000009722	Chd3	0.97991	0.999548	-0.00225673	0.0896185	7.27357	0.0272685	0.000724416	0.0284904	0.0314015	0.0314015
688	ENSRNOG00000020022	Psmc3ip	0.731507	0.999548	0.0612238	0.178432	3.90589	0.0930331	0.022304	0.0763033	0.105048	0.105048
689	ENSRNOG00000008598	Btbd7	0.705443	0.999548	-0.0771965	0.204233	4.78462	0.15731	0.00911563	0.157729	0.0634815	0.157729
690	ENSRNOG00000056362	Ttll13	0.599877	0.999548	0.10025	0.191106	3.65968	0.0418573	0.0269226	0.0150531	0.119164	0.119164
691	ENSRNOG00000024795	AC123494.1	0.254176	0.999548	0.241674	0.211946	3.3579	0.111621	0.0402784	0.0626284	0.139405	0.139405
692	ENSRNOG00000003670	Sumo2	0.465414	0.999548	-0.0896802	0.122856	5.05309	0.044747	0.00627429	0.0393711	0.0541002	0.0541002
693	ENSRNOG00000058898	Nedd4	0.868183	0.999548	-0.0155454	0.0936655	8.2451	0.026344	0.000191553	0.0279651	0.0349014	0.0349014
694	ENSRNOG00000039668	Col8a1	0.354106	0.999548	-0.216022	0.23312	4.64649	0.215333	0.0111308	0.20625	0.0686772	0.20625
695	ENSRNOG00000005884	Emc7	0.721478	0.999548	0.0318982	0.0894802	7.12044	0.00640299	0.000885414	0.00568422	0.0311414	0.0311414
696	ENSRNOG00000027724	Plekhf1	0.161066	0.999548	0.159701	0.11395	5.68251	0.0552771	0.00362284	0.0483157	0.0391198	0.0483157
697	ENSRNOG00000006589	Mif	0.968121	0.999548	0.00691934	0.173133	6.57656	0.111919	0.000725764	0.119174	0.0315376	0.119174
698	ENSRNOG00000017552	Mrpl34	0.517791	0.999548	-0.0669091	0.103454	6.08141	0.0411505	0.00217798	0.0406327	0.034283	0.0406327
699	ENSRNOG00000007775	Cmpk1	0.51724	0.999548	0.0587292	0.0906866	7.64562	0.0214167	0.000525613	0.0214354	0.0323706	0.0323706
700	ENSRNOG00000005115	Asf1b	0.485326	0.999548	0.269907	0.386817	1.87945	0.415918	0.237333	0.187479	0.361178	0.361178
701	ENSRNOG00000027260	Adprh	0.553364	0.999548	0.0684359	0.115459	5.26766	0.0235989	0.00579241	0.0181539	0.0475311	0.0475311
702	ENSRNOG00000017863	Zeb1	0.325534	0.999548	-0.105829	0.107642	5.49566	0.0239418	0.00396324	0.0184888	0.0423844	0.0423844
703	ENSRNOG00000021420	Tirap	0.649727	0.999548	0.101733	0.22401	3.19274	0.0681726	0.0481019	0.0219832	0.152621	0.152621
704	ENSRNOG00000037957	Aifm3	0.609793	0.999548	0.125816	0.24652	2.97232	0.0751317	0.0693836	0.00659186	0.173705	0.173705
705	ENSRNOG00000001351	Trafd1	0.647421	0.999548	0.0782158	0.17102	6.3462	0.110824	0.00182097	0.115171	0.032552	0.115171
706	ENSRNOG00000033407	LOC685406	0.634268	0.999548	0.227157	0.477493	2.08532	0.86496	0.159444	0.752556	0.312624	0.752556
707	ENSRNOG00000011541	Cygb	0.643678	0.999548	0.0623666	0.134829	5.72917	0.0689046	0.0035921	0.069123	0.0384042	0.069123
708	ENSRNOG00000045568	Rbm14	0.264428	0.999548	0.117247	0.105061	5.59305	0.0356863	0.00354868	0.030759	0.0406024	0.0406024
709	ENSRNOG00000008868	Dusp19	0.903628	0.999548	-0.0211053	0.17431	4.01173	0.0535137	0.0221622	0.0350467	0.099374	0.099374
710	ENSRNOG00000008956	Cdkn2c	0.149183	0.999548	0.387136	0.268392	3.77025	0.308895	0.0363206	0.251817	0.11263	0.251817
711	ENSRNOG00000009771	Cdh10	0.579988	0.999548	-0.162474	0.293591	2.48523	0.31386	0.106874	0.221862	0.237909	0.237909
712	ENSRNOG00000001828	Stk38l	0.992969	0.999548	-0.000937672	0.106407	5.62999	0.0226572	0.00531717	0.0189581	0.0399725	0.0399725
713	ENSRNOG00000014948	Osgin1	0.866967	0.999548	-0.0359098	0.21437	8.04331	0.171908	0.000320132	0.183498	0.0339088	0.183498
714	ENSRNOG00000032192	Cfap97	0.408797	0.999548	-0.108247	0.131048	4.8597	0.0354978	0.00785371	0.0268317	0.0608408	0.0608408
715	ENSRNOG00000024796	Lrrc47	0.528667	0.999548	0.0596814	0.0947261	6.14264	0.0179627	0.00209122	0.0161369	0.0338009	0.0338009
716	ENSRNOG00000046313	Basp1	0.25221	0.999548	0.320923	0.280283	4.25206	0.320749	0.0163304	0.297903	0.0867981	0.297903
717	ENSRNOG00000006735	Cdkn2b	0.105651	0.999548	0.708566	0.437913	2.34172	0.849816	0.194799	0.572271	0.262071	0.572271
718	ENSRNOG00000018599	Gga2	0.949502	0.999548	0.00572453	0.0903883	6.65614	0.0287544	0.00137578	0.0294231	0.0313044	0.0313044
719	ENSRNOG00000012015	Lrrc49	0.419982	0.999548	0.157168	0.194888	3.65709	0.0628621	0.0326039	0.0276907	0.119322	0.119322
720	ENSRNOG00000047699	Snai2	0.66825	0.999548	0.104034	0.242757	5.30144	0.222896	0.00570083	0.230024	0.0466395	0.230024
721	ENSRNOG00000049361	Gas7	0.286598	0.999548	0.29785	0.27951	2.56008	0.315327	0.0748155	0.237688	0.22635	0.237688
722	ENSRNOG00000022781	Ccser2	0.300394	0.999548	-0.187694	0.181244	4.74565	0.132032	0.00940744	0.12199	0.064878	0.12199
723	ENSRNOG00000016433	Prrc1	0.516403	0.999548	-0.107366	0.165459	6.03868	0.10528	0.00249494	0.107012	0.0346573	0.107012
724	ENSRNOG00000002730	Rgs5	0.979383	0.999548	0.00635912	0.246078	4.15117	0.226081	0.0189207	0.223297	0.0920038	0.223297
725	ENSRNOG00000004076	Pms1	0.730388	0.999548	0.0560758	0.162723	4.21015	0.0635756	0.0169729	0.0502455	0.0889419	0.0889419
726	ENSRNOG00000012494	Kctd14	0.844952	0.999548	0.0564369	0.288586	4.66652	0.311768	0.0137862	0.319341	0.067882	0.319341
727	ENSRNOG00000009207	Spata2	0.718223	0.999548	-0.0479976	0.133018	5.02081	0.0666715	0.00685708	0.0639185	0.055193	0.0639185
728	ENSRNOG00000007104	Itpr1	0.924885	0.999548	-0.0117608	0.12474	6.29911	0.0581281	0.00181373	0.0604269	0.0328022	0.0604269
729	ENSRNOG00000011937	Sgtb	0.335995	0.999548	0.177411	0.184398	4.0458	0.135337	0.0193481	0.116663	0.0975636	0.116663
730	ENSRNOG00000010363	Mrps23	0.992415	0.999548	0.000874957	0.0920429	6.4406	0.0148888	0.00178949	0.0141626	0.0320981	0.0320981
731	ENSRNOG00000027039	Mrpl22	0.642116	0.999548	-0.04476	0.0963114	6.02135	0.0142995	0.00228479	0.0124637	0.0348188	0.0348188
732	ENSRNOG00000030154	Cyp4a2	0.419706	0.999548	-0.277037	0.343322	9.43204	0.460515	9.90174e-05	0.471382	0.0441668	0.471382
733	ENSRNOG00000028411	Pcnp	0.894298	0.999548	-0.0129782	0.0976776	5.95048	0.0234161	0.00262015	0.0224204	0.0355435	0.0355435
734	ENSRNOG00000057662	AABR07058192.1	0.148509	0.999548	-0.270565	0.187266	5.53962	0.150444	0.0120547	0.128219	0.0415583	0.128219
735	ENSRNOG00000005024	Cdkn2aipnl	0.954694	0.999548	-0.00565034	0.0994549	5.86672	0.0167984	0.00304168	0.0149475	0.0365234	0.0365234
736	ENSRNOG00000025061	Spindoc	0.981906	0.999548	0.00319157	0.140722	4.70187	0.0164019	0.0126981	0.00487246	0.0665127	0.0665127
737	ENSRNOG00000012832	Mfsd5	0.761732	0.999548	0.0301012	0.099276	6.05625	0.0370363	0.00241386	0.037009	0.0344993	0.037009
738	ENSRNOG00000030273	Zfp563	0.717861	0.999548	0.073697	0.203966	3.46363	0.0691108	0.0345802	0.0379153	0.131829	0.131829
739	ENSRNOG00000010841	Col8a2	0.754837	0.999548	0.0661774	0.211925	3.42697	0.114772	0.0452618	0.0764567	0.134388	0.134388
740	ENSRNOG00000030151	Thsd7a	0.270987	0.999548	-0.393384	0.357364	1.97277	0.281314	0.172628	0.0845654	0.338209	0.338209
741	ENSRNOG00000058733	Asap1	0.448897	0.999548	-0.101519	0.134062	5.74328	0.0698456	0.00357215	0.0683179	0.0381957	0.0683179
742	ENSRNOG00000016962	Neu2	0.629342	0.999548	-0.160703	0.332957	3.58081	0.420765	0.0407941	0.402647	0.124072	0.402647
743	ENSRNOG00000017503	Ppargc1b	0.920582	0.999548	-0.0214924	0.21557	4.03869	0.173612	0.0199025	0.165979	0.0979414	0.165979
744	ENSRNOG00000024922	Fbxo24	0.824439	0.999548	0.0835442	0.376597	1.95064	0.388296	0.223795	0.190242	0.343507	0.343507
745	ENSRNOG00000017418	Rps3	0.353883	0.999548	0.0860952	0.0928666	8.09899	0.01402	0.000328898	0.0125747	0.0341679	0.0341679
746	ENSRNOG00000030515	Nfasc	0.877824	0.999548	-0.0455536	0.296325	2.46201	0.317133	0.109598	0.229594	0.241635	0.241635
747	ENSRNOG00000012860	Tmem184c	0.635095	0.999548	-0.0846897	0.178456	3.91138	0.0874592	0.0226377	0.0690193	0.104749	0.104749
748	ENSRNOG00000008936	Map3k6	0.345913	0.999548	0.233672	0.247916	2.91629	0.213627	0.0659967	0.147288	0.179853	0.179853
749	ENSRNOG00000014610	Anpep	0.0376983	0.999548	-0.315971	0.152046	8.30107	0.112931	0.000273007	0.0921994	0.0352034	0.0921994
750	ENSRNOG00000024376	Zfp111	0.729311	0.999548	0.0455062	0.131505	4.84378	0.0152804	0.00776995	0.00801027	0.0614039	0.0614039
751	ENSRNOG00000052256	Dact3	0.810059	0.999548	0.0624566	0.259857	2.78998	0.161086	0.0752509	0.0962265	0.194852	0.194852
752	ENSRNOG00000016777	AABR07018321.1	0.0542736	0.999548	-0.173528	0.090161	6.67072	0.0330854	0.00124643	0.0255988	0.0312696	0.0312696
753	ENSRNOG00000007125	Vps54	0.879057	0.999548	0.013748	0.090349	6.61507	0.0266138	0.0012363	0.0272245	0.0314155	0.0314155
754	ENSRNOG00000001345	Mapkapk5	0.952963	0.999548	0.00566467	0.0960341	6.04968	0.0237383	0.00233248	0.0230923	0.0345577	0.0345577
755	ENSRNOG00000015686	Col4a3bp	0.527928	0.999548	0.0567318	0.0898832	6.77108	0.0256873	0.00122547	0.0253771	0.0310905	0.0310905
756	ENSRNOG00000003983	Pfdn2	0.313602	0.999548	-0.0908458	0.0901522	6.68744	0.0298443	0.00127724	0.0283409	0.0312325	0.0312325
757	ENSRNOG00000009421	Ivd	0.654063	0.999548	0.056195	0.1254	8.24331	0.0595495	0.000294957	0.0626058	0.0348919	0.0626058
758	ENSRNOG00000008157	Syn2	0.238164	0.999548	-0.404356	0.342794	2.08215	0.408281	0.156718	0.234011	0.313314	0.313314
759	ENSRNOG00000020151	Cdh1	0.351859	0.999548	-0.128215	0.137719	7.98184	0.0751926	0.00035875	0.0755079	0.0336356	0.0755079
760	ENSRNOG00000013390	Kbtbd8	0.913329	0.999548	-0.0166664	0.153127	4.47567	0.087613	0.0126124	0.0811793	0.0759919	0.0811793
761	ENSRNOG00000009761	Tmod1	0.293809	0.999548	0.184587	0.17583	4.00016	0.0840741	0.0236762	0.0566682	0.0999889	0.0999889
762	ENSRNOG00000061499	Kmt2d	0.875669	0.999548	0.0151778	0.0970064	6.52832	0.035193	0.00151832	0.0361227	0.0317164	0.0361227
763	ENSRNOG00000029841	Cdh19	0.913919	0.999548	0.026666	0.246687	2.997	0.175776	0.072311	0.115817	0.171107	0.171107
764	ENSRNOG00000060320	Lin28a	0.447737	0.999548	0.261316	0.344203	2.14394	0.303164	0.173744	0.131564	0.300158	0.300158
765	ENSRNOG00000053260	Lilrb3a	0.349268	0.999548	-0.425063	0.454122	4.13933	0.818094	0.063264	0.761643	0.0926238	0.761643
766	ENSRNOG00000002935	Ankrd40	0.38588	0.999548	-0.0782135	0.0901998	6.68052	0.0168898	0.00129659	0.0150519	0.0312474	0.0312474
767	ENSRNOG00000010603	Gzma	0.845211	0.999548	-0.0548415	0.280903	3.75122	0.295385	0.0287716	0.286854	0.113729	0.286854
768	ENSRNOG00000009258	Cdk6	0.556278	0.999548	0.104025	0.1768	3.9763	0.0973904	0.0237758	0.0774792	0.101258	0.101258
769	ENSRNOG00000016580	Rps23	0.0289131	0.999548	0.213231	0.0976031	8.13707	0.0476897	0.000309421	0.037796	0.0343515	0.037796
770	ENSRNOG00000020132	Ttll10	0.22055	0.999548	0.317127	0.258865	2.87048	0.0864541	0.082926	-0.0190308	0.185118	0.185118
771	ENSRNOG00000022499	Sgo1	0.205558	0.999548	-0.366695	0.289678	6.14429	0.349133	0.00225267	0.3334	0.0337887	0.3334
772	ENSRNOG00000045743	Etnppl	0.191018	0.999548	-0.319093	0.244035	8.01512	0.249483	0.000353894	0.237858	0.0337818	0.237858
773	ENSRNOG00000020440	Fads2	0.648813	0.999548	-0.156735	0.34416	9.38973	0.448751	0.00010007	0.473685	0.0437201	0.473685
774	ENSRNOG00000033498	Cib1	0.26313	0.999548	0.101946	0.0911028	6.51061	0.0223042	0.00140928	0.0195186	0.0317896	0.0317896
775	ENSRNOG00000003889	Tbc1d15	0.772249	0.999548	-0.0289607	0.10006	6.61832	0.0376014	0.00139341	0.0386542	0.031406	0.0386542
776	ENSRNOG00000007901	Tmed10	0.129411	0.999548	0.139108	0.0917342	7.89544	0.0190683	0.000386806	0.0145146	0.0332739	0.0332739
777	ENSRNOG00000020295	Plekhn1	0.683531	0.999548	0.118279	0.290148	3.17194	0.318026	0.061215	0.27553	0.154425	0.27553
778	ENSRNOG00000011181	Cpa3	0.868699	0.999548	-0.0443331	0.268179	3.12146	0.269026	0.047909	0.239771	0.158953	0.239771
779	ENSRNOG00000027300	Ttc7b	0.529389	0.999548	-0.0617269	0.0981444	5.90395	0.0264813	0.0024569	0.0248273	0.0360724	0.0360724
780	ENSRNOG00000011254	Fam76a	0.964	0.999548	-0.00646759	0.143296	4.57298	0.0340768	0.0104239	0.026075	0.0717111	0.0717111
781	ENSRNOG00000017523	H6pd	0.333762	0.999548	0.0976252	0.101002	8.60211	0.040627	0.000187826	0.040618	0.0370368	0.040618
782	ENSRNOG00000027628	Elp5	0.82707	0.999548	0.0224118	0.10259	5.70794	0.0117562	0.00337366	0.00907876	0.0387249	0.0387249
783	ENSRNOG00000059786	AC107531.3	0.637676	0.999548	0.112629	0.239152	6.14264	0.216906	0.00604764	0.222727	0.0338009	0.222727
784	ENSRNOG00000056490	AABR07013566.1	0.286524	0.999548	-0.169605	0.159137	6.56623	0.102216	0.00345733	0.0978413	0.0315734	0.0978413
785	ENSRNOG00000036814	Atp6v0a1	0.744001	0.999548	-0.0304566	0.0932651	7.24537	0.0327213	0.000730114	0.0340634	0.0313459	0.0340634
786	ENSRNOG00000012348	Exosc4	0.164925	0.999548	0.169102	0.12177	5.66899	0.0629833	0.00401794	0.0552941	0.0393344	0.0552941
787	ENSRNOG00000010147	Pdcd10	0.885464	0.999548	-0.0139069	0.0965445	6.01853	0.00776478	0.00243775	0.0058264	0.0348456	0.0348456
788	ENSRNOG00000011413	Scp2	0.462411	0.999548	0.0842892	0.114697	9.98715	0.0510084	4.8533e-05	0.0525734	0.0510091	0.0525734
789	ENSRNOG00000016491	Fam110d	0.911508	0.999548	0.032811	0.295232	2.86468	0.325691	0.089006	0.259641	0.185798	0.259641
790	ENSRNOG00000046386	Olfr12	0.727385	0.999548	0.11325	0.324866	3.80838	0.397428	0.0290086	0.393143	0.110455	0.393143
791	ENSRNOG00000013684	F11	0.0336527	0.999548	-0.202026	0.0951065	8.43975	0.0383383	0.000177596	0.0292379	0.0360034	0.0360034
792	ENSRNOG00000022999	Ppp2r3a	0.198381	0.999548	0.206332	0.160423	4.78906	0.107432	0.00918086	0.0937607	0.0633257	0.0937607
793	ENSRNOG00000058412	Morf4l1	0.915602	0.999548	-0.00962616	0.0908336	7.65885	0.00489218	0.000589719	0.00462542	0.0324132	0.0324132
794	ENSRNOG00000042467	Ttc4	0.882046	0.999548	-0.0136812	0.0922063	6.42067	0.0105694	0.00181833	0.00945254	0.0321896	0.0321896
795	ENSRNOG00000025130	Ltk	0.140986	0.999548	0.794478	0.539679	1.36321	1.25566	0.206609	0.958404	0.522716	0.958404
796	ENSRNOG00000004342	Ahr	0.304949	0.999548	0.145653	0.141979	6.82364	0.0809143	0.00117156	0.0794609	0.0310362	0.0794609
797	ENSRNOG00000021143	Setdb1	0.921891	0.999548	-0.0088566	0.0903258	6.67319	0.00925803	0.00137109	0.00852582	0.0312639	0.0312639
798	ENSRNOG00000053979	Egf	0.405228	0.999548	0.108802	0.130722	5.96422	0.0669528	0.00821696	0.0601359	0.0353946	0.0601359
799	ENSRNOG00000006813	Sumf1	0.344567	0.999548	0.0874621	0.0925349	6.34274	0.0210122	0.00168102	0.0186465	0.0325698	0.0325698
800	ENSRNOG00000015664	Tmem8b	0.752782	0.999548	0.10074	0.319835	2.34726	0.285343	0.148091	0.154734	0.261088	0.261088
801	ENSRNOG00000006807	Aldob	0.28134	0.999548	-0.143343	0.133056	11.0636	0.0616469	1.63996e-05	0.0601632	0.0707988	0.0707988
802	ENSRNOG00000060615	Rai1	0.70103	0.999548	0.0408774	0.106471	5.56398	0.0173489	0.00422838	0.0138823	0.041116	0.041116
803	ENSRNOG00000014173	Smc3	0.360922	0.999548	-0.0860827	0.0942225	6.44442	0.0351202	0.00153745	0.0339741	0.0320808	0.0339741
804	ENSRNOG00000058094	AABR07028902.1	0.710226	0.999548	-0.0722919	0.194567	5.90341	0.142724	0.00314455	0.148281	0.0360788	0.148281
805	ENSRNOG00000003611	Dynlt3	0.483043	0.999548	0.0754392	0.107553	6.2763	0.0447032	0.00188943	0.0443808	0.0329306	0.0443808
806	ENSRNOG00000010944	Hyou1	0.312667	0.999548	0.103135	0.10215	8.43309	0.0417923	0.000237453	0.041501	0.0359632	0.041501
807	ENSRNOG00000010396	Eya3	0.206996	0.999548	-0.135802	0.10762	6.04729	0.0481573	0.00244002	0.0438879	0.0345791	0.0438879
808	ENSRNOG00000002194	Coq2	0.923811	0.999548	0.00944956	0.0988096	6.13449	0.0364736	0.00259893	0.0364544	0.0338616	0.0364544
809	ENSRNOG00000001114	Wipi2	0.386108	0.999548	0.0780596	0.0900656	6.70694	0.0183794	0.00125431	0.016697	0.0311929	0.0311929
810	ENSRNOG00000001402	Lrch4	0.522192	0.999548	0.0581715	0.0908971	6.58614	0.0110371	0.00154358	0.00931502	0.0315056	0.0315056
811	ENSRNOG00000007842	Aup1	0.48504	0.999548	-0.0787411	0.112774	7.89627	0.0491338	0.000339817	0.0505321	0.0332772	0.0505321
812	ENSRNOG00000033434	Casp12	0.767466	0.999548	0.0558108	0.188747	5.18595	0.133832	0.00605702	0.136445	0.0498638	0.136445
813	ENSRNOG00000029134	Adgrl1	0.731337	0.999548	0.0307573	0.0895806	7.23776	0.0253659	0.000767256	0.0261402	0.0313315	0.0313315
814	ENSRNOG00000049951	NEWGENE_1310680	0.295284	0.999548	0.21813	0.208418	3.38969	0.0790296	0.0366891	0.034391	0.137063	0.137063
815	ENSRNOG00000050697	Ctsz	0.51573	0.999548	0.13125	0.201941	6.8559	0.15684	0.00120761	0.161913	0.0310151	0.161913
816	ENSRNOG00000010940	Acad11	0.112862	0.999548	-0.148976	0.0939637	8.28389	0.0217982	0.000207272	0.0168069	0.0351094	0.0351094
817	ENSRNOG00000047014	Homer1	0.632306	0.999548	0.0769988	0.160922	4.56252	0.0982595	0.00774882	0.0958352	0.0721568	0.0958352
818	ENSRNOG00000013594	Acp2	0.725358	0.999548	-0.03183	0.0906047	7.64981	0.0277822	0.000452791	0.0290244	0.0323841	0.0323841
819	ENSRNOG00000043267	Mrm2	0.885331	0.999548	0.0196514	0.136265	4.73433	0.0260531	0.00897825	0.0188254	0.0652943	0.0652943
820	ENSRNOG00000027355	Wdr36	0.300429	0.999548	-0.104413	0.100832	5.77917	0.0217683	0.00298673	0.0172216	0.0376813	0.0376813
821	ENSRNOG00000025768	Clk1	0.45114	0.999548	0.117014	0.155291	7.39235	0.0936812	0.000657425	0.0958032	0.0316633	0.0958032
822	ENSRNOG00000037162	Slbp	0.396259	0.999548	0.0877589	0.10345	5.68254	0.0336068	0.00368848	0.0301183	0.0391193	0.0391193
823	ENSRNOG00000001611	Rpl24	0.516388	0.999548	0.0595636	0.0917884	7.902	0.0100306	0.000400052	0.00933333	0.0333004	0.0333004
824	ENSRNOG00000020016	Lamtor1	0.784871	0.999548	0.0244043	0.0894006	7.08166	0.0214847	0.000875851	0.0219733	0.031094	0.031094
825	ENSRNOG00000059097	AABR07025140.1	0.811019	0.999548	-0.119789	0.500978	3.27618	0.940814	0.0911676	0.912747	0.145711	0.912747
826	ENSRNOG00000048563	LOC100912538	0.214167	0.999548	-0.198257	0.159603	4.91822	0.105581	0.0367339	0.0651584	0.0587685	0.0651584
827	ENSRNOG00000004316	Llph	0.140805	0.999548	-0.372754	0.253093	4.19256	0.276194	0.0442495	0.211974	0.0898502	0.211974
828	ENSRNOG00000015810	Trip13	0.361651	0.999548	0.373954	0.409937	1.91403	0.664671	0.133431	0.538762	0.352474	0.538762
829	ENSRNOG00000014642	Morn1	0.968887	0.999548	0.0080823	0.207218	3.371	0.0640836	0.0333245	0.0353178	0.138433	0.138433
830	ENSRNOG00000056331	AC127640.1	0.623743	0.999548	-0.102943	0.209852	4.27407	0.167234	0.0395659	0.136586	0.0856844	0.136586
831	ENSRNOG00000021144	Cebpg	0.645097	0.999548	0.0412862	0.0896389	7.29209	0.0173708	0.000701126	0.0174234	0.0314394	0.0314394
832	ENSRNOG00000003127	Spryd4	0.069926	0.999548	0.172435	0.0951426	6.14349	0.0360838	0.00241382	0.027752	0.0337946	0.0337946
833	ENSRNOG00000022392	Hspb8	0.808253	0.999548	0.0218164	0.0898976	7.40009	0.0220964	0.000644413	0.0228943	0.0316819	0.0316819
834	ENSRNOG00000016217	Gtpbp4	0.0414234	0.999548	-0.239402	0.117396	6.44451	0.0667356	0.00208405	0.0530432	0.0320804	0.0530432
835	ENSRNOG00000019109	Thap11	0.461471	0.999548	0.0955246	0.129714	5.59929	0.065249	0.00386942	0.0634331	0.0404943	0.0634331
836	ENSRNOG00000012623	Arf4	0.707769	0.999548	-0.0352421	0.0940155	7.99692	0.0333298	0.000326592	0.0350291	0.0337014	0.0350291
837	ENSRNOG00000006996	Mms22l	0.698605	0.999548	0.0581116	0.15008	4.43034	0.0474583	0.0120145	0.0378689	0.0780812	0.0780812
838	ENSRNOG00000014928	Apba1	0.494252	0.999548	0.220223	0.322171	2.92274	0.40043	0.0875075	0.327668	0.179127	0.327668
839	ENSRNOG00000054196	AABR07048228.1	0.905581	0.999548	-0.0240515	0.202772	4.28264	0.144896	0.0792126	0.0758677	0.0852533	0.0852533
840	ENSRNOG00000006632	Rps6ka3	0.696442	0.999548	0.0722547	0.185208	4.93072	0.129453	0.00819593	0.129012	0.0583275	0.129012
841	ENSRNOG00000033235	Relb	0.133107	0.999548	0.422795	0.281495	3.23703	0.343496	0.0972626	0.219696	0.14889	0.219696
842	ENSRNOG00000003679	Med13	0.77141	0.999548	0.062069	0.213639	5.98206	0.171423	0.00281967	0.179748	0.0352074	0.179748
843	ENSRNOG00000020277	Cntnap1	0.738929	0.999548	-0.0831396	0.249464	3.25228	0.234178	0.065971	0.182959	0.147639	0.182959
844	ENSRNOG00000001557	Cxadr	0.907972	0.999548	-0.013809	0.119459	5.38636	0.0533272	0.00492229	0.0521595	0.0446072	0.0521595
845	ENSRNOG00000042720	Mrpl28	0.543168	0.999548	0.0718061	0.118097	6.18032	0.053443	0.00226983	0.0535173	0.0335325	0.0535173
846	ENSRNOG00000019000	Limk2	0.359063	0.999548	0.0903327	0.0984926	6.56492	0.0383923	0.00161644	0.0371867	0.031578	0.0371867
847	ENSRNOG00000005360	Dhrs7b	0.104027	0.999548	0.168699	0.103774	5.66811	0.0283018	0.00372753	0.0184646	0.0393486	0.0393486
848	ENSRNOG00000016641	Actl7a	0.8811	0.999548	0.0605879	0.405068	1.73199	0.120593	0.255303	-0.127145	0.401018	0.401018
849	ENSRNOG00000023807	Ccnyl1	0.840532	0.999548	0.0227193	0.112911	5.32537	0.0203451	0.00496046	0.0166904	0.0460355	0.0460355
850	ENSRNOG00000005153	Tedc1	0.625813	0.999548	-0.061518	0.126158	4.99424	0.0377294	0.00755641	0.0317867	0.0561066	0.0561066
851	ENSRNOG00000050810	AABR07064048.1	0.583431	0.999548	-0.188912	0.344492	2.24999	0.381327	0.195694	0.202673	0.279005	0.279005
852	ENSRNOG00000001820	Med21	0.444085	0.999548	0.109308	0.142828	4.86561	0.0793456	0.00818731	0.073412	0.0606315	0.073412
853	ENSRNOG00000029401	Actg2	0.664602	0.999548	-0.107524	0.247998	3.2299	0.232695	0.0489566	0.197056	0.149481	0.197056
854	ENSRNOG00000019655	Atp6v0b	0.0795582	0.999548	0.210354	0.119979	6.9643	0.0655411	0.0010657	0.0565143	0.0310072	0.0565143
855	ENSRNOG00000016794	Phyhd1	0.981829	0.999548	-0.0024606	0.108037	7.96501	0.0435774	0.000364673	0.0463237	0.0335631	0.0463237
856	ENSRNOG00000007785	Trmt5	0.153779	0.999548	-0.190946	0.133874	4.80052	0.027349	0.00876365	0.0101216	0.0629256	0.0629256
857	ENSRNOG00000007246	Atxn7	0.626974	0.999548	-0.0872891	0.179611	4.60693	0.122469	0.0106797	0.11836	0.0702876	0.11836
858	ENSRNOG00000005935	A3galt2	0.221153	0.999548	0.498979	0.40784	2.83207	0.687373	0.0955318	0.569802	0.189685	0.569802
859	ENSRNOG00000012142	Glyat	0.708272	0.999548	-0.0462227	0.123531	8.56693	0.0575403	0.000179989	0.0608599	0.0368038	0.0608599
860	ENSRNOG00000061572	Smarcd1	0.961344	0.999548	-0.00584644	0.120628	5.11006	0.0143084	0.00597827	0.00934236	0.0522258	0.0522258
861	ENSRNOG00000008933	Plbd1	0.942834	0.999548	0.00651769	0.0908914	7.71506	0.0238188	0.000444192	0.0250638	0.0326008	0.0326008
862	ENSRNOG00000024808	Stk39	0.529049	0.999548	-0.194127	0.308403	2.36241	0.180576	0.122033	0.0606741	0.258417	0.258417
863	ENSRNOG00000022868	Ell3	0.525976	0.999548	-0.0888265	0.14007	4.64728	0.0575319	0.00983246	0.0495546	0.0686454	0.0686454
864	ENSRNOG00000046990	Cpne1	0.891815	0.999548	0.164428	1.20896	3.59679	5.46377	2.28601	3.56031	0.123059	3.56031
865	ENSRNOG00000017601	Srd5a1	0.701739	0.999548	-0.0894363	0.233531	8.69422	0.205737	0.000190156	0.217957	0.0376715	0.217957
866	ENSRNOG00000012371	Car7	0.346459	0.999548	-0.168685	0.17917	3.88473	0.119741	0.0222028	0.0979608	0.106204	0.106204
867	ENSRNOG00000012235	Ppp1r17	0.746007	0.999548	-0.10202	0.314965	2.4137	0.198932	0.147199	0.0629688	0.249612	0.249612
868	ENSRNOG00000038894	AABR07072096.1	0.0309643	0.999548	0.851911	0.394855	2.63407	0.775599	0.149249	0.474392	0.21558	0.474392
869	ENSRNOG00000057774	RGD1560212	0.166069	0.999548	0.178546	0.128919	6.68692	0.0705492	0.0014704	0.0650099	0.0312336	0.0650099
870	ENSRNOG00000003849	Stx8	0.463451	0.999548	-0.0778927	0.10624	5.5531	0.0226354	0.00383558	0.0186832	0.0413122	0.0413122
871	ENSRNOG00000004637	Fbxo7	0.113823	0.999548	-0.143218	0.0905734	6.5832	0.0324883	0.00129887	0.0276496	0.0315153	0.0315153
872	ENSRNOG00000028628	LOC100911196	0.321707	0.999548	-0.102731	0.103668	5.66209	0.0212446	0.00354307	0.0162036	0.0394453	0.0394453
873	ENSRNOG00000014882	Fgf11	0.937732	0.999548	-0.0132031	0.16901	4.10707	0.0931246	0.0199371	0.0797895	0.0943205	0.0943205
874	ENSRNOG00000022582	Ccnq	0.692242	0.999548	0.0547042	0.138207	4.66644	0.0293146	0.00851925	0.0220342	0.0678851	0.0678851
875	ENSRNOG00000061230	L1cam	0.602889	0.999548	0.100248	0.192692	3.70787	0.0834068	0.0322503	0.0542427	0.116271	0.116271
876	ENSRNOG00000016688	Ston1	0.511796	0.999548	-0.194377	0.296288	2.73278	0.337811	0.107991	0.243154	0.202159	0.243154
877	ENSRNOG00000019310	Eid2	0.560074	0.999548	0.0896383	0.153824	4.36985	0.0546724	0.0136926	0.0425893	0.0809553	0.0809553
878	ENSRNOG00000026793	Nt5dc3	0.504944	0.999548	-0.12647	0.189686	3.9098	0.138594	0.0221219	0.121802	0.104835	0.121802
879	ENSRNOG00000018339	Cabp2	0.537625	0.999548	-0.111619	0.18108	7.74128	0.125738	0.000462433	0.130697	0.0326918	0.130697
880	ENSRNOG00000033744	Rasgrp4	0.73368	0.999548	0.11354	0.33371	3.51835	0.419191	0.0559062	0.389543	0.128131	0.389543
881	ENSRNOG00000007882	Ablim2	0.770049	0.999548	0.0759867	0.259951	2.74638	0.11607	0.0699062	0.0528047	0.200392	0.200392
882	ENSRNOG00000004980	Rangrf	0.817726	0.999548	0.0329315	0.142888	4.59236	0.0445105	0.0107741	0.0366059	0.0708936	0.0708936
883	ENSRNOG00000029205	Zfp354c	0.772041	0.999548	-0.0730769	0.252246	3.00177	0.10975	0.0838975	0.0321661	0.170614	0.170614
884	ENSRNOG00000051623	Exosc8	0.780594	0.999548	0.0378019	0.135712	4.73952	0.025967	0.00856821	0.0188453	0.0651029	0.0651029
885	ENSRNOG00000019976	Spata24	0.326787	0.999548	0.258938	0.264059	2.71042	0.113135	0.0738007	0.0282587	0.205107	0.205107
886	ENSRNOG00000050180	Zfpl1	0.671461	0.999548	-0.0493955	0.116459	5.72091	0.0512849	0.00349467	0.0507563	0.0385281	0.0507563
887	ENSRNOG00000019445	Msln	0.112614	0.999548	0.487852	0.307492	4.85994	0.416458	0.0135253	0.36468	0.0608323	0.36468
888	ENSRNOG00000004962	Prdm4	0.282393	0.999548	-0.120714	0.112296	5.33469	0.047457	0.00463451	0.0420489	0.045807	0.045807
889	ENSRNOG00000012655	Adamts6	0.799466	0.999548	-0.0941082	0.370449	2.04775	0.317487	0.228015	0.109619	0.320917	0.320917
890	ENSRNOG00000032026	AABR07058914.1	0.40974	0.999548	0.141155	0.171231	4.03228	0.0875369	0.0189983	0.0690985	0.0982817	0.0982817
891	ENSRNOG00000004062	C4bpa	0.198684	0.999548	0.198497	0.154435	10.1666	0.0995478	4.01226e-05	0.0953608	0.0536529	0.0953608
892	ENSRNOG00000055846	AABR07013065.1	0.96534	0.999548	0.00767034	0.176516	6.08679	0.116338	0.00363572	0.120996	0.0342382	0.120996
893	ENSRNOG00000012192	Znf740	0.0315764	0.999548	0.239685	0.111495	6.77062	0.0617295	0.0013278	0.048397	0.0310911	0.048397
894	ENSRNOG00000059057	Shld2	0.601335	0.999548	0.0495947	0.0949215	6.09251	0.0295294	0.00184932	0.0290866	0.034191	0.034191
895	ENSRNOG00000053387	AABR07013288.4	0.338194	0.999548	0.388639	0.405788	1.93869	0.655022	0.15348	0.505175	0.346406	0.505175
896	ENSRNOG00000060896	AABR07063424.1	0.325554	0.999548	0.221605	0.225413	9.77636	0.20279	2.18633e-05	0.203222	0.0481854	0.203222
897	ENSRNOG00000053541	Kansl2	0.530804	0.999548	0.103048	0.164409	4.1384	0.0238159	0.0154484	0.00703473	0.0926726	0.0926726
898	ENSRNOG00000058437	LOC684773	0.258243	0.999548	0.621139	0.549411	1.36835	1.2298	0.190529	1.01688	0.520778	1.01688
899	ENSRNOG00000009636	Scrn1	0.764429	0.999548	0.206626	0.689511	2.48998	1.78631	0.0881019	1.8136	0.237155	1.8136
900	ENSRNOG00000045753	Hist2h2be	0.146666	0.999548	0.625748	0.431131	1.70852	0.798345	0.211532	0.531964	0.407786	0.531964
901	ENSRNOG00000012733	Ankrd12	0.618309	0.999548	-0.065394	0.131248	6.58693	0.0654508	0.00138252	0.0675215	0.0315029	0.0675215
902	ENSRNOG00000011455	Slc36a4	0.809819	0.999548	0.0651447	0.270692	3.58222	0.274688	0.0336667	0.259429	0.123982	0.259429
903	ENSRNOG00000048870	St6galnac4	0.960777	0.999548	-0.0128592	0.26148	6.7917	0.255299	0.00130248	0.272185	0.0310661	0.272185
904	ENSRNOG00000024382	Fcgr3a	0.498812	0.999548	0.29496	0.436099	4.73052	0.733213	0.0133516	0.747376	0.0654351	0.747376
905	ENSRNOG00000012686	Pomc	0.0434772	0.999548	0.544596	0.269722	3.11425	0.35069	0.0942151	0.196786	0.159617	0.196786
906	ENSRNOG00000004332	Egfr	0.961788	0.999548	-0.0056804	0.118563	8.1245	0.0524892	0.000303268	0.0559259	0.0342904	0.0559259
907	ENSRNOG00000048469	AC121031.1	0.544656	0.999548	-0.152508	0.251751	4.5314	0.242816	0.0155324	0.237982	0.0735046	0.237982
908	ENSRNOG00000004351	Slc25a29	0.903167	0.999548	0.021084	0.173301	4.64405	0.112242	0.0115776	0.108555	0.0687748	0.108555
909	ENSRNOG00000037483	Ep400	0.440906	0.999548	-0.0802949	0.104189	6.83662	0.042246	0.00102281	0.0423987	0.0310266	0.0423987
910	ENSRNOG00000001766	Tfrc	0.757257	0.999548	-0.0413281	0.133711	6.63014	0.0672029	0.00131165	0.0702034	0.0313725	0.0702034
911	ENSRNOG00000001082	Abcb9	0.562887	0.999548	0.117804	0.203617	3.48149	0.0928084	0.0352333	0.0602391	0.130606	0.130606
912	ENSRNOG00000006695	Rbck1	0.466654	0.999548	0.0652881	0.0896896	6.8391	0.022218	0.00115193	0.0214352	0.031025	0.031025
913	ENSRNOG00000040110	Foxn2	0.753957	0.999548	0.0321927	0.102712	5.98207	0.0396624	0.00261236	0.0395869	0.0352072	0.0395869
914	ENSRNOG00000019295	Rab12	0.805597	0.999548	0.0404801	0.16448	4.16135	0.0562657	0.0167425	0.0430741	0.0914721	0.0914721
915	ENSRNOG00000015269	Atf7	0.937528	0.999548	-0.0125228	0.159776	4.82004	0.0953474	0.00820004	0.0939131	0.062241	0.0939131
916	ENSRNOG00000025742	Lmnb2	0.430317	0.999548	0.136902	0.173591	3.98702	0.101807	0.0198479	0.0838765	0.100687	0.100687
917	ENSRNOG00000021097	Hpn	0.962282	0.999548	0.00523265	0.110651	9.12679	0.045717	0.000120098	0.0488546	0.0411567	0.0488546
918	ENSRNOG00000052513	Wapl	0.931988	0.999548	0.00824276	0.0965833	6.84107	0.0348439	0.00106699	0.0362463	0.0310237	0.0362463
919	ENSRNOG00000050424	Decr2	0.344429	0.999548	0.0933751	0.0987625	7.77894	0.0387401	0.000462968	0.0385531	0.0328266	0.0385531
920	ENSRNOG00000008061	Nuak1	0.135242	0.999548	0.216916	0.145216	5.34249	0.0912751	0.00507576	0.0792754	0.0456182	0.0792754
921	ENSRNOG00000008736	Slamf8	0.38353	0.999548	0.211166	0.242327	4.04305	0.231121	0.0211066	0.213783	0.0977101	0.213783
922	ENSRNOG00000005059	Med22	0.475712	0.999548	0.643172	0.901792	3.30713	3.14637	1.92903	1.32389	0.143273	1.32389
923	ENSRNOG00000007510	Bbs12	0.299937	0.999548	-0.34725	0.334999	4.44656	0.451127	0.0140107	0.434887	0.0773271	0.434887
924	ENSRNOG00000013809	Kbtbd2	0.689342	0.999548	0.0401269	0.10038	5.80199	0.0318399	0.00293856	0.0307155	0.0373663	0.0373663
925	ENSRNOG00000021401	Lpar5	0.429127	0.999548	0.316404	0.400165	1.84203	0.581877	0.269661	0.325176	0.370866	0.370866
926	ENSRNOG00000047439	Pot1b	0.272183	0.999548	0.18659	0.169929	4.07606	0.0895808	0.0195439	0.0664881	0.0959591	0.0959591
927	ENSRNOG00000007062	Rin3	0.344279	0.999548	-0.0947666	0.100203	6.56081	0.03988	0.00140769	0.038755	0.0315927	0.038755
928	ENSRNOG00000052415	Gstt2	0.646773	0.999548	0.0446948	0.0975336	7.60705	0.0360472	0.000632097	0.0374191	0.0322496	0.0374191
929	ENSRNOG00000046272	Hnrnpab	0.235569	0.999548	1.14116	0.962078	6.56786	3.80281	0.0107788	3.6916	0.0315677	3.6916
930	ENSRNOG00000056678	Nckap5l	0.447011	0.999548	0.234326	0.308159	4.24209	0.369167	0.0181719	0.361675	0.0873054	0.361675
931	ENSRNOG00000053025	AC130391.3	0.158496	0.999548	-0.319057	0.226258	6.36042	0.218265	0.00226681	0.202503	0.0324799	0.202503
932	ENSRNOG00000002302	Corin	0.428	0.999548	-0.274307	0.346077	2.0831	0.238726	0.165971	0.0683085	0.313106	0.313106
933	ENSRNOG00000031576	Zfp455	0.4187	0.999548	-0.117367	0.145134	4.6306	0.0817977	0.0149379	0.0687668	0.0693178	0.0693178
934	ENSRNOG00000055089	Slc44a1	0.673682	0.999548	-0.058075	0.137912	6.33535	0.0719068	0.00167692	0.0744025	0.032608	0.0744025
935	ENSRNOG00000025948	Inava	0.552794	0.999548	-0.116787	0.196751	3.78891	0.148158	0.025045	0.129799	0.111561	0.129799
936	ENSRNOG00000028113	Whamm	0.028848	0.999548	-0.213204	0.0975512	6.54612	0.0476489	0.00140859	0.0366564	0.031647	0.0366564
937	ENSRNOG00000049771	Gstt1	0.484115	0.999548	0.0967586	0.138286	6.67635	0.0738891	0.00136195	0.07513	0.0312567	0.07513
938	ENSRNOG00000033164	Cyp2b3	0.810405	0.999548	-0.0275164	0.114698	9.9923	0.0493162	4.50844e-05	0.0525774	0.0510817	0.0525774
939	ENSRNOG00000050899	AABR07054362.1	0.0210717	0.999548	0.59222	0.25674	4.2702	0.33961	0.0255998	0.238061	0.0858795	0.238061
940	ENSRNOG00000034177	Efna5	0.572503	0.999548	-0.11715	0.207577	5.34614	0.164523	0.00516984	0.167184	0.0455309	0.167184
941	ENSRNOG00000061359	AABR07028009.1	0.305626	0.999548	-0.912858	0.891077	1.16337	3.18655	0.0717415	3.10433	0.604302	3.10433
942	ENSRNOG00000009629	Car2	0.43278	0.999548	-0.169871	0.21655	5.53164	0.182766	0.00478934	0.182787	0.0417056	0.182787
943	ENSRNOG00000026110	Scml4	0.954524	0.999548	-0.00722909	0.126767	5.0699	0.0548749	0.0107397	0.0480399	0.0535394	0.0535394
944	ENSRNOG00000050509	Ebi3	0.142053	0.999548	-0.426334	0.290381	4.49165	0.363267	0.0130811	0.324202	0.0752693	0.324202
945	ENSRNOG00000011154	Adgrf5	0.0178563	0.999548	-0.312275	0.13184	7.05178	0.0908964	0.000845349	0.0686821	0.0310635	0.0686821
946	ENSRNOG00000010791	Ripor3	0.311259	0.999548	0.264657	0.261368	4.02603	0.273714	0.0257762	0.247477	0.0986142	0.247477
947	ENSRNOG00000004072	Myo1c	0.831733	0.999548	0.0332699	0.15658	6.24782	0.091826	0.0022448	0.0958239	0.0330981	0.0958239
948	ENSRNOG00000055111	AABR07000658.1	0.616591	0.999548	-0.107774	0.215253	3.31163	0.0921884	0.0424124	0.0530422	0.142923	0.142923
949	ENSRNOG00000015674	Acap1	0.394051	0.999548	0.221003	0.259304	3.67217	0.264049	0.0336891	0.235266	0.118407	0.235266
950	ENSRNOG00000047599	AABR07065802.1	0.786641	0.999548	0.113812	0.420477	1.61389	0.655217	0.270865	0.427453	0.43634	0.43634
951	ENSRNOG00000042421	RGD1559909	0.000682561	0.999548	0.400282	0.117852	5.66474	0.0945791	0.00414976	0.0514063	0.0394026	0.0514063
952	ENSRNOG00000021900	AABR07055834.1	0.336254	0.999548	0.188134	0.195649	3.65026	0.0974683	0.033375	0.0609425	0.119739	0.119739
953	ENSRNOG00000046774	AABR07045307.1	0.712493	0.999548	0.0663418	0.180027	5.23129	0.12217	0.0163329	0.113307	0.0485399	0.113307
954	ENSRNOG00000056550	Epb41l4b	0.624749	0.999548	-0.0449921	0.0919836	7.80457	0.0318109	0.000922852	0.0325819	0.0329211	0.0329211
955	ENSRNOG00000025781	Sec31b	0.339827	0.999548	0.168474	0.176503	3.94286	0.105247	0.0215665	0.0830888	0.103047	0.103047
956	ENSRNOG00000034084	Ggct	0.627719	0.999548	-0.0516309	0.106469	6.52626	0.0430305	0.00138358	0.0439589	0.0317247	0.0439589
957	ENSRNOG00000019776	Sh3gl3	0.759241	0.999548	0.0294383	0.0960534	6.2479	0.0346758	0.00187761	0.0350274	0.0330977	0.0350274
958	ENSRNOG00000001129	Fbxo21	0.213051	0.999548	0.154929	0.124419	6.25052	0.0641933	0.0019949	0.0599256	0.0330819	0.0599256
959	ENSRNOG00000021931	Uba6	0.615386	0.999548	-0.0524202	0.10434	5.6505	0.0206138	0.00391358	0.0173876	0.0396335	0.0396335
960	ENSRNOG00000003541	Pggt1b	0.393246	0.999548	-0.147152	0.17236	4.45472	0.116684	0.013075	0.105757	0.0769503	0.105757
961	ENSRNOG00000013293	Mccc1	0.345201	0.999548	-0.084513	0.0895323	6.85719	0.00929513	0.00104964	0.00686873	0.0310145	0.0310145
962	ENSRNOG00000012999	Phb2	0.554554	0.999548	-0.0537955	0.0910323	7.73571	0.0191481	0.000475242	0.0192137	0.0326723	0.0326723
963	ENSRNOG00000026880	Usp38	0.992366	0.999548	-0.000859552	0.0898398	6.73371	0.0201118	0.00113961	0.0204085	0.0311452	0.0311452
964	ENSRNOG00000037770	AABR07039936.1	0.664575	0.999548	0.049487	0.114129	5.3181	0.0276955	0.00588544	0.0230886	0.0462165	0.0462165
965	ENSRNOG00000050661	Zfp647	0.895373	0.999548	0.0440471	0.334937	1.88553	0.117978	0.0890998	0.0367503	0.359631	0.359631
966	ENSRNOG00000017610	Nedd4l	0.335907	0.999548	-0.137318	0.1427	6.79116	0.0810511	0.00107568	0.0803773	0.0310667	0.0803773
967	ENSRNOG00000059381	Mrps6	0.85316	0.999548	0.026268	0.141922	4.60564	0.0130457	0.0102262	0.0035541	0.0703409	0.0703409
968	ENSRNOG00000018848	Eif1b	0.685433	0.999548	0.0395557	0.0976539	5.95832	0.014382	0.0026871	0.0122751	0.0354581	0.0354581
969	ENSRNOG00000029528	Cbs	0.330827	0.999548	-0.0960273	0.0987478	8.85506	0.0364125	0.000136934	0.0362418	0.0388676	0.0388676
970	ENSRNOG00000042318	Pglyrp2	0.695146	0.999548	-0.0667276	0.170275	8.2965	0.10943	0.000249703	0.115725	0.0351783	0.115725
971	ENSRNOG00000023410	Apol9a	0.418875	0.999548	-0.0820767	0.101533	6.68887	0.0402831	0.00125843	0.0399773	0.0312294	0.0399773
972	ENSRNOG00000017500	Mtss1l	0.185235	0.999548	-0.187527	0.14155	4.61731	0.0430088	0.0102863	0.025747	0.0698598	0.0698598
973	ENSRNOG00000004448	Acss3	0.85965	0.999548	0.0162445	0.09187	7.95293	0.0298996	0.000248733	0.0317112	0.0335117	0.0335117
974	ENSRNOG00000018693	Asgr1	0.314319	0.999548	0.101968	0.10134	9.10538	0.0243512	0.000115405	0.0230045	0.0409636	0.0409636
975	ENSRNOG00000003719	Atpaf2	0.568861	0.999548	0.0582499	0.102241	5.7101	0.020682	0.00312111	0.0180687	0.038692	0.038692
976	ENSRNOG00000017613	Tent4a	0.667197	0.999548	-0.0421587	0.098044	6.39783	0.0363611	0.00167391	0.0367766	0.0322971	0.0367766
977	ENSRNOG00000003833	Nenf	0.226915	0.999548	0.161949	0.134026	4.80652	0.0498824	0.00913602	0.0368158	0.0627156	0.0627156
978	ENSRNOG00000040249	AC115420.1	0.0860965	0.999548	-0.385512	0.22461	3.28094	0.227978	0.0464978	0.155302	0.145332	0.155302
979	ENSRNOG00000012779	Msr1	0.776329	0.999548	-0.0681451	0.239858	6.21063	0.216024	0.00230038	0.227827	0.0333305	0.227827
980	ENSRNOG00000058096	AABR07021704.1	0.113366	0.999548	-0.252167	0.159273	4.24811	0.0810143	0.0144724	0.0541605	0.0869987	0.0869987
981	ENSRNOG00000053400	Cfi	0.799017	0.999548	-0.029554	0.116072	10.1792	0.0137396	4.40168e-05	0.0144274	0.0538464	0.0538464
982	ENSRNOG00000009460	Pdzd8	0.571613	0.999548	-0.0560909	0.0991571	6.36378	0.0375456	0.0018044	0.0375241	0.0324632	0.0375241
983	ENSRNOG00000007606	Rnf43	0.141852	0.999548	0.209354	0.142522	5.36915	0.087521	0.00489153	0.0763583	0.0449937	0.0763583
984	ENSRNOG00000047427	Cdan1	0.470754	0.999548	0.0887647	0.12307	5.06346	0.0350215	0.0068316	0.0284402	0.0537535	0.0537535
985	ENSRNOG00000016334	Ptbp3	0.723551	0.999548	-0.0893316	0.252551	5.23615	0.240247	0.00621691	0.24891	0.0484025	0.24891
986	ENSRNOG00000001172	Rnf10	0.976343	0.999548	0.00277667	0.0936347	8.2222	0.0276061	0.000288614	0.0292872	0.0347812	0.0347812
987	ENSRNOG00000024135	Zmat1	0.844523	0.999548	-0.025755	0.131328	5.16741	0.0645659	0.00587203	0.0631162	0.0504248	0.0631162
988	ENSRNOG00000006226	Cacng2	0.550087	0.999548	-0.157486	0.263519	2.69095	0.190496	0.0700503	0.126966	0.207718	0.207718
989	ENSRNOG00000006898	Mrps16	0.387292	0.999548	0.0981902	0.113575	6.36051	0.0507285	0.00189029	0.049707	0.0324795	0.049707
990	ENSRNOG00000004459	Sdr9c7	0.692996	0.999548	-0.0387881	0.0982492	7.94491	0.0364387	0.000383619	0.038228	0.0334778	0.038228
991	ENSRNOG00000046794	Khdrbs1	0.971082	0.999548	0.00326546	0.0900775	6.70771	0.011579	0.00126435	0.0111387	0.0311915	0.0311915
992	ENSRNOG00000004419	Trappc2b	0.147868	0.999548	0.393452	0.27189	3.89706	0.169366	0.190167	-0.0529333	0.105529	0.105529
993	ENSRNOG00000047860	Plin5	0.51764	0.999548	0.200922	0.310551	5.16679	0.370814	0.00811453	0.377652	0.0504438	0.377652
994	ENSRNOG00000010284	St3gal5	0.986922	0.999548	-0.00252629	0.154117	6.29016	0.0886757	0.00219395	0.0928139	0.032852	0.0928139
995	ENSRNOG00000020435	Terf2	0.362812	0.999548	-0.10731	0.117921	5.20037	0.0394674	0.00618592	0.0328104	0.0494352	0.0494352
996	ENSRNOG00000014311	Slc7a8	0.449804	0.999548	-0.178948	0.236785	5.41891	0.217857	0.00584005	0.218429	0.0439133	0.218429
997	ENSRNOG00000058460	AABR07051551.2	0.11255	0.999548	-0.68754	0.433277	1.57034	0.826912	0.273058	0.477858	0.45019	0.477858
998	ENSRNOG00000024410	Blvrb	0.435231	0.999548	0.0732663	0.0938984	7.49878	0.0343479	0.000541703	0.0347259	0.0319356	0.0347259
999	ENSRNOG00000018390	Pld3	0.271994	0.999548	0.201971	0.183863	6.5966	0.137086	0.00162692	0.133596	0.0314718	0.133596
1000	ENSRNOG00000052022	Pnma3	0.327382	0.999548	-0.300135	0.306447	2.47183	0.272638	0.135587	0.130788	0.240052	0.240052
1001	ENSRNOG00000012659	Vamp5	0.0835136	0.999548	0.375354	0.216886	4.37688	0.213185	0.0162467	0.171911	0.0806167	0.171911
1002	ENSRNOG00000019456	Kars	0.557502	0.999548	-0.0527147	0.0898717	7.40825	0.0184704	0.000605949	0.0183899	0.0317017	0.0317017
1003	ENSRNOG00000028254	Tmem141	0.269112	0.999548	0.158855	0.143746	5.05746	0.083871	0.00725947	0.0753923	0.0539538	0.0753923
1004	ENSRNOG00000011573	Csad	0.109309	0.999548	0.278145	0.173699	8.42173	0.13327	0.000258363	0.120426	0.0358952	0.120426
1005	ENSRNOG00000017237	Lama1	0.72712	0.999548	-0.0855871	0.245265	2.9266	0.12645	0.0619239	0.0714655	0.178695	0.178695
1006	ENSRNOG00000012957	Sh3glb1	0.476241	0.999548	0.0638515	0.0896337	7.26996	0.0231847	0.000742577	0.0229333	0.0313942	0.0313942
1007	ENSRNOG00000012764	Agap3	0.822747	0.999548	0.0211833	0.0945624	6.21126	0.0250485	0.00244172	0.0242677	0.0333265	0.0333265
1008	ENSRNOG00000007834	Cand1	0.903153	0.999548	-0.0109152	0.0897046	7.29831	0.0133112	0.000735218	0.0134927	0.0314524	0.0314524
1009	ENSRNOG00000049181	Sh2b1	0.205679	0.999548	0.129556	0.102373	6.51488	0.043602	0.00158591	0.0403348	0.0317716	0.0403348
1010	ENSRNOG00000055518	AABR07024303.1	0.755262	0.999548	-0.0576078	0.184813	6.15315	0.1284	0.00345133	0.133172	0.033724	0.133172
1011	ENSRNOG00000026579	AC119332.1	0.746222	0.999548	0.0951732	0.294084	2.54967	0.262861	0.118024	0.161024	0.227918	0.227918
1012	ENSRNOG00000050653	AABR07072562.1	0.897089	0.999548	0.0407291	0.314901	2.89905	0.370649	0.149979	0.246671	0.181811	0.246671
1013	ENSRNOG00000052954	Ccdc173	0.242549	0.999548	-0.485212	0.415194	1.68939	0.52476	0.276152	0.218825	0.413393	0.413393
1014	ENSRNOG00000043289	LOC100125368	0.451695	0.999548	0.135275	0.179745	4.66535	0.125497	0.0056971	0.123536	0.0679281	0.123536
1015	ENSRNOG00000030247	Eif4ebp3	0.986338	0.999548	0.00514758	0.300623	9.40055	0.337404	0.00150107	0.359996	0.0438334	0.359996
1016	ENSRNOG00000010058	Spry2	0.66843	0.999548	-0.0788578	0.184117	3.80554	0.0609235	0.0249796	0.0385188	0.110616	0.110616
1017	ENSRNOG00000016222	Ppp1r3g	0.97726	0.999548	0.00678316	0.237968	3.57284	0.211426	0.0319321	0.194583	0.12458	0.194583
1018	ENSRNOG00000004784	Ndufaf5	0.990362	0.999548	-0.00164865	0.136476	4.72674	0.0292192	0.00892697	0.0223785	0.0655759	0.0655759
1019	ENSRNOG00000005993	Oxsm	0.1288	0.999548	-0.15121	0.0995552	5.85077	0.0285938	0.00292078	0.0211828	0.0367242	0.0367242
1020	ENSRNOG00000003498	Olr1585	0.267055	0.999548	0.42219	0.380397	1.95522	0.521823	0.236404	0.271765	0.342402	0.342402
1021	ENSRNOG00000016337	Slc22a1	0.208456	0.999548	0.166427	0.132314	8.07276	0.0727455	0.000338178	0.0696897	0.0340445	0.0696897
1022	ENSRNOG00000018770	Pmaip1	0.657209	0.999548	0.0920344	0.207392	3.43317	0.119236	0.0380965	0.0872366	0.13395	0.13395
1023	ENSRNOG00000020266	Eef2	0.682769	0.999548	0.0502967	0.123069	10.5738	0.0177599	2.65599e-05	0.0182791	0.060557	0.060557
1024	ENSRNOG00000043037	Zfp770	0.686369	0.999548	0.0622417	0.154145	4.34739	0.0447982	0.0129967	0.0338946	0.0820459	0.0820459
1025	ENSRNOG00000046787	AC244815.1	0.934014	0.999548	0.0423536	0.511541	2.18116	0.977397	0.409862	0.636836	0.292534	0.636836
1026	ENSRNOG00000004252	LOC108348062	0.356974	0.999548	-0.0836018	0.0907585	7.57172	0.0136535	0.000805435	0.0118264	0.032143	0.032143
1027	ENSRNOG00000012651	Cwc22	0.31436	0.999548	-0.10618	0.105535	5.60726	0.0280763	0.00419302	0.0226676	0.0403572	0.0403572
1028	ENSRNOG00000021316	Tmem98	0.187598	0.999548	0.140604	0.106703	6.67439	0.0477776	0.00125057	0.0442913	0.0312612	0.0442913
1029	ENSRNOG00000022402	Luzp1	0.93169	0.999548	0.00806279	0.0940611	6.22397	0.00976585	0.00214464	0.0083002	0.0332453	0.0332453
1030	ENSRNOG00000050729	LOC102555217	0.412439	0.999548	-0.199847	0.243832	2.93186	0.130919	0.0597084	0.0691509	0.178108	0.178108
1031	ENSRNOG00000019667	Ppfibp2	0.555498	0.999548	0.0527716	0.0895129	6.89304	0.0212391	0.00104834	0.0209122	0.0310019	0.0310019
1032	ENSRNOG00000021704	Atp8b5p	0.925074	0.999548	-0.0168464	0.179133	3.8942	0.0595792	0.022669	0.0410848	0.105686	0.105686
1033	ENSRNOG00000013383	Tmub1	0.768925	0.999548	0.0279363	0.0950919	6.13536	0.0335117	0.00231482	0.0333676	0.0338551	0.0338551
1034	ENSRNOG00000015131	Ube2c	0.393144	0.999548	-0.209629	0.245487	3.41574	0.236703	0.0720505	0.169004	0.135186	0.169004
1035	ENSRNOG00000016509	Usp10	0.99246	0.999548	-0.000902197	0.0954755	6.55348	0.0340317	0.0013969	0.0350654	0.0316195	0.0350654
1036	ENSRNOG00000001249	Col6a1	0.514179	0.999548	0.100715	0.154389	6.2769	0.0916927	0.00130292	0.0940411	0.0329271	0.0940411
1037	ENSRNOG00000016776	Extl1	0.280078	0.999548	-0.130566	0.120878	6.91687	0.0590954	0.000940619	0.0575052	0.0309993	0.0575052
1038	ENSRNOG00000039470	AC131360.1	0.109416	0.999548	0.64508	0.402968	1.61774	0.625029	0.214393	0.336387	0.435138	0.435138
1039	ENSRNOG00000019247	Plekhj1	0.0386533	0.999548	0.236467	0.114354	6.04267	0.063731	0.00244752	0.0498595	0.0346209	0.0498595
1040	ENSRNOG00000042201	Efcab2	0.923189	0.999548	-0.0187266	0.194224	3.70511	0.0189445	0.0344563	-0.0142589	0.116435	0.116435
1041	ENSRNOG00000006327	Rcc2	0.127389	0.999548	0.162043	0.106294	6.17423	0.049183	0.0023969	0.0427969	0.0335746	0.0427969
1042	ENSRNOG00000024961	Usp35	0.26798	0.999548	0.410571	0.370643	2.00402	0.53416	0.218627	0.305525	0.330878	0.330878
1043	ENSRNOG00000050713	LOC108348050	0.653977	0.999548	0.338114	0.754307	2.03566	2.15468	1.12315	1.15277	0.323636	1.15277
1044	ENSRNOG00000015655	Ptgfrn	0.843771	0.999548	0.0250026	0.12687	6.60694	0.0602585	0.00139284	0.0629912	0.0314398	0.0629912
1045	ENSRNOG00000054274	Cacnb3	0.263614	0.999548	0.247422	0.221329	3.33611	0.143916	0.0549009	0.0818046	0.141045	0.141045
1046	ENSRNOG00000022155	RGD1560289	0.504326	0.999548	0.225512	0.337745	2.24345	0.41344	0.176029	0.252413	0.280259	0.280259
1047	ENSRNOG00000047335	AABR07055805.1	0.582678	0.999548	0.431987	0.786177	1.39313	2.35724	0.492126	1.98017	0.511527	1.98017
1048	ENSRNOG00000002697	Mtmr1	0.952897	0.999548	-0.00531799	0.0900292	6.70976	0.0101315	0.00123344	0.00961364	0.0311876	0.0311876
1049	ENSRNOG00000017259	Tacc3	0.711537	0.999548	-0.0670203	0.181238	4.80506	0.123827	0.00878003	0.122608	0.0627669	0.122608
1050	ENSRNOG00000048843	Tsfm	0.04811	0.999548	0.20683	0.10465	5.70451	0.0522937	0.00375052	0.040056	0.0387775	0.040056
1051	ENSRNOG00000058245	AABR07029863.3	0.626766	0.999548	0.217521	0.447312	2.1574	0.759613	0.130886	0.669467	0.297376	0.669467
1052	ENSRNOG00000039357	Fam129c	0.952376	0.999548	0.0230952	0.386699	2.53908	0.558409	0.127901	0.470242	0.229526	0.470242
1053	ENSRNOG00000060519	AC242454.1	0.440884	0.999548	-0.285967	0.371047	4.3024	0.535798	0.0256499	0.525054	0.0842646	0.525054
1054	ENSRNOG00000010119	Zmat3	0.312004	0.999548	0.257108	0.254304	2.95992	0.195608	0.0836486	0.107044	0.175034	0.175034
1055	ENSRNOG00000009867	Tgfb3	0.423296	0.999548	0.122941	0.153539	4.41943	0.0834627	0.0157046	0.0694013	0.0785926	0.0785926
1056	ENSRNOG00000015320	Atp5mc2	0.862663	0.999548	0.0210671	0.121786	8.03433	0.0554904	0.000340488	0.0589867	0.0338681	0.0589867
1057	ENSRNOG00000030126	Clk3	0.853196	0.999548	0.0166747	0.0901131	6.67008	0.017757	0.00121046	0.0177355	0.031271	0.031271
1058	ENSRNOG00000026690	Kin	0.55184	0.999548	-0.0736642	0.123804	5.04861	0.0490396	0.00705949	0.0439326	0.0542506	0.0542506
1059	ENSRNOG00000052140	Ogg1	0.244254	0.999548	0.172297	0.147968	4.50738	0.089656	0.0119666	0.0756116	0.074565	0.0756116
1060	ENSRNOG00000024557	Cep112	0.194347	0.999548	-0.293275	0.225974	3.16821	0.0982382	0.0495051	0.0311757	0.154752	0.154752
1061	ENSRNOG00000042990	AABR07021804.1	0.723464	0.999548	-0.135758	0.383679	1.96563	0.46519	0.24893	0.244223	0.339908	0.339908
1062	ENSRNOG00000001864	Tmem191c	0.451161	0.999548	0.199124	0.264272	2.74355	0.118292	0.078602	0.0368111	0.200758	0.200758
1063	ENSRNOG00000017132	Snx30	0.708641	0.999548	0.0549924	0.147164	4.45769	0.0716544	0.00981554	0.0660929	0.0768134	0.0768134
1064	ENSRNOG00000012049	Sox7	0.312095	0.999548	-0.145191	0.143635	4.59123	0.0789141	0.0115826	0.0669453	0.0709411	0.0709411
1065	ENSRNOG00000009358	Osgin2	0.589184	0.999548	0.0997007	0.184625	3.75786	0.0938695	0.0230007	0.0747336	0.113344	0.113344
1066	ENSRNOG00000013481	Cdh11	0.951353	0.999548	-0.0136009	0.222938	3.4363	0.185602	0.0340116	0.164795	0.13373	0.164795
1067	ENSRNOG00000009058	Spata21	0.824317	0.999548	0.082177	0.370174	1.95669	0.298372	0.206066	0.11169	0.342049	0.342049
1068	ENSRNOG00000045967	AABR07064061.1	0.721544	0.999548	-0.0619508	0.173826	6.00254	0.113828	0.00394152	0.11692	0.0350009	0.11692
1069	ENSRNOG00000019949	Mrps12	0.496405	0.999548	0.0762677	0.112133	6.17365	0.048493	0.00206831	0.0482265	0.0335785	0.0482265
1070	ENSRNOG00000012524	Zfp91	0.539336	0.999548	-0.0555584	0.0905129	7.62601	0.0175876	0.000461833	0.0175001	0.0323085	0.0323085
1071	ENSRNOG00000029191	Gbp7	0.252923	0.999548	0.270759	0.236827	5.3461	0.228941	0.00566102	0.218687	0.0455321	0.218687
1072	ENSRNOG00000024335	Fastkd1	0.951788	0.999548	-0.00775985	0.128344	4.92399	0.0425742	0.00732343	0.0382745	0.058565	0.058565
1073	ENSRNOG00000005257	Prkaca	0.693222	0.999548	-0.0379442	0.0961865	7.06999	0.0349242	0.000875051	0.0361323	0.0310815	0.0361323
1074	ENSRNOG00000003147	Sqstm1	0.469945	0.999548	0.107809	0.149202	9.01231	0.0862079	0.000135821	0.088909	0.0401497	0.088909
1075	ENSRNOG00000011511	Stk24	0.527183	0.999548	0.0790103	0.124955	5.80105	0.0599556	0.00306003	0.0593945	0.037379	0.0593945
1076	ENSRNOG00000001331	Rnf34	0.773595	0.999548	0.0409251	0.142261	4.60718	0.0203539	0.0106755	0.0106537	0.0702773	0.0702773
1077	ENSRNOG00000019302	Stx4	0.771224	0.999548	0.0272346	0.0936625	6.2589	0.0214285	0.00205872	0.0206884	0.0330319	0.0330319
1078	ENSRNOG00000008047	Khk	0.93511	0.999548	-0.0109804	0.134865	8.55869	0.0679361	0.000211524	0.0725427	0.03675	0.0725427
1079	ENSRNOG00000019195	Polh	0.69529	0.999548	0.0507212	0.129494	4.90233	0.00718032	0.00774447	-0.000786312	0.0593308	0.0593308
1080	ENSRNOG00000012447	Setd6	0.179031	0.999548	0.150116	0.111715	5.37518	0.0295458	0.00506373	0.020154	0.0448568	0.0448568
1081	ENSRNOG00000014201	Manf	0.982039	0.999548	-0.00262108	0.116426	8.08125	0.0506075	0.000300041	0.0539203	0.0340842	0.0539203
1082	ENSRNOG00000020416	Zfr2	0.811734	0.999548	0.0692777	0.29085	2.60384	0.255725	0.118472	0.154148	0.219904	0.219904
1083	ENSRNOG00000030387	Kng1	0.752961	0.999548	0.0968454	0.307702	11.6558	0.355975	9.28966e-06	0.378713	0.0866439	0.378713
1084	ENSRNOG00000011530	Mindy4	0.559021	0.999548	0.0914209	0.156463	4.32919	0.0743097	0.0149847	0.0622449	0.0829382	0.0829382
1085	ENSRNOG00000023837	Mtx3	0.851069	0.999548	-0.042462	0.226157	3.15106	0.0893552	0.0483157	0.0469069	0.156272	0.156272
1086	ENSRNOG00000046469	Zfp300	0.580103	0.999548	0.155382	0.280861	2.66033	0.215572	0.103626	0.120446	0.211905	0.211905
1087	ENSRNOG00000001069	Elavl1	0.757857	0.999548	0.0285449	0.092589	6.35257	0.0170305	0.00177136	0.0162428	0.0325195	0.0325195
1088	ENSRNOG00000005279	Ndufaf7	0.243688	0.999548	0.147267	0.126321	4.97388	0.0546907	0.00701433	0.0453864	0.0568136	0.0568136
1089	ENSRNOG00000011553	Actl6a	0.813585	0.999548	-0.0245042	0.103918	5.6571	0.0167392	0.00366995	0.0140934	0.039526	0.039526
1090	ENSRNOG00000055956	AABR07015078.1	0.325554	0.999548	0.221605	0.225413	9.77636	0.20279	2.18633e-05	0.203222	0.0481854	0.203222
1091	ENSRNOG00000009437	Ewsr1	0.84199	0.999548	0.0185286	0.0929458	7.07985	0.0138376	0.00346364	0.0112643	0.031092	0.031092
1092	ENSRNOG00000009870	Tmem88	0.786809	0.999548	0.0571151	0.211181	4.15477	0.167366	0.022627	0.155762	0.0918156	0.155762
1093	ENSRNOG00000011611	Mapk1ip1l	0.96455	0.999548	-0.00406716	0.0915095	6.47755	0.0243587	0.00156288	0.024531	0.0319331	0.0319331
1094	ENSRNOG00000008812	Tmem214	0.681891	0.999548	-0.0511904	0.12489	7.2937	0.0589293	0.00067593	0.0617139	0.0314428	0.0617139
1095	ENSRNOG00000023989	Actr5	0.730117	0.999548	0.0475253	0.137767	4.6949	0.0562935	0.00913945	0.0505297	0.0667793	0.0667793
1096	ENSRNOG00000059442	Pde12	0.792136	0.999548	0.0307921	0.116842	5.20215	0.0219435	0.00522483	0.0180152	0.0493829	0.0493829
1097	ENSRNOG00000049497	Eif6	0.987568	0.999548	-0.00156308	0.100313	6.61335	0.0375678	0.00115738	0.0390932	0.0314206	0.0390932
1098	ENSRNOG00000009548	Fpgt	0.891998	0.999548	0.0166267	0.122456	4.99959	0.0150208	0.00406028	0.0119544	0.0559218	0.0559218
1099	ENSRNOG00000029993	Kynu	0.353815	0.999548	-0.225455	0.243153	7.73465	0.234282	0.000472646	0.236021	0.0326686	0.236021
1100	ENSRNOG00000051483	LOC103689961	0.127797	0.999548	0.196382	0.128957	5.94183	0.0723696	0.00199661	0.0645234	0.035639	0.0645234
1101	ENSRNOG00000010588	Tns2	0.446874	0.999548	-0.069173	0.0909409	7.72957	0.0208142	0.000430115	0.0205037	0.0326509	0.0326509
1102	ENSRNOG00000018822	Slc5a5	0.0960692	0.999548	-0.322741	0.19393	5.02404	0.168183	0.00693091	0.143504	0.055083	0.143504
1103	ENSRNOG00000018863	Abcc10	0.453471	0.999548	0.0824398	0.109972	5.42699	0.0144315	0.0046287	0.00889177	0.0437471	0.0437471
1104	ENSRNOG00000005678	Lamb1	0.677551	0.999548	0.0604699	0.145427	4.88449	0.0799319	0.00797705	0.0766196	0.0599625	0.0766196
1105	ENSRNOG00000018550	Ncbp3	0.93358	0.999548	-0.00931609	0.111782	5.35151	0.00893978	0.00457726	0.00497628	0.0454035	0.0454035
1106	ENSRNOG00000020369	Igf2	0.0204028	0.999548	-0.481166	0.207501	3.41916	0.206675	0.0372856	0.118003	0.134942	0.134942
1107	ENSRNOG00000017838	Gmcl1	0.381266	0.999548	-0.0818933	0.0935318	6.49765	0.00852902	0.00314742	0.00407467	0.0318454	0.0318454
1108	ENSRNOG00000034026	Lclat1	0.443783	0.999548	-0.106019	0.138439	6.03991	0.0745478	0.00237621	0.074285	0.034646	0.074285
1109	ENSRNOG00000003653	Fh	0.169506	0.999548	-0.128766	0.0937305	8.2404	0.0128969	0.00026506	0.00881571	0.0348766	0.0348766
1110	ENSRNOG00000001957	Sult1e1	0.939572	0.999548	-0.0119019	0.157001	10.5739	0.0920613	2.83143e-05	0.0985683	0.0605605	0.0985683
1111	ENSRNOG00000020452	Nsmce4a	0.360189	0.999548	0.0888301	0.0970816	5.98447	0.029073	0.00251677	0.0263784	0.0351825	0.0351825
1112	ENSRNOG00000001845	Top3b	0.775997	0.999548	-0.0266803	0.0937664	6.22948	0.0290676	0.00195782	0.0289827	0.0332107	0.0332107
1113	ENSRNOG00000019974	Uba52	0.431185	0.999548	-0.0901138	0.114479	8.47261	0.0510923	0.00021056	0.0522111	0.036204	0.0522111
1114	ENSRNOG00000009250	Pts	0.325658	0.999548	0.104219	0.106032	5.56558	0.0386764	0.00388399	0.0344517	0.0410874	0.0410874
1115	ENSRNOG00000015568	Plpp5	0.115005	0.999548	0.145207	0.0921312	6.37582	0.0311315	0.00154909	0.0257817	0.0324036	0.0324036
1116	ENSRNOG00000048682	Zwint	0.92938	0.999548	-0.00941774	0.106265	6.76654	0.0421811	0.00115438	0.0440144	0.0310964	0.0440144
1117	ENSRNOG00000024813	Mzt1	0.58699	0.999548	0.132756	0.244395	2.96914	0.0602333	0.0648723	-0.00537219	0.174043	0.174043
1118	ENSRNOG00000001143	Cit	0.367831	0.999548	-0.204036	0.226569	4.04553	0.202747	0.0198444	0.18549	0.0975781	0.18549
1119	ENSRNOG00000002928	Guk1	0.612711	0.999548	-0.0464051	0.0916722	6.46629	0.0115258	0.00163231	0.0101015	0.0319828	0.0319828
1120	ENSRNOG00000001547	Agps	0.507671	0.999548	0.139568	0.210678	4.01352	0.1709	0.0205918	0.15695	0.0992789	0.15695
1121	ENSRNOG00000014479	Cttnbp2nl	0.660123	0.999548	-0.0810346	0.184277	5.15483	0.128528	0.00600206	0.12983	0.0508118	0.12983
1122	ENSRNOG00000020721	Nme6	0.826398	0.999548	-0.0273618	0.124755	5.02202	0.0278198	0.00710394	0.0224891	0.0551518	0.0551518
1123	ENSRNOG00000021410	Negr1	0.400763	0.999548	-0.171587	0.204207	3.5008	0.108722	0.0375009	0.0705748	0.129301	0.129301
1124	ENSRNOG00000004574	Ofd1	0.1194	0.999548	-0.163778	0.105168	5.60122	0.0419963	0.00378041	0.0335518	0.040461	0.040461
1125	ENSRNOG00000012543	Mcm3	0.445452	0.999548	0.206912	0.271175	4.34131	0.285951	0.0154192	0.278725	0.0823432	0.278725
1126	ENSRNOG00000018367	Taldo1	0.281165	0.999548	0.097238	0.0902268	7.53857	0.0196244	0.000516908	0.0178078	0.0320466	0.0320466
1127	ENSRNOG00000059889	AC120291.4	0.362163	0.999548	-0.258977	0.284199	3.45028	0.319423	0.0375928	0.285484	0.132753	0.285484
1128	ENSRNOG00000003542	AABR07029198.1	0.206032	0.999548	-0.224922	0.177867	6.24941	0.131601	0.00202367	0.124523	0.0330885	0.124523
1129	ENSRNOG00000027447	Stam2	0.631776	0.999548	-0.0717101	0.149636	5.01684	0.0849646	0.00681549	0.0827488	0.0553288	0.0827488
1130	ENSRNOG00000023021	Msl2	0.84167	0.999548	-0.0211802	0.106029	5.57264	0.0408632	0.00400733	0.0396465	0.0409613	0.0409613
1131	ENSRNOG00000056970	AABR07063425.3	0.178325	0.999548	-0.451311	0.335315	2.76897	0.474078	0.0434866	0.406259	0.197498	0.406259
1132	ENSRNOG00000003990	Grb2	0.947951	0.999548	0.00587342	0.089972	7.43773	0.011506	0.000604792	0.0117132	0.031775	0.031775
1133	ENSRNOG00000000581	Cdc40	0.662123	0.999548	0.0398014	0.0910821	6.57883	0.00638606	0.00165386	0.00473573	0.0315299	0.0315299
1134	ENSRNOG00000014961	Pdpn	0.135537	0.999548	0.520762	0.348891	3.19421	0.526759	0.100251	0.386649	0.152495	0.386649
1135	ENSRNOG00000008427	Necap2	0.268313	0.999548	0.106894	0.0965656	6.03016	0.0255518	0.00256368	0.0215486	0.034736	0.034736
1136	ENSRNOG00000021802	Isg15	0.926276	0.999548	-0.0165656	0.179027	4.94438	0.119729	0.00829652	0.119906	0.0578465	0.119906
1137	ENSRNOG00000023344	Rpl23a	0.545359	0.999548	-0.0562073	0.0929462	8.12136	0.0204554	0.000280857	0.020733	0.0342751	0.0342751
1138	ENSRNOG00000005703	Arfgef1	0.981012	0.999548	-0.00213291	0.0896174	6.82278	0.0175365	0.00108827	0.0176995	0.0310368	0.0310368
1139	ENSRNOG00000054176	LOC103692171	0.100785	0.999548	0.395898	0.241245	6.95726	0.259073	0.164246	0.0685514	0.031005	0.0685514
1140	ENSRNOG00000017001	Zfp652	0.246478	0.999548	-0.194451	0.167783	5.63152	0.115181	0.00393333	0.108671	0.039947	0.108671
1141	ENSRNOG00000016867	Zfp346	0.825506	0.999548	0.0259425	0.117669	5.20822	0.01676	0.00617968	0.0115851	0.0492047	0.0492047
1142	ENSRNOG00000014084	Sp1	0.41458	0.999548	-0.0734987	0.0900873	6.69745	0.0225238	0.00125124	0.021338	0.0312117	0.0312117
1143	ENSRNOG00000007657	Col27a1	0.883823	0.999548	0.0294218	0.201347	5.22962	0.151582	0.00692678	0.155235	0.0485875	0.155235
1144	ENSRNOG00000012818	Ksr1	0.880919	0.999548	0.019993	0.13346	4.80637	0.0450695	0.00852579	0.0396488	0.0627209	0.0627209
1145	ENSRNOG00000049961	AABR07037923.1	0.237743	0.999548	-0.242948	0.205775	5.65368	0.173821	0.0239377	0.145436	0.0395816	0.145436
1146	ENSRNOG00000005009	Zfp3	0.757328	0.999548	0.0483163	0.156368	4.30302	0.0463149	0.0135701	0.035386	0.0842338	0.0842338
1147	ENSRNOG00000000248	Srsf2	0.616276	0.999548	0.0579864	0.11571	7.82136	0.0508815	0.000414251	0.053141	0.0329841	0.053141
1148	ENSRNOG00000033796	Kcnj5	0.70022	0.999548	-0.0764729	0.198619	3.99858	0.148837	0.0225238	0.135274	0.100073	0.135274
1149	ENSRNOG00000027818	Znhit3	0.720707	0.999548	-0.0592042	0.165599	4.13182	0.0408742	0.0166744	0.0261179	0.0930182	0.0930182
1150	ENSRNOG00000058039	Acta2	0.16728	0.999548	-0.325192	0.235476	4.93184	0.23521	0.00791648	0.21388	0.058288	0.21388
1151	ENSRNOG00000031406	Hps3	0.691616	0.999548	0.0845114	0.213056	6.2655	0.171371	0.00203438	0.179537	0.0329931	0.179537
1152	ENSRNOG00000011849	Ndufs1	0.52929	0.999548	-0.056725	0.0901699	7.51172	0.00473046	0.000551333	0.00359767	0.0319711	0.0319711
1153	ENSRNOG00000008271	Fam91a1	0.308824	0.999548	0.09204	0.0904398	7.58316	0.0146975	0.000540391	0.0127866	0.0321771	0.0321771
1154	ENSRNOG00000016036	Rprd1a	0.814247	0.999548	0.0335077	0.142616	4.60142	0.0543925	0.0108413	0.0471156	0.0705161	0.0705161
1155	ENSRNOG00000015970	Tbc1d13	0.667564	0.999548	0.0414306	0.0964637	6.01946	0.0234588	0.00238419	0.0222599	0.0348368	0.0348368
1156	ENSRNOG00000020047	Tut1	0.745249	0.999548	-0.032516	0.100077	6.07987	0.0376728	0.00250473	0.0375569	0.0342959	0.0375569
1157	ENSRNOG00000011381	Acsbg1	0.396894	0.999548	0.337219	0.398048	3.6079	0.621843	0.0409582	0.592811	0.12236	0.592811
1158	ENSRNOG00000033378	Rnf123	0.911977	0.999548	0.00988022	0.0893772	6.9303	0.0124646	0.000953291	0.0123737	0.0309999	0.0309999
1159	ENSRNOG00000000488	Hmga1	0.77465	0.999548	0.0465793	0.162695	4.67619	0.0993992	0.0108919	0.0949873	0.067503	0.0949873
1160	ENSRNOG00000018289	Park7	0.489203	0.999548	0.0629421	0.0910124	7.70703	0.0231253	0.000559635	0.0230855	0.0325734	0.0325734
1161	ENSRNOG00000000540	Btbd9	0.175945	0.999548	-0.13625	0.100677	5.78842	0.03172	0.00299062	0.025691	0.0375526	0.0375526
1162	ENSRNOG00000051591	LOC100911422	0.387556	0.999548	-0.780076	0.902806	1.19943	3.20515	0.468499	2.79173	0.588665	2.79173
1163	ENSRNOG00000015278	Myl12a	0.292504	0.999548	0.0959545	0.0911556	7.02331	0.0334768	0.000947899	0.0322895	0.0310396	0.0322895
1164	ENSRNOG00000005669	Car8	0.319892	0.999548	0.0917264	0.092217	6.34346	0.0282193	0.00144983	0.0263812	0.0325661	0.0325661
1165	ENSRNOG00000015540	Ppp6r3	0.681016	0.999548	-0.0369869	0.0899754	7.47024	0.00946362	0.000523249	0.00922547	0.031859	0.031859
1166	ENSRNOG00000011375	Tsc2	0.176697	0.999548	-0.123243	0.0912241	6.50734	0.0319611	0.00148385	0.0284205	0.0318035	0.0318035
1167	ENSRNOG00000016584	Mamdc4	0.0986497	0.999548	0.791726	0.479417	2.86792	1.02523	0.050685	0.868677	0.185419	0.868677
1168	ENSRNOG00000047895	Mettl1	0.299836	0.999548	-0.127342	0.122824	5.06729	0.0582521	0.00671677	0.0510631	0.0536258	0.0536258
1169	ENSRNOG00000005924	Dstn	0.50099	0.999548	0.0629185	0.0934988	8.20248	0.00621923	0.000288792	0.0052436	0.0346793	0.0346793
1170	ENSRNOG00000005713	Ccdc82	0.868828	0.999548	-0.027782	0.168226	4.11024	0.0680184	0.0190472	0.0536091	0.0941531	0.0941531
1171	ENSRNOG00000049944	Slc25a22	0.810559	0.999548	0.0388129	0.161919	7.57413	0.0982817	0.00114306	0.103728	0.0321501	0.103728
1172	ENSRNOG00000002748	Ccdc43	0.696447	0.999548	-0.0430253	0.110287	5.39219	0.0114824	0.00417374	0.00759993	0.0444794	0.0444794
1173	ENSRNOG00000019354	Ptch1	0.443691	0.999548	-0.098389	0.128449	5.84237	0.0641785	0.00283079	0.0631661	0.0368318	0.0631661
1174	ENSRNOG00000001094	Zfp316	0.517736	0.999548	0.115001	0.177789	3.90054	0.0800425	0.0210968	0.0608843	0.105339	0.105339
1175	ENSRNOG00000004754	Tc2n	0.468383	0.999548	0.11524	0.158927	5.09254	0.0978375	0.00624384	0.0947877	0.0527938	0.0947877
1176	ENSRNOG00000012748	Vamp8	0.874834	0.999548	0.0140975	0.0894957	6.94079	0.0109558	0.00103669	0.0106449	0.0310012	0.0310012
1177	ENSRNOG00000020643	Bub3	0.824029	0.999548	-0.0206831	0.0930138	6.31932	0.0273409	0.00191374	0.0272579	0.0326926	0.0326926
1178	ENSRNOG00000026310	2019-03-01	0.291824	0.999548	0.459023	0.435453	2.39941	0.764098	0.164864	0.593612	0.25203	0.593612
1179	ENSRNOG00000016834	Wdr37	0.596568	0.999548	0.055036	0.103971	5.65137	0.0114172	0.00362021	0.0077471	0.0396193	0.0396193
1180	ENSRNOG00000015079	Ddost	0.417129	0.999548	0.0747357	0.0921057	7.9712	0.0326171	0.000344197	0.0330069	0.0335896	0.0335896
1181	ENSRNOG00000055257	Selenof	0.747271	0.999548	0.0294986	0.0915421	7.85961	0.0066048	0.000388466	0.00643948	0.0331314	0.0331314
1182	ENSRNOG00000043059	Aplf	0.551546	0.999548	0.11514	0.193368	4.19373	0.143129	0.0197727	0.129792	0.0897893	0.129792
1183	ENSRNOG00000014461	Galns	0.613074	0.999548	0.0912436	0.180434	5.22701	0.123764	0.008329	0.121896	0.0486619	0.121896
1184	ENSRNOG00000001035	Gtf2h3	0.599543	0.999548	0.0625723	0.119172	5.16218	0.0153178	0.00622282	0.0090704	0.0505853	0.0505853
1185	ENSRNOG00000010392	Nrg1	0.200281	0.999548	-0.239134	0.186714	5.37234	0.145401	0.00556754	0.13388	0.044921	0.13388
1186	ENSRNOG00000024505	LOC100910581	0.160083	0.999548	0.440092	0.313279	4.19991	0.418052	0.193662	0.198914	0.0894701	0.198914
1187	ENSRNOG00000017932	St3gal2	0.19267	0.999548	0.383033	0.294025	4.13309	0.361873	0.0323746	0.313428	0.0929512	0.313428
1188	ENSRNOG00000015300	Spsb3	0.0732256	0.999548	0.175646	0.0980486	6.30038	0.0441176	0.00208615	0.0363679	0.0327952	0.0363679
1189	ENSRNOG00000008961	Mapre3	0.290164	0.999548	0.107628	0.101751	6.41936	0.0417413	0.00172138	0.0396917	0.0321957	0.0396917
1190	ENSRNOG00000006612	Map2k3	0.386813	0.999548	0.313381	0.362118	6.73397	0.397088	0.493372	-0.0959798	0.0311447	0.0311447
1191	ENSRNOG00000011964	Abcd4	0.691877	0.999548	0.0540598	0.136408	4.75429	0.0589895	0.00986492	0.0525031	0.0645637	0.0645637
1192	ENSRNOG00000029043	Zfp84	0.404772	0.999548	-0.0822702	0.0987484	6.01958	0.0338377	0.00416944	0.0301514	0.0348356	0.0348356
1193	ENSRNOG00000012210	Sptlc2	0.432032	0.999548	0.088881	0.11312	5.3228	0.0344801	0.00508565	0.0296002	0.0460993	0.0460993
1194	ENSRNOG00000014178	Acad9	0.704759	0.999548	0.0356123	0.0939876	6.82547	0.0333172	0.00115945	0.0341752	0.0310347	0.0341752
1195	ENSRNOG00000060514	Wdr54	0.504797	0.999548	0.465412	0.697809	1.22435	1.87566	0.292206	1.65554	0.578098	1.65554
1196	ENSRNOG00000049142	Hdgfl2	0.835866	0.999548	-0.0189334	0.0913846	6.48572	0.0191405	0.00150731	0.0188979	0.0318973	0.0318973
1197	ENSRNOG00000003495	Prpf8	0.103353	0.999548	-0.175247	0.107592	8.1504	0.0514067	0.000276045	0.0460279	0.0344171	0.0460279
1198	ENSRNOG00000016875	Cbx7	0.27332	0.999548	0.140994	0.128709	4.92543	0.0413524	0.00774968	0.0308766	0.0585141	0.0585141
1199	ENSRNOG00000005122	Uvssa	0.283705	0.999548	0.177045	0.165149	4.1193	0.0456618	0.0154204	0.0245472	0.0936764	0.0936764
1200	ENSRNOG00000009615	Mtor	0.835983	0.999548	-0.0184722	0.0892226	7.05168	0.0239524	0.000779262	0.0247866	0.0310634	0.0310634
1201	ENSRNOG00000021866	Bola3	0.318195	0.999548	-0.107945	0.108143	5.55892	0.0467679	0.00381795	0.0429613	0.0412068	0.0429613
1202	ENSRNOG00000014605	Lig4	0.609386	0.999548	0.082229	0.160934	5.13083	0.098495	0.00596571	0.0976327	0.0515627	0.0976327
1203	ENSRNOG00000048193	LOC100910795	0.0856391	0.999548	-0.191931	0.111661	5.51464	0.0563716	0.00386739	0.0460058	0.0420232	0.0460058
1204	ENSRNOG00000033843	AABR07007121.1	0.236599	0.999548	0.161515	0.136469	5.85179	0.0764853	0.00418143	0.0703137	0.0367112	0.0703137
1205	ENSRNOG00000026023	Taf4b	0.460058	0.999548	-0.114518	0.155015	4.31532	0.0850515	0.0124963	0.0748833	0.0836228	0.0836228
1206	ENSRNOG00000050561	AABR07065821.1	0.0557953	0.999548	-0.684123	0.357687	2.07651	0.545656	0.197214	0.253697	0.314546	0.314546
1207	ENSRNOG00000018316	Grap2	0.466933	0.999548	0.304305	0.418301	1.67423	0.677936	0.198768	0.501135	0.417895	0.501135
1208	ENSRNOG00000020599	Tssk6	0.193949	0.999548	0.552281	0.425163	1.9497	0.756188	0.182424	0.540631	0.343733	0.540631
1209	ENSRNOG00000010721	Dlgap5	0.233808	0.999548	0.288326	0.242167	2.99259	0.178873	0.0630131	0.104884	0.171567	0.171567
1210	ENSRNOG00000026109	Prmt1	0.569777	0.999548	-0.0747961	0.131595	5.15943	0.0661432	0.01126	0.0580093	0.0506697	0.0580093
1211	ENSRNOG00000001414	Serpine1	0.132026	0.999548	-0.240359	0.159584	4.30055	0.110483	0.0139049	0.0879633	0.084357	0.0879633
1212	ENSRNOG00000011361	Slc37a4	0.270076	0.999548	0.13495	0.12236	8.53032	0.0607519	0.00022331	0.0596648	0.0365667	0.0596648
1213	ENSRNOG00000015753	Epn1	0.940428	0.999548	0.00690523	0.0923999	8.02692	0.0277776	0.000316277	0.0294318	0.0338347	0.0338347
1214	ENSRNOG00000006871	Slc25a14	0.531399	0.999548	0.116414	0.186004	3.75483	0.0396536	0.0248696	0.0137444	0.11352	0.11352
1215	ENSRNOG00000013690	Clba1	0.826916	0.999548	0.0580572	0.265515	2.72834	0.0763442	0.0792531	0.00158119	0.20274	0.20274
1216	ENSRNOG00000051678	AABR07012475.1	0.0997754	0.999548	-0.317537	0.192921	3.96982	0.165837	0.0225486	0.126325	0.101603	0.126325
1217	ENSRNOG00000011908	Asxl2	0.549678	0.999548	-0.109965	0.183813	5.19663	0.129364	0.00603569	0.129113	0.0495457	0.129113
1218	ENSRNOG00000012325	Adk	0.481853	0.999548	-0.0694195	0.0987018	8.84785	0.0173291	0.000156705	0.0170334	0.0388115	0.0388115
1219	ENSRNOG00000045999	Tnfaip8l1	0.0550733	0.999548	0.406554	0.211935	5.06027	0.211764	0.0070222	0.172644	0.0538597	0.172644
1220	ENSRNOG00000003117	Psmd12	0.696595	0.999548	-0.0348431	0.0893596	7.06197	0.0166669	0.000867199	0.0166434	0.0310733	0.0310733
1221	ENSRNOG00000010386	H2afx	0.693422	0.999548	-0.0562554	0.142702	5.35908	0.0768693	0.00477495	0.0766808	0.0452261	0.0766808
1222	ENSRNOG00000017443	Tmem87b	0.0362681	0.999548	0.276031	0.131826	5.28676	0.0851959	0.00594877	0.0635631	0.0470214	0.0635631
1223	ENSRNOG00000008741	Camsap2	0.509045	0.999548	-0.0842143	0.127535	5.89224	0.0626143	0.00242764	0.0626328	0.0362117	0.0626328
1224	ENSRNOG00000012803	Wdr61	0.781361	0.999548	-0.026118	0.0941033	6.20287	0.0209984	0.00204058	0.0202628	0.0333811	0.0333811
1225	ENSRNOG00000013603	Dffa	0.225814	0.999548	0.13941	0.115099	5.28142	0.0280022	0.005829	0.0186205	0.0471624	0.0471624
1226	ENSRNOG00000008374	Nipsnap1	0.35566	0.999548	-0.0882246	0.0955156	8.49112	0.0110363	0.000174054	0.00942668	0.0363188	0.0363188
1227	ENSRNOG00000001884	Ranbp1	0.554118	0.999548	-0.0689988	0.116631	6.30394	0.0520529	0.00189326	0.0525175	0.0327757	0.0525175
1228	ENSRNOG00000009191	Ccm2l	0.95782	0.999548	-0.0111088	0.210038	3.4967	0.164733	0.033537	0.142927	0.129577	0.142927
1229	ENSRNOG00000020317	Rab5if	0.960982	0.999548	-0.00442314	0.090414	7.60174	0.0138518	0.000465413	0.0143702	0.0322333	0.0322333
1230	ENSRNOG00000015852	Arhgap35	0.358108	0.999548	-0.0960829	0.104554	7.63897	0.0432732	0.000337309	0.0433891	0.0323494	0.0433891
1231	ENSRNOG00000009980	Plpp1	0.686962	0.999548	-0.0388362	0.0963722	6.00539	0.011374	0.00217764	0.00957789	0.0349728	0.0349728
1232	ENSRNOG00000010534	Ankrd50	0.574611	0.999548	-0.0573559	0.102189	5.7357	0.0130099	0.0034629	0.00953638	0.0383074	0.0383074
1233	ENSRNOG00000055241	AABR07053500.1	0.0855479	0.999548	0.27864	0.16206	4.30224	0.118754	0.0200278	0.0850257	0.0842726	0.0850257
1234	ENSRNOG00000006889	Ambp	0.493765	0.999548	-0.0978868	0.14304	11.492	0.0319969	9.93286e-06	0.0315348	0.0818315	0.0818315
1235	ENSRNOG00000012880	Tti1	0.0323044	0.999548	-0.197688	0.0923508	6.38434	0.0332229	0.00175275	0.0226773	0.032362	0.032362
1236	ENSRNOG00000010408	Polr2k	0.824385	0.999548	-0.0319046	0.143774	5.56872	0.0774429	0.00429114	0.0783925	0.0410312	0.0783925
1237	ENSRNOG00000025406	Iqgap2	0.0864668	0.999548	-0.200395	0.116894	8.69843	0.0617215	0.000169626	0.0544868	0.0377015	0.0544868
1238	ENSRNOG00000050847	AABR07027902.1	0.945654	0.999548	-0.0110988	0.162823	7.06755	0.0990084	0.00200439	0.104041	0.031079	0.104041
1239	ENSRNOG00000015928	Dhx35	0.624997	0.999548	0.065675	0.134365	4.83781	0.048154	0.0106009	0.0397603	0.0616149	0.0616149
1240	ENSRNOG00000000017	Steap1	0.102705	0.999548	0.633102	0.387959	1.67415	0.524614	0.184129	0.263438	0.41792	0.41792
1241	ENSRNOG00000006978	Mterf2	0.349475	0.999548	0.196764	0.210306	3.37937	0.0648231	0.0390968	0.0192949	0.137817	0.137817
1242	ENSRNOG00000046181	Anks4b	0.449071	0.999548	0.067609	0.0893158	7.02975	0.0189991	0.000864704	0.0181855	0.0310446	0.0310446
1243	ENSRNOG00000005802	Usp24	0.670875	0.999548	-0.0383895	0.0903395	7.55475	0.0145822	0.000551736	0.014651	0.0320932	0.0320932
1244	ENSRNOG00000007325	Usp28	0.54555	0.999548	-0.0606832	0.100395	5.80471	0.0152358	0.00298754	0.0122844	0.0373294	0.0373294
1245	ENSRNOG00000003242	Gulp1	0.873227	0.999548	0.0350285	0.219531	3.27267	0.113331	0.0467828	0.0742929	0.145992	0.145992
1246	ENSRNOG00000006500	Snf8	0.560015	0.999548	0.052086	0.089369	6.96594	0.0140022	0.000939452	0.0132878	0.0310078	0.0310078
1247	ENSRNOG00000004337	Fam20b	0.946699	0.999548	-0.00599152	0.0896226	6.81423	0.00634706	0.00108483	0.00570534	0.031044	0.031044
1248	ENSRNOG00000021745	Bhlhe22	0.297012	0.999548	0.411633	0.394715	1.79551	0.626837	0.172694	0.450505	0.383301	0.450505
1249	ENSRNOG00000032825	Rpl30	0.939611	0.999548	0.0160133	0.211371	7.2873	0.166865	0.00100446	0.177706	0.0314295	0.177706
1250	ENSRNOG00000060753	Esyt1	0.903748	0.999548	0.0109833	0.0908246	6.56705	0.0243227	0.00142592	0.0245997	0.0315705	0.0315705
1251	ENSRNOG00000012873	Gfm1	0.921531	0.999548	-0.00880251	0.0893603	7.13533	0.011057	0.00077928	0.0110454	0.0311618	0.0311618
1252	ENSRNOG00000023896	Dusp6	0.0149969	0.999548	-0.400431	0.16462	6.13242	0.143932	0.0022256	0.106174	0.0338773	0.106174
1253	ENSRNOG00000016166	Pdlim1	0.991827	0.999548	-0.00180903	0.176596	6.72384	0.116429	0.00121276	0.123532	0.0311619	0.123532
1254	ENSRNOG00000021056	Kcnj14	0.796401	0.999548	0.060828	0.235761	4.05495	0.208497	0.0232657	0.199067	0.0970782	0.199067
1255	ENSRNOG00000008124	Ints8	0.583047	0.999548	0.0517095	0.094199	6.18961	0.0133888	0.00202444	0.0115567	0.0334693	0.0334693
1256	ENSRNOG00000017720	Mxd1	0.836373	0.999548	0.0234244	0.113416	5.55776	0.0481688	0.00445921	0.0469935	0.0412279	0.0469935
1257	ENSRNOG00000005375	RGD1564053	0.895102	0.999548	0.0681089	0.516559	2.56278	0.997415	0.0814461	0.985887	0.225947	0.985887
1258	ENSRNOG00000022657	Tmem97	0.253904	0.999548	0.137452	0.120475	7.56595	0.0592242	0.000535899	0.0575206	0.032126	0.0575206
1259	ENSRNOG00000017777	Ahcy	0.235574	0.999548	-0.171751	0.144801	9.98735	0.086144	4.7492e-05	0.0838215	0.0510119	0.0838215
1260	ENSRNOG00000025711	Spout1	0.654366	0.999548	-0.055081	0.12303	5.61322	0.057318	0.00453207	0.0560133	0.0402555	0.0560133
1261	ENSRNOG00000046414	LOC108348048	0.774034	0.999548	-0.0308625	0.107497	6.85093	0.0433945	0.00188427	0.0443377	0.0310178	0.0443377
1262	ENSRNOG00000016618	Tmem52	0.419894	0.999548	-0.233481	0.289461	2.54914	0.170179	0.107151	0.0596085	0.227999	0.227999
1263	ENSRNOG00000039530	Ccl27	0.938577	0.999548	0.0149043	0.193416	3.61639	0.0606678	0.0278099	0.0371278	0.12183	0.12183
1264	ENSRNOG00000032740	Tmem258b	0.188978	0.999548	0.136687	0.104055	5.65321	0.0365994	0.00372038	0.0301551	0.0395892	0.0395892
1265	ENSRNOG00000009347	Arhgap25	0.778976	0.999548	0.106484	0.379414	4.60859	0.540456	0.0149763	0.560844	0.0702187	0.560844
1266	ENSRNOG00000005096	Bzw2	0.76471	0.999548	0.0370545	0.123803	5.03886	0.0390394	0.00672907	0.0347066	0.0545796	0.0545796
1267	ENSRNOG00000011672	Tph1	0.957886	0.999548	0.0137468	0.26032	2.8966	0.168632	0.0889731	0.09165	0.182093	0.182093
1268	ENSRNOG00000015971	Slc12a2	0.876905	0.999548	0.0169377	0.10935	5.555	0.0447174	0.00427205	0.0435575	0.0412777	0.0435575
1269	ENSRNOG00000030715	Cfh	0.913397	0.999548	-0.0129698	0.119258	10.3656	0.047638	2.74787e-05	0.0509651	0.056862	0.056862
1270	ENSRNOG00000000327	Hace1	0.224498	0.999548	0.138249	0.113818	5.30794	0.0291982	0.00534495	0.020478	0.0464731	0.0464731
1271	ENSRNOG00000030579	AC126572.3	0.752063	0.999548	-0.115893	0.366843	1.91862	0.35514	0.186959	0.189711	0.351335	0.351335
1272	ENSRNOG00000017447	Eif2s2	0.669203	0.999548	-0.0528392	0.123675	7.59684	0.0578477	0.000555689	0.0606263	0.0322184	0.0606263
1273	ENSRNOG00000042628	Tmem273	0.198688	0.999548	0.490215	0.381402	3.00946	0.607161	0.0978159	0.484054	0.169822	0.484054
1274	ENSRNOG00000007302	Fbn1	0.611947	0.999548	0.0986927	0.194547	5.66135	0.143898	0.00387308	0.147521	0.0394573	0.147521
1275	ENSRNOG00000006961	Snrpb	0.0111195	0.999548	0.266316	0.104894	6.9354	0.0599897	0.00134884	0.0426618	0.0310004	0.0426618
1276	ENSRNOG00000019582	Mthfd1l	0.764322	0.999548	0.104948	0.350047	3.21018	0.460394	0.0699136	0.420219	0.151134	0.420219
1277	ENSRNOG00000011592	Lrp10	0.973481	0.999548	0.00300996	0.0905446	7.62227	0.0255672	0.000496529	0.0268943	0.0322968	0.0322968
1278	ENSRNOG00000022943	Dgka	0.130833	0.999548	-0.137303	0.0908796	6.53287	0.024089	0.00133816	0.0190852	0.0316983	0.0316983
1279	ENSRNOG00000050655	P4ha1	0.772807	0.999548	0.0411566	0.142556	5.73869	0.0763211	0.003166	0.0781226	0.0382632	0.0781226
1280	ENSRNOG00000007472	Setd5	0.384327	0.999548	-0.0782449	0.0899416	6.79316	0.0292586	0.00129344	0.0283059	0.0310645	0.0310645
1281	ENSRNOG00000058677	Lsm8	0.576169	0.999548	0.0883385	0.158033	5.29574	0.0953185	0.00621288	0.0936845	0.0467866	0.0936845
1282	ENSRNOG00000019318	Syt3	0.788187	0.999548	0.0411466	0.153151	4.88641	0.0880182	0.0122959	0.0815255	0.0598947	0.0815255
1283	ENSRNOG00000057880	Myh11	0.067969	0.999548	-0.53819	0.294865	5.14242	0.401835	0.00665313	0.341127	0.0511979	0.341127
1284	ENSRNOG00000013720	Aebp1	0.765554	0.999548	-0.0448853	0.150523	5.6385	0.0851238	0.00371636	0.086912	0.0398308	0.086912
1285	ENSRNOG00000015366	Neurl3	0.81736	0.999548	-0.0704597	0.305098	3.68247	0.34884	0.0392539	0.333085	0.117787	0.333085
1286	ENSRNOG00000036601	Exoc6	0.754707	0.999548	-0.0322112	0.103096	5.68782	0.0259282	0.00347881	0.0240049	0.0390364	0.0390364
1287	ENSRNOG00000060707	Atg2a	0.753861	0.999548	-0.029278	0.0933752	7.35332	0.0327792	0.000731953	0.0341437	0.0315724	0.0341437
1288	ENSRNOG00000011646	Rem2	0.821549	0.999548	-0.0662239	0.293606	2.68495	0.323	0.097634	0.247184	0.208531	0.247184
1289	ENSRNOG00000009535	Stoml2	0.662503	0.999548	-0.0390177	0.0893959	7.02162	0.0214866	0.000928116	0.0216583	0.0310384	0.0310384
1290	ENSRNOG00000009074	AABR07017902.1	0.159715	0.999548	-0.28935	0.205793	3.43609	0.109032	0.0356574	0.0572421	0.133745	0.133745
1291	ENSRNOG00000012899	Rbbp8	0.0471244	0.999548	0.21039	0.10598	5.56481	0.0480844	0.003826	0.0350462	0.0411011	0.0411011
1292	ENSRNOG00000014297	Sdc4	0.911949	0.999548	0.0147064	0.132993	8.33977	0.0660896	0.000251502	0.070497	0.0354192	0.070497
1293	ENSRNOG00000057392	AABR07042859.1	0.68232	0.999548	0.0710783	0.173658	5.79614	0.113934	0.0135706	0.107058	0.0374461	0.107058
1294	ENSRNOG00000010099	Asb8	0.408908	0.999548	0.0765812	0.0927338	6.37905	0.01631	0.00201049	0.0137888	0.0323878	0.0323878
1295	ENSRNOG00000000610	Cisd1	0.248028	0.999548	0.138396	0.119807	7.15059	0.0586951	0.00090226	0.0565129	0.0311839	0.0565129
1296	ENSRNOG00000015538	Abcd2	0.715692	0.999548	0.07574	0.20795	4.47764	0.162971	0.0151279	0.157845	0.0759023	0.157845
1297	ENSRNOG00000016998	Atxn1	0.481306	0.999548	-0.104297	0.148106	4.93407	0.0847928	0.00971926	0.0780223	0.0582093	0.0780223
1298	ENSRNOG00000005165	Smcr8	0.941737	0.999548	0.00806015	0.110282	5.42185	0.0448667	0.00479618	0.0432567	0.0438527	0.0438527
1299	ENSRNOG00000001531	Chac2	0.811824	0.999548	0.0238788	0.1003	5.82466	0.0299036	0.00317787	0.0286987	0.0370625	0.0370625
1300	ENSRNOG00000008336	Tnfrsf11b	0.238531	0.999548	0.212362	0.180172	4.64398	0.133217	0.0117544	0.118093	0.0687777	0.118093
1301	ENSRNOG00000013340	Twsg1	0.28256	0.999548	0.0994548	0.0925517	6.37915	0.0115094	0.00187603	0.00762943	0.0323873	0.0323873
1302	ENSRNOG00000012007	Slc38a7	0.752161	0.999548	-0.0297831	0.0943127	6.1777	0.0180616	0.00202905	0.0170692	0.0335505	0.0335505
1303	ENSRNOG00000010019	Fam166a	0.885065	0.999548	-0.0416184	0.287913	3.45316	0.309933	0.036056	0.29552	0.132552	0.29552
1304	ENSRNOG00000050796	AABR07026893.1	0.626079	0.999548	0.105117	0.215734	3.89808	0.1767	0.0252079	0.160957	0.105474	0.160957
1305	ENSRNOG00000061160	Htra4	0.469879	0.999548	0.337729	0.467331	2.90562	0.845771	0.0899139	0.783681	0.181062	0.783681
1306	ENSRNOG00000030204	LOC499544	0.300478	0.999548	0.272258	0.262947	3.44662	0.277894	0.0730052	0.20356	0.133007	0.20356
1307	ENSRNOG00000036802	Snhg11	0.827546	0.999548	-0.0937702	0.430434	1.80667	0.694031	0.142833	0.598259	0.380278	0.598259
1308	ENSRNOG00000024972	Cox10	0.141732	0.999548	-0.14855	0.101098	5.7669	0.0398998	0.00302859	0.0334162	0.0378545	0.0378545
1309	ENSRNOG00000049097	Rpl7a	0.154285	0.999548	0.12967	0.0910247	7.7727	0.0222417	0.000337982	0.0186883	0.032804	0.032804
1310	ENSRNOG00000007947	Fam13a	0.107407	0.999548	-0.247991	0.154036	5.16797	0.10498	0.00575193	0.0891558	0.0504078	0.0891558
1311	ENSRNOG00000013279	LOC681458	0.249989	0.999548	-0.353317	0.307131	3.25509	0.385453	0.0574209	0.319898	0.14741	0.319898
1312	ENSRNOG00000027286	Lrrc75a	0.410428	0.999548	0.240168	0.29177	2.49959	0.197321	0.10488	0.0900551	0.235638	0.235638
1313	ENSRNOG00000027191	Birc6	0.598172	0.999548	-0.099437	0.188674	6.64094	0.135535	0.00115887	0.141233	0.0313433	0.141233
1314	ENSRNOG00000018325	Cnppd1	0.9424	0.999548	-0.00645578	0.0893495	7.0344	0.0141191	0.000884997	0.0142307	0.0310483	0.0310483
1315	ENSRNOG00000014626	Katnb1	0.712325	0.999548	-0.0450317	0.122125	5.0753	0.0179695	0.00629736	0.0123763	0.0533604	0.0533604
1316	ENSRNOG00000021231	Lzts3	0.216805	0.999548	0.12811	0.103727	5.6732	0.0424373	0.00377023	0.0370091	0.0392672	0.0392672
1317	ENSRNOG00000016955	Mindy3	0.706365	0.999548	0.0336485	0.0893143	7.04512	0.00738773	0.000850732	0.0067412	0.0310575	0.0310575
1318	ENSRNOG00000003988	Dnajc27	0.475973	0.999548	0.150354	0.210935	3.33817	0.169426	0.0370856	0.137984	0.140889	0.140889
1319	ENSRNOG00000008246	Emilin1	0.390179	0.999548	0.141388	0.16454	6.80023	0.106405	0.00129715	0.106996	0.0310572	0.106996
1320	ENSRNOG00000028161	Tepsin	0.417096	0.999548	0.0817508	0.100744	5.79685	0.0368707	0.00316114	0.0344337	0.0374364	0.0374364
1321	ENSRNOG00000032487	Sts	0.0482344	0.999548	-0.214601	0.108642	7.85401	0.0563462	0.000370016	0.0468427	0.0331095	0.0468427
1322	ENSRNOG00000003517	Tbx2	0.375902	0.999548	-0.138337	0.15623	4.29499	0.0442659	0.0129968	0.0289632	0.0846345	0.0846345
1323	ENSRNOG00000045888	RGD1562667	0.88495	0.999548	-0.0451508	0.312038	2.43869	0.326687	0.144023	0.205416	0.245448	0.245448
1324	ENSRNOG00000006228	Pdia4	0.65471	0.999548	0.0499147	0.111609	9.03256	0.0471689	0.000116543	0.0497097	0.0403232	0.0497097
1325	ENSRNOG00000047876	LOC689986	0.58751	0.999548	0.366105	0.674913	1.71009	1.73631	0.394915	1.42712	0.407329	1.42712
1326	ENSRNOG00000042068	Otud7b	0.95841	0.999548	-0.00522212	0.100138	5.84076	0.0300584	0.00325779	0.0289399	0.0368525	0.0368525
1327	ENSRNOG00000049606	AABR07025900.1	0.85219	0.999548	0.034172	0.1834	4.19232	0.125884	0.0217637	0.112778	0.0898625	0.112778
1328	ENSRNOG00000030665	LOC498414	0.365127	0.999548	-0.275574	0.304287	6.09475	0.365922	0.00279187	0.36757	0.0341727	0.36757
1329	ENSRNOG00000008754	Flvcr2	0.643611	0.999548	-0.0654322	0.141427	4.525	0.0308672	0.00622118	0.0256276	0.0737855	0.0737855
1330	ENSRNOG00000018364	Kat2a	0.390798	0.999548	0.0852751	0.0993684	5.86449	0.0356887	0.00294511	0.0332151	0.0365512	0.0365512
1331	ENSRNOG00000050819	Birc5	0.780721	0.999548	0.0590411	0.212088	3.38174	0.102619	0.0422827	0.0666698	0.137643	0.137643
1332	ENSRNOG00000011451	Lrp3	0.491272	0.999548	-0.0651019	0.0945855	8.36078	0.0344588	0.000247026	0.0354622	0.0355387	0.0355387
1333	ENSRNOG00000016744	Chd6	0.780076	0.999548	0.0263506	0.0943723	6.19863	0.0142911	0.00221548	0.012898	0.0334091	0.0334091
1334	ENSRNOG00000036693	Slc25a10	0.641355	0.999548	-0.0506279	0.108689	8.7758	0.0447865	0.000161583	0.0470916	0.038264	0.0470916
1335	ENSRNOG00000005284	Itpka	0.668986	0.999548	0.0765542	0.179058	3.9081	0.0767345	0.0233189	0.0572222	0.104928	0.104928
1336	ENSRNOG00000006985	Ccnk	0.160283	0.999548	-0.176731	0.125866	6.28095	0.0674731	0.00177463	0.0615941	0.032904	0.0615941
1337	ENSRNOG00000004727	Nup37	0.412438	0.999548	0.107168	0.130755	4.87984	0.0329401	0.00826052	0.023751	0.0601273	0.0601273
1338	ENSRNOG00000016750	Cyp26a1	0.212759	0.999548	0.37933	0.304435	3.56189	0.384378	0.0314503	0.339272	0.125284	0.339272
1339	ENSRNOG00000032989	Lrrn4	0.0668836	0.999548	1.07644	0.587428	3.34436	1.59726	0.0303068	1.34998	0.140421	1.34998
1340	ENSRNOG00000012470	Zc3h12c	0.671138	0.999548	-0.100572	0.23687	3.52176	0.212165	0.0365064	0.187923	0.127905	0.187923
1341	ENSRNOG00000015857	Ctsa	0.699704	0.999548	0.0386603	0.100229	9.00231	0.020626	0.000118556	0.0215536	0.0400647	0.0400647
1342	ENSRNOG00000047986	Sult2a6	0.820009	0.999548	-0.051025	0.224252	9.90553	0.188441	5.59068e-05	0.201101	0.0498809	0.201101
1343	ENSRNOG00000011627	Zfr	0.593056	0.999548	0.0501148	0.0937756	6.4283	0.0299995	0.00302109	0.0284036	0.0321544	0.0321544
1344	ENSRNOG00000001278	Gpn3	0.561736	0.999548	0.0707568	0.121939	5.32058	0.0568464	0.00589678	0.0535796	0.0461547	0.0535796
1345	ENSRNOG00000010124	Trim2	0.89323	0.999548	-0.0173916	0.129577	5.88082	0.0627643	0.002896	0.0642651	0.0363497	0.0642651
1346	ENSRNOG00000013459	Ints9	0.227494	0.999548	-0.14352	0.118923	6.05832	0.0582919	0.00252579	0.0540446	0.0344811	0.0540446
1347	ENSRNOG00000032913	Rasl2-9	0.0523004	0.999548	-0.471163	0.242786	8.80093	0.27926	0.000224762	0.235555	0.0384523	0.235555
1348	ENSRNOG00000013514	Maf1	0.321359	0.999548	0.0998669	0.100706	6.19318	0.0405218	0.00235873	0.0382079	0.0334453	0.0382079
1349	ENSRNOG00000016245	Neto2	0.0737926	0.999548	0.758669	0.424336	1.67769	0.354999	0.303381	-0.0874762	0.416862	0.416862
1350	ENSRNOG00000005126	Pqlc3	0.876149	0.999548	-0.0395687	0.253885	3.23747	0.241058	0.0486271	0.209202	0.148854	0.209202
1351	ENSRNOG00000039858	Mfsd12	0.557043	0.999548	0.0902731	0.153725	4.65315	0.0903964	0.0101974	0.0843276	0.0684113	0.0843276
1352	ENSRNOG00000008133	Mfng	0.397709	0.999548	0.241219	0.285223	3.74695	0.319231	0.0310642	0.294344	0.113977	0.294344
1353	ENSRNOG00000020349	Rab3il1	0.622733	0.999548	0.147243	0.299287	3.84538	0.340185	0.0326859	0.325604	0.108379	0.325604
1354	ENSRNOG00000017882	Camk1d	0.372834	0.999548	-0.150533	0.168914	5.96879	0.112562	0.00269482	0.111433	0.035346	0.111433
1355	ENSRNOG00000016408	Kirrel1	0.601133	0.999548	0.1019	0.194922	3.76778	0.144616	0.0187114	0.133268	0.112772	0.133268
1356	ENSRNOG00000018877	Zfp689	0.22374	0.999548	-0.134838	0.110828	5.34307	0.0163659	0.00352681	0.00881347	0.0456044	0.0456044
1357	ENSRNOG00000017319	Mertk	0.730258	0.999548	-0.0409715	0.118833	6.19498	0.0531673	0.00203077	0.0544545	0.0334333	0.0544545
1358	ENSRNOG00000011944	Snx10	0.157775	0.999548	0.43001	0.304412	3.88584	0.395264	0.0239044	0.346762	0.106143	0.346762
1359	ENSRNOG00000014137	Fbln1	0.0701946	0.999548	-0.764361	0.422147	5.58692	0.821108	0.00443214	0.708399	0.0407095	0.708399
1360	ENSRNOG00000043006	Epm2aip1	0.495562	0.999548	0.061082	0.0896302	6.84578	0.0230125	0.00111352	0.0224767	0.0310208	0.0310208
1361	ENSRNOG00000013585	Nmnat3	0.696018	0.999548	-0.0433373	0.110922	5.39105	0.0419129	0.00471033	0.0396597	0.0445042	0.0445042
1362	ENSRNOG00000042592	Rgs10	0.448249	0.999548	0.190238	0.250862	3.86704	0.244596	0.0257123	0.226014	0.107178	0.226014
1363	ENSRNOG00000000169	Spata5l1	0.578317	0.999548	0.0898235	0.161598	4.56851	0.099644	0.0129946	0.0914616	0.0719011	0.0914616
1364	ENSRNOG00000055251	Prtg	0.670512	0.999548	0.103253	0.242693	2.96562	0.118569	0.0611788	0.062813	0.174421	0.174421
1365	ENSRNOG00000045545	Eid2b	0.976804	0.999548	0.0150166	0.516464	1.85874	0.995872	0.17819	0.888751	0.366504	0.888751
1366	ENSRNOG00000020244	Perm1	0.104195	0.999548	-0.284548	0.175123	3.96333	0.0838205	0.0207225	0.0459516	0.101949	0.101949
1367	ENSRNOG00000060936	Ikbkg	0.326983	0.999548	0.160059	0.163291	4.89332	0.106377	0.00793794	0.0987177	0.0596496	0.0987177
1368	ENSRNOG00000009568	Hdac1	0.927096	0.999548	-0.00832597	0.0909953	6.54016	0.0134027	0.00145079	0.0128894	0.0316698	0.0316698
1369	ENSRNOG00000013791	Enpp3	0.217396	0.999548	-0.195218	0.158266	7.65951	0.103676	0.000457895	0.0997347	0.0324154	0.0997347
1370	ENSRNOG00000019122	Sec16a	0.336841	0.999548	-0.0902554	0.0939744	8.27755	0.0322661	0.000249665	0.0319937	0.0350751	0.0350751
1371	ENSRNOG00000003829	Ap3s1	0.633063	0.999548	0.0616762	0.129186	5.35413	0.0633204	0.00554296	0.0612135	0.0453418	0.0612135
1372	ENSRNOG00000005623	Ankmy2	0.24064	0.999548	-0.130524	0.111237	5.37477	0.0259799	0.00462833	0.0183397	0.0448661	0.0448661
1373	ENSRNOG00000018257	Hpx	0.325101	0.999548	0.199176	0.202408	12.3606	0.163531	4.36791e-06	0.163872	0.11182	0.163872
1374	ENSRNOG00000008431	Gabbr2	0.420674	0.999548	-0.28673	0.356075	2.03257	0.294418	0.18282	0.109138	0.324336	0.324336
1375	ENSRNOG00000033608	Cd276	0.589498	0.999548	0.0774633	0.143566	5.08653	0.0785491	0.00697063	0.0754746	0.0529906	0.0754746
1376	ENSRNOG00000008595	Ttc12	0.344944	0.999548	0.210538	0.222924	3.21362	0.0840796	0.0479362	0.0294844	0.150844	0.150844
1377	ENSRNOG00000012843	Aspg	0.592126	0.999548	-0.0948041	0.176953	8.20682	0.119297	0.000280395	0.12497	0.0347016	0.12497
1378	ENSRNOG00000032463	Rap1a	0.725814	0.999548	-0.0323851	0.0923441	6.39405	0.0276042	0.00179456	0.0274817	0.0323151	0.0323151
1379	ENSRNOG00000021082	Kdelr1	0.649984	0.999548	0.0416819	0.0918541	7.9282	0.0186365	0.000340721	0.0191305	0.033408	0.033408
1380	ENSRNOG00000016722	Xpo6	0.947241	0.999548	0.00600286	0.0907156	6.44039	0.0125946	0.000818263	0.0126657	0.032099	0.032099
1381	ENSRNOG00000004232	G2e3	0.806379	0.999548	0.0427993	0.174619	3.97544	0.0919718	0.0206643	0.0773535	0.101303	0.101303
1382	ENSRNOG00000023005	LOC681325	0.900053	0.999548	0.0669828	0.533324	2.24394	1.06308	0.188162	0.949575	0.280166	0.949575
1383	ENSRNOG00000016686	Tmem167a	0.100869	0.999548	0.183844	0.112055	5.35145	0.0283118	0.00482027	0.0158571	0.0454051	0.0454051
1384	ENSRNOG00000037815	Acad10	0.288902	0.999548	0.113751	0.107258	7.71539	0.0464001	0.000441991	0.0455755	0.0326019	0.0455755
1385	ENSRNOG00000020813	Ltbp3	0.891362	0.999548	0.0231973	0.169843	4.54869	0.107838	0.0125705	0.102817	0.072752	0.102817
1386	ENSRNOG00000001269	Ppp1cc	0.375846	0.999548	-0.0791138	0.0893359	7.19216	0.0251757	0.000673659	0.024512	0.0312499	0.0312499
1387	ENSRNOG00000017854	Ucp2	0.819886	0.999548	-0.0582441	0.255803	6.47043	0.245195	0.00169127	0.260049	0.0319645	0.260049
1388	ENSRNOG00000031222	RGD1561327	0.748625	0.999548	-0.169821	0.529938	2.03038	1.05614	0.207117	0.91622	0.324834	0.91622
1389	ENSRNOG00000017071	Babam1	0.279664	0.999548	-0.115905	0.107213	6.64328	0.0464956	0.00131908	0.0446594	0.0313371	0.0446594
1390	ENSRNOG00000017227	Ppme1	0.340397	0.999548	-0.10839	0.11369	6.28441	0.0513876	0.00173239	0.0499691	0.0328843	0.0499691
1391	ENSRNOG00000019174	Chtf18	0.268678	0.999548	0.24446	0.221009	3.32795	0.189353	0.0537115	0.132092	0.141668	0.141668
1392	ENSRNOG00000010919	Mbd4	0.487957	0.999548	0.134521	0.193956	3.60562	0.0466081	0.0279727	0.0167943	0.122503	0.122503
1393	ENSRNOG00000004474	Klhdc2	0.587038	0.999548	0.0508028	0.0935366	6.24957	0.0161281	0.00190883	0.0146338	0.0330876	0.0330876
1394	ENSRNOG00000008586	Aldh1l2	0.238836	0.999548	-0.109161	0.0926741	8.06743	0.0270915	0.000334256	0.0252877	0.0340197	0.0340197
1395	ENSRNOG00000019858	Rom1	0.923341	0.999548	0.0236928	0.246219	2.90844	0.171825	0.0617543	0.122183	0.180741	0.180741
1396	ENSRNOG00000059894	Hmmr	0.503769	0.999548	-0.184056	0.275298	2.69732	0.236296	0.0962952	0.1472	0.20686	0.20686
1397	ENSRNOG00000012414	Rhobtb3	0.93328	0.999548	0.00764391	0.0913046	6.50081	0.0276572	0.00151442	0.0281016	0.0318317	0.0318317
1398	ENSRNOG00000019830	Hsd17b1	0.739212	0.999548	0.0813628	0.244408	3.01127	0.076506	0.0693055	0.0107739	0.169636	0.169636
1399	ENSRNOG00000049828	Crlf2	0.180822	0.999548	0.19229	0.14369	5.05962	0.0869414	0.00758371	0.0750034	0.0538815	0.0750034
1400	ENSRNOG00000018194	Srrm1	0.0403684	0.999548	-0.237355	0.115785	7.36589	0.0650733	0.000620034	0.053005	0.0316012	0.053005
1401	ENSRNOG00000016462	LOC102547287	0.788904	0.999548	0.0413495	0.154442	4.37732	0.0505825	0.0148143	0.0388928	0.0805955	0.0805955
1402	ENSRNOG00000002545	RGD1309748	0.832905	0.999548	0.01889	0.0895355	6.8808	0.0132995	0.00106138	0.0130861	0.031005	0.031005
1403	ENSRNOG00000017676	Plvap	0.535336	0.999548	0.24409	0.393769	5.25191	0.594757	0.00605169	0.614165	0.0479621	0.614165
1404	ENSRNOG00000017116	Zfp532	0.56527	0.999548	0.061809	0.107488	5.50543	0.0205593	0.00401706	0.0169192	0.0421976	0.0421976
1405	ENSRNOG00000045683	LOC102553715	0.352941	0.999548	0.708578	0.762814	4.80119	2.30626	0.44074	1.8868	0.0629024	1.8868
1406	ENSRNOG00000059750	AC141102.1	0.36459	0.999548	-0.207486	0.228848	3.31479	0.207	0.0451464	0.164339	0.142679	0.164339
1407	ENSRNOG00000013232	Nr6a1	0.270518	0.999548	0.302718	0.274731	2.79339	0.27395	0.107482	0.159854	0.194427	0.194427
1408	ENSRNOG00000006148	RGD1310352	0.500911	0.999548	-0.0609428	0.0905461	7.62475	0.0146644	0.000489873	0.0141609	0.0323045	0.0323045
1409	ENSRNOG00000020617	Mus81	0.784413	0.999548	0.0399047	0.145865	4.53006	0.0429097	0.011543	0.0339766	0.0735634	0.0735634
1410	ENSRNOG00000059903	Thbs3	0.156908	0.999548	0.604214	0.426841	2.26562	0.777541	0.106713	0.62206	0.276033	0.62206
1411	ENSRNOG00000029875	Mrpl41	0.136261	0.999548	-0.149911	0.100621	6.18232	0.0437912	0.00205489	0.0384433	0.0335188	0.0384433
1412	ENSRNOG00000002999	Timmdc1	0.288837	0.999548	-0.0972012	0.0916408	6.47311	0.0287996	0.00163949	0.0265178	0.0319526	0.0319526
1413	ENSRNOG00000018117	Ndufv1	0.409072	0.999548	0.0941566	0.114056	7.76171	0.0509305	0.000466513	0.0515688	0.0327644	0.0515688
1414	ENSRNOG00000019103	Cln3	0.501827	0.999548	-0.0738214	0.109916	5.41776	0.0239246	0.00438897	0.0196875	0.0439369	0.0439369
1415	ENSRNOG00000009570	Pdxp	0.834843	0.999548	0.0378318	0.181452	4.19488	0.123302	0.01193	0.11977	0.08973	0.11977
1416	ENSRNOG00000001551	Atp5pf	0.799501	0.999548	0.0227892	0.0897239	7.33715	0.0165884	0.000665342	0.0169596	0.0315362	0.0315362
1417	ENSRNOG00000000201	Gsta5	0.787094	0.999548	0.0485304	0.179685	9.98418	0.121165	9.69796e-05	0.12905	0.0509672	0.12905
1418	ENSRNOG00000017074	Rab28	0.614698	0.999548	0.0481299	0.0956138	6.07828	0.00963973	0.00225872	0.00740772	0.0343093	0.0343093
1419	ENSRNOG00000003464	Hid1	0.145775	0.999548	-0.166437	0.11442	5.3367	0.0562634	0.00504394	0.0473236	0.045758	0.0473236
1420	ENSRNOG00000049336	Lime1	0.23115	0.999548	0.329558	0.275227	4.94798	0.311762	0.0120591	0.290941	0.0577198	0.290941
1421	ENSRNOG00000052687	Megf8	0.0680112	0.999548	0.17065	0.0935106	6.43499	0.0404109	0.00182501	0.0331519	0.0321237	0.0331519
1422	ENSRNOG00000003581	Pou2f1	0.0614462	0.999548	-0.391406	0.209278	3.37363	0.192143	0.0369493	0.125147	0.138239	0.138239
1423	ENSRNOG00000019745	Actn3	0.64171	0.999548	0.214226	0.460394	1.66273	0.803567	0.189943	0.657909	0.421345	0.657909
1424	ENSRNOG00000033028	LOC499584	0.0999584	0.999548	-0.79973	0.486142	1.93361	1.05286	0.149472	0.795863	0.347647	0.795863
1425	ENSRNOG00000001602	Ltn1	0.268348	0.999548	-0.100371	0.09068	6.87852	0.0308612	0.00188575	0.0283014	0.0310057	0.0310057
1426	ENSRNOG00000026775	Pmpca	0.7028	0.999548	-0.0340678	0.0892894	7.08523	0.0201232	0.000792323	0.0204366	0.031098	0.031098
1427	ENSRNOG00000030017	Ercc6	0.76698	0.999548	0.0290949	0.098185	5.94397	0.0284263	0.00294598	0.0272689	0.0356152	0.0356152
1428	ENSRNOG00000025629	Prpf3	0.193408	0.999548	-0.121579	0.0934815	6.25409	0.0354552	0.00189464	0.0318698	0.0330605	0.0330605
1429	ENSRNOG00000019091	Wtap	0.888968	0.999548	0.0128903	0.0923307	6.37428	0.014515	0.00168871	0.0138156	0.0324111	0.0324111
1430	ENSRNOG00000037562	Zbtb42	0.348441	0.999548	0.114923	0.122569	5.06544	0.0526316	0.00640553	0.046212	0.0536875	0.0536875
1431	ENSRNOG00000043167	Itga9	0.417986	0.999548	-0.14803	0.182771	5.98821	0.130557	0.00255985	0.131061	0.0351444	0.131061
1432	ENSRNOG00000001865	Serpind1	0.520052	0.999548	-0.0769171	0.119573	9.7143	0.0549555	5.65379e-05	0.057134	0.0474086	0.057134
1433	ENSRNOG00000012619	Epor	0.610144	0.999548	0.224058	0.439444	1.7467	0.734334	0.19575	0.576694	0.396839	0.576694
1434	ENSRNOG00000024482	Tnrc18	0.315718	0.999548	0.0900456	0.0897498	6.79985	0.027737	0.00116252	0.026239	0.0310576	0.0310576
1435	ENSRNOG00000051922	AABR07059663.1	0.600768	0.999548	-0.123802	0.236581	5.40182	0.213044	0.00575172	0.21813	0.0442715	0.21813
1436	ENSRNOG00000003923	Rab21	0.603433	0.999548	-0.0492743	0.0948551	6.14097	0.0209594	0.00217668	0.0195861	0.0338132	0.0338132
1437	ENSRNOG00000021005	Mrpl16	0.711248	0.999548	0.0340754	0.0920509	6.45282	0.0319435	0.00174551	0.032148	0.0320429	0.032148
1438	ENSRNOG00000057296	AC112001.1	0.115593	0.999548	1.19968	0.762408	1.84899	2.55386	0.779213	1.54585	0.369041	1.54585
1439	ENSRNOG00000026455	Gpd1l	0.444257	0.999548	-0.0787904	0.102991	5.96904	0.0412553	0.00271767	0.0397107	0.0353434	0.0397107
1440	ENSRNOG00000020938	Ppp1r15a	0.835637	0.999548	-0.0224471	0.108191	5.48882	0.0285076	0.00430481	0.0260951	0.0425161	0.0425161
1441	ENSRNOG00000004314	Ppm1h	0.661928	0.999548	0.0483998	0.110691	5.50964	0.02383	0.00689197	0.0179709	0.0421177	0.0421177
1442	ENSRNOG00000055000	Zkscan3	0.288148	0.999548	0.101761	0.0958024	6.07617	0.0205431	0.00238527	0.0166666	0.0343271	0.0343271
1443	ENSRNOG00000021265	Cds2	0.452737	0.999548	0.0828402	0.110327	5.40916	0.0458915	0.00457227	0.0426365	0.044116	0.044116
1444	ENSRNOG00000008744	Cops2	0.957616	0.999548	0.00625645	0.117722	7.21507	0.0517487	0.00105561	0.0543782	0.0312898	0.0543782
1445	ENSRNOG00000021093	Syngr4	0.730463	0.999548	-0.130499	0.378795	1.86918	0.194851	0.210133	-0.00622936	0.363809	0.363809
1446	ENSRNOG00000005569	Phospho1	0.899465	0.999548	0.0228539	0.180896	4.91059	0.122307	0.00747673	0.123417	0.0590384	0.123417
1447	ENSRNOG00000047052	Clpp	0.981101	0.999548	0.0022249	0.0939234	6.20212	0.0311689	0.00190035	0.0314934	0.0333861	0.0333861
1448	ENSRNOG00000001815	Eif4a2	0.979747	0.999548	-0.00234571	0.0924031	8.02791	0.0247339	0.000314217	0.0261849	0.0338391	0.0338391
1449	ENSRNOG00000038948	Stab2	0.0227921	0.999548	-0.296335	0.130148	6.94377	0.0866544	0.00106966	0.0666845	0.0310017	0.0666845
1450	ENSRNOG00000057147	Praf2	0.761193	0.999548	-0.0585134	0.192532	3.64818	0.0537882	0.0284092	0.0282427	0.119866	0.119866
1451	ENSRNOG00000010428	Bahd1	0.635936	0.999548	0.0453968	0.0958974	6.0814	0.0187737	0.00250217	0.0170237	0.0342831	0.0342831
1452	ENSRNOG00000014992	LOC100909548	0.615767	0.999548	0.0457339	0.091129	7.75542	0.0149946	0.000476096	0.014992	0.0327419	0.0327419
1453	ENSRNOG00000043068	Tipin	0.928836	0.999548	-0.0226264	0.253347	3.00419	0.154514	0.0863756	0.0790287	0.170363	0.170363
1454	ENSRNOG00000009063	Dnajc15	0.151945	0.999548	-0.182808	0.127597	5.70731	0.0696943	0.00281763	0.0623067	0.0387346	0.0623067
1455	ENSRNOG00000002943	Mrpl55	0.751026	0.999548	-0.0324093	0.102145	5.71861	0.0151495	0.00317188	0.0127596	0.0385627	0.0385627
1456	ENSRNOG00000056135	Tsc22d3	0.289879	0.999548	0.167661	0.158412	6.91921	0.101181	0.00106896	0.0993079	0.0309993	0.0993079
1457	ENSRNOG00000001599	Rwdd2b	0.569305	0.999548	0.0535516	0.0941027	6.191	0.00916365	0.00196129	0.00703754	0.03346	0.03346
1458	ENSRNOG00000014130	Cks2	0.70591	0.999548	0.0608338	0.161211	4.21802	0.0591512	0.0154192	0.0468997	0.0885371	0.0885371
1459	ENSRNOG00000056756	Actn1	0.573722	0.999548	0.138151	0.245568	6.86757	0.230223	0.00130707	0.239907	0.0310097	0.239907
1460	ENSRNOG00000046727	Abcc2	0.582431	0.999548	-0.0876618	0.159432	9.71521	0.0969456	5.77267e-05	0.101617	0.0474199	0.101617
1461	ENSRNOG00000040109	Treml1	0.645206	0.999548	-0.181939	0.395149	1.85236	0.591759	0.229716	0.394854	0.368162	0.394854
1462	ENSRNOG00000000881	Mmgt1	0.422751	0.999548	-0.0721243	0.0899689	6.82355	0.0316063	0.00118944	0.0311882	0.0310362	0.0311882
1463	ENSRNOG00000001717	Opa1	0.821553	0.999548	-0.0201619	0.0893907	7.12007	0.0120954	0.000821878	0.0120213	0.0311409	0.0311409
1464	ENSRNOG00000058760	AC114845.2	0.419678	0.999548	-0.15971	0.197911	4.74741	0.153031	0.0114914	0.145183	0.0648138	0.145183
1465	ENSRNOG00000001757	Tm4sf19	0.369638	0.999548	0.181264	0.202043	3.49115	0.065812	0.0333346	0.0277907	0.129952	0.129952
1466	ENSRNOG00000019773	Egln1	0.544094	0.999548	0.0617328	0.101763	5.76112	0.0143239	0.00348566	0.0107725	0.0379371	0.0379371
1467	ENSRNOG00000040314	AABR07034637.1	0.191099	0.999548	-0.293189	0.224264	5.62274	0.210689	0.00560036	0.195578	0.0400942	0.195578
1468	ENSRNOG00000057089	LOC103691744	0.222577	0.999548	0.323033	0.264845	3.71632	0.289693	0.135874	0.144698	0.115771	0.144698
1469	ENSRNOG00000020368	Fbxl12	0.334228	0.999548	0.13122	0.135891	4.78172	0.0481103	0.0102817	0.0363454	0.0635834	0.0635834
1470	ENSRNOG00000053201	Gpcpd1	0.592609	0.999548	-0.0751857	0.140519	5.85321	0.0752238	0.00315726	0.0758246	0.0366932	0.0758246
1471	ENSRNOG00000009977	Thrap3	0.309681	0.999548	-0.091968	0.0905294	7.62623	0.0239825	0.000473056	0.0228059	0.0323092	0.0323092
1472	ENSRNOG00000038738	LOC685203	0.245898	0.999548	0.607855	0.523846	1.23082	1.12301	0.209852	0.887805	0.575388	0.887805
1473	ENSRNOG00000021237	RGD1565616	0.718347	0.999548	0.0464711	0.128847	5.73557	0.0625548	0.00376548	0.0626405	0.0383092	0.0626405
1474	ENSRNOG00000004512	Apool	0.481213	0.999548	-0.0864155	0.122688	5.94777	0.0581866	0.00267413	0.0575351	0.0355733	0.0575351
1475	ENSRNOG00000005144	Tmem18	0.475536	0.999548	0.0794542	0.111358	5.34039	0.0254711	0.00393373	0.021553	0.0456689	0.0456689
1476	ENSRNOG00000052167	Marveld2	0.456214	0.999548	-0.0823445	0.110515	5.37588	0.0334723	0.00401349	0.0299124	0.0448411	0.0448411
1477	ENSRNOG00000018091	Gdi2	0.753964	0.999548	-0.0290186	0.092588	8.05929	0.00313974	0.000308075	0.00281533	0.0339821	0.0339821
1478	ENSRNOG00000027002	NEWGENE_1310139	0.462769	0.999548	-0.142492	0.194052	4.63905	0.145998	0.0198757	0.130749	0.0689758	0.130749
1479	ENSRNOG00000020309	Gfra3	0.380252	0.999548	-0.193384	0.220398	5.09928	0.19132	0.00721063	0.18709	0.0525744	0.18709
1480	ENSRNOG00000016532	Ino80c	0.605533	0.999548	-0.0523525	0.101368	5.76016	0.0061702	0.00315087	0.00267698	0.0379509	0.0379509
1481	ENSRNOG00000017469	Anxa1	0.0619372	0.999548	0.600176	0.32151	4.73372	0.481965	0.0167071	0.396767	0.0653168	0.396767
1482	ENSRNOG00000000532	Cmtr1	0.700443	0.999548	-0.0343746	0.0893491	7.10756	0.013737	0.000808303	0.0135723	0.0311247	0.0311247
1483	ENSRNOG00000052498	Grb14	0.75187	0.999548	-0.0283444	0.0896479	7.31429	0.0146476	0.000660648	0.0148037	0.0314863	0.0314863
1484	ENSRNOG00000013211	Chchd3	0.721411	0.999548	-0.0320001	0.0897432	6.78954	0.00731513	0.00114692	0.00639814	0.0310685	0.0310685
1485	ENSRNOG00000000885	Auts2	0.544794	0.999548	-0.226942	0.374751	2.00807	0.538038	0.220769	0.340985	0.329942	0.340985
1486	ENSRNOG00000001342	Wdr66	0.394967	0.999548	-0.292996	0.344439	2.78199	0.465809	0.166621	0.307932	0.195854	0.307932
1487	ENSRNOG00000008757	Tmem218	0.454498	0.999548	0.128769	0.172166	6.03938	0.115082	0.00268578	0.115879	0.0346508	0.115879
1488	ENSRNOG00000013046	Tram2	0.440531	0.999548	-0.168141	0.217997	3.40871	0.184958	0.0402458	0.149846	0.135689	0.149846
1489	ENSRNOG00000047179	Aplp2	0.471768	0.999548	-0.0752476	0.104568	8.74792	0.0423319	0.000176347	0.0435614	0.0380583	0.0435614
1490	ENSRNOG00000023274	Lrrc28	0.670359	0.999548	0.0406992	0.0956153	6.0985	0.0113775	0.00242685	0.00929006	0.0341423	0.0341423
1491	ENSRNOG00000004239	LOC100362999	0.110363	0.999548	0.727164	0.455456	2.58577	0.915448	0.231395	0.598366	0.222539	0.598366
1492	ENSRNOG00000039717	Ipo11	0.618368	0.999548	-0.0630225	0.126509	4.97883	0.0334312	0.00737736	0.027307	0.0566411	0.0566411
1493	ENSRNOG00000034038	AABR07005844.1	0.0950124	0.999548	-0.347053	0.207875	5.90214	0.193444	0.00323479	0.169613	0.0360938	0.169613
1494	ENSRNOG00000000663	Tfip11	0.577973	0.999548	0.0513288	0.0922603	6.37141	0.0148143	0.00162259	0.0134971	0.0324253	0.0324253
1495	ENSRNOG00000051965	Smad4	0.562566	0.999548	-0.069891	0.120703	6.1304	0.0556942	0.00230025	0.0559764	0.0338925	0.0559764
1496	ENSRNOG00000043262	AC142180.1	0.964768	0.999548	-0.014923	0.337846	2.22558	0.274337	0.17284	0.121028	0.28372	0.28372
1497	ENSRNOG00000009035	Malsu1	0.126962	0.999548	-0.148861	0.0975378	5.96569	0.0386435	0.00267553	0.0323969	0.0353789	0.0353789
1498	ENSRNOG00000021442	Hddc2	0.737793	0.999548	0.0470184	0.140447	4.62404	0.0275277	0.00931621	0.0195461	0.0695847	0.0695847
1499	ENSRNOG00000016769	Rab38	0.664381	0.999548	-0.057684	0.132951	5.26607	0.0668779	0.00515402	0.0655501	0.0475741	0.0655501
1500	ENSRNOG00000004400	Avpr1a	0.600476	0.999548	0.0668226	0.127593	7.21901	0.0619695	0.000738633	0.0643814	0.0312969	0.0643814
1501	ENSRNOG00000048904	AABR07004232.1	0.830362	0.999548	-0.03846	0.179521	5.33565	0.120711	0.00772832	0.121183	0.0457836	0.121183
1502	ENSRNOG00000004776	Ftsj1	0.194084	0.999548	-0.131065	0.100928	5.79348	0.0369178	0.00326337	0.0313834	0.0374827	0.0374827
1503	ENSRNOG00000012505	Ppwd1	0.300296	0.999548	-0.12684	0.122456	5.05837	0.0368166	0.00605901	0.0287906	0.0539232	0.0539232
1504	ENSRNOG00000011751	Ncdn	0.89739	0.999548	0.013969	0.108321	5.5661	0.0438569	0.00385163	0.0430822	0.0410779	0.0430822
1505	ENSRNOG00000008676	Emp1	0.642598	0.999548	0.130079	0.2803	4.27085	0.297833	0.0212411	0.293031	0.0858465	0.293031
1506	ENSRNOG00000015437	Tmem14c	0.598454	0.999548	-0.0479425	0.0910371	7.71475	0.0292469	0.000551253	0.030128	0.0325997	0.0325997
1507	ENSRNOG00000037221	Tipinl1	0.520013	0.999548	0.139011	0.216082	3.82764	0.179468	0.0356135	0.151153	0.109371	0.151153
1508	ENSRNOG00000023650	Cops4	0.150636	0.999548	-0.128653	0.0895111	6.90833	0.0313259	0.00104919	0.0277853	0.0309997	0.0309997
1509	ENSRNOG00000016698	Rnmt	0.690788	0.999548	-0.0421801	0.106037	5.56278	0.0356361	0.00383802	0.0338351	0.0411375	0.0411375
1510	ENSRNOG00000011561	Nln	0.53571	0.999548	0.0555918	0.0897636	7.26772	0.0184196	0.0008403	0.018012	0.0313897	0.0313897
1511	ENSRNOG00000017002	Adrb1	0.187732	0.999548	0.71153	0.540136	2.52416	1.22419	0.0800291	1.08696	0.231812	1.08696
1512	ENSRNOG00000048187	Epop	0.177633	0.999548	0.38012	0.281972	4.7536	0.335361	0.0139327	0.3041	0.0645888	0.3041
1513	ENSRNOG00000017746	Pard6a	0.122002	0.999548	0.727058	0.470154	2.63819	0.966199	0.114399	0.769782	0.214998	0.769782
1514	ENSRNOG00000005769	Smg8	0.267019	0.999548	-0.130532	0.117601	5.18628	0.0346698	0.00546626	0.0268118	0.049854	0.049854
1515	ENSRNOG00000002855	Rfc1	0.771384	0.999548	0.0262156	0.0902232	6.6256	0.0152044	0.00117571	0.0149183	0.0313852	0.0313852
1516	ENSRNOG00000008459	Anapc13	0.095863	0.999548	-0.157656	0.0946743	6.16687	0.0347139	0.00222682	0.0278651	0.033626	0.033626
1517	ENSRNOG00000016378	Map3k8	0.396411	0.999548	0.182856	0.21562	4.28707	0.182486	0.0177283	0.168239	0.0850308	0.168239
1518	ENSRNOG00000000940	Flt1	0.1627	0.999548	-0.175314	0.125579	5.9054	0.067071	0.00272582	0.0603545	0.0360554	0.0603545
1519	ENSRNOG00000011057	Mfn1	0.820398	0.999548	0.0205099	0.0903388	7.47235	0.0121046	0.000779781	0.0120693	0.0318646	0.0318646
1520	ENSRNOG00000007700	Inhbc	0.274195	0.999548	-0.147958	0.135313	7.78566	0.0741931	0.00042709	0.0728108	0.0328512	0.0728108
1521	ENSRNOG00000028087	Sdhaf4	0.385705	0.999548	0.12756	0.147054	4.53025	0.0723118	0.0129446	0.0598834	0.0735551	0.0735551
1522	ENSRNOG00000003924	Pi4k2b	0.141718	0.999548	0.143208	0.0974587	5.96231	0.0330996	0.00257777	0.0270265	0.035415	0.035415
1523	ENSRNOG00000049943	Sinhcaf	0.89603	0.999548	-0.0216004	0.165294	4.20573	0.0338195	0.0201194	0.0159824	0.0891694	0.0891694
1524	ENSRNOG00000012227	Stambp	0.44427	0.999548	-0.0801959	0.104831	5.61139	0.0170874	0.00367159	0.0127988	0.0402866	0.0402866
1525	ENSRNOG00000014602	Mtfmt	0.682474	0.999548	0.0442306	0.10812	5.50776	0.0277133	0.00460618	0.0245277	0.0421533	0.0421533
1526	ENSRNOG00000050318	Fsd1	0.157985	0.999548	-0.202108	0.143148	6.28354	0.0873933	0.00225117	0.0797138	0.0328893	0.0797138
1527	ENSRNOG00000028822	Bex3	0.868393	0.999548	-0.0264813	0.159814	4.25422	0.0803676	0.0154741	0.0704336	0.0866881	0.0866881
1528	ENSRNOG00000029662	Wdfy4	0.762059	0.999548	0.0781591	0.25814	5.03351	0.250405	0.00751017	0.259035	0.0547608	0.259035
1529	ENSRNOG00000012876	Slc6a13	0.737179	0.999548	0.043117	0.128481	7.93802	0.0621232	0.000358348	0.0656711	0.0334489	0.0656711
1530	ENSRNOG00000037247	Rras	0.673703	0.999548	-0.0543358	0.129042	6.05892	0.0629539	0.00240827	0.0641988	0.0344758	0.0641988
1531	ENSRNOG00000016330	Rbm12b	0.246565	0.999548	0.79222	0.683696	4.3237	1.91247	0.0945907	1.77517	0.0832085	1.77517
1532	ENSRNOG00000013059	Aste1	0.52979	0.999548	-0.0790224	0.125767	5.00007	0.0361554	0.00736377	0.02959	0.0559051	0.0559051
1533	ENSRNOG00000059834	Cib2	0.937038	0.999548	-0.034121	0.431949	1.53241	0.338684	0.283687	0.0788566	0.462633	0.462633
1534	ENSRNOG00000016553	Vwa5b1	0.132352	0.999548	-0.312577	0.207707	3.7699	0.187119	0.0368603	0.135709	0.11265	0.135709
1535	ENSRNOG00000002085	Thegl	0.989891	0.999548	-0.00278358	0.219705	3.20368	0.153067	0.0413966	0.122602	0.151685	0.151685
1536	ENSRNOG00000048268	AABR07015067.1	0.178325	0.999548	-0.451311	0.335315	2.76897	0.474078	0.0434866	0.406259	0.197498	0.406259
1537	ENSRNOG00000056011	LOC314140	0.0530515	0.999548	-0.20599	0.106482	6.30245	0.0536453	0.00192602	0.0434278	0.0327839	0.0434278
1538	ENSRNOG00000007636	Cadps2	0.789099	0.999548	0.0270483	0.101122	6.29273	0.0383712	0.00173593	0.0391671	0.0328376	0.0391671
1539	ENSRNOG00000055661	AABR07065420.1	0.720499	0.999548	-0.0884324	0.247162	2.90639	0.0662309	0.0633815	0.0053459	0.180975	0.180975
1540	ENSRNOG00000061876	Aldh4a1	0.909688	0.999548	0.0138804	0.122368	9.14567	0.0559538	0.000107588	0.0597879	0.0413289	0.0597879
1541	ENSRNOG00000019657	Mk1	0.120399	0.999548	0.243784	0.156966	7.25034	0.107831	0.000794261	0.0977589	0.0313555	0.0977589
1542	ENSRNOG00000060369	AABR07015687.1	0.229314	0.999548	-0.381531	0.31738	2.89018	0.265104	0.220089	0.0223611	0.182831	0.182831
1543	ENSRNOG00000026702	Jaml	0.198522	0.999548	0.219338	0.170588	4.10682	0.0656934	0.0220681	0.0345722	0.0943335	0.0943335
1544	ENSRNOG00000058906	Ptprh	0.515993	0.999548	-0.185062	0.284915	4.28783	0.312193	0.020305	0.304402	0.0849929	0.304402
1545	ENSRNOG00000019843	St3gal3	0.247151	0.999548	-0.119929	0.103629	6.03869	0.0439273	0.002513	0.0404426	0.0346571	0.0404426
1546	ENSRNOG00000002871	Rbm25l1	0.0533782	0.999548	-0.279596	0.14473	7.47955	0.0990474	0.00065477	0.083132	0.0318837	0.083132
1547	ENSRNOG00000043295	RGD1565033	0.240249	0.999548	-0.136108	0.115899	5.26277	0.032826	0.0060666	0.0238111	0.047664	0.047664
1548	ENSRNOG00000060949	Anxa8	0.423068	0.999548	0.321357	0.401139	2.18005	0.628279	0.180655	0.462995	0.292758	0.462995
1549	ENSRNOG00000015215	Cript	0.474682	0.999548	0.0732981	0.102532	5.99141	0.0406803	0.00278384	0.0392671	0.0351119	0.0392671
1550	ENSRNOG00000018524	Ezr	0.899459	0.999548	0.0246943	0.195451	5.27123	0.14278	0.00734577	0.145459	0.0474348	0.145459
1551	ENSRNOG00000007886	Orm1	0.517044	0.999548	0.291591	0.45005	10.2744	0.778841	4.45949e-05	0.810134	0.055353	0.810134
1552	ENSRNOG00000027728	Ibtk	0.236602	0.999548	0.107186	0.0905656	7.6307	0.0100433	0.000485314	0.00699283	0.0323232	0.0323232
1553	ENSRNOG00000017606	P2rx1	0.953597	0.999548	0.0268781	0.461901	2.53887	0.796709	0.145329	0.708081	0.229557	0.708081
1554	ENSRNOG00000046338	LOC100909824	0.706481	0.999548	0.103711	0.275398	3.24461	0.286019	0.153017	0.150359	0.148266	0.150359
1555	ENSRNOG00000003645	LOC103689931	0.485131	0.999548	-0.0928362	0.132989	7.77817	0.0683265	0.00221884	0.0685257	0.0328238	0.0685257
1556	ENSRNOG00000013503	Cdh24	0.296302	0.999548	0.243872	0.233505	3.18424	0.166826	0.0647444	0.0970054	0.153354	0.153354
1557	ENSRNOG00000003086	Cenpv	0.295933	0.999548	-0.161059	0.154094	6.05615	0.0955655	0.00256965	0.0924106	0.0345002	0.0924106
1558	ENSRNOG00000014945	Kpna3	0.613758	0.999548	-0.0640032	0.12681	5.61183	0.0611273	0.0034684	0.0608547	0.0402791	0.0608547
1559	ENSRNOG00000002271	Slain2	0.379775	0.999548	-0.0854439	0.0972822	6.23609	0.0372785	0.00191744	0.0359379	0.0331697	0.0359379
1560	ENSRNOG00000002393	Eprs	0.896006	0.999548	-0.0129829	0.0993275	8.91343	0.0151767	0.000133659	0.016079	0.0393302	0.0393302
1561	ENSRNOG00000015598	Zfp772	0.653699	0.999548	-0.0978459	0.2181	3.24114	0.0770306	0.0417193	0.0380781	0.148551	0.148551
1562	ENSRNOG00000007839	Slc16a7	0.192572	0.999548	-0.136383	0.104668	6.82738	0.04586	0.00107346	0.0427479	0.0310333	0.0427479
1563	ENSRNOG00000049661	Inafm1	0.133175	0.999548	-0.213315	0.14205	5.15499	0.0874657	0.00694782	0.0737644	0.0508069	0.0737644
1564	ENSRNOG00000010584	Tmem123	0.972143	0.999548	0.00426531	0.122143	7.28146	0.0557019	0.00159119	0.0580842	0.0314175	0.0580842
1565	ENSRNOG00000001396	Mospd3	0.701108	0.999548	-0.0385153	0.100346	7.33664	0.0379876	0.000630171	0.039647	0.031535	0.039647
1566	ENSRNOG00000008005	Akna	0.726971	0.999548	0.0990936	0.283808	4.70645	0.303327	0.0104859	0.311701	0.0663385	0.311701
1567	ENSRNOG00000031916	Timeless	0.488604	0.999548	-0.103262	0.149108	6.27877	0.0858471	0.00209775	0.0868347	0.0329164	0.0868347
1568	ENSRNOG00000050040	Akr1c13	0.180719	0.999548	0.249893	0.186691	6.64368	0.146772	0.00171784	0.137696	0.0313361	0.137696
1569	ENSRNOG00000028896	A2m	0.868506	0.999548	-0.109188	0.659521	5.97382	1.62706	0.0529488	1.68692	0.035293	1.68692
1570	ENSRNOG00000029844	Akr1c2	0.306541	0.999548	0.514414	0.503091	6.11971	1.01548	0.00383971	1.00856	0.0339744	1.00856
1571	ENSRNOG00000023937	Slc49a3	0.137522	0.999548	0.402665	0.27114	2.7602	0.240348	0.0954521	0.115738	0.198615	0.198615
1572	ENSRNOG00000019265	Pcdh12	0.563085	0.999548	-0.0840271	0.145309	4.81542	0.0807111	0.00882784	0.075631	0.0624033	0.075631
1573	ENSRNOG00000013317	RGD1565222	0.162861	0.999548	-0.186573	0.133695	4.8085	0.0280718	0.0088508	0.0112806	0.0626464	0.0626464
1574	ENSRNOG00000037160	Bloc1s6	0.907036	0.999548	0.0119808	0.102594	5.70922	0.0147413	0.00339697	0.0123563	0.0387053	0.0387053
1575	ENSRNOG00000008644	Nkx2-1	0.178215	0.999548	-0.462647	0.343651	2.81253	0.497969	0.231637	0.240746	0.192062	0.240746
1576	ENSRNOG00000011124	AABR07067267.1	0.304037	0.999548	-1.19949	1.16703	2.41437	5.46833	0.969554	4.47829	0.249499	4.47829
1577	ENSRNOG00000015869	Pccb	0.971204	0.999548	-0.00333618	0.0924191	8.02527	0.0190928	0.000337949	0.0201155	0.0338272	0.0338272
1578	ENSRNOG00000028108	Cytl1	0.408415	0.999548	-0.534043	0.646004	1.54144	1.63405	0.186527	1.48276	0.459637	1.48276
1579	ENSRNOG00000011852	Myo6	0.990553	0.999548	0.00111736	0.0943668	6.17982	0.010941	0.00208441	0.00963775	0.0335359	0.0335359
1580	ENSRNOG00000004298	Dpys	0.139122	0.999548	-0.162134	0.109619	9.24122	0.0518711	9.87721e-05	0.0479667	0.0422282	0.0479667
1581	ENSRNOG00000054181	LOC100361547	0.0947907	0.999548	-0.548884	0.328545	7.03548	0.483323	0.00101415	0.430754	0.0310492	0.430754
1582	ENSRNOG00000005479	Slc1a2	0.803399	0.999548	0.0499239	0.200538	5.97204	0.150802	0.00257112	0.158291	0.0353117	0.158291
1583	ENSRNOG00000054446	Sltm	0.465722	0.999548	-0.096667	0.132519	6.85085	0.0680539	0.001072	0.0691731	0.0310178	0.0691731
1584	ENSRNOG00000007604	Igsf8	0.0465677	0.999548	0.344559	0.173127	4.67648	0.143558	0.0110279	0.108864	0.0674916	0.108864
1585	ENSRNOG00000007292	Spdl1	0.916227	0.999548	0.0228477	0.21721	3.28459	0.154175	0.0436783	0.12136	0.145043	0.145043
1586	ENSRNOG00000015511	Atic	0.950603	0.999548	-0.00573131	0.0925158	6.37606	0.0203567	0.00183432	0.0199671	0.0324024	0.0324024
1587	ENSRNOG00000003594	Tmem183a	0.672994	0.999548	0.0379134	0.0898331	7.39352	0.0140839	0.000613798	0.0140654	0.0316661	0.0316661
1588	ENSRNOG00000039025	AABR07051947.1	0.80254	0.999548	0.0795453	0.318103	2.97419	0.379461	0.0676511	0.337106	0.173506	0.337106
1589	ENSRNOG00000015845	Fam129b	0.828631	0.999548	0.0270764	0.125089	5.47198	0.0586121	0.00428694	0.0583023	0.0428443	0.0583023
1590	ENSRNOG00000001255	Mlxip	0.740637	0.999548	0.0460443	0.139103	5.01787	0.0728037	0.00689069	0.0705075	0.0552935	0.0705075
1591	ENSRNOG00000038275	Adam4	0.0667192	0.999548	0.640993	0.349589	2.12573	0.454998	0.184881	0.185224	0.303969	0.303969
1592	ENSRNOG00000001199	Pop5	0.836691	0.999548	-0.0215134	0.104369	5.63907	0.0164339	0.00375045	0.0137251	0.0398214	0.0398214
1593	ENSRNOG00000004698	Cd244	0.522494	0.999548	0.325939	0.509674	3.50861	0.998127	0.0728255	0.966243	0.128779	0.966243
1594	ENSRNOG00000010522	Tlr4	0.900877	0.999548	0.0315485	0.253292	3.37093	0.239785	0.0442076	0.21242	0.138438	0.21242
1595	ENSRNOG00000008711	Med24	0.488689	0.999548	-0.0657794	0.0950027	6.11878	0.00897473	0.0021204	0.00625912	0.0339817	0.0339817
1596	ENSRNOG00000015109	Ubxn8	0.116238	0.999548	-0.15701	0.0999579	5.82799	0.0429716	0.00294753	0.0360501	0.0370188	0.0370188
1597	ENSRNOG00000013934	St5	0.854331	0.999548	0.0166476	0.0906758	6.59639	0.0249298	0.00141593	0.0252153	0.0314725	0.0314725
1598	ENSRNOG00000031135	Smarcc2	0.176828	0.999548	-0.140871	0.104303	7.1914	0.0459076	0.000779902	0.0427369	0.0312486	0.0427369
1599	ENSRNOG00000001304	Bcr	0.791047	0.999548	0.0305167	0.115178	6.27116	0.049775	0.00189154	0.0511728	0.0329602	0.0511728
1600	ENSRNOG00000013260	Calr3	0.974225	0.999548	0.0058919	0.182356	3.83538	0.0468549	0.0240781	0.0261137	0.108937	0.108937
1601	ENSRNOG00000009381	Mapk6	0.68498	0.999548	-0.0363346	0.0895654	7.24669	0.0287982	0.000739402	0.0297386	0.0313485	0.0313485
1602	ENSRNOG00000001336	Orai1	0.948339	0.999548	0.0091298	0.140908	6.18289	0.0741474	0.0021652	0.0772546	0.0335149	0.0772546
1603	ENSRNOG00000000614	Bicc1	0.529969	0.999548	-0.0985067	0.156845	4.46167	0.0944284	0.0121434	0.0862574	0.076631	0.0862574
1604	ENSRNOG00000014619	Dhx38	0.155577	0.999548	-0.13077	0.0920849	6.4211	0.0187617	0.00173084	0.013485	0.0321876	0.0321876
1605	ENSRNOG00000008307	Nanp	0.80623	0.999548	0.0272128	0.11094	5.40973	0.0197484	0.00512679	0.0158206	0.044104	0.044104
1606	ENSRNOG00000037480	Ddx51	0.572754	0.999548	0.0675572	0.119782	5.15033	0.0334972	0.00643989	0.028146	0.0509513	0.0509513
1607	ENSRNOG00000059344	Tpcn1	0.876717	0.999548	0.0139756	0.0900883	7.48812	0.0228065	0.000556923	0.0238228	0.0319067	0.0319067
1608	ENSRNOG00000011203	Farp1	0.944159	0.999548	0.00660747	0.0943338	6.19665	0.0280098	0.00217327	0.0278248	0.0334222	0.0334222
1609	ENSRNOG00000005996	Lhx6	0.300053	0.999548	-0.317901	0.306759	2.35443	0.285299	0.116585	0.160217	0.259819	0.259819
1610	ENSRNOG00000060051	AABR07049038.1	0.133863	0.999548	0.319115	0.212879	3.89161	0.196341	0.0303056	0.150964	0.105827	0.150964
1611	ENSRNOG00000018566	Ctsl	0.634785	0.999548	0.0506483	0.106627	9.5442	0.0107172	7.80368e-05	0.0106718	0.0453995	0.0453995
1612	ENSRNOG00000024429	Peg12	0.82463	0.999548	-0.06713	0.302942	2.41328	0.193073	0.117413	0.0881633	0.249682	0.249682
1613	ENSRNOG00000037600	Sim1	0.411334	0.999548	-0.169434	0.206238	3.76141	0.166449	0.0272899	0.142846	0.113139	0.142846
1614	ENSRNOG00000000121	Pigv	0.936137	0.999548	0.0101534	0.126717	4.977	0.0251335	0.00752428	0.0193751	0.0567048	0.0567048
1615	ENSRNOG00000011448	Eri1	0.484264	0.999548	0.0790042	0.11295	5.32214	0.0233042	0.00491521	0.0182702	0.0461157	0.0461157
1616	ENSRNOG00000031378	AABR07009715.1	0.342423	0.999548	0.335617	0.353509	4.10882	0.496587	0.128077	0.371798	0.094228	0.371798
1617	ENSRNOG00000016800	Ss18	0.953958	0.999548	0.00578888	0.100262	5.75146	0.0266498	0.00213341	0.0264104	0.0380764	0.0380764
1618	ENSRNOG00000047045	Sdhaf1	0.483766	0.999548	0.0741918	0.105949	5.96029	0.0433754	0.00234897	0.042552	0.0354368	0.042552
1619	ENSRNOG00000010178	Cgrrf1	0.851558	0.999548	-0.0167733	0.0896341	6.80976	0.0251676	0.00108905	0.0257958	0.031048	0.031048
1620	ENSRNOG00000057144	AABR07021625.1	0.848382	0.999548	-0.0512399	0.268015	5.4067	0.268873	0.00646704	0.280861	0.044168	0.280861
1621	ENSRNOG00000006514	Vezt	0.839401	0.999548	-0.0233188	0.115064	5.26802	0.0343539	0.00543732	0.0312151	0.0475212	0.0475212
1622	ENSRNOG00000003714	Clk4	0.339809	0.999548	0.154921	0.162298	6.29017	0.104739	0.0019766	0.103386	0.0328519	0.103386
1623	ENSRNOG00000004612	Ppp1cb	0.902812	0.999548	0.0110058	0.0901307	7.50489	0.0221397	0.000541901	0.0231446	0.0319523	0.0319523
1624	ENSRNOG00000050485	Gas1	0.033291	0.999548	0.524407	0.246367	4.65531	0.299936	0.0147247	0.228063	0.0683254	0.228063
1625	ENSRNOG00000052279	LOC103692169	0.91311	0.999548	0.0105776	0.0969382	6.04565	0.0102328	0.00299421	0.00793749	0.0345939	0.0345939
1626	ENSRNOG00000016648	Gulo	0.693391	0.999548	-0.0603349	0.153034	9.85212	0.0884035	5.74736e-05	0.0936204	0.0491667	0.0936204
1627	ENSRNOG00000013721	Nepro	0.66139	0.999548	-0.0596244	0.13613	4.75334	0.0429051	0.00952777	0.0354262	0.064598	0.064598
1628	ENSRNOG00000002125	Ccni	0.932917	0.999548	0.00756935	0.0899239	7.4153	0.0201649	0.000626218	0.0209627	0.031719	0.031719
1629	ENSRNOG00000042193	AABR07034729.1	0.716343	0.999548	-0.22443	0.61767	1.93024	1.43776	0.11275	1.41331	0.348472	1.41331
1630	ENSRNOG00000024040	Mb21d2	0.722552	0.999548	0.0361658	0.101861	5.74398	0.0215924	0.00331723	0.0194438	0.0381854	0.0381854
1631	ENSRNOG00000001030	Tsc22d1	0.731082	0.999548	-0.0799115	0.232513	8.08847	0.203535	0.000639385	0.21561	0.0341181	0.21561
1632	ENSRNOG00000005615	Gadd45a	0.040974	0.999548	-0.261618	0.128006	5.92765	0.0794243	0.0026198	0.0629223	0.0357983	0.0629223
1633	ENSRNOG00000006619	Dnajc9	0.442892	0.999548	0.0803425	0.104706	5.62704	0.038785	0.0038312	0.0358799	0.0400218	0.0400218
1634	ENSRNOG00000007782	Ghrh	0.943684	0.999548	-0.0200821	0.284284	2.65824	0.164669	0.111073	0.0652427	0.212196	0.212196
1635	ENSRNOG00000012638	Ciao1	0.897762	0.999548	-0.0123487	0.0961074	6.03006	0.0181239	0.00220967	0.0171653	0.0347369	0.0347369
1636	ENSRNOG00000051669	AABR07040855.1	0.888014	0.999548	-0.0210956	0.149808	4.45303	0.0764539	0.0127416	0.0690461	0.0770281	0.0770281
1637	ENSRNOG00000051885	LOC100360413	0.794328	0.999548	0.0311335	0.119425	10.374	0.0129007	4.64931e-05	0.0134987	0.0570029	0.0570029
1638	ENSRNOG00000029456	Rp9	0.866516	0.999548	0.0251227	0.149464	4.4584	0.0247632	0.012577	0.0137747	0.0767808	0.0767808
1639	ENSRNOG00000009049	Usp11	0.74529	0.999548	-0.0521969	0.160677	4.41075	0.0971104	0.0125216	0.0907469	0.0790016	0.0907469
1640	ENSRNOG00000020807	NEWGENE_1306714	0.245983	0.999548	0.190002	0.163772	4.86957	0.10976	0.0269318	0.0803534	0.0604913	0.0803534
1641	ENSRNOG00000003929	Pcdh19	0.3479	0.999548	0.407	0.433592	1.38282	0.55927	0.236654	0.315235	0.515353	0.515353
1642	ENSRNOG00000007625	B3galt1	0.45981	0.999548	-0.124077	0.167863	6.4652	0.109303	0.00158711	0.111125	0.0319877	0.111125
1643	ENSRNOG00000007968	RGD1305350	0.331008	0.999548	0.0879876	0.0905142	6.61828	0.025751	0.00136515	0.0240132	0.0314061	0.0314061
1644	ENSRNOG00000017919	Nup133	0.819681	0.999548	0.0257367	0.112902	5.33234	0.00949171	0.00512354	0.0048569	0.0458642	0.0458642
1645	ENSRNOG00000059492	LOC100365363	0.842073	0.999548	-0.0266204	0.133608	4.80125	0.0603694	0.00850442	0.0559746	0.0629002	0.0629002
1646	ENSRNOG00000010126	Riox1	0.506143	0.999548	0.0894374	0.134522	5.22321	0.0696917	0.00586291	0.0665213	0.0487706	0.0665213
1647	ENSRNOG00000018494	Ppp1r3c	0.651884	0.999548	0.110468	0.244861	7.33929	0.227093	0.000672811	0.239154	0.0315409	0.239154
1648	ENSRNOG00000045622	Spaca5	0.933894	0.999548	-0.0357959	0.431552	1.50283	0.600001	0.27236	0.370133	0.472588	0.472588
1649	ENSRNOG00000033195	A1cf	0.756812	0.999548	-0.0837051	0.270304	7.65282	0.274642	0.000459275	0.291798	0.0323938	0.291798
1650	ENSRNOG00000018003	F2rl1	0.134762	0.999548	-0.299217	0.200067	4.45951	0.173308	0.0148258	0.145281	0.0767299	0.145281
1651	ENSRNOG00000038973	Acd	0.670738	0.999548	-0.0582875	0.137103	5.80229	0.0710827	0.00315482	0.0720346	0.0373622	0.0720346
1652	ENSRNOG00000008639	Pabpc1	0.27983	0.999548	-0.140242	0.12977	9.20214	0.068115	9.87177e-05	0.0672622	0.0418548	0.0672622
1653	ENSRNOG00000021437	AABR07073181.1	0.457731	0.999548	-0.177648	0.239228	4.7771	0.222075	0.0104121	0.218509	0.0637467	0.218509
1654	ENSRNOG00000019859	Pla2g15	0.136587	0.999548	0.178051	0.119608	6.39377	0.0618634	0.00180155	0.0554229	0.0323165	0.0554229
1655	ENSRNOG00000021681	Eea1	0.270093	0.999548	-0.122235	0.110836	5.86338	0.0498467	0.00300178	0.0461364	0.0365651	0.0461364
1656	ENSRNOG00000001821	Adipoq	0.663803	0.999548	0.0988327	0.227375	5.39268	0.195615	0.00680996	0.199987	0.0444688	0.199987
1657	ENSRNOG00000053468	Tuba1b	0.558731	0.999548	0.0906849	0.155089	7.11098	0.0919893	0.00126749	0.0949428	0.0311291	0.0949428
1658	ENSRNOG00000016636	Lpin3	0.802252	0.999548	-0.0286706	0.114484	6.2193	0.0491504	0.00209241	0.0503339	0.0332749	0.0503339
1659	ENSRNOG00000047780	AABR07046635.1	0.359203	0.999548	-0.288813	0.314994	2.33396	0.251304	0.133426	0.111996	0.263458	0.263458
1660	ENSRNOG00000014064	Ctsh	0.349015	0.999548	-0.0909665	0.0971345	8.67468	0.0309217	0.00020651	0.0305596	0.0375339	0.0375339
1661	ENSRNOG00000026649	Dnmt3a	0.456501	0.999548	0.0931718	0.125127	5.50324	0.0607665	0.00399206	0.0586346	0.0422393	0.0586346
1662	ENSRNOG00000016250	Ammecr1l	0.818074	0.999548	0.0209377	0.0910243	7.49782	0.0310491	0.000607056	0.0325346	0.0319329	0.0325346
1663	ENSRNOG00000046535	Ppm1m	0.942872	0.999548	0.0136755	0.190837	4.28116	0.136013	0.0150997	0.130575	0.0853275	0.130575
1664	ENSRNOG00000011586	LOC100909712	0.970511	0.999548	-0.00681777	0.184425	6.72826	0.126993	0.00138435	0.134667	0.0311543	0.134667
1665	ENSRNOG00000019190	Ankrd22	0.315799	0.999548	0.473896	0.472419	1.51274	0.89309	0.168938	0.723779	0.46923	0.723779
1666	ENSRNOG00000009808	Ift80	0.289449	0.999548	0.176326	0.16645	4.12394	0.0478608	0.0173906	0.0250058	0.0934319	0.0934319
1667	ENSRNOG00000011241	Tfdp2	0.405992	0.999548	-0.0943377	0.113528	5.30083	0.0203946	0.00489885	0.0144098	0.0466551	0.0466551
1668	ENSRNOG00000015408	Vil1	0.61224	0.999548	-0.145641	0.287329	2.50403	0.154915	0.0952896	0.0646306	0.234942	0.234942
1669	ENSRNOG00000001397	Rbm19	0.627407	0.999548	-0.0498379	0.102678	5.6983	0.0169228	0.00329798	0.0141239	0.0388733	0.0388733
1670	ENSRNOG00000003979	Zranb3	0.958404	0.999548	-0.00856268	0.164175	4.18527	0.0329481	0.0175857	0.017695	0.0902277	0.0902277
1671	ENSRNOG00000032635	LOC100360117	0.184638	0.999548	0.127231	0.0959067	8.53435	0.017485	0.000199802	0.0139091	0.0365926	0.0365926
1672	ENSRNOG00000026085	Rabl3	0.593716	0.999548	0.0564402	0.1058	5.58254	0.0175914	0.00398868	0.0139491	0.0407863	0.0407863
1673	ENSRNOG00000053469	AABR07030861.1	0.449229	0.999548	0.209554	0.27693	4.35318	0.298021	0.0176677	0.289094	0.0817637	0.289094
1674	ENSRNOG00000018297	Ocln	0.234977	0.999548	-0.117501	0.0989371	5.87486	0.0360828	0.00273144	0.031984	0.0364228	0.0364228
1675	ENSRNOG00000010698	Car1	0.906249	0.999548	-0.0471033	0.399957	3.22724	0.597797	0.0529357	0.586927	0.149702	0.586927
1676	ENSRNOG00000018761	Eif3c	0.236493	0.999548	-0.139722	0.118029	8.0608	0.0572144	0.000302293	0.055421	0.033989	0.055421
1677	ENSRNOG00000017282	Tesk2	0.108812	0.999548	0.202454	0.126253	4.987	0.0213425	0.0074018	0.00375444	0.0563574	0.0563574
1678	ENSRNOG00000013673	Msh3	0.512409	0.999548	-0.0670798	0.102398	5.70868	0.0174143	0.00322757	0.014145	0.0387136	0.0387136
1679	ENSRNOG00000001124	Rnft2	0.622498	0.999548	0.218598	0.444021	1.49149	0.748788	0.27703	0.51159	0.476466	0.51159
1680	ENSRNOG00000008688	Usp45	0.585688	0.999548	0.0610128	0.111931	5.35054	0.0268664	0.00468732	0.0230345	0.0454265	0.0454265
1681	ENSRNOG00000033653	Mpp3	0.960721	0.999548	0.00973691	0.197707	3.92974	0.145954	0.0259622	0.13039	0.103754	0.13039
1682	ENSRNOG00000001825	AABR07034767.1	0.195185	0.999548	-0.228216	0.176175	5.93729	0.129763	0.00275773	0.121393	0.0356895	0.121393
1683	ENSRNOG00000005016	Tmed4	0.825845	0.999548	0.0199532	0.0906821	6.6337	0.0110081	0.00153028	0.0101503	0.0313627	0.0313627
1684	ENSRNOG00000050941	Olr1587	0.685217	0.999548	0.252609	0.623179	1.49004	1.46686	0.212175	1.34123	0.476965	1.34123
1685	ENSRNOG00000005700	Nsg1	0.490556	0.999548	-0.229228	0.332491	2.16022	0.229714	0.145405	0.0857045	0.296797	0.296797
1686	ENSRNOG00000012237	Rdx	0.639553	0.999548	-0.0461911	0.0986306	7.13963	0.0368868	0.000632722	0.0382793	0.0311679	0.0382793
1687	ENSRNOG00000013602	Usp48	0.536178	0.999548	-0.0565378	0.091396	6.44792	0.0166217	0.00134791	0.0155477	0.032065	0.032065
1688	ENSRNOG00000020936	Nradd	0.878069	0.999548	0.0745679	0.486047	1.80221	0.88345	0.191677	0.753288	0.381482	0.753288
1689	ENSRNOG00000003486	Mnda	0.857285	0.999548	0.0469645	0.261159	4.53832	0.255216	0.0109079	0.261908	0.0732022	0.261908
1690	ENSRNOG00000059402	Itgb1bp1	0.34047	0.999548	0.118673	0.124495	5.74686	0.0616183	0.00376857	0.0582273	0.0381434	0.0582273
1691	ENSRNOG00000018715	Clec10a	0.930949	0.999548	-0.0195092	0.225147	3.6078	0.189349	0.0281884	0.174577	0.122366	0.174577
1692	ENSRNOG00000016700	Tcf21	0.977212	0.999548	-0.00410658	0.143768	4.58574	0.0713306	0.0115051	0.0649156	0.0711715	0.0711715
1693	ENSRNOG00000033970	Moap1	0.583725	0.999548	0.167568	0.305807	4.86306	0.179258	0.313351	-0.129311	0.0607218	0.0607218
1694	ENSRNOG00000007788	Glod4	0.712923	0.999548	-0.0339691	0.092324	6.38673	0.0147533	0.00174448	0.013733	0.0323504	0.0323504
1695	ENSRNOG00000056847	Gsta3	0.692115	0.999548	0.135138	0.341268	4.69862	0.439668	0.0169269	0.448928	0.0666368	0.448928
1696	ENSRNOG00000057556	Pdzrn3	0.217682	0.999548	-0.215265	0.174627	5.17917	0.126203	0.00593884	0.116039	0.0500679	0.116039
1697	ENSRNOG00000031127	Snrpe	0.226368	0.999548	-0.127847	0.105679	5.75807	0.0460526	0.00332482	0.0413473	0.037981	0.0413473
1698	ENSRNOG00000056398	AABR07036855.1	0.702841	0.999548	-0.0365609	0.0958373	6.19052	0.0204659	0.00327598	0.0182698	0.0334632	0.0334632
1699	ENSRNOG00000001739	Meltf	0.663437	0.999548	-0.184407	0.423757	1.6103	0.484315	0.280816	0.228377	0.437463	0.437463
1700	ENSRNOG00000055293	Ptprb	0.179958	0.999548	-0.279818	0.208682	6.11573	0.183459	0.00263522	0.171557	0.0340054	0.171557
1701	ENSRNOG00000010746	Rpl32	0.942745	0.999548	0.00673616	0.0937916	8.22907	0.0191387	0.000370354	0.0201224	0.0348171	0.0348171
1702	ENSRNOG00000055454	Arl13a	0.41261	0.999548	-0.292622	0.357157	2.00663	0.139413	0.17997	-0.0550644	0.330274	0.330274
1703	ENSRNOG00000011552	Mon1b	0.26925	0.999548	-0.108231	0.0979654	5.93924	0.0312975	0.00272109	0.0274651	0.0356678	0.0356678
1704	ENSRNOG00000008870	Atf7ip	0.256387	0.999548	-0.171019	0.150681	6.22431	0.0925638	0.00189858	0.0889206	0.0332431	0.0889206
1705	ENSRNOG00000031588	AC112531.1	0.0397241	0.999548	-0.784846	0.381622	1.73491	0.687942	0.182357	0.378728	0.400184	0.400184
1706	ENSRNOG00000013615	Dntt	0.838651	0.999548	0.0938766	0.461039	2.19417	0.795895	0.114798	0.735428	0.28992	0.735428
1707	ENSRNOG00000015026	Arhgef11	0.804043	0.999548	-0.0222327	0.0896054	6.75725	0.00573803	0.00100739	0.00499928	0.0311091	0.0311091
1708	ENSRNOG00000006575	Ccdc96	0.738078	0.999548	0.143631	0.429518	1.57307	0.201032	0.288634	-0.0791369	0.449308	0.449308
1709	ENSRNOG00000059593	Cetn2	0.551924	0.999548	0.0752372	0.126475	6.45511	0.0612272	0.00153245	0.0624508	0.0320327	0.0624508
1710	ENSRNOG00000007937	Krit1	0.457947	0.999548	-0.0765896	0.103188	5.69669	0.0411553	0.00369324	0.0387257	0.0388981	0.0388981
1711	ENSRNOG00000025353	Ears2	0.233551	0.999548	0.164454	0.13805	4.81215	0.0481495	0.0137131	0.0301485	0.0625183	0.0625183
1712	ENSRNOG00000014595	Brf1	0.901663	0.999548	0.0123465	0.0999222	5.82714	0.0168669	0.0029078	0.0151204	0.0370299	0.0370299
1713	ENSRNOG00000001443	Rhbdd2	0.70124	0.999548	-0.0781587	0.203726	5.96223	0.156578	0.00282278	0.163194	0.035416	0.163194
1714	ENSRNOG00000013526	Rassf4	0.582453	0.999548	0.153095	0.278452	4.67933	0.295716	0.0114711	0.298671	0.0673809	0.298671
1715	ENSRNOG00000021062	Fxyd5	0.968628	0.999548	0.0138402	0.351911	4.46277	0.462393	0.0143432	0.481023	0.0765806	0.481023
1716	ENSRNOG00000027739	Cndp1	0.601387	0.999548	-0.129872	0.248603	4.27667	0.23523	0.0160494	0.231164	0.0855532	0.231164
1717	ENSRNOG00000025892	Pkn3	0.819804	0.999548	-0.0214119	0.0939956	8.11022	0.0201689	0.00111917	0.0203594	0.0342216	0.0342216
1718	ENSRNOG00000006238	Traf2	0.22873	0.999548	0.122584	0.101845	5.74539	0.021257	0.00332486	0.0151571	0.0381648	0.0381648
1719	ENSRNOG00000014543	Tbc1d2b	0.800966	0.999548	0.0485003	0.192388	6.28074	0.138809	0.00220843	0.145843	0.0329052	0.145843
1720	ENSRNOG00000009845	Acadm	0.441749	0.999548	-0.0877705	0.1141	9.37683	0.0506577	9.2224e-05	0.0519828	0.0435858	0.0519828
1721	ENSRNOG00000013321	Dock11	0.628576	0.999548	-0.0625398	0.129286	5.28482	0.0634451	0.00521558	0.0616438	0.0470724	0.0616438
1722	ENSRNOG00000018574	Qsox2	0.245893	0.999548	-0.127524	0.109898	5.42909	0.0337255	0.00460609	0.026882	0.0437042	0.0437042
1723	ENSRNOG00000014361	Edn1	0.24142	0.999548	-0.454522	0.388001	1.84006	0.252715	0.230797	-0.0190563	0.371382	0.371382
1724	ENSRNOG00000047080	Gng4	0.775069	0.999548	0.125743	0.440044	2.16514	0.727135	0.10665	0.667906	0.295788	0.667906
1725	ENSRNOG00000021087	Lgi4	0.0708877	0.999548	-0.460858	0.255154	3.42847	0.29969	0.0398633	0.220551	0.134282	0.220551
1726	ENSRNOG00000049593	Wbp11	0.754056	0.999548	-0.263409	0.840768	4.02981	2.65756	1.84008	0.987481	0.0984133	0.987481
1727	ENSRNOG00000052289	Ptdss1	0.841821	0.999548	0.0186355	0.0933807	6.24235	0.0313419	0.00174848	0.0317329	0.0331313	0.0331313
1728	ENSRNOG00000002643	Ugdh	0.221357	0.999548	0.119348	0.097592	7.96728	0.0393554	0.000338482	0.0377583	0.0335728	0.0377583
1729	ENSRNOG00000060274	AABR07028768.1	0.889352	0.999548	-0.0437258	0.314294	2.44094	0.369291	0.11111	0.284013	0.245077	0.284013
1730	ENSRNOG00000011923	Mgarp	0.344571	0.999548	0.414878	0.438944	2.13971	0.765209	0.2528	0.517888	0.301039	0.517888
1731	ENSRNOG00000000231	Kctd17	0.649076	0.999548	0.0919428	0.202052	3.51692	0.127784	0.0350741	0.0994219	0.128225	0.128225
1732	ENSRNOG00000033087	Cdh23	0.551894	0.999548	0.242126	0.406986	1.74964	0.371635	0.266541	0.114889	0.396009	0.396009
1733	ENSRNOG00000006060	Matn2	0.655243	0.999548	0.12059	0.270083	2.79295	0.235405	0.0972968	0.150768	0.194482	0.194482
1734	ENSRNOG00000004755	Commd9	0.384687	0.999548	0.082564	0.0949784	6.16372	0.0263286	0.00243532	0.0238263	0.0336482	0.0336482
1735	ENSRNOG00000016356	Got1	0.191154	0.999548	-0.32179	0.246173	8.59972	0.253857	0.000201924	0.242202	0.0370209	0.242202
1736	ENSRNOG00000030391	Ei24	0.277416	0.999548	-0.101473	0.0934253	8.19266	0.0301458	0.000284016	0.0290731	0.0346291	0.0346291
1737	ENSRNOG00000010412	Ccdc180	0.924109	0.999548	-0.0484281	0.508386	2.13143	0.965527	0.120117	0.913706	0.302772	0.913706
1738	ENSRNOG00000014204	Pacsin3	0.31849	0.999548	0.0933976	0.0936254	6.79743	0.0350515	0.0011491	0.0339138	0.0310601	0.0339138
1739	ENSRNOG00000060538	Cdc42se1	0.294104	0.999548	0.0947961	0.0903542	6.63417	0.0174679	0.00129412	0.0148539	0.0313614	0.0313614
1740	ENSRNOG00000009935	Xpo1	0.836192	0.999548	0.0188023	0.0909351	6.57064	0.0221224	0.00151885	0.0220827	0.0315579	0.0315579
1741	ENSRNOG00000006792	Cep57	0.719581	0.999548	0.0426711	0.118855	5.16334	0.0304213	0.00595626	0.0261177	0.0505495	0.0505495
1742	ENSRNOG00000001885	Trmt2a	0.864171	0.999548	0.0165821	0.0969333	5.9837	0.0284461	0.00239373	0.0280056	0.0351905	0.0351905
1743	ENSRNOG00000042044	Stard3	0.344753	0.999548	0.089296	0.0945116	6.56386	0.0354741	0.00153876	0.034191	0.0315818	0.034191
1744	ENSRNOG00000008113	RGD1561149	0.795825	0.999548	0.0245235	0.0947753	6.13148	0.0286081	0.00204506	0.0284347	0.0338844	0.0338844
1745	ENSRNOG00000020860	Tdrkh	0.630267	0.999548	0.0674128	0.140049	4.71838	0.0744363	0.0124812	0.0659735	0.0658883	0.0659735
1746	ENSRNOG00000053820	AABR07071661.1	0.167617	0.999548	-0.273193	0.19798	3.58463	0.138483	0.0329567	0.0940934	0.123828	0.123828
1747	ENSRNOG00000061443	AABR07010460.1	0.617933	0.999548	-0.0864492	0.173321	3.98405	0.0542383	0.0193146	0.0366625	0.100845	0.100845
1748	ENSRNOG00000055583	Ttyh3	0.586767	0.999548	0.0786487	0.144701	6.32011	0.0798191	0.00134321	0.0824099	0.0326883	0.0824099
1749	ENSRNOG00000021298	Dstyk	0.43588	0.999548	0.0997	0.127957	4.93994	0.026472	0.00748912	0.0180337	0.0580025	0.0580025
1750	ENSRNOG00000051706	Tep1	0.221405	0.999548	0.131983	0.107935	6.14956	0.0481383	0.00235075	0.044249	0.0337501	0.044249
1751	ENSRNOG00000046889	Dbi	0.130606	0.999548	0.193356	0.127905	9.55661	0.0710456	0.000186517	0.065252	0.0455402	0.065252
1752	ENSRNOG00000024917	Als2cr12	0.492918	0.999548	-0.203042	0.29612	3.4751	0.338359	0.0411724	0.309576	0.131042	0.309576
1753	ENSRNOG00000059215	Pqlc1	0.33099	0.999548	0.151557	0.155904	7.60247	0.0968673	0.00055183	0.0966718	0.0322356	0.0966718
1754	ENSRNOG00000017849	Apbb3	0.0977745	0.999548	0.284286	0.171697	6.39277	0.13161	0.00202391	0.115896	0.0323213	0.115896
1755	ENSRNOG00000005762	Rab22a	0.95294	0.999548	-0.00539101	0.0913502	7.18393	0.0159169	0.00214327	0.0149023	0.0312362	0.0312362
1756	ENSRNOG00000008987	Rnf139	0.946258	0.999548	-0.00605106	0.0897699	6.77374	0.0173503	0.00114737	0.0174318	0.0310871	0.0310871
1757	ENSRNOG00000003050	Tbc1d9b	0.632083	0.999548	-0.0428133	0.0894185	7.18237	0.0123137	0.000749041	0.0119205	0.0312336	0.0312336
1758	ENSRNOG00000008334	Crocc	0.221533	0.999548	0.240399	0.196651	3.78757	0.159785	0.0301172	0.124569	0.111637	0.124569
1759	ENSRNOG00000013841	Dcaf1	0.221954	0.999548	-0.134841	0.110404	6.4834	0.050354	0.00137472	0.0473811	0.0319074	0.0473811
1760	ENSRNOG00000011294	Usp33	0.698132	0.999548	0.0472009	0.121701	6.83906	0.0558889	0.00108816	0.0581562	0.031025	0.0581562
1761	ENSRNOG00000008524	Glcci1	0.958743	0.999548	0.00582342	0.112571	5.35134	0.0277717	0.00528105	0.0244647	0.0454077	0.0454077
1762	ENSRNOG00000016269	Rpl7l1	0.137772	0.999548	0.178464	0.120247	6.01556	0.0624749	0.00255434	0.0552833	0.0348741	0.0552833
1763	ENSRNOG00000009739	Washc5	0.675105	0.999548	-0.0375342	0.089548	6.86208	0.0138002	0.00106323	0.0133202	0.0310121	0.0310121
1764	ENSRNOG00000007172	Map4k3	0.851959	0.999548	-0.017393	0.0932004	6.31167	0.0153135	0.00201162	0.0143093	0.0327336	0.0327336
1765	ENSRNOG00000038055	Slc47a2	0.521588	0.999548	-0.236638	0.369228	3.35801	0.523897	0.0641952	0.481123	0.139397	0.481123
1766	ENSRNOG00000023520	Cs	0.154005	0.999548	0.128402	0.090073	6.69801	0.0167993	0.00124204	0.0120467	0.0312106	0.0312106
1767	ENSRNOG00000054259	Klf11	0.642968	0.999548	-0.0537466	0.115945	5.25775	0.0325257	0.00597167	0.028052	0.0478012	0.0478012
1768	ENSRNOG00000031950	Izumo4	0.709859	0.999548	0.105182	0.282714	3.61446	0.301346	0.0383419	0.281367	0.12195	0.281367
1769	ENSRNOG00000013121	Mier3	0.536906	0.999548	0.0848599	0.137425	4.79704	0.0724272	0.00818019	0.0673629	0.0630475	0.0673629
1770	ENSRNOG00000033703	LOC689713	0.98024	0.999548	0.0108736	0.439007	1.4821	0.376203	0.291207	0.111834	0.479703	0.479703
1771	ENSRNOG00000026163	Cpt1c	0.907351	0.999548	-0.021868	0.187902	3.71905	0.0283296	0.0256185	0.00459806	0.11561	0.11561
1772	ENSRNOG00000019861	Tollip	0.362887	0.999548	0.0815815	0.0896621	7.21731	0.0234961	0.000863347	0.0224094	0.0312938	0.0312938
1773	ENSRNOG00000002212	Hsd17b13	0.373693	0.999548	-0.172638	0.194068	7.70358	0.148553	0.000492691	0.150156	0.0325617	0.150156
1774	ENSRNOG00000012185	Zfyve21	0.309195	0.999548	0.10559	0.103834	6.43628	0.0432244	0.00158066	0.0415457	0.0321178	0.0415457
1775	ENSRNOG00000010993	Dpm1	0.923811	0.999548	-0.00857301	0.0896436	6.79723	0.0172238	0.00108362	0.0173495	0.0310603	0.0310603
1776	ENSRNOG00000059756	AABR07029023.1	0.836083	0.999548	-0.115059	0.556092	2.764	1.15802	0.3548	0.882152	0.19813	0.882152
1777	ENSRNOG00000046890	Abca6	0.402533	0.999548	-0.0787522	0.0940768	8.15165	0.0346955	0.000312507	0.0350893	0.0344233	0.0350893
1778	ENSRNOG00000014617	Tgoln2	0.38325	0.999548	-0.0831726	0.0953898	8.20609	0.0358151	0.000282685	0.0361142	0.0346979	0.0361142
1779	ENSRNOG00000009667	Mlst8	0.522682	0.999548	0.0658499	0.103017	5.69557	0.0223828	0.00353406	0.0192086	0.0389156	0.0389156
1780	ENSRNOG00000008904	Fli1	0.553476	0.999548	-0.132133	0.222986	4.30544	0.190288	0.0145979	0.184294	0.0841138	0.184294
1781	ENSRNOG00000017509	Eed	0.943265	0.999548	-0.0076391	0.10734	5.51471	0.0178876	0.00406546	0.0150831	0.0420219	0.0420219
1782	ENSRNOG00000043201	Coq8a	0.617725	0.999548	0.090492	0.181319	8.11657	0.124922	0.000342264	0.131163	0.034252	0.131163
1783	ENSRNOG00000011829	Rpgrip1l	0.624764	0.999548	-0.0706332	0.144412	4.54533	0.0408735	0.0105216	0.031846	0.0728977	0.0728977
1784	ENSRNOG00000012611	Lpxn	0.99434	0.999548	0.00201194	0.28363	4.07748	0.300332	0.022087	0.299696	0.0958841	0.299696
1785	ENSRNOG00000017674	Ctcf	0.500824	0.999548	-0.0608121	0.0903336	6.64859	0.0118222	0.0013172	0.0102929	0.0313234	0.0313234
1786	ENSRNOG00000031801	Ephb3	0.726479	0.999548	-0.0756188	0.216169	3.31192	0.098923	0.0440148	0.0603403	0.142901	0.142901
1787	ENSRNOG00000001465	Ids	0.863543	0.999548	0.0427134	0.248528	4.67631	0.231081	0.0102099	0.236855	0.0674984	0.236855
1788	ENSRNOG00000045747	LOC100912380	0.641481	0.999548	0.0637897	0.136997	6.76412	0.0711526	0.00061861	0.0744537	0.0310996	0.0744537
1789	ENSRNOG00000032805	Cyp2f4	0.722511	0.999548	-0.046645	0.131355	6.98701	0.064996	0.0010532	0.0679637	0.0310168	0.0679637
1790	ENSRNOG00000001415	Ap1s1	0.463763	0.999548	0.0773836	0.105619	6.58771	0.0432439	0.00142276	0.0431991	0.0315004	0.0431991
1791	ENSRNOG00000005472	Sp4	0.527386	0.999548	-0.136033	0.215241	3.25569	0.095356	0.0379544	0.0589256	0.147361	0.147361
1792	ENSRNOG00000002585	Cul4b	0.372044	0.999548	-0.0850929	0.0953261	6.36602	0.0358559	0.00186733	0.0344809	0.032452	0.0344809
1793	ENSRNOG00000034116	Gk	0.460332	0.999548	-0.164339	0.222592	8.08496	0.192178	0.000313707	0.197875	0.0341016	0.197875
1794	ENSRNOG00000016629	Tut7	0.550936	0.999548	-0.0541296	0.0907669	7.68737	0.0113864	0.000447381	0.0109152	0.0325071	0.0325071
1795	ENSRNOG00000020776	Dhcr7	0.131455	0.999548	0.316606	0.209897	7.98948	0.191208	0.000400488	0.175826	0.0336688	0.175826
1796	ENSRNOG00000046202	Metrnl	0.193038	0.999548	0.221927	0.170497	4.06254	0.100991	0.0196016	0.0745314	0.0966754	0.0966754
1797	ENSRNOG00000031997	Ttll7	0.539203	0.999548	-0.143171	0.233171	3.06111	0.115686	0.0528156	0.065277	0.16466	0.16466
1798	ENSRNOG00000047911	Miip	0.709546	0.999548	0.192874	0.517831	3.623	0.511485	0.951177	-0.413786	0.121418	0.121418
1799	ENSRNOG00000043188	AABR07000261.1	0.939264	0.999548	0.0141853	0.18617	4.27177	0.129448	0.0146403	0.123996	0.0858004	0.123996
1800	ENSRNOG00000013541	Sh2d4a	0.404072	0.999548	-0.077602	0.0930066	6.80573	0.0339	0.00110636	0.0334945	0.0310518	0.0334945
1801	ENSRNOG00000012679	Oard1	0.60021	0.999548	-0.0566651	0.108119	5.61646	0.0213314	0.00655861	0.0153791	0.0402003	0.0402003
1802	ENSRNOG00000007249	Cdkn1b	0.472213	0.999548	-0.0701104	0.0975268	5.96329	0.0292719	0.00264137	0.0273169	0.0354046	0.0354046
1803	ENSRNOG00000001767	RGD1562339	0.723993	0.999548	-0.161957	0.458635	1.97757	0.792286	0.265471	0.575913	0.337071	0.575913
1804	ENSRNOG00000017557	LOC100362216	0.00075541	0.999548	0.546175	0.162135	6.01351	0.17769	0.00283462	0.102317	0.0348938	0.102317
1805	ENSRNOG00000019267	Dkk4	0.390415	0.999548	0.119499	0.139136	4.66856	0.0501811	0.00963348	0.040052	0.0678018	0.0678018
1806	ENSRNOG00000016653	Ngef	0.873295	0.999548	-0.0298533	0.187197	6.38403	0.131064	0.00186173	0.138309	0.0323635	0.138309
1807	ENSRNOG00000017297	Cab39	0.161583	0.999548	-0.125736	0.0898259	7.07031	0.0282477	0.00119299	0.0245554	0.0310818	0.0310818
1808	ENSRNOG00000020389	Capn12	0.0868505	0.999548	-0.356375	0.208133	3.45915	0.195592	0.0339527	0.139324	0.132138	0.139324
1809	ENSRNOG00000017494	Acp6	0.882761	0.999548	0.0137036	0.0929248	6.32101	0.0234825	0.00185654	0.0232496	0.0326835	0.0326835
1810	ENSRNOG00000012454	Trmt10b	0.418778	0.999548	0.120375	0.148879	4.46106	0.0524881	0.0120017	0.0400954	0.0766587	0.0766587
1811	ENSRNOG00000060561	Gdpd1	0.868699	0.999548	0.0190135	0.115016	5.31091	0.0494836	0.00499853	0.0479164	0.0463977	0.0479164
1812	ENSRNOG00000022871	LOC691170	0.175716	0.999548	0.224887	0.166083	5.13062	0.116465	0.00716396	0.10317	0.0515695	0.10317
1813	ENSRNOG00000021478	Tpd52l1	0.464561	0.999548	0.25063	0.342692	2.86464	0.455186	0.0965673	0.373185	0.185804	0.373185
1814	ENSRNOG00000048433	Tshz2	0.814765	0.999548	-0.0394414	0.16835	4.07229	0.105937	0.0172074	0.0958523	0.096159	0.096159
1815	ENSRNOG00000012960	Uap1l1	0.307577	0.999548	0.125588	0.123087	5.44724	0.0607674	0.0046183	0.0559833	0.043336	0.0559833
1816	ENSRNOG00000025523	Armh3	0.334711	0.999548	-0.100176	0.103846	5.67329	0.0318643	0.00386967	0.0274034	0.0392659	0.0392659
1817	ENSRNOG00000014522	Mlycd	0.271725	0.999548	0.143579	0.130633	7.73246	0.069207	0.000512569	0.0677478	0.032661	0.0677478
1818	ENSRNOG00000004819	Porcn	0.666705	0.999548	0.0734975	0.170657	4.01465	0.0338068	0.0172761	0.0174021	0.099219	0.099219
1819	ENSRNOG00000001126	Fbxw8	0.44556	0.999548	0.100801	0.13214	6.09374	0.067897	0.00200756	0.0678362	0.034181	0.0678362
1820	ENSRNOG00000033065	Rad50	0.290387	0.999548	-0.11361	0.107456	6.08393	0.04655	0.00248878	0.0436984	0.0342619	0.0436984
1821	ENSRNOG00000001161	Gatc	0.0328191	0.999548	-0.194354	0.0910627	6.56322	0.0312429	0.00158555	0.0210965	0.0315841	0.0315841
1822	ENSRNOG00000021095	Fxyd3	0.548862	0.999548	0.289962	0.483701	2.63114	0.895895	0.0577153	0.87815	0.215994	0.87815
1823	ENSRNOG00000004291	Cltc	0.556964	0.999548	-0.0564197	0.0960569	8.55058	0.0263597	0.00021044	0.0271226	0.0366973	0.0366973
1824	ENSRNOG00000004888	Spred2	0.466369	0.999548	-0.174707	0.239851	4.28457	0.222912	0.0141947	0.215918	0.0851562	0.215918
1825	ENSRNOG00000011567	Rpusd4	0.287131	0.999548	-0.129015	0.121205	5.09672	0.0335683	0.00610506	0.0251053	0.0526578	0.0526578
1826	ENSRNOG00000000905	Tex26	0.515706	0.999548	0.171996	0.264617	2.71211	0.136303	0.0752056	0.0623807	0.204884	0.204884
1827	ENSRNOG00000020699	Cd37	0.895424	0.999548	-0.0371984	0.282997	4.22678	0.299362	0.018054	0.302296	0.0880877	0.302296
1828	ENSRNOG00000000306	Smpd2	0.502838	0.999548	0.0716484	0.106933	5.51459	0.0310598	0.0037145	0.0280972	0.0420242	0.0420242
1829	ENSRNOG00000003094	Cmahp	0.385527	0.999548	0.274511	0.316345	2.43051	0.250781	0.153495	0.0936683	0.246802	0.246802
1830	ENSRNOG00000024492	Ap1ar	0.813165	0.999548	-0.0245319	0.103797	5.63101	0.0365349	0.00313992	0.0358327	0.0399555	0.0399555
1831	ENSRNOG00000061579	AABR07070810.1	0.0523121	0.999548	0.899704	0.463632	1.83476	0.774773	0.487041	0.111796	0.372778	0.372778
1832	ENSRNOG00000013195	Ruvbl1	0.409567	0.999548	-0.0825091	0.100053	5.81715	0.0226454	0.00287998	0.0194378	0.0371622	0.0371622
1833	ENSRNOG00000013238	LOC103693210	0.508286	0.999548	0.282085	0.426426	1.83628	0.700086	0.24685	0.480507	0.372378	0.480507
1834	ENSRNOG00000009974	Coq3	0.818058	0.999548	-0.0220048	0.0956552	6.07997	0.023121	0.00230457	0.0223296	0.0342951	0.0342951
1835	ENSRNOG00000000066	Fbxo28	0.904895	0.999548	0.0135887	0.113732	5.29911	0.016339	0.00504029	0.0124131	0.0466994	0.0466994
1836	ENSRNOG00000053272	Chi3l1	0.355409	0.999548	0.788707	0.853442	3.26679	2.88511	0.0943653	2.81909	0.146464	2.81909
1837	ENSRNOG00000051951	AABR07034592.1	0.914725	0.999548	0.0264418	0.246933	3.83326	0.170624	0.134848	0.0477639	0.109056	0.109056
1838	ENSRNOG00000002342	Aldh3a2	0.732424	0.999548	-0.0363884	0.106429	9.52984	0.0226908	7.11319e-05	0.0238622	0.0452376	0.0452376
1839	ENSRNOG00000012702	Nfya	0.809573	0.999548	0.0307022	0.127407	4.97653	0.0401184	0.00820918	0.0345055	0.0567211	0.0567211
1840	ENSRNOG00000030763	Dpp4	0.0930988	0.999548	-0.198922	0.118457	7.96548	0.0629385	0.000347173	0.0557812	0.0335651	0.0557812
1841	ENSRNOG00000017852	Nars	0.547089	0.999548	-0.0632366	0.105022	7.3836	0.0422435	0.000559583	0.0435588	0.0316425	0.0435588
1842	ENSRNOG00000022372	Kdm1a	0.410408	0.999548	0.0799808	0.0971612	5.95154	0.00613245	0.00222939	0.0025134	0.0355318	0.0355318
1843	ENSRNOG00000060349	Fam3c	0.644024	0.999548	-0.0737833	0.159676	5.69192	0.0966388	0.00878084	0.0932053	0.0389723	0.0932053
1844	ENSRNOG00000043436	Micu1	0.137692	0.999548	-0.16444	0.110776	6.90438	0.0530235	0.00104413	0.0480409	0.0310001	0.0480409
1845	ENSRNOG00000004756	Syt2	0.417864	0.999548	0.285632	0.352575	2.78837	0.485843	0.0984695	0.398767	0.195054	0.398767
1846	ENSRNOG00000055564	RGD1564664	0.762391	0.999548	0.0649188	0.214719	4.43014	0.173247	0.0158037	0.168614	0.0780906	0.168614
1847	ENSRNOG00000006534	Crbn	0.620263	0.999548	-0.0458465	0.0925299	6.34795	0.016365	0.00170404	0.0152294	0.0325431	0.0325431
1848	ENSRNOG00000020113	Cnnm2	0.719874	0.999548	-0.0487939	0.136057	5.47865	0.0697449	0.00367282	0.0703736	0.0427136	0.0703736
1849	ENSRNOG00000053047	Top2a	0.28352	0.999548	-0.281749	0.262716	3.57109	0.278843	0.0320497	0.24403	0.124693	0.24403
1850	ENSRNOG00000003191	Bhlhb9	0.791347	0.999548	0.036714	0.138773	4.67199	0.0261171	0.00936448	0.018233	0.0676671	0.0676671
1851	ENSRNOG00000021182	Sv2a	0.775752	0.999548	-0.0903192	0.317066	3.10628	0.377491	0.0694084	0.332715	0.160357	0.332715
1852	ENSRNOG00000042233	Rpl41	0.515892	0.999548	-0.0660679	0.101691	8.91629	0.039771	0.000132876	0.0412317	0.0393532	0.0412317
1853	ENSRNOG00000010041	Ube2g1	0.974306	0.999548	0.00288246	0.089493	6.84155	0.0276995	0.0010126	0.028663	0.0310234	0.0310234
1854	ENSRNOG00000054042	N5	0.976859	0.999548	0.00587404	0.202502	3.52096	0.10998	0.0360702	0.0817552	0.127957	0.127957
1855	ENSRNOG00000013463	Kcnj8	0.662807	0.999548	0.0799466	0.183347	4.75533	0.127204	0.0095681	0.124896	0.0645262	0.124896
1856	ENSRNOG00000016058	Kazald1	0.773186	0.999548	0.13885	0.481766	2.16165	0.871643	0.143198	0.785197	0.296503	0.785197
1857	ENSRNOG00000061236	LOC108348298	0.457059	0.999548	-0.077667	0.104433	5.54048	0.0144806	0.00208296	0.0117085	0.0415424	0.0415424
1858	ENSRNOG00000010945	Ywhab	0.264193	0.999548	-0.112928	0.101142	7.71003	0.0415915	0.000435113	0.0404835	0.0325836	0.0404835
1859	ENSRNOG00000026128	Cpne8	0.0681465	0.999548	-0.256625	0.140691	6.56398	0.091459	0.00145884	0.0777168	0.0315814	0.0777168
1860	ENSRNOG00000006649	Thrb	0.594022	0.999548	-0.0474502	0.0890221	6.96546	0.024957	0.000692068	0.0254043	0.0310076	0.0310076
1861	ENSRNOG00000032951	Jsrp1	0.49403	0.999548	-0.266856	0.390189	1.85828	0.435964	0.242366	0.204392	0.366625	0.366625
1862	ENSRNOG00000009729	Ubp1	0.591743	0.999548	0.05007	0.0933598	6.27009	0.0116282	0.00189786	0.00984466	0.0329664	0.0329664
1863	ENSRNOG00000003081	Ribc1	0.247266	0.999548	-0.165829	0.143325	4.62072	0.0834459	0.0124477	0.0691018	0.0697201	0.0697201
1864	ENSRNOG00000024635	Cramp1	0.654365	0.999548	0.0657633	0.146889	5.11644	0.0817053	0.00672907	0.0795767	0.0520207	0.0795767
1865	ENSRNOG00000001710	Abcf3	0.860604	0.999548	0.017387	0.0990118	6.95717	0.0366797	0.000915357	0.038298	0.031005	0.038298
1866	ENSRNOG00000054374	Smim29	0.270511	0.999548	0.197932	0.17963	4.04557	0.13091	0.0213953	0.107672	0.0975762	0.107672
1867	ENSRNOG00000013216	Usb1	0.252436	0.999548	-0.133443	0.1166	5.21364	0.0298179	0.00533494	0.0215251	0.0490469	0.0490469
1868	ENSRNOG00000012828	Emg1	0.850276	0.999548	-0.0201757	0.106882	5.554	0.0160104	0.00439913	0.0126385	0.0412959	0.0412959
1869	ENSRNOG00000050834	Fam102a	0.924107	0.999548	0.0104774	0.109986	5.5636	0.0451909	0.00361669	0.0447708	0.0411228	0.0447708
1870	ENSRNOG00000018676	RGD1562987	0.625508	0.999548	0.0444643	0.0911043	6.54961	0.0128032	0.00156616	0.0115867	0.0316338	0.0316338
1871	ENSRNOG00000061515	Fbxo45	0.285388	0.999548	0.25634	0.239953	2.97441	0.129821	0.0568264	0.0634927	0.173482	0.173482
1872	ENSRNOG00000046920	Snip1	0.618104	0.999548	0.142753	0.286342	5.4276	0.0789946	0.284232	-0.205418	0.0437346	0.0437346
1873	ENSRNOG00000018677	Akt2	0.737085	0.999548	-0.0340797	0.101514	7.32238	0.0387817	0.000638907	0.0405811	0.0315038	0.0405811
1874	ENSRNOG00000048948	AABR07067082.1	0.311934	0.999548	-0.589992	0.583473	2.19462	1.3638	0.72805	0.633713	0.289831	0.633713
1875	ENSRNOG00000028348	Lhx8	0.674025	0.999548	0.179963	0.427841	3.85102	0.692017	0.0334488	0.698745	0.108066	0.698745
1876	ENSRNOG00000002843	Cxcl6	0.693872	0.999548	0.0685793	0.174233	4.06092	0.114588	0.0209432	0.100486	0.0967614	0.100486
1877	ENSRNOG00000005087	Cebpz	0.126442	0.999548	-0.137914	0.090241	6.6651	0.0313398	0.00129101	0.026853	0.0312827	0.0312827
1878	ENSRNOG00000001072	Cers4	0.975402	0.999548	-0.00467558	0.151636	4.419	0.0332329	0.0133615	0.0222389	0.0786129	0.0786129
1879	ENSRNOG00000014867	Synpo2	0.563031	0.999548	-0.152778	0.264165	3.07617	0.266748	0.0553681	0.223764	0.163203	0.223764
1880	ENSRNOG00000043341	Zfp51	0.330156	0.999548	0.169594	0.174157	4.3437	0.120905	0.0156282	0.105695	0.0822263	0.105695
1881	ENSRNOG00000003600	Pnpt1	0.588322	0.999548	-0.0576227	0.106459	6.48097	0.0431969	0.00170054	0.0436332	0.0319181	0.0436332
1882	ENSRNOG00000029910	Golga4	0.114242	0.999548	-0.144481	0.091478	7.84217	0.0266315	0.000409236	0.0221603	0.0330636	0.0330636
1883	ENSRNOG00000027296	Pcdhga6	0.781081	0.999548	0.125528	0.451684	1.45601	0.461364	0.327261	0.162555	0.488812	0.488812
1884	ENSRNOG00000007100	Ccdc136	0.560014	0.999548	0.204022	0.35006	2.05225	0.196874	0.170258	0.0287864	0.31991	0.31991
1885	ENSRNOG00000017899	Akr7a3	0.70539	0.999548	0.12106	0.320219	7.17301	0.386725	0.000925168	0.409235	0.0312184	0.409235
1886	ENSRNOG00000010031	Vtn	0.478191	0.999548	-0.104407	0.147215	11.657	0.0480664	8.06597e-06	0.0483771	0.0866809	0.0866809
1887	ENSRNOG00000018247	Dhx58	0.606354	0.999548	-0.0554176	0.107547	5.52522	0.0351622	0.004441	0.0323554	0.0418248	0.0418248
1888	ENSRNOG00000024140	Sft2d1	0.238699	0.999548	-0.121239	0.102898	5.69564	0.0382318	0.00343784	0.0333251	0.0389145	0.0389145
1889	ENSRNOG00000001253	Eif3b	0.560366	0.999548	0.0526145	0.0903566	7.581	0.0235288	0.000486641	0.0239319	0.0321706	0.0321706
1890	ENSRNOG00000006490	Neo1	0.244295	0.999548	-0.126548	0.108688	6.13028	0.0483729	0.0020554	0.0451972	0.0338934	0.0451972
1891	ENSRNOG00000005505	Wbp11l1	0.696206	0.999548	0.0404474	0.103593	6.30127	0.0234985	0.0101353	0.0145743	0.0327903	0.0327903
1892	ENSRNOG00000047741	E2f2	0.175516	0.999548	0.199727	0.147434	4.48894	0.0538891	0.0115553	0.0347856	0.0753912	0.0753912
1893	ENSRNOG00000005861	Hsd11b1	0.315046	0.999548	0.10659	0.106092	9.50046	0.0358486	0.000112088	0.035051	0.0449103	0.0449103
1894	ENSRNOG00000018741	Zfp318	0.423099	0.999548	-0.0814674	0.1017	6.07128	0.0403832	0.00208098	0.0392904	0.0343688	0.0392904
1895	ENSRNOG00000060956	Zfp706	0.923406	0.999548	0.0085944	0.0893905	7.10079	0.00826335	0.00084633	0.00798616	0.0311163	0.0311163
1896	ENSRNOG00000054945	AABR07015081.2	0.373544	0.999548	0.206	0.231498	11.2994	0.211391	1.03426e-05	0.214356	0.0766083	0.214356
1897	ENSRNOG00000054514	Mkln1	0.773306	0.999548	0.026375	0.0915629	6.46817	0.0101265	0.00156055	0.00909053	0.0319745	0.0319745
1898	ENSRNOG00000011201	Cmtm8	0.91467	0.999548	0.0101033	0.094291	6.1766	0.0139453	0.00200502	0.0129072	0.0335581	0.0335581
1899	ENSRNOG00000015630	Cct7	0.898445	0.999548	0.0115429	0.0904435	7.59313	0.0115882	0.000512993	0.0118649	0.0322071	0.0322071
1900	ENSRNOG00000017595	Rsu1	0.484202	0.999548	-0.144136	0.206038	6.01108	0.164026	0.00277022	0.167037	0.0349173	0.167037
1901	ENSRNOG00000022482	Trappc11	0.276553	0.999548	-0.0976452	0.0897395	6.78271	0.00914401	0.00113645	0.00593654	0.0310763	0.0310763
1902	ENSRNOG00000059453	Fuk	0.185484	0.999548	0.177637	0.134161	5.09773	0.0756119	0.00719153	0.0648055	0.0526248	0.0648055
1903	ENSRNOG00000010083	Prpsap1	0.419074	0.999548	0.0724606	0.0896758	7.31755	0.030634	0.000673651	0.0306484	0.0314933	0.0314933
1904	ENSRNOG00000018803	Mkl1	0.949178	0.999548	0.00687007	0.107785	5.5772	0.0433852	0.00390686	0.0425638	0.0408806	0.0425638
1905	ENSRNOG00000018977	Ap3d1	0.431538	0.999548	-0.0720732	0.0916305	7.8858	0.019574	0.000349511	0.0191385	0.0332351	0.0332351
1906	ENSRNOG00000052391	Sh3bp5	0.257553	0.999548	0.104543	0.0923363	7.37467	0.0347448	0.000580403	0.0335235	0.0316216	0.0335235
1907	ENSRNOG00000052787	Rsl24d1	0.835355	0.999548	0.0214947	0.10342	5.66833	0.0160192	0.00343776	0.0135937	0.039345	0.039345
1908	ENSRNOG00000020394	Mcmbp	0.292587	0.999548	-0.100972	0.0959384	6.06533	0.0310727	0.00239676	0.0279825	0.0344199	0.0344199
1909	ENSRNOG00000008523	Faf1	0.55801	0.999548	-0.0529278	0.0903514	6.63618	0.0189583	0.00129749	0.0182146	0.031356	0.031356
1910	ENSRNOG00000009252	Poldip2	0.203165	0.999548	-0.134462	0.10566	7.97337	0.0465006	0.000337391	0.044319	0.033599	0.044319
1911	ENSRNOG00000002471	Polq	0.0898902	0.999548	0.658225	0.38811	1.84819	0.506175	0.233264	0.185277	0.369252	0.369252
1912	ENSRNOG00000010319	Lcp1	0.739659	0.999548	0.116719	0.351241	6.08925	0.464216	0.00280364	0.490678	0.0342179	0.490678
1913	ENSRNOG00000010156	Snapc5	0.686047	0.999548	-0.0462354	0.11438	5.28996	0.0350432	0.00539401	0.0315415	0.0469374	0.0469374
1914	ENSRNOG00000023271	Parl	0.824968	0.999548	0.0214931	0.0971837	5.98367	0.0258711	0.0025879	0.0249992	0.0351908	0.0351908
1915	ENSRNOG00000024445	Slx4	0.602247	0.999548	0.0749024	0.143719	5.44331	0.0786087	0.00453284	0.0780878	0.0434151	0.0780878
1916	ENSRNOG00000060568	Ptpn21	0.514391	0.999548	-0.0582694	0.0893681	6.91709	0.0118468	0.000947255	0.0107757	0.0309993	0.0309993
1917	ENSRNOG00000021370	Ccdc69	0.938253	0.999548	-0.0276398	0.356799	2.10234	0.297105	0.200278	0.117831	0.308945	0.308945
1918	ENSRNOG00000018646	Hbegf	0.644393	0.999548	-0.146161	0.316664	2.26034	0.150165	0.12407	0.0307168	0.277033	0.277033
1919	ENSRNOG00000005464	Lgalsl	0.208137	0.999548	0.139864	0.111117	5.38152	0.048815	0.00467343	0.0420392	0.0447147	0.0447147
1920	ENSRNOG00000001618	Ripk4	0.822144	0.999548	0.0209862	0.09336	6.27943	0.0259339	0.00195168	0.0257089	0.0329127	0.0329127
1921	ENSRNOG00000047294	AABR07043115.1	0.383337	0.999548	-0.413544	0.474376	2.61054	0.508677	0.681195	-0.185046	0.218937	0.218937
1922	ENSRNOG00000047817	Enox1	0.136702	0.999548	-0.52465	0.352543	2.03868	0.461117	0.174192	0.241218	0.322955	0.322955
1923	ENSRNOG00000000589	RGD1310495	0.908277	0.999548	-0.0117529	0.102011	5.83155	0.0388867	0.00288892	0.0387359	0.0369721	0.0387359
1924	ENSRNOG00000049272	AABR07048303.1	0.786278	0.999548	0.127895	0.471682	4.49141	0.74428	0.814657	-0.0218879	0.0752798	0.0752798
1925	ENSRNOG00000016587	Ninj1	0.141317	0.999548	0.138637	0.0942531	7.82248	0.038291	0.000428236	0.0351063	0.0329884	0.0351063
1926	ENSRNOG00000016678	Angptl2	0.482049	0.999548	-0.10999	0.156456	5.77897	0.0946128	0.00361203	0.0943023	0.0376841	0.0943023
1927	ENSRNOG00000011690	Rmdn3	0.73783	0.999548	-0.0299241	0.0893982	6.94464	0.0262668	0.000966217	0.026921	0.0310019	0.0310019
1928	ENSRNOG00000028236	RGD1309104	0.507518	0.999548	-0.105928	0.159841	4.25596	0.0805365	0.0155964	0.0674868	0.0866	0.0866
1929	ENSRNOG00000003054	AABR07037009.1	0.686083	0.999548	-0.112932	0.279412	3.52565	0.0848452	0.184636	-0.0973741	0.127647	0.127647
1930	ENSRNOG00000024178	Cenpt	0.863509	0.999548	0.0924154	0.537582	2.97486	1.08119	0.154354	1.00162	0.173434	1.00162
1931	ENSRNOG00000021882	Tmed9	0.0213429	0.999548	0.210667	0.0915201	7.85633	0.0363682	0.000385137	0.0259006	0.0331186	0.0331186
1932	ENSRNOG00000020562	Slc22a18	0.879891	0.999548	0.01471	0.0973477	8.37524	0.0354369	0.000225417	0.0376809	0.0356219	0.0376809
1933	ENSRNOG00000022202	Trappc8	0.514928	0.999548	0.0588409	0.0903598	6.6375	0.0187151	0.00130709	0.0177555	0.0313525	0.0313525
1934	ENSRNOG00000011175	Hnrnpa2b1	0.610641	0.999548	0.0481654	0.094598	8.36077	0.0324692	0.000256493	0.0338691	0.0355386	0.0355386
1935	ENSRNOG00000057744	AC112355.1	0.609122	0.999548	-0.114706	0.22433	4.5862	0.191385	0.0395176	0.161778	0.071152	0.161778
1936	ENSRNOG00000001554	RGD1563888	0.13749	0.999548	-0.230674	0.155315	5.18452	0.104247	0.00782315	0.0886675	0.0499066	0.0886675
1937	ENSRNOG00000050860	Abcb11	0.490828	0.999548	0.0774694	0.112439	9.34805	0.048799	9.04415e-05	0.0504794	0.0432895	0.0504794
1938	ENSRNOG00000042932	Ttc27	0.264978	0.999548	-0.121183	0.108713	5.4772	0.0345389	0.00453211	0.0282781	0.0427419	0.0427419
1939	ENSRNOG00000013291	Cyp2c23	0.0716658	0.999548	-0.260471	0.144607	10.3651	0.0961601	3.24686e-05	0.0836119	0.0568523	0.0836119
1940	ENSRNOG00000024239	Fam89b	0.899901	0.999548	0.0146644	0.116582	5.22546	0.0290862	0.00565884	0.0254435	0.0487063	0.0487063
1941	ENSRNOG00000061099	AABR07033324.1	0.758691	0.999548	-0.067211	0.218786	4.23855	0.179909	0.0318406	0.159628	0.0874858	0.159628
1942	ENSRNOG00000010427	Ipo7	0.808073	0.999548	-0.0242576	0.0998616	7.22128	0.037387	0.000734703	0.0391546	0.031301	0.0391546
1943	ENSRNOG00000003721	Paqr4	0.833761	0.999548	-0.0592964	0.282525	3.94049	0.298934	0.074677	0.244605	0.103175	0.244605
1944	ENSRNOG00000059069	AABR07061378.1	0.229853	0.999548	0.520046	0.433106	5.00948	0.772422	0.426412	0.323912	0.0555812	0.323912
1945	ENSRNOG00000022067	Tlr5	0.500518	0.999548	-0.212008	0.314704	2.6593	0.381731	0.0904625	0.305693	0.212049	0.305693
1946	ENSRNOG00000018752	Clcf1	0.263586	0.999548	0.171507	0.153411	4.43076	0.0918139	0.0160787	0.0738891	0.0780615	0.0780615
1947	ENSRNOG00000052704	Atp6v0a2	0.319249	0.999548	0.0915223	0.0918896	6.45185	0.032632	0.0017275	0.0308422	0.0320473	0.0320473
1948	ENSRNOG00000004814	Elob	0.611088	0.999548	0.0460085	0.0904749	7.23125	0.0311245	0.000612191	0.0321307	0.0313193	0.0321307
1949	ENSRNOG00000011946	Ptn	0.817201	0.999548	0.0452453	0.195743	4.58287	0.143589	0.0120747	0.141186	0.0712926	0.141186
1950	ENSRNOG00000032778	Bub1	0.506404	0.999548	0.129386	0.194728	3.59384	0.0328127	0.0284307	0.0019427	0.123245	0.123245
1951	ENSRNOG00000005033	Acvr1	0.327532	0.999548	-0.133019	0.135859	5.92201	0.0736268	0.00285704	0.0709734	0.0358627	0.0709734
1952	ENSRNOG00000001875	Smpd4	0.845576	0.999548	-0.0191289	0.0982144	5.91936	0.0212755	0.00269126	0.0199994	0.035893	0.035893
1953	ENSRNOG00000051416	AABR07071000.1	0.554702	0.999548	0.0758976	0.128481	5.78912	0.0631639	0.00814092	0.0578889	0.0375428	0.0578889
1954	ENSRNOG00000053607	Fam217b	0.816859	0.999548	0.0526253	0.227238	3.02934	0.112393	0.0387453	0.0808843	0.167803	0.167803
1955	ENSRNOG00000000186	Tst	0.503975	0.999548	0.0946309	0.14161	9.01897	0.0772543	0.000131528	0.0800823	0.0402065	0.0800823
1956	ENSRNOG00000006827	Tmem198b	0.478646	0.999548	-0.100914	0.142438	4.59987	0.0367277	0.0105734	0.025868	0.0705804	0.0705804
1957	ENSRNOG00000042451	Ddx59	0.986337	0.999548	0.00261101	0.152465	4.38823	0.0170639	0.0129099	0.00537091	0.0800719	0.0800719
1958	ENSRNOG00000057852	Cacng6	0.707924	0.999548	0.0845198	0.225599	3.17058	0.127047	0.0490352	0.0850457	0.154545	0.154545
1959	ENSRNOG00000020205	Agrn	0.925659	0.999548	0.00839815	0.0900053	6.74299	0.0144055	0.00127348	0.0141409	0.0311303	0.0311303
1960	ENSRNOG00000032735	Srek1	0.289027	0.999548	-0.149487	0.140991	6.17104	0.0801721	0.00224432	0.0772696	0.0335968	0.0772696
1961	ENSRNOG00000012987	Ptk6	0.574317	0.999548	0.188709	0.335958	3.00082	0.430869	0.0742284	0.377242	0.170712	0.377242
1962	ENSRNOG00000030210	Fndc1	0.214854	0.999548	-0.361646	0.291573	2.57039	0.270414	0.115246	0.137115	0.224812	0.224812
1963	ENSRNOG00000008353	Iqch	0.543153	0.999548	-0.255118	0.419567	1.62905	0.160299	0.272522	-0.119369	0.431624	0.431624
1964	ENSRNOG00000014886	Fam107b	0.462666	0.999548	0.0672328	0.09154	6.71635	0.0119866	0.00234299	0.00920831	0.0311753	0.0311753
1965	ENSRNOG00000008151	Plscr4	0.854637	0.999548	-0.0295654	0.161379	4.21176	0.0832747	0.0153141	0.073659	0.0888588	0.0888588
1966	ENSRNOG00000014330	Pcmt1	0.781155	0.999548	0.0297466	0.107074	5.52542	0.0131513	0.0040382	0.00979969	0.0418212	0.0418212
1967	ENSRNOG00000000661	Hps4	0.648485	0.999548	-0.0480789	0.105467	6.78683	0.0421433	0.00120879	0.0432843	0.0310715	0.0432843
1968	ENSRNOG00000015703	Hypk	0.599521	0.999548	-0.0594778	0.113272	6.62607	0.0488439	0.00127485	0.0500471	0.0313839	0.0500471
1969	ENSRNOG00000016645	Sfmbt1	0.28814	0.999548	0.0968222	0.0911516	6.52298	0.0195336	0.0014964	0.016754	0.031738	0.031738
1970	ENSRNOG00000010286	Cast	0.920767	0.999548	0.00902419	0.0907251	7.64846	0.0223142	0.000544473	0.0233403	0.0323797	0.0323797
1971	ENSRNOG00000047922	AABR07046628.1	0.886144	0.999548	-0.0252607	0.17642	4.59473	0.116367	0.0124126	0.112084	0.0707945	0.112084
1972	ENSRNOG00000018914	Napg	0.769773	0.999548	0.0275864	0.0942572	6.22811	0.0156576	0.00231834	0.0142403	0.0332193	0.0332193
1973	ENSRNOG00000005478	Fkbp9	0.42709	0.999548	0.0718343	0.0904508	6.6021	0.0170505	0.00127073	0.0155233	0.0314546	0.0314546
1974	ENSRNOG00000013040	Ddx31	0.327495	0.999548	-0.129343	0.132094	4.85071	0.0346785	0.00863611	0.0237396	0.061159	0.061159
1975	ENSRNOG00000013239	Tle4	0.327944	0.999548	0.117414	0.120022	5.13416	0.0546493	0.00616396	0.04845	0.0514575	0.0514575
1976	ENSRNOG00000031328	Zfp110	0.390139	0.999548	-0.0846055	0.0984512	6.92097	0.0380947	0.00110526	0.0376653	0.0309994	0.0376653
1977	ENSRNOG00000003244	Ltc4s	0.742809	0.999548	-0.0941855	0.287032	4.27793	0.309946	0.0156305	0.31392	0.0854901	0.31392
1978	ENSRNOG00000004304	Syap1	0.475936	0.999548	0.0647542	0.090838	6.54767	0.0196533	0.001365	0.0184941	0.0316411	0.0316411
1979	ENSRNOG00000047459	Hist1h1e	0.712852	0.999548	-0.108999	0.296169	2.59715	0.330641	0.11019	0.240674	0.220875	0.240674
1980	ENSRNOG00000016538	Itga8	0.514138	0.999548	-0.115069	0.176376	4.01977	0.11967	0.0221823	0.102252	0.0989468	0.102252
1981	ENSRNOG00000016062	Snta1	0.0203839	0.999548	0.241896	0.104301	5.64355	0.0477789	0.00376744	0.0307061	0.0397475	0.0397475
1982	ENSRNOG00000011542	Apopt1	0.319545	0.999548	0.102674	0.103149	5.84506	0.029521	0.0057619	0.0228557	0.0367972	0.0367972
1983	ENSRNOG00000020124	Lrrc51	0.824175	0.999548	0.0700873	0.315455	2.24477	0.0782569	0.11804	-0.0355967	0.280006	0.280006
1984	ENSRNOG00000002385	Prg4	0.800761	0.999548	-0.0887683	0.35175	8.44964	0.464018	0.000253522	0.494658	0.0360633	0.494658
1985	ENSRNOG00000056946	Scaf1	0.782077	0.999548	-0.0248639	0.0898869	7.40762	0.0129444	0.00061842	0.0130739	0.0317002	0.0317002
1986	ENSRNOG00000006541	Nup107	0.867864	0.999548	0.0250629	0.150644	4.42522	0.0332496	0.0124539	0.0229912	0.0783207	0.0783207
1987	ENSRNOG00000021006	Tmem147	0.580474	0.999548	0.0584494	0.105754	5.81534	0.0426641	0.00289728	0.0418382	0.0371864	0.0418382
1988	ENSRNOG00000019142	Fas	0.499503	0.999548	-0.0955238	0.14146	4.70865	0.0771404	0.00890114	0.0711422	0.0662552	0.0711422
1989	ENSRNOG00000014186	Zswim9	0.936471	0.999548	0.0167711	0.210412	3.34893	0.0599497	0.037015	0.0271365	0.140077	0.140077
1990	ENSRNOG00000020956	Bcat2	0.585978	0.999548	0.0953843	0.175122	4.76474	0.116919	0.00965885	0.113012	0.0641869	0.113012
1991	ENSRNOG00000011497	Aldh1b1	0.57846	0.999548	-0.126079	0.226909	5.60269	0.19646	0.00455734	0.201393	0.0404356	0.201393
1992	ENSRNOG00000020356	Zfp846	0.657771	0.999548	-0.0687102	0.155105	4.33975	0.0419466	0.0138103	0.0297835	0.0824196	0.0824196
1993	ENSRNOG00000003832	Vash2	0.423547	0.999548	-0.171929	0.214835	3.52268	0.180191	0.0316034	0.153013	0.127844	0.153013
1994	ENSRNOG00000011884	Golga2	0.231354	0.999548	-0.107635	0.08993	6.71363	0.0118067	0.00116932	0.00817065	0.0311803	0.0311803
1995	ENSRNOG00000047682	AABR07065031.1	0.498559	0.999548	0.248017	0.366479	1.99919	0.340704	0.205227	0.142238	0.331999	0.331999
1996	ENSRNOG00000011771	LOC100365697	0.128265	0.999548	0.244816	0.16096	8.52883	0.112706	0.000221533	0.10341	0.0365571	0.10341
1997	ENSRNOG00000001691	Cldn14	0.125085	0.999548	0.184095	0.120027	6.2004	0.0628219	0.00217696	0.0554491	0.0333974	0.0554491
1998	ENSRNOG00000007706	Prkaa2	0.708764	0.999548	-0.0835219	0.223609	6.3382	0.188531	0.00193064	0.198074	0.0325932	0.198074
1999	ENSRNOG00000010478	LOC500712	0.755314	0.999548	-0.0511317	0.164073	12.2585	0.0528984	5.07529e-06	0.0559248	0.107674	0.107674
[truncated: 30,884 more rows]
