# Supplementary material for: Network Modeling of Liver Metabolism to Predict Plasma Metabolite Changes During Short-Term Fasting in the Laboratory Rat
Source: Front Physiol. 2019 Mar 1;10:161. doi: 10.3389/fphys.2019.00161 (PMC6405515; doi:10.3389/fphys.2019.00161)
Supplement: DATA SHEET S3 — Computer code to reproduce TIMBR analysis results in Figure 1 and Supplementary Figures S1–S3. [file Data_Sheet_3.ZIP › TIMBR_AnalysisCodeForPublication/Metabolite_analysis_TIMBR_comparison.m]

% Script for analysis of PLASMA metabolomics data during fasting
% Matlab toolboxes required: Statistics Toolbox
%
%
% File dependencies:
% a) Excel files: 
%          1. 'Study1_MetaboliteData.xlsx'
%          2. 'Study2_MetaboliteData.xlsx'
%          3. 'Study3_MetaboliteData.xlsx'
% b) .mat files: 
%          1. 'pan_blais_rno_v2.mat'
%          2. 'controlTimbr.mat'
%          3. 'controlTimbr_gexpStd1.mat'
%          4. 'controlTimbr_gexpStd2.mat'
%          5. 'controlTimbr_gexpStd3.mat'


%% Clear workspace and close all figure windows
clear
close all

%% Read Excel files containing metabolon metabolite profiling data 
file_name_STUDY1 = ...
    'Study1_MetaboliteData.xlsx';
file_name_STUDY3 = ...
    'Study3_MetaboliteData.xlsx';
file_name_STUDY2 = ...
    'Study2_MetaboliteData.xlsx';
[NUM,TXT,RAW] = xlsread(file_name_STUDY1,'ImputedData');
[NUMg,TXTg,RAWg] = xlsread(file_name_STUDY3,'ImputedData');
[NUMc,TXTc,RAWc] = xlsread(file_name_STUDY2,'ImputedData');
%% Acetaminophen study: read raw data and data identifiers/annotations

STUDY1_data_identifiers.BIOCHEMICAL = TXT(10:end,2);
STUDY1_data_identifiers.SUPERPATHWAY = TXT(10:end,3);
STUDY1_data_identifiers.SUBPATHWAY = TXT(10:end,4);
STUDY1_data_identifiers.KEGGID = TXT(10:end,12);
STUDY1_data_identifiers.HMDBID = TXT(10:end,13);

pnonxeno_index_STUDY1 = find(1-...
    strcmp('Xenobiotics',STUDY1_data_identifiers.SUPERPATHWAY));
%% Gentamycin study: read raw data and data identifiers/annotations

STUDY3_data_identifiers.BIOCHEMICAL = TXTg(8:end,2);
STUDY3_data_identifiers.SUPERPATHWAY = TXTg(8:end,3);
STUDY3_data_identifiers.SUBPATHWAY = TXTg(8:end,4);
STUDY3_data_identifiers.KEGGID = TXTg(8:end,12);
STUDY3_data_identifiers.HMDBID = TXTg(8:end,13);

pnonxeno_index_STUDY3 = find(1-...
    strcmp('Xenobiotics',STUDY3_data_identifiers.SUPERPATHWAY));
%% CCl4 study: read raw data and data identifiers/annotations

STUDY2_data_identifiers.BIOCHEMICAL = TXTc(10:end,2);
STUDY2_data_identifiers.SUPERPATHWAY = TXTc(10:end,3);
STUDY2_data_identifiers.SUBPATHWAY = TXTc(10:end,4);
STUDY2_data_identifiers.KEGGID = TXTc(10:end,12);
STUDY2_data_identifiers.HMDBID = TXTc(10:end,13);

pnonxeno_index_STUDY2 = find(1-...
    strcmp('Xenobiotics',STUDY2_data_identifiers.SUPERPATHWAY));

%% Assign data to arrays

% Study 1
colindex_v5h = 14:21;
colindex_v10h = 22:29;
STUDY1_data.vehicle5h = NUM(9:end,colindex_v5h);
STUDY1_data.vehicle10h = NUM(9:end,colindex_v10h);
STUDY1_imputed_data = [STUDY1_data.vehicle5h,STUDY1_data.vehicle10h];


% Study 3
colindex_v7h = 14:22;
colindex_v13h = 23:31;
STUDY3_data.vehicle7h = NUMg(7:end,colindex_v7h);
STUDY3_data.vehicle13h = NUMg(7:end,colindex_v13h);
STUDY3_imputed_data = [STUDY3_data.vehicle7h,STUDY3_data.vehicle13h];


% Study 2
colindexc_v5h = 14:21;
colindexc_v10h = 22:29;
STUDY2_data.vehicle5h = NUMc(9:end,colindexc_v5h);
STUDY2_data.vehicle10h = NUMc(9:end,colindexc_v10h);
STUDY2_imputed_data = [STUDY2_data.vehicle5h,STUDY2_data.vehicle10h];

%% Identifiers and indices of all biochemicals detected in all studies

all_BIOCHEMICAL = union(union(STUDY1_data_identifiers.BIOCHEMICAL,...
    STUDY3_data_identifiers.BIOCHEMICAL),STUDY2_data_identifiers.BIOCHEMICAL);

[c_STUDY1_all, IA_STUDY1_all, IB_STUDY1_all] = ...
    intersect(all_BIOCHEMICAL,STUDY1_data_identifiers.BIOCHEMICAL);
[c_STUDY3_all, IA_STUDY3_all, IB_STUDY3_all] = ...
    intersect(all_BIOCHEMICAL,STUDY3_data_identifiers.BIOCHEMICAL);
[c_STUDY2_all, IA_STUDY2_all, IB_STUDY2_all] = ...
    intersect(all_BIOCHEMICAL,STUDY2_data_identifiers.BIOCHEMICAL);

all_SUPERPATHWAY = cell(length(all_BIOCHEMICAL),1);
all_SUPERPATHWAY(IA_STUDY1_all,:) = ...
    STUDY1_data_identifiers.SUPERPATHWAY(IB_STUDY1_all,:);
all_SUPERPATHWAY(IA_STUDY3_all,:) = ...
    STUDY3_data_identifiers.SUPERPATHWAY(IB_STUDY3_all,:);
all_SUPERPATHWAY(IA_STUDY2_all,:) = ...
    STUDY2_data_identifiers.SUPERPATHWAY(IB_STUDY2_all,:);

all_SUBPATHWAY = cell(length(all_BIOCHEMICAL),1);
all_SUBPATHWAY(IA_STUDY1_all,:) = ...
    STUDY1_data_identifiers.SUBPATHWAY(IB_STUDY1_all,:);
all_SUBPATHWAY(IA_STUDY3_all,:) = ...
    STUDY3_data_identifiers.SUBPATHWAY(IB_STUDY3_all,:);
all_SUBPATHWAY(IA_STUDY2_all,:) = ...
    STUDY2_data_identifiers.SUBPATHWAY(IB_STUDY2_all,:);

all_KEGGID = cell(length(all_BIOCHEMICAL),1);
all_KEGGID(IA_STUDY1_all,:) = STUDY1_data_identifiers.KEGGID(IB_STUDY1_all,:);
all_KEGGID(IA_STUDY3_all,:) = STUDY3_data_identifiers.KEGGID(IB_STUDY3_all,:);
all_KEGGID(IA_STUDY2_all,:) = STUDY2_data_identifiers.KEGGID(IB_STUDY2_all,:);


%% Non-parametric bootstrapping to estimate mean fold changes > 1 or < 1

[s1,s2,s3,s4,s5,s6] = RandStream.create('mrg32k3a','NumStreams',6);
n_STUDY1=8;n_STUDY3=9;n_STUDY2=8;
nboot = 1e5;
FC_STUDY1_bootsam = ...
    datasample(s1,STUDY1_imputed_data(:,9:16),n_STUDY1*nboot,2,'Replace',true)./...
    datasample(s2,STUDY1_imputed_data(:,1:8),n_STUDY1*nboot,2,'Replace',true);
FC_STUDY3_bootsam = ...
    datasample(s4,STUDY3_imputed_data(:,10:18),n_STUDY3*nboot,2,'Replace',true)./...
    datasample(s3,STUDY3_imputed_data(:,1:9),n_STUDY3*nboot,2,'Replace',true);
FC_STUDY2_bootsam = ...
    datasample(s6,STUDY2_imputed_data(:,9:16),n_STUDY2*nboot,2,'Replace',true)./...
    datasample(s5,STUDY2_imputed_data(:,1:8),n_STUDY2*nboot,2,'Replace',true);

pooled_FC_all_boot = NaN*ones(length(all_BIOCHEMICAL),nboot);
for i = 1:length(all_BIOCHEMICAL)
    pooled_FC = NaN(nboot,(n_STUDY1+n_STUDY3+n_STUDY2));
    if ismember(i,IA_STUDY1_all)
        pooled_FC(:,(1:n_STUDY1)) = reshape(...
            FC_STUDY1_bootsam(IB_STUDY1_all(IA_STUDY1_all==i),:),nboot,n_STUDY1);
    end
    if ismember(i,IA_STUDY3_all)
        pooled_FC(:,(n_STUDY1+1):(n_STUDY1+n_STUDY3)) = reshape(...
            FC_STUDY3_bootsam(IB_STUDY3_all(IA_STUDY3_all==i),:),nboot,n_STUDY3);
    end
    if ismember(i,IA_STUDY2_all)
        pooled_FC(:,(n_STUDY1+n_STUDY3+1):(n_STUDY1+n_STUDY3+n_STUDY2)) = reshape(...
            FC_STUDY2_bootsam(IB_STUDY2_all(IA_STUDY2_all==i),:),nboot,n_STUDY2);
    end
    pooled_FC_all_boot(i,:) = nanmean(pooled_FC,2);
end

%%    
mean_pooled_FC_all_boot = mean(pooled_FC_all_boot,2);
median_pooled_FC_all_boot = median(pooled_FC_all_boot,2);

for i = 1:size(mean_pooled_FC_all_boot)
    if (mean_pooled_FC_all_boot(i)>=1)
        p_all_boot(i) = ...
            sum(pooled_FC_all_boot(i,~isnan(pooled_FC_all_boot(i,:)))<1)/...
            sum(~isnan(pooled_FC_all_boot(i,:))); %#ok<SAGROW>
    else
        p_all_boot(i) = ...
            sum(pooled_FC_all_boot(i,~isnan(pooled_FC_all_boot(i,:)))>=1)/...
            sum(~isnan(pooled_FC_all_boot(i,:))); %#ok<SAGROW>
    end
end

% Compute 99% confidence intervals by identifying 0.5 and 99.5 percentiles
% for each biochemical's bootstrapped distribution of mean fold change
CI_pooled_FC_boot01 = prctile(pooled_FC_all_boot,[0.5 100-0.5],2);

% Identify significantly elevated or depressed biochemicals by testing whether
% the computed confidence interval for the mean fold change of each
% biochemical contains the value 1

CI_test_up01 = (sum((CI_pooled_FC_boot01<=1),2)==0);
CI_test_down01 = (sum((CI_pooled_FC_boot01>=1),2)==0);
H_allb01 = CI_test_up01+CI_test_down01;

% Construct a table of statistical significance, superpathway, subpathway,
% biochemical, mean fold change, confidence interval for the mean, p value
% for the mean fold change being different from 1, KEDD ID of the
% biochemical

T_allb01=table(H_allb01,all_SUPERPATHWAY,all_SUBPATHWAY,...
    all_BIOCHEMICAL,mean_pooled_FC_all_boot,median_pooled_FC_all_boot,...
    CI_pooled_FC_boot01,p_all_boot',all_KEGGID);
T_all_sortedb01 = sortrows(T_allb01)

xlswrite('MetaboliteChangesP01.xlsx',table2cell(T_all_sortedb01))

%% Metabolite coverage in iRno based on KEGG identifiers
%Load iRno with additional curation
load pan_blais_rno_v2.mat

% Find indices of exchange fluxes in rno_cobra
j=1;
for i = 1:length(rno_cobra.rxnNames) 
    reactionName = rno_cobra.rxnNames{i}; 
    if(~isempty(reactionName)&&(length(reactionName)>=8)) 
        if(reactionName(end-7:end)=='exchange') 
            exch_index(j) = i; %#ok<SAGROW>
            j=j+1;
%             display(reactionName); 
        end 
    end
end

%Find the names of exchangeable metabolites
for i = 1:length(exch_index) 
    reactionName = rno_cobra.rxnNames{exch_index(i)};
    exch_metname{i} = reactionName(1:end-9); %#ok<SAGROW>
end

% exchangeable metabolites in rno_cobra (map from flux name to metabolite name)
[ex_met,Iaex,Ibex] = intersect(exch_metname',rno_cobra.metNames);
exch_flux_indexall = exch_index(Iaex);

% KEGG ID mapping from iRno covered metabolites in plasma data to
% exchangeable metabolites
[AllpCoveredKEGG, IA_covered,IB_covered]=intersect(all_KEGGID,rno_cobra.metKEGGID, 'stable');
%Eliminate empty strings from AllpCoveredKEGG and correspinding indices in
%IA_covered and IB_covered
index_empty =[];
for i = 1:length(AllpCoveredKEGG) 
    if(isempty(AllpCoveredKEGG{i}))
        index_empty=[index_empty;i];
    end
end
AllpCoveredKEGG(index_empty) = [];
IA_covered(index_empty) = [];
IB_covered(index_empty) = [];
[AllpCoveredKEGG_exch,Iac_ex,Ibc_ex]=intersect(AllpCoveredKEGG, rno_cobra.metKEGGID(Ibex),'stable');
% rno_covered metabolites in all Plasma data that are exchangeable
AllpCovered = all_BIOCHEMICAL(IA_covered);
AllpCovered_exch = AllpCovered(Iac_ex);
met_subset = rno_cobra.metNames(Ibex);
met_subset_KEGGID = rno_cobra.metKEGGID(Ibex);
metCovered_exch = met_subset(Ibc_ex);%rno_cobra metabolite names
% map indices of exchangeable metabolite fluxes: 
% efic: map from covered metabolite name to flux name/index in rno_cobra
[ex_flux_index_covered, Iaefic, Ibefic] = intersect(ex_met, metCovered_exch,'stable');
efic = exch_flux_indexall(Iaefic);

% display exchange fluxes in rno_cobra of measured metabolites in plasma
rno_cobra.rxnNames(efic)

%% Extract rows from T_allb01 corresponding to metCovered_exch/AllpCovered_exch while preserving the same order of names
[C_x,IA_x,IB_x] = intersect(AllpCovered_exch,all_BIOCHEMICAL,'stable');
T_all_covered = (T_allb01(IB_x,:));%(T_all(IB_x,:));(T_allb05(IB_x,:));
% Append T_all_covered with iRno Metabolite Names
T_all_covered(:,end+1) = metCovered_exch;
%Identify the subset of exchangeable metabolites in iRno without KEGGID's
index_noKEGG =[];
for i = 1:length(met_subset_KEGGID) 
    if(isempty(met_subset_KEGGID{i}))
        index_noKEGG=[index_noKEGG;i];
    end
end
%Identify subset of metabolites in METABOLON BIOCHEMICAL names with no
%associated KEGGID's
index_noKEGG_allBIOCHEM =[];
for i = 1:length(all_KEGGID) 
    if(isempty(all_KEGGID{i}))
        index_noKEGG_allBIOCHEM=[index_noKEGG_allBIOCHEM;i];
    end
end
% For each iRno exchangeable metabolite without a KEGGID, identify 
% Levenshtein distance-based top ranked metabolite name from Metabolon's
% BIOCHEMICAL name identifiers: Display the top 5 matches in the command window,
% manually confirm match with a number 1-5 or no match with 0, store index and append Table
% of covered metabolites if a match is confirmed, skip if a match is not
% confirmed 

if (isempty(ls('indices_iRno_BIOCHEM.mat')))
    indices_iRno_BIOCHEM=[];
    for i = 1:length(index_noKEGG)
        Met_iRno2match = met_subset{index_noKEGG(i)};
        % find top 5 levenshtein distance matched metabolites from
        % all_BIOCHEMICAL
        for j = 1:length(index_noKEGG_allBIOCHEM)
            levdist(j) = strdist(Met_iRno2match,...
                all_BIOCHEMICAL{index_noKEGG_allBIOCHEM(j)},1,1);
        end
        [B,I] = sort(levdist); %ascending order
        display(Met_iRno2match)
        display(table((1:10)',all_BIOCHEMICAL(index_noKEGG_allBIOCHEM(I(1:10)))))%show top 5 closest string matches
        match_input = input('Indicate which metabolite in the table matches with the name displayed above the table (1-10, 0 for no match):');
        if (match_input~=0)
            indices_iRno_BIOCHEM = [indices_iRno_BIOCHEM;...
                [index_noKEGG(i),index_noKEGG_allBIOCHEM(I(match_input))]];
        end
    end
    save indices_iRno_BIOCHEM indices_iRno_BIOCHEM
else 
    load indices_iRno_BIOCHEM.mat
end
% Table of identified metabolite matches not covered in KEGG
additional_match_table= ...
    table(met_subset(indices_iRno_BIOCHEM(:,1)),...
    all_BIOCHEMICAL(indices_iRno_BIOCHEM(:,2)));
% Extract rows from T_allb01 corresponding to the additional matches
[additional_matches,IaADD,IbADD] = intersect(...
    table2cell(additional_match_table(:,2)),...
    table2cell(T_allb01(:,4)),'stable');

table2add = T_allb01(IbADD,:);
table2add(:,end+1) = additional_match_table(:,1);
% Append table with additional matches
T_all_covered((end+1):(end+length(IbADD)),:) = table2add;
%Sort based on column 1 and display table
T_all_covered_sorted  = sortrows(T_all_covered)

%% Compare the metabolite fold change direction with TIMBR predictions

% controlTimbr.mat contains:
% Table_control, a 2 column table with exchange flux names and TIMBR scores
load controlTimbr 

TIMBRexchangeflux_names = table2cell(Table_control(:,1));
for i = 1:length(TIMBRexchangeflux_names)
    str = TIMBRexchangeflux_names{i};
    TIMBR_ex_metnames{i} = str(1:end-15);
end

%Find rows in T_all_covered corresponding to TIMBR_ex_metnames
[TIMBRmets, IaTIMBR, IbTIMBR] = intersect(TIMBR_ex_metnames,table2cell(T_all_covered(:,end)));

TIMBR_table = T_all_covered(IbTIMBR,:);
TIMBR_table(:,end+1) = Table_control(IaTIMBR,2);
TIMBR_table_sorted = sortrows(TIMBR_table,[1,5,11]);
excl_list = {'acetoacetate';'3-hydroxybutyrate (BHBA)';'glucose';'lactate'};
[MetRemove,IaREM,IbREM] = intersect(excl_list,table2cell(TIMBR_table_sorted(:,4)),'stable');
TIMBR_table_sorted(IbREM,:)=[];
H_TIMBR=(table2array(TIMBR_table_sorted(:,1)));
TMBRlen = sum(H_TIMBR);
TIMBR_plot_table(:,1:4) =TIMBR_table_sorted((end-(TMBRlen-1)):end,2:5);
TIMBR_plot_table(:,5) = TIMBR_table_sorted((end-(TMBRlen-1)):end,end);

Tscore = table2array(TIMBR_plot_table(:,end));
T_FC = table2array(TIMBR_plot_table(:,end-1));
agreement_up=sum((Tscore>0)&(T_FC>1))
agreement_down = sum((Tscore<0)&(T_FC<1))
overall_agreement = (agreement_up+agreement_down)/length(Tscore)
total_up = sum(T_FC>1);
total_down = sum(T_FC<1);
TIMBR_plot_table2(1:total_down,:) = sortrows(TIMBR_plot_table(1:total_down,:),[1,2,3,4,5])
TIMBR_plot_table2((total_down+1):length(T_FC),:) =  sortrows(TIMBR_plot_table((total_down+1):end,:),[1,2,3,4,5])

binary_table_metnames_FC_Score = table(table2cell(TIMBR_plot_table2(:,3)),...
    double(table2array(TIMBR_plot_table2(:,end-1))>1),...
    double(table2array(TIMBR_plot_table2(:,end))>0))

TIMBR_plot_table3 = sortrows(TIMBR_plot_table,[1,2,3,4,5]);

figure(32)
set(figure(32),'Units','inches','Position',[0.5 0.5 6 8]);
h3 = heatmap({'Data','TIMBR'},table2cell(TIMBR_plot_table3(:,3)),...
    [log2(table2array(TIMBR_plot_table3(:,end-1))),...
    table2array(TIMBR_plot_table3(:,end))],...
    'Colormap',gray(2),...
    'FontSize',11,'FontName','arial','Visible','on');
h3.ColorLimits = [-0.01 0.01];
h3.CellLabelFormat = '%0.2f';
h3.ColorbarVisible = 'off';


%% GEXP: Compare the metabolite fold change direction with TIMBR predictions

% controlTimbr_gexpStd3.mat contains:
% Table_control_gexp3, a 2 column table with exchange flux names and TIMBR scores
load controlTimbr_gexpStd3
Table_control_gexp = Table_control_gexp3;

TIMBRexchangeflux_names = table2cell(Table_control_gexp(:,1));
for i = 1:length(TIMBRexchangeflux_names)
    str = TIMBRexchangeflux_names{i};
    TIMBR_ex_metnames{i} = str(1:end-15);
end

%Find rows in T_all_covered corresponding to TIMBR_ex_metnames
[TIMBRmets, IaTIMBR, IbTIMBR] = intersect(TIMBR_ex_metnames,table2cell(T_all_covered(:,end)));

TIMBR_table = T_all_covered(IbTIMBR,:);
TIMBR_table(:,end+1) = Table_control_gexp(IaTIMBR,2);
TIMBR_table_sorted = sortrows(TIMBR_table,[1,5,11]);
excl_list = {'acetoacetate';'3-hydroxybutyrate (BHBA)';'glucose';'lactate'};
[MetRemove,IaREM,IbREM] = intersect(excl_list,table2cell(TIMBR_table_sorted(:,4)),'stable');
TIMBR_table_sorted(IbREM,:)=[];
H_TIMBR=(table2array(TIMBR_table_sorted(:,1)));
TMBRlen = sum(H_TIMBR);
TIMBR_plot_table(:,1:4) =TIMBR_table_sorted((end-(TMBRlen-1)):end,2:5);
TIMBR_plot_table(:,5) = TIMBR_table_sorted((end-(TMBRlen-1)):end,end);

Tscore = table2array(TIMBR_plot_table(:,end));
T_FC = table2array(TIMBR_plot_table(:,end-1));
agreement_up=sum((Tscore>0)&(T_FC>1))
agreement_down = sum((Tscore<0)&(T_FC<1))
overall_agreement = (agreement_up+agreement_down)/length(Tscore)
total_up = sum(T_FC>1);
total_down = sum(T_FC<1);
TIMBR_plot_table2(1:total_down,:) = sortrows(TIMBR_plot_table(1:total_down,:),[1,2,3,4,5])
TIMBR_plot_table2((total_down+1):length(T_FC),:) =  sortrows(TIMBR_plot_table((total_down+1):end,:),[1,2,3,4,5])

binary_table_metnames_FC_Score = table(table2cell(TIMBR_plot_table2(:,3)),...
    double(table2array(TIMBR_plot_table2(:,end-1))>1),...
    double(table2array(TIMBR_plot_table2(:,end))>0))

TIMBR_plot_table3 = sortrows(TIMBR_plot_table,[1,2,3,4,5]);

figure(42)
set(figure(42),'Units','inches','Position',[0.5 0.5 6 8]);
h3 = heatmap({'Data','TIMBR'},table2cell(TIMBR_plot_table3(:,3)),...
    [log2(table2array(TIMBR_plot_table3(:,end-1))),...
    table2array(TIMBR_plot_table3(:,end))],...
    'Colormap',gray(2),...
    'FontSize',11,'FontName','arial','Visible','on');
h3.ColorLimits = [-0.01 0.01];
h3.CellLabelFormat = '%0.2f';
h3.ColorbarVisible = 'off';
%% Supplemental data tables
%% GEXP2: Compare the metabolite fold change direction with TIMBR predictions

% controlTimbr_gexpStd2.mat contains:
% Table_control_gexp2, a 2 column table with exchange flux names and TIMBR scores
load controlTimbr_gexpStd2 
Table_control_gexp = Table_control_gexp2;

TIMBRexchangeflux_names = table2cell(Table_control_gexp(:,1));
for i = 1:length(TIMBRexchangeflux_names)
    str = TIMBRexchangeflux_names{i};
    TIMBR_ex_metnames{i} = str(1:end-15);
end

%Find rows in T_all_covered corresponding to TIMBR_ex_metnames
[TIMBRmets, IaTIMBR, IbTIMBR] = intersect(TIMBR_ex_metnames,table2cell(T_all_covered(:,end)));

TIMBR_table = T_all_covered(IbTIMBR,:);
TIMBR_table(:,end+1) = Table_control_gexp(IaTIMBR,2);
TIMBR_table_sorted = sortrows(TIMBR_table,[1,5,11]);
excl_list = {'acetoacetate';'3-hydroxybutyrate (BHBA)';'glucose';'lactate'};
[MetRemove,IaREM,IbREM] = intersect(excl_list,table2cell(TIMBR_table_sorted(:,4)),'stable');
TIMBR_table_sorted(IbREM,:)=[];
H_TIMBR=(table2array(TIMBR_table_sorted(:,1)));
TMBRlen = sum(H_TIMBR);
TIMBR_plot_table(:,1:4) =TIMBR_table_sorted((end-(TMBRlen-1)):end,2:5);
TIMBR_plot_table(:,5) = TIMBR_table_sorted((end-(TMBRlen-1)):end,end);

Tscore = table2array(TIMBR_plot_table(:,end));
T_FC = table2array(TIMBR_plot_table(:,end-1));
agreement_up=sum((Tscore>0)&(T_FC>1))
agreement_down = sum((Tscore<0)&(T_FC<1))
overall_agreement = (agreement_up+agreement_down)/length(Tscore)
total_up = sum(T_FC>1);
total_down = sum(T_FC<1);
TIMBR_plot_table2(1:total_down,:) = sortrows(TIMBR_plot_table(1:total_down,:),[1,2,3,4,5])
TIMBR_plot_table2((total_down+1):length(T_FC),:) =  sortrows(TIMBR_plot_table((total_down+1):end,:),[1,2,3,4,5])

binary_table_metnames_FC_Score = table(table2cell(TIMBR_plot_table2(:,3)),...
    double(table2array(TIMBR_plot_table2(:,end-1))>1),...
    double(table2array(TIMBR_plot_table2(:,end))>0))

TIMBR_plot_table3 = sortrows(TIMBR_plot_table,[1,2,3,4,5]);

figure(52)
set(figure(52),'Units','inches','Position',[0.5 0.5 6 8]);
h3 = heatmap({'Data','TIMBR'},table2cell(TIMBR_plot_table3(:,3)),...
    [log2(table2array(TIMBR_plot_table3(:,end-1))),...
    table2array(TIMBR_plot_table3(:,end))],...
    'Colormap',gray(2),...
    'FontSize',11,'FontName','arial','Visible','on');
h3.ColorLimits = [-0.01 0.01];
h3.CellLabelFormat = '%0.2f';
h3.ColorbarVisible = 'off';

%% GEXP1: Compare the metabolite fold change direction with TIMBR predictions

% controlTimbr_gexpStd1.mat contains:
% Table_control_gexp1, a 2 column table with exchange flux names and TIMBR scores
load controlTimbr_gexpStd1 
Table_control_gexp = Table_control_gexp1;

TIMBRexchangeflux_names = table2cell(Table_control_gexp(:,1));
for i = 1:length(TIMBRexchangeflux_names)
    str = TIMBRexchangeflux_names{i};
    TIMBR_ex_metnames{i} = str(1:end-15);
end

%Find rows in T_all_covered corresponding to TIMBR_ex_metnames
[TIMBRmets, IaTIMBR, IbTIMBR] = intersect(TIMBR_ex_metnames,table2cell(T_all_covered(:,end)));

TIMBR_table = T_all_covered(IbTIMBR,:);
TIMBR_table(:,end+1) = Table_control_gexp(IaTIMBR,2);
TIMBR_table_sorted = sortrows(TIMBR_table,[1,5,11]);
excl_list = {'acetoacetate';'3-hydroxybutyrate (BHBA)';'glucose';'lactate'};
[MetRemove,IaREM,IbREM] = intersect(excl_list,table2cell(TIMBR_table_sorted(:,4)),'stable');
TIMBR_table_sorted(IbREM,:)=[];
H_TIMBR=(table2array(TIMBR_table_sorted(:,1)));
TMBRlen = sum(H_TIMBR);
TIMBR_plot_table(:,1:4) =TIMBR_table_sorted((end-(TMBRlen-1)):end,2:5);
TIMBR_plot_table(:,5) = TIMBR_table_sorted((end-(TMBRlen-1)):end,end);

Tscore = table2array(TIMBR_plot_table(:,end));
T_FC = table2array(TIMBR_plot_table(:,end-1));
agreement_up=sum((Tscore>0)&(T_FC>1))
agreement_down = sum((Tscore<0)&(T_FC<1))
overall_agreement = (agreement_up+agreement_down)/length(Tscore)
total_up = sum(T_FC>1);
total_down = sum(T_FC<1);
TIMBR_plot_table2(1:total_down,:) = sortrows(TIMBR_plot_table(1:total_down,:),[1,2,3,4,5])
TIMBR_plot_table2((total_down+1):length(T_FC),:) =  sortrows(TIMBR_plot_table((total_down+1):end,:),[1,2,3,4,5])

binary_table_metnames_FC_Score = table(table2cell(TIMBR_plot_table2(:,3)),...
    double(table2array(TIMBR_plot_table2(:,end-1))>1),...
    double(table2array(TIMBR_plot_table2(:,end))>0))

TIMBR_plot_table3 = sortrows(TIMBR_plot_table,[1,2,3,4,5]);

figure(62)
set(figure(62),'Units','inches','Position',[0.5 0.5 6 8]);
h3 = heatmap({'Data','TIMBR'},table2cell(TIMBR_plot_table3(:,3)),...
    [log2(table2array(TIMBR_plot_table3(:,end-1))),...
    table2array(TIMBR_plot_table3(:,end))],...
    'Colormap',gray(2),...
    'FontSize',11,'FontName','arial','Visible','on');
h3.ColorLimits = [-0.01 0.01];
h3.CellLabelFormat = '%0.2f';
h3.ColorbarVisible = 'off';
