# Supplementary material for: Network Modeling of Liver Metabolism to Predict Plasma Metabolite Changes During Short-Term Fasting in the Laboratory Rat
Source: Front Physiol. 2019 Mar 1;10:161. doi: 10.3389/fphys.2019.00161 (PMC6405515; doi:10.3389/fphys.2019.00161)
Supplement: DATA SHEET S3 — Computer code to reproduce TIMBR analysis results in Figure 1 and Supplementary Figures S1–S3. [file Data_Sheet_3.ZIP › TIMBR_AnalysisCodeForPublication/README.txt]

This folder contains MATLAB code and necessary Excel files for reproducing the
results presented in the manuscript. The code was tested on MatlabR2017b. Installation of the COBRA toolbox is required (https://opencobra.github.io/cobratoolbox/stable/). 

Run the script TIMBR_analysis_control_AllStudies to run the analysis and plot the results described in the manuscript (Figure 4, Figures S1-S3).
