# Supplementary material for: Network Modeling of Liver Metabolism to Predict Plasma Metabolite Changes During Short-Term Fasting in the Laboratory Rat
Source: Front Physiol. 2019 Mar 1;10:161. doi: 10.3389/fphys.2019.00161 (PMC6405515; doi:10.3389/fphys.2019.00161)
Supplement: DATA SHEET S3 — Computer code to reproduce TIMBR analysis results in Figure 1 and Supplementary Figures S1–S3. [file Data_Sheet_3.ZIP › TIMBR_AnalysisCodeForPublication/Study2_MetaboliteData.xlsx]

## Sheet: ImputedData
												SAMPLE NAME	VAND-02357	VAND-02358	VAND-02359	VAND-02360	VAND-02361	VAND-02362	VAND-02363	VAND-02364	VAND-02365	VAND-02366	VAND-02367	VAND-02368	VAND-02369	VAND-02370	VAND-02371	VAND-02372
												PARENT SAMPLE ID	4271096	4271097	4271098	4271099	4271100	4271101	4271102	4271103	4271104	4271105	4271106	4271107	4271108	4271109	4271110	4271111
												CLIENT IDENTIFIER	3166_2P_P	3168_2P_P	3169_2P_P	3170_2P_P	3171_2P_P	3172_2P_P	3173_2P_P	3174_2P_P	3087_6P_P	3094_6P_P	3097_6P_P	3132_7P_P	3135_7P_P	3136_7P_P	3137_7P_P	3138_7P_P
												SUBJECT ID	3166	3168	3169	3170	3171	3172	3173	3174	3087	3094	3097	3132	3135	3136	3137	3138
												GENDER	Male	Male	Male	Male	Male	Male	Male	Male	Male	Male	Male	Male	Male	Male	Male	Male
												TIME POINT	5h	5h	5h	5h	5h	5h	5h	5h	10h	10h	10h	10h	10h	10h	10h	10h
												TX	vehicle	vehicle	vehicle	vehicle	vehicle	vehicle	vehicle	vehicle	vehicle	vehicle	vehicle	vehicle	vehicle	vehicle	vehicle	vehicle
												GROUP NUMBER	1	1	1	1	1	1	1	1	2	2	2	2	2	2	2	2
PATHWAY SORTORDER	BIOCHEMICAL	SUPER PATHWAY	SUB PATHWAY	COMP ID	PLATFORM	CHEMICAL ID	RI	MASS	CAS	PUBCHEM	KEGG	Group HMDB	5h vehicle	5h vehicle	5h vehicle	5h vehicle	5h vehicle	5h vehicle	5h vehicle	5h vehicle	10h vehicle	10h vehicle	10h vehicle	10h vehicle	10h vehicle	10h vehicle	10h vehicle	10h vehicle
1811	1,2-dilinoleoyl-GPC (18:2/18:2)	Lipid	Phosphatidylcholine (PC)	52603	LC/MS Pos Late	100008903	2006	782.569	998-06-1	5288075		HMDB08138	54541032	51151436	57254676	56438352	53276096	48249852	40895624	37520140	25030260	33919620	15568435	24468346	27680412	29663906	29536952	20977348
1965	1,2-dioleoyl-GPI (18:1/18:1)	Lipid	Phosphatidylinositol (PI)	52619	LC/MS Pos Late	100008908	3121	880.591				HMDB09837	1184758	1232362	1324123	1219522	1026442	1285202	837453	991168	413994	934770	457206	479363	219360	893060	692025	485611
1737	1,2-dipalmitoyl-GPC (16:0/16:0)	Lipid	Phosphatidylcholine (PC)	19130	LC/MS Pos Late	100000657	2365	734.569	63-89-8	452110		HMDB00564	8512150	8184220	7382066	8065618	7657249	8150924	8313357	7497460	8803722	7698057	8182422	7575480	8950835	7217405	9648394	10257631
1775	1,2-distearoyl-GPC (18:0/18:0)	Lipid	Phosphatidylcholine (PC)	19132	LC/MS Pos Late	100000660	2950	790.632	816-94-4	94190		HMDB08036	4471906	4092289	3859901	5.50731e+06	5028135	4547838	4138537	5303011	3651139	5289626	4688994	3794897	4896253	5344935	3616505	4132441
909	1,5-anhydroglucitol (1,5-AG)	Carbohydrate	Glycolysis, Gluconeogenesis, and Pyruvate Metabolism	20675	LC/MS Neg	100000580	802	163.061	154-58-5	64960	C07326	HMDB02712	9418634	12250381	11208084	13884811	14594691	12080517	14149451	6.38203e+06	13827484	14061241	5606506	9625708	13288374	12353538	9433659	16563704
2230	1-(1-enyl-oleoyl)-GPE (P-18:1)*	Lipid	Lysoplasmalogen	44621	LC/MS Neg	100005372	6250	462.299					486906	595459	358665	285853	144631	281202	245561	71416	212404	320911	171007	228617	131457	234789	205629	143238
2208	1-(1-enyl-palmitoyl)-2-arachidonoyl-GPC (P-16:0/20:4)*	Lipid	Plasmalogen	52689	LC/MS Pos Late	100009014	2154	766.575				HMDB11220	1134704	1202844	1060979	1319866	985516	1500846	1333648	1194603	1111313	1170985	1507147	1701000	1373724	1532300	1334205	1.87048e+06
2200	1-(1-enyl-palmitoyl)-2-arachidonoyl-GPE (P-16:0/20:4)*	Lipid	Plasmalogen	52673	LC/MS Pos Late	100009002	2270	724.528				HMDB11352	260351	256293	304617	297610	195149	368138	291929	184210	193752	317071	309604	184560	169338	175946	245697	349518
2209	1-(1-enyl-palmitoyl)-2-linoleoyl-GPC (P-16:0/18:2)*	Lipid	Plasmalogen	52682	LC/MS Pos Late	100009009	2226	742.575				HMDB11211	374449	238958	316124	385028	302171	478620	358115	303707	411379	285396	414152	456911	407121	324706	321431	571128
2202	1-(1-enyl-palmitoyl)-2-oleoyl-GPC (P-16:0/18:1)*	Lipid	Plasmalogen	52478	LC/MS Pos Late	100009007	2443	744.59					342624	397177	256616	404932	403906	466615	423481	354280	382929	415366	543535	381728	325141	314137	403574	519573
2196	1-(1-enyl-palmitoyl)-2-oleoyl-GPE (P-16:0/18:1)*	Lipid	Plasmalogen	52477	LC/MS Pos Late	100009005	2600	702.543				HMDB11342	68880	180456	68880	125913	68880	97634	84685	68880	68880	81432	122550	68880	68880	171470	114436	68880
2198	1-(1-enyl-palmitoyl)-2-palmitoyl-GPC (P-16:0/16:0)*	Lipid	Plasmalogen	52716	LC/MS Pos Late	100009162	2454	718.575		11146967		HMDB11206	679882	654655	580188	743543	651974	809307	695349	802574	744561	813551	881215	733746	859658	661980	701365	916826
2227	1-(1-enyl-palmitoyl)-GPC (P-16:0)*	Lipid	Lysoplasmalogen	52474	LC/MS Pos Late	100002875	1547	480.345		10917802		HMDB10407	944928	969605	1058098	1004483	986474	1073867	1219967	963118	853244	1071861	932406	870536	720034	1.0386e+06	930265	1053537
2228	1-(1-enyl-palmitoyl)-GPE (P-16:0)*	Lipid	Lysoplasmalogen	39270	LC/MS Pos Late	100003000	1558	438.298					160769	183296	133569	177481	177885	138278	155923	172903	115708	165822	136138	68133	96253	183187	136343	126123
2212	1-(1-enyl-stearoyl)-2-arachidonoyl-GPE (P-18:0/20:4)*	Lipid	Plasmalogen	52475	LC/MS Pos Late	100008999	2511	752.559		9547058		HMDB05779	1678658	1777055	1915165	2091725	1740020	2108672	1521965	1736049	1413018	1.92187e+06	2268245	1359562	1342415	1.8636e+06	1349798	1915136
2205	1-(1-enyl-stearoyl)-2-linoleoyl-GPE (P-18:0/18:2)*	Lipid	Plasmalogen	52748	LC/MS Pos Late	100009225	2633	728.559				HMDB11376	349090	399133	291801	374605	409836	350984	220232	316899	234556	334988	285817	153813	190061	401651	222826	335347
2232	1-(1-enyl-stearoyl)-GPE (P-18:0)*	Lipid	Lysoplasmalogen	39271	LC/MS Pos Late	100003001	1649	466.329					310921	324437	254763	388748	339002	371540	288358	287005	224513	324049	209845	156262	300899	295224	310469	266170
2004	1-arachidonoyl-GPA (20:4)	Lipid	Lysophospholipid	46325	LC/MS Neg	100004442	5499	457.236	799268-65-8				1793169	1837070	1835186	1.84229e+06	1323495	2.0595e+06	1758382	859029	2141011	1.81898e+06	910524	1922636	1461829	1.69046e+06	1.58762e+06	2.04185e+06
2041	1-arachidonoyl-GPC (20:4n6)*	Lipid	Lysophospholipid	33228	LC/MS Pos Late	100001551	1460	544.34			C05208	HMDB10395	102099472	128021792	105574688	141081536	126689936	104489592	114950424	138830928	109720088	123952736	111341808	90959328	109932576	125707680	119779808	108292368
2081	1-arachidonoyl-GPE (20:4n6)*	Lipid	Lysophospholipid	35186	LC/MS Pos Late	100001571	1470	502.293		42607465		HMDB11517	1644846	1580049	1.77958e+06	1843926	1.75326e+06	1319660	1576550	1533235	2106809	1786596	1517390	1514502	1253231	1945747	1.73946e+06	1447418
2115	1-arachidonoyl-GPI (20:4)*	Lipid	Lysophospholipid	34214	LC/MS Neg	100001654	5482	619.289				HMDB61690	5755901	6085422	4.13427e+06	4.19273e+06	3193578	5481174	3334673	1406340	2543357	3906322	2269622	5846258	3524049	4914485	3147113	4792145
2255	1-arachidonylglycerol (20:4)	Lipid	Monoacylglycerol	34397	LC/MS Neg	100001433	6250	303.233	35474-99-8	5282281	C13857	HMDB11549	736331	463289	423784	377790	353219	290120	471872	305097	744001	611914	304568	1190077	475251	773991	275683	365763
2258	1-docosahexaenoylglycerol (22:6)	Lipid	Monoacylglycerol	35153	LC/MS Neg	100001481	6150	309.222				HMDB11587	707168	351430	646607	297889	512002	219682	758432	350071	335253	645755	111761	464934	426134	500458	602112	132771
2256	1-eicosapentaenoylglycerol (20:5)*	Lipid	Monoacylglycerol	53220	LC/MS Neg	100009403	5988	301.217				HMDB11580	155159	47305	181672	47305	225367	92764	129026	87115	490598	157297	88797	354286	336754	213836	47305	97059
2052	1-lignoceroyl-GPC (24:0)	Lipid	Lysophospholipid	49617	LC/MS Pos Late	100002873	1907	608.465	325171-59-3			HMDB10405	1481340	1915859	1.95028e+06	2011770	1592975	1.99065e+06	1471874	2059879	1274019	1945371	1403644	1.00704e+06	1187911	1716561	1283400	1162008
2026	1-linolenoyl-GPC (18:3)*	Lipid	Lysophospholipid	45951	LC/MS Pos Late	100005350	1410	518.324				HMDB10388	752163	997597	872618	965993	955484	788779	791439	718530	630171	885539	493251	447954	670628	870001	766611	481787
2251	1-linolenoylglycerol (18:3)	Lipid	Monoacylglycerol	34393	LC/MS Neg	100001435	6214	277.217	124151-74-2	53480978		HMDB11569	1605832	483187	1706849	727089	1256887	634967	690312	525394	1066641	1203032	207702	1.44853e+06	676337	989401	411149	200822
1815	1-linoleoyl-2-arachidonoyl-GPC (18:2/20:4n6)*	Lipid	Phosphatidylcholine (PC)	52710	LC/MS Pos Late	100009131	1969	806.569				HMDB08147	38320944	49138996	44422684	49565624	51887024	38865148	36042612	41539128	34253292	44808432	27321944	27510692	36098080	42596888	36503716	26596084
1812	1-linoleoyl-2-linolenoyl-GPC (18:2/18:3)*	Lipid	Phosphatidylcholine (PC)	53176	LC/MS Pos Late	100009343	1939	780.554				HMDB08141	1437757	2084008	2681436	2003313	2165797	1675552	1107753	1306637	648503	1208233	489144	543117	830063	973829	787272	427977
2002	1-linoleoyl-GPA (18:2)*	Lipid	Lysophospholipid	52690	LC/MS Neg	100009082	5483	433.236				HMDB07856	2925540	2546242	2864554	2895714	1763115	2455444	2216560	859224	1701903	2144973	608137	2046852	1556178	1567419	1562717	2.066e+06
2024	1-linoleoyl-GPC (18:2)	Lipid	Lysophospholipid	34419	LC/MS Pos Late	100001395	1465	520.34		11988421	C04100	HMDB10386	205578688	232896816	241080208	222504384	222442256	192128352	183660336	187941088	158637456	202783216	138160912	145164576	161524544	171255952	171002208	149321440
2070	1-linoleoyl-GPE (18:2)*	Lipid	Lysophospholipid	36600	LC/MS Pos Late	100001570	1482	478.293		52925130		HMDB11507	3605040	2582904	3190740	2828065	3113384	2210470	2243449	2123002	1876345	1862314	1138148	1413346	1.55103e+06	1641145	1815122	1202818
2103	1-linoleoyl-GPG (18:2)*	Lipid	Lysophospholipid	54885	LC/MS Neg	100009227	5516	507.273					441660	155561	159489	148408	160108	153667	157992	89314	294358	175688	95337	380662	188127	198141	110587	113797
2111	1-linoleoyl-GPI (18:2)*	Lipid	Lysophospholipid	36594	LC/MS Neg	100001778	5494	595.289					1224449	1156013	757727	743193	517726	853298	641590	148821	293290	508110	96047	810427	356828	790777	389705	702016
2250	1-linoleoylglycerol (18:2)	Lipid	Monoacylglycerol	27447	LC/MS Neg	100001040	6477	279.233	2277-28-3	5283469			74441408	18985426	77782144	34878208	43245568	23891524	34230536	18074556	63681060	48983984	7645672	102401160	32708828	53593080	20748548	9854821
83	1-methyl-4-imidazoleacetate	Amino Acid	Histidine Metabolism	32350	LC/MS Pos Early	100001208	2064	141.066	2625-49-2	75810	C05828	HMDB02820	419992	1411634	654129	696190	210574	539914	576522	321558	71464	978669	78552	110003	140357	430060	389668	68825
418	1-methylguanidine	Amino Acid	Guanidino and Acetamido Metabolism	48114	LC/MS Pos Early	100000715	2149	74.0713	22661-87-6	10111	C02294	HMDB01522	252295	209004	393877	318089	255762	191249	313006	342537	84413	134281	144001	84582	96497	107212	100657	72443
66	1-methylhistidine	Amino Acid	Histidine Metabolism	30460	LC/MS Pos Early	100001051	2755	170.092	332-80-9	92105	C01152	HMDB00001	10857928	6685794	9379641	6719408	7035567	7869520	9900297	10396031	8882402	8212690	10817435	6300416	10200860	5834695	7090520	8786530
3486	1-methylnicotinamide	Cofactors and Vitamins	Nicotinate and Nicotinamide Metabolism	27665	LC/MS Pos Early	55	1940	137.071	1005-24-9	10129985	C02918	HMDB00699	6223944	1115275	8610922	579761	949345	5600425	1157066	3154530	319550	691933	2.06353e+06	4399402	562007	1076385	936463	245251
1723	1-myristoyl-2-palmitoyl-GPC (14:0/16:0)	Lipid	Phosphatidylcholine (PC)	19258	LC/MS Pos Late	100000672	2147	706.538	69525-80-0	129657		HMDB07869	328412	659156	619204	752226	737152	524330	328412	616193	544204	684811	328412	328412	575363	718425	606757	328412
2242	1-myristoylglycerol (14:0)	Lipid	Monoacylglycerol	35625	LC/MS Neg	100001618	6353.3	227.202	75685-84-6	79050	C01885	HMDB11561	1994516	279779	1388295	1099399	627614	1021809	854612	156631	446408	696893	156631	665871	156631	436039	156631	156631
1980	1-oleoyl-2-arachidonoyl-GPI (18:1/20:4) *	Lipid	Phosphatidylinositol (PI)	54994	LC/MS Pos Late	100010951	2568	902.575				HMDB09844	2006271	2748569	2527302	2787705	2579599	2606539	2287227	2325389	1895450	2923241	1568468	1622635	1645471	2169984	2036823	1556345
1810	1-oleoyl-2-docosahexaenoyl-GPC (18:1/22:6)*	Lipid	Phosphatidylcholine (PC)	52697	LC/MS Pos Late	100009130	2011	832.585				HMDB08123	9942606	12498189	11356790	9819604	9344271	10689367	9599960	8956208	10474332	14023686	6066673	9498147	8907674	11730111	9465412	7556641
1800	1-oleoyl-2-linoleoyl-GPC (18:1/18:2)*	Lipid	Phosphatidylcholine (PC)	52453	LC/MS Pos Late	100008981	2165	784.585					27005678	29878148	27415944	29865982	23885010	30513532	22581214	17937596	18317358	25381132	11166575	17457800	18554084	19047550	22877270	16938880
1884	1-oleoyl-2-linoleoyl-GPE (18:1/18:2)*	Lipid	Phosphatidylethanolamine (PE)	52687	LC/MS Pos Late	100009078	2270	742.538		9546753		HMDB05349	333346	382513	466280	272831	189191	151012	202733	289414	29365	167617	29365	29365	50623	29365	163266	29365
2021	1-oleoyl-GPC (18:1)	Lipid	Lysophospholipid	48258	LC/MS Pos Late	100001272	1540	522.355	19420-56-5	16081932		HMDB02815	104086944	133863568	118572288	130989168	108058544	100885224	103820064	91191384	94648280	118173544	79708968	81466128	84465592	107745136	97036896	77511240
2068	1-oleoyl-GPE (18:1)	Lipid	Lysophospholipid	35628	LC/MS Pos Late	100001569	1554	480.308	89576-29-4	9547071		HMDB11506	2321881	2143824	1.58997e+06	1954876	2019642	1.37591e+06	1.64706e+06	1416913	827051	1455711	477165	679287	674321	1366313	1132742	577680
2109	1-oleoyl-GPI (18:1)*	Lipid	Lysophospholipid	36602	LC/MS Neg	100001777	5599	597.305					688285	950351	284913	504547	136742	645616	305933	56759	56759	265206	56759	296901	61557	274069	116487	388347
2249	1-oleoylglycerol (18:1)	Lipid	Monoacylglycerol	21184	LC/MS Neg	100000924	6650	281.249	111-03-5	5283468		HMDB11567	186033392	27422762	133808864	70223680	70977632	47306864	62643808	30417708	67003064	74993568	7082572	80930880	21926280	62098544	18123700	6434564
1765	1-palmitoleoyl-2-linoleoyl-GPC (16:1/18:2)*	Lipid	Phosphatidylcholine (PC)	52683	LC/MS Pos Late	100009075	2003	756.554				HMDB08006	13847472	17304256	16969300	15923211	16571222	12548796	13752684	12888030	14181815	15620231	8788550	10128824	10635885	12912082	10586682	6231609
2013	1-palmitoleoyl-GPC (16:1)*	Lipid	Lysophospholipid	33230	LC/MS Pos Late	100001511	1450	494.324		24779461		HMDB10383	6565992	10928565	9503493	9969061	9179589	7155594	8.19363e+06	8.31967e+06	7213145	10212687	5415095	5282528	5577609	7721524	6692661	5080196
2246	1-palmitoleoylglycerol (16:1)*	Lipid	Monoacylglycerol	52431	LC/MS Neg	100008952	6094	253.217				HMDB11565	2638136	662831	2516287	1634145	1185354	1224475	987393	158869	1391823	1662830	158869	2292638	422882	1216187	386895	158869
1754	1-palmitoyl-2-arachidonoyl-GPC (16:0/20:4n6)	Lipid	Phosphatidylcholine (PC)	52462	LC/MS Pos Late	100008914	2091	782.569	35418-58-7	10747814		HMDB07982	142649344	141901664	150905728	142180944	150125408	136923440	150028192	144941360	157757792	149142576	142998192	146329888	144935792	164851168	150683888	148320544
1861	1-palmitoyl-2-arachidonoyl-GPE (16:0/20:4)*	Lipid	Phosphatidylethanolamine (PE)	52464	LC/MS Pos Late	100008990	2198	740.522		9546800		HMDB05323	1000108	1429149	1.42166e+06	1354868	1256650	931630	1.48186e+06	1808301	1025568	1395513	840640	1048544	1221211	1356382	1405070	829566
1960	1-palmitoyl-2-arachidonoyl-GPI (16:0/20:4)*	Lipid	Phosphatidylinositol (PI)	52467	LC/MS Pos Late	100008993	2567	876.56				HMDB09789	5835816	6188831	5865624	6846796	6126677	6628171	5591678	6380772	5254060	6.60498e+06	6627807	4724102	4885776	6354736	5770140	4714067
1750	1-palmitoyl-2-dihomo-linolenoyl-GPC (16:0/20:3n3 or 6)*	Lipid	Phosphatidylcholine (PC)	52454	LC/MS Pos Late	100008985	2199	784.585					14941929	34654712	10999109	29481526	26869978	15515460	31185028	17291936	34666192	34976660	19653084	28041488	27940480	18793812	32188812	25828274
1760	1-palmitoyl-2-docosahexaenoyl-GPC (16:0/22:6)	Lipid	Phosphatidylcholine (PC)	52610	LC/MS Pos Late	100008915	2023	806.569	59403-54-2	6441886		HMDB07991	89925992	87691032	93547280	79604976	87979832	76626720	94261600	97070032	91772376	107248800	107401224	86366832	92411008	98672096	95321960	79419304
1863	1-palmitoyl-2-docosahexaenoyl-GPE (16:0/22:6)*	Lipid	Phosphatidylethanolamine (PE)	52465	LC/MS Pos Late	100008991	2119	764.522		9546799		HMDB05324	266453	594750	549853	384893	282776	183386	533637	446417	214840	774464	254767	426167	409123	521780	588912	229960
1747	1-palmitoyl-2-gamma-linolenoyl-GPC (16:0/18:3n6)*	Lipid	Phosphatidylcholine (PC)	54812	LC/MS Pos Late	100009154	2034	756.554				HMDB07974	1964566	2630826	2840268	1964566	2484288	2613915	2169770	2378949	3391329	2358867	2357304	2300342	2506001	4122515	2189391	1964566
1744	1-palmitoyl-2-linoleoyl-GPC (16:0/18:2)	Lipid	Phosphatidylcholine (PC)	42446	LC/MS Pos Late	1537	2160	758.569	40811-94-7	5287971		HMDB07973	176109952	161870864	177149888	160300080	162292576	161422656	178276384	148719872	151748320	155092672	125871960	160112288	150292224	152795024	161092496	149645392
1858	1-palmitoyl-2-linoleoyl-GPE (16:0/18:2)	Lipid	Phosphatidylethanolamine (PE)	42449	LC/MS Pos Late	100001870	2275	716.522		9546747		HMDB05322	565123	614269	721201	535127	431693	331695	577371	531129	244301	381084	170406	333468	341100	258331	482610	192584
1958	1-palmitoyl-2-linoleoyl-GPI (16:0/18:2)	Lipid	Phosphatidylinositol (PI)	52450	LC/MS Pos Late	1528	2730	852.56				HMDB09784	2262344	2281330	2194366	2424108	2469436	2003036	1771548	2220420	1412402	2036519	1498738	1398623	1542945	2253419	1.82431e+06	1684330
1741	1-palmitoyl-2-oleoyl-GPC (16:0/18:1)	Lipid	Phosphatidylcholine (PC)	52461	LC/MS Pos Late	1539	2358	760.585	26853-31-6;26853-31-6	6436017		HMDB07972	79881976	92093328	81805280	87744792	86473144	74294952	84002016	71855272	83408928	89794472	76723168	76710376	81320328	80320256	85884176	78266592
1857	1-palmitoyl-2-oleoyl-GPE (16:0/18:1)	Lipid	Phosphatidylethanolamine (PE)	19263	LC/MS Pos Late	1526	2509	718.538	26662-94-2	5283496		HMDB05320	405912	796018	600458	601572	640977	70171	448903	767688	229161	521627	119706	279732	350628	584920	401941	70171
1956	1-palmitoyl-2-oleoyl-GPI (16:0/18:1)*	Lipid	Phosphatidylinositol (PI)	52669	LC/MS Pos Late	100009066	3140	854.575				HMDB09783	1110342	1240670	1045653	1252524	972939	1132669	753332	886052	509860	901831	489120	584057	489465	1213553	685596	561178
1738	1-palmitoyl-2-palmitoleoyl-GPC (16:0/16:1)*	Lipid	Phosphatidylcholine (PC)	52470	LC/MS Pos Late	100008984	2160	732.554				HMDB07969	3378822	4907676	4259504	4730397	4123794	3847165	3884797	3701159	3803821	4634314	2474119	3084328	3388082	4279967	3338837	2256708
1739	1-palmitoyl-2-stearoyl-GPC (16:0/18:0)	Lipid	Phosphatidylcholine (PC)	52616	LC/MS Pos Late	100008921	2653	762.601	59403-51-9			HMDB07970	16759134	13370050	13808628	14634820	14221054	15193024	13763476	15701168	13906061	14642476	14271340	12935326	14968660	13090790	13994797	13978730
2011	1-palmitoyl-GPC (16:0)	Lipid	Lysophospholipid	33955	LC/MS Pos Late	100001263	1525	496.34	17364-16-8	86554		HMDB10382	266259968	309029920	302025856	297366432	287783360	271138432	299495296	301628640	283048416	305322112	302346176	245531856	273653088	305980800	287816704	280278208
2059	1-palmitoyl-GPE (16:0)	Lipid	Lysophospholipid	35631	LC/MS Pos Late	100001567	1544	454.293	53862-35-4	9547069		HMDB11503	3.25524e+06	3015830	3.29013e+06	3014846	3.06865e+06	2284552	2833291	2701356	2437098	2723600	2546575	2294790	2536256	3388804	2889864	2148007
2104	1-palmitoyl-GPI (16:0)	Lipid	Lysophospholipid	35305	LC/MS Neg	100001655	5564	571.289				HMDB61695	1.04315e+06	1423185	823474	933131	468907	1059168	717842	172108	313886	634157	241279	1077758	519456	800453	553772	1079449
2245	1-palmitoylglycerol (16:0)	Lipid	Monoacylglycerol	21127	LC/MS Neg	100000827	6550	255.233	542-44-9	14900		HMDB31074	35939140	5308648	18560196	15449747	11963461	11967791	15169617	17976798	8601199	14404289	2202933	14103788	4778167	8250817	4.13234e+06	2365725
2244	1-pentadecanoylglycerol (15:0)	Lipid	Monoacylglycerol	47898	LC/MS Neg	100001431	6200	241.217	104140-07-0	190750			769387	265003	425037	525590	281302	332106	317151	161397	531978	561646	161397	725529	365738	492706	183338	161397
1787	1-stearoyl-2-arachidonoyl-GPC (18:0/20:4)	Lipid	Phosphatidylcholine (PC)	42450	LC/MS Pos Late	100001869	2300	810.601	35418-59-8	16219824		HMDB08048	158956256	174638928	165548432	175636640	174202720	176640528	167940496	173688832	182504544	172033440	186252768	178806320	178899392	186503792	181875968	181334272
1878	1-stearoyl-2-arachidonoyl-GPE (18:0/20:4)	Lipid	Phosphatidylethanolamine (PE)	52447	LC/MS Pos Late	100008977	2424	768.554		5289133		HMDB09003	4830320	6043531	7955406	6147089	6.46873e+06	4371013	6641535	8718710	4729951	6437767	4468744	5422706	6588229	6617417	7103073	3.84817e+06
1975	1-stearoyl-2-arachidonoyl-GPI (18:0/20:4)	Lipid	Phosphatidylinositol (PI)	52449	LC/MS Pos Late	100000616	3000	904.591	383907-33-3			HMDB09815	33909284	34614244	38281352	35713020	35754464	38517332	35158528	36604428	34713936	39278500	39658072	34310072	33993564	43958924	34878360	36546108
1793	1-stearoyl-2-docosahexaenoyl-GPC (18:0/22:6)	Lipid	Phosphatidylcholine (PC)	52611	LC/MS Pos Late	100008916	2197	834.601	59403-52-0			HMDB08057	71970320	74828160	72323656	78086616	70154440	72137528	75312680	76351312	63016716	81895648	81762304	81964176	76878112	79746496	72882904	69716720
1882	1-stearoyl-2-docosahexaenoyl-GPE (18:0/22:6)*	Lipid	Phosphatidylethanolamine (PE)	52466	LC/MS Pos Late	100008992	2317	792.554		9546798		HMDB05334	213092	305174	471933	199188	238274	172128	331265	336417	119034	354016	181674	305739	325356	262690	369189	199359
1779	1-stearoyl-2-linoleoyl-GPC (18:0/18:2)*	Lipid	Phosphatidylcholine (PC)	52452	LC/MS Pos Late	100008980	2380	786.601				HMDB08039	223746224	187148240	209592928	197197456	174054016	209607344	201359296	163516016	179636752	176505360	148778512	191150688	176347296	172136960	173607120	190514624
1873	1-stearoyl-2-linoleoyl-GPE (18:0/18:2)*	Lipid	Phosphatidylethanolamine (PE)	52446	LC/MS Pos Late	100008976	2522	744.554		9546749		HMDB08994	6834494	6670347	9103618	6210022	6420991	4746771	5943696	9910501	2878624	4340457	1786093	2919369	3858921	3607847	4199065	1788186
1964	1-stearoyl-2-linoleoyl-GPI (18:0/18:2)	Lipid	Phosphatidylinositol (PI)	52468	LC/MS Pos Late	100008994	3185	880.591				HMDB09809	5801241	5278117	5000445	5659587	5440748	4982943	4851013	5020566	3.58275e+06	4739073	2.67016e+06	3.42876e+06	2818438	6361000	3.93746e+06	4080139
1776	1-stearoyl-2-oleoyl-GPC (18:0/18:1)	Lipid	Phosphatidylcholine (PC)	52438	LC/MS Pos Late	100008904	2644	788.616	56421-10-4			HMDB08038	94364768	107052096	100120328	113718296	98094224	98837056	83973864	90625096	88432272	106766512	81763104	79422648	80055944	108917632	83184672	69007520
1870	1-stearoyl-2-oleoyl-GPE (18:0/18:1)	Lipid	Phosphatidylethanolamine (PE)	42448	LC/MS Pos Late	100001856	2858	746.569				HMDB08993	1501682	1472706	1527102	1365552	1178784	984666	945827	2288958	464121	1041412	100295	309888	546655	884430	718761	146494
2019	1-stearoyl-GPC (18:0)	Lipid	Lysophospholipid	33961	LC/MS Pos Late	100001271	1606	524.371	19420-57-6	497299		HMDB10384	307321984	294341632	303870048	324002944	324841888	337673984	331746144	328628480	281325824	323820128	312444576	305382848	300420224	357417600	291253408	310784800
2066	1-stearoyl-GPE (18:0)	Lipid	Lysophospholipid	42398	LC/MS Pos Late	100001461	1626	482.324	69747-55-3	9547068		HMDB11130	6789301	6158327	6946037	5915764	6980068	6169620	6.28195e+06	5863247	5055073	5720111	4929326	4709436	4833626	7002860	5637848	4852851
2107	1-stearoyl-GPI (18:0)	Lipid	Lysophospholipid	19324	LC/MS Neg	100000656	5794	599.32	796963-93-4			HMDB61696	5124770	6162407	4810244	4392655	1855181	5375707	3649179	967881	1755459	4209838	1427615	5470550	3412473	4497959	3574674	6808945
1167	10-heptadecenoate (17:1n7)	Lipid	Long Chain Fatty Acid	33971	LC/MS Neg	100001278	5555	267.233	29743-97-3	5312435		HMDB60038	39155380	24430956	29702704	19922478	20452016	22344588	21000104	9451773	53953848	47418232	20217512	52862876	23651500	31708286	19420516	19914748
1179	10-nonadecenoate (19:1n9)	Lipid	Long Chain Fatty Acid	33972	LC/MS Neg	100001277	5780	295.264	73033-09-7	5312513		HMDB13622	13756363	11707674	10604719	10920573	10602375	7361161	8986651	3.22429e+06	15243202	22244960	9000828	14734721	11602183	8277395	10356981	7462751
1154	10-undecenoate (11:1n1)	Lipid	Medium Chain Fatty Acid	32497	LC/MS Neg	100001197	5085.8	183.139	1333-28-4	14891	C13910	HMDB33724	247149	368175	280320	271057	364216	250654	261258	361741	353540	420652	248431	357646	340656	422197	170619	318070
1539	12,13-DiHOME	Lipid	Fatty Acid, Dihydroxy	38395	LC/MS Neg	62	5137	313.238	263399-35-5	10236635	C14829	HMDB04705	406226	654895	695398	648215	660600	555340	390462	149132	988665	849357	1118323	963365	792666	173280	772905	544172
2741	12-dehydrocholate	Lipid	Secondary Bile Acid Metabolism	44644	LC/MS Neg	100001072	4871	405.265	2458-08-4;2458-08-4	94235		HMDB00400	12908	5402261	12908	1.81841e+06	556883	12908	12908	12908	12908	674630	12908	12908	28124	421526	752910	12908
1515	13-HODE + 9-HODE	Lipid	Fatty Acid, Monohydroxy	37752	LC/MS Neg	100002196	5275	295.228		43013			4252599	1912890	2678536	3054050	2075580	2317606	1597917	1563852	2533142	2223569	1834126	1579219	1154685	2118461	966225	817431
1275	15-methylpalmitate (i17:0)	Lipid	Fatty Acid, Branched	38768	LC/MS Neg	100002945	5695	269.249		17903417			20326824	16161959	11579063	11827508	9764206	10724697	13884896	4354117	40609244	21102624	12692698	33723052	24475192	14752689	15890667	13353812
1511	16-hydroxypalmitate	Lipid	Fatty Acid, Monohydroxy	39609	LC/MS Neg	100002953	5236.2	271.228	506-13-8	10466	C18218	HMDB06294	675796	704730	682358	766768	663762	642219	437379	535628	971535	1105371	1049733	887355	981541	802220	819081	800152
1278	17-methylstearate (i19:0)	Lipid	Fatty Acid, Branched	38296	LC/MS Neg	100002356	5993	297.28	2724-59-6	3083779		HMDB37397	4579311	3463502	2574487	2.07373e+06	2106766	2627883	2794130	922582	5820153	3.68767e+06	3076874	8567449	4967376	2889452	4675892	2989210
4216	1H-indole-7-acetic acid	Xenobiotics	Bacterial/Fungal	57783	LC/MS Polar	100004601	922	174.056	39689-63-9				26663	35590	43694	21477	35235	49918	41907	21477	29161	31007	35197	40717	43916	30645	33385	21477
3809	1H-quinolin-2-one	Xenobiotics	Food Component/Plant	40464	LC/MS Pos Early	100002385	2680	146.06	59-31-4	6038	C06415		941016	1163767	801881	1293199	268892	662685	495126	302644	526527	611446	403741	455882	690044	660485	886022	495219
3451	2'-deoxycytidine	Nucleotide	Pyrimidine Metabolism, Cytidine containing	15949	LC/MS Pos Early	100000125	2193	228.098	951-77-9	13711	C00881	HMDB00014	43510144	44696620	43227056	40325548	45149456	36441952	39305472	47117888	37479856	40053960	40035512	40994416	41468816	44851640	44494432	21471444
3427	2'-deoxyuridine	Nucleotide	Pyrimidine Metabolism, Uracil containing	1412	LC/MS Neg	536	1586	111.02	951-78-0	13712	C00526	HMDB00012	1309697	1468078	1551012	1383508	1300513	1225241	1108166	1138284	872213	1184151	1036804	975655	850875	1777006	1314667	924065
3452	2'-O-methylcytidine	Nucleotide	Pyrimidine Metabolism, Cytidine containing	57554	LC/MS Pos Early	100010895	2411	258.108	2140-72-9	150971			95338	99002	135413	98832	141768	107114	96110	192771	104851	75687	101401	132791	114247	75687	231512	102978
3415	2'-O-methyluridine	Nucleotide	Pyrimidine Metabolism, Uracil containing	57655	LC/MS Neg	100010896	1831	257.078	2140-76-3	102212			26412	19459	29724	27756	36211	39281	17909	71429	15895	26663	45291	26679	26607	34389	52948	28365
3810	2,3-dihydroxyisovalerate	Xenobiotics	Food Component/Plant	38276	LC/MS Polar	100002417	1050	133.051	1756-18-9	677	C04039	HMDB12141	79748	129044	146505	129029	89524	104735	132078	101486	123230	99129	94374	305433	148796	80786	105635	235972
432	2-aminobutyrate	Amino Acid	Glutathione Metabolism	42374	LC/MS Pos Early	1128	2059	104.071	1492-24-6	439691	C02261	HMDB00650	6797026	7656494	5006096	7.32043e+06	7398904	5587790	4214684	6356252	4311906	7037217	6919530	3.91306e+06	6911226	10256783	8.3415e+06	5660856
1356	2-aminoheptanoate	Lipid	Fatty Acid, Amino	43761	LC/MS Pos Early	100004542	3160	146.118	1115-90-8	227939			146495	237642	78890	78890	78890	129825	78890	78890	185804	78890	169816	78890	78890	221099	292423	135511
4643	2-aminophenol sulfate	Xenobiotics	Chemical	43266	LC/MS Neg	100004322	1677	188.002		181670		HMDB61116	246216	283895	402253	314380	287924	364674	342609	224849	125537	188373	46634	85124	112149	92798	133299	95914
312	2-hydroxy-3-methylvalerate	Amino Acid	Leucine, Isoleucine and Valine Metabolism	36746	LC/MS Neg	100001541	1800	131.071	488-15-3	164623		HMDB00317	323155	307164	475767	753941	246832	356316	306601	267963	152476	145749	154952	130682	149870	222047	154308	176539
434	2-hydroxybutyrate/2-hydroxyisobutyrate	Amino Acid	Glutathione Metabolism	52281	LC/MS Polar	100008928	1258	103.04					1393164	1.50481e+06	1326453	1.83098e+06	771861	1214546	1.02452e+06	1052670	1518932	1410090	1304676	1.97383e+06	1562368	1.80045e+06	1478320	1426249
1481	2-hydroxydecanoate	Lipid	Fatty Acid, Monohydroxy	42489	LC/MS Neg	100004089	4840	187.134	5393-81-7	21488			166736	305694	243646	235566	246235	137342	138653	231900	153682	223244	131681	155461	94048	232868	100581	76670
1292	2-hydroxyglutarate	Lipid	Fatty Acid, Dicarboxylate	52294	LC/MS Pos Early	100002070	958	166.071	40951-21-1	43	C02630	HMDB00606	198069	347785	128268	356268	297097	251844	258608	580752	263123	270265	324988	227626	342601	128268	381807	170551
3611	2-hydroxyhippurate (salicylurate)	Xenobiotics	Benzoate Metabolism	18281	LC/MS Neg	1869	2184	194.046	487-54-7	10253	C07588	HMDB00840	21185	24342	46647	46495	26298	43912	57731	53094	17075	17075	17075	17075	17075	17075	17075	17075
1486	2-hydroxypalmitate	Lipid	Fatty Acid, Monohydroxy	35675	LC/MS Neg	100001579	5511.2	271.228	764-67-0	92836		HMDB31057	11846216	13322811	11487189	8873100	10294903	10528340	8956131	6044577	10093827	13370418	10524292	15165983	9084170	10642382	10372682	9194573
1488	2-hydroxystearate	Lipid	Fatty Acid, Monohydroxy	17945	LC/MS Neg	1239	5695	299.259	629-22-1	69417	C03045		1866655	2891963	1875603	2143220	1502516	1567651	1397573	943799	1611334	2434340	1506224	2469555	1503667	1.92015e+06	1963371	1674494
2264	2-linoleoylglycerol (18:2)	Lipid	Monoacylglycerol	32506	LC/MS Neg	100000987	6250	279.233	3443-82-1	5365676		HMDB11538	6515974	1.9629e+06	7095540	3509352	4.07031e+06	2553705	2899156	1620234	5428143	4781562	802229	8404575	3100170	4973885	2.0473e+06	951071
294	2-methylbutyrylcarnitine (C5)	Amino Acid	Leucine, Isoleucine and Valine Metabolism	45095	LC/MS Pos Early	100001509	3050	246.17	31023-25-3	6426901		HMDB00378	465680	499799	307428	339132	398828	380414	416301	226751	240360	196319	132667	160948	568488	299225	411959	168500
2263	2-oleoylglycerol (18:1)	Lipid	Monoacylglycerol	21232	LC/MS Neg	100000943	6500	281.249	3443-84-3	5319879		HMDB11537	18536830	2.68313e+06	12718965	7016651	6586794	5261655	6979935	9276099	6.79874e+06	7129437	444067	8569972	1.50918e+06	6284925	1.77439e+06	755072
104	2-oxoadipate	Amino Acid	Lysine Metabolism	38347	LC/MS Polar	92	2633.1	159.03	3184-35-8	71	C00322	HMDB00225	38770	18017	18017	21955	42050	18839	27111	44843	18017	18017	18017	25949	31114	37603	28179	18017
364	2-oxoarginine*	Amino Acid	Urea cycle; Arginine and Proline Metabolism	55072	LC/MS Pos Early	100002784	1760	174.087	3715-10-04	558	C03771	HMDB04225	344508	194522	207065	317732	148930	198312	145512	179163	201724	174683	128392	380274	152021	275161	277318	127141
2014	2-palmitoleoyl-GPC (16:1)*	Lipid	Lysophospholipid	47118	LC/MS Neg	100001561	5720	568.326				HMDB10383	193244	250233	468884	266946	232833	240720	129809	125433	244348	184451	159963	76110	126764	189658	188259	110602
2261	2-palmitoleoylglycerol (16:1)*	Lipid	Monoacylglycerol	52432	LC/MS Neg	100008953	6016	253.217				HMDB11565	279467	116230	284776	286832	86209	125061	86209	86209	113818	303095	86209	164910	86209	156556	87790	86209
2012	2-palmitoyl-GPC (16:0)*	Lipid	Lysophospholipid	35253	LC/MS Neg	100001562	6215	570.341		15061532		HMDB61702	24290964	27032428	24717500	17818348	13136971	17465754	16086603	12615148	15468322	21436898	14494311	17265764	13658182	18622456	15573638	14418573
2260	2-palmitoylglycerol (16:0)	Lipid	Monoacylglycerol	33419	LC/MS Neg	100001048	6400	255.233	23470-00-0	123409		HMDB11533	2343331	595391	5705995	1192389	356302	356302	806833	912567	566882	1.27811e+06	356302	1517762	356302	356302	356302	356302
2067	2-stearoyl-GPE (18:0)*	Lipid	Lysophospholipid	41220	LC/MS Neg	100003901	6350	480.31				HMDB11129	3721589	3292586	3450191	1542662	1365609	2714182	1.04805e+06	624716	974422	1631801	1029825	2.01922e+06	1722759	1437343	1093543	1780420
3690	3-(3-hydroxyphenyl)propionate	Xenobiotics	Benzoate Metabolism	35635	LC/MS Neg	100001624	1980	165.056	621-54-5	91	C11457	HMDB00375	171508	365652	284108	108039	1414511	1599747	411990	251050	216856	282618	304406	245297	108039	108039	260132	409883
3687	3-(3-hydroxyphenyl)propionate sulfate	Xenobiotics	Benzoate Metabolism	45415	LC/MS Neg	100005391	1294	245.013	86321-32-6	187488			38107	233810	202759	62020	877169	1045367	143719	173121	57876	155058	232379	109462	23457	23457	95709	277012
144	3-(4-hydroxyphenyl)lactate	Amino Acid	Tyrosine Metabolism	32197	LC/MS Neg	240	1379	181.051	6482-98-0	9378	C03672	HMDB00755	3981069	4762651	4875238	5982338	5049385	5019172	4605404	5164202	2959124	4271075	3970122	3029461	3838852	3589138	3023601	2818610
3691	3-(4-hydroxyphenyl)propionate	Xenobiotics	Benzoate Metabolism	39587	LC/MS Neg	100002914	1670	165.056	501-97-3	10394	C01744	HMDB02199	256484	117772	87532	138002	158484	142968	56259	158159	56259	63697	56259	70642	56259	56259	56259	56259
1323	3-carboxy-4-methyl-5-propyl-2-furanpropanoate (CMPF)	Lipid	Fatty Acid, Dicarboxylate	31787	LC/MS Neg	100001178	2800	239.092	86879-39-2	123979		HMDB61112	41109	48670	50955	44978	51875	44454	60122	48141	59167	41109	41109	51758	41109	41109	48993	41109
2740	3-dehydrocholate	Lipid	Secondary Bile Acid Metabolism	43835	LC/MS Neg	100001062	5050	405.265	2304-89-4	159655		HMDB00502	849967	1815780	69485	1137666	442193	108067	40488	599633	40488	869369	40488	40488	71030	139238	1103995	40488
299	3-hydroxy-2-ethylpropionate	Amino Acid	Leucine, Isoleucine and Valine Metabolism	32397	LC/MS Neg	100001170	975	117.056	4374-62-3	188979		HMDB00396	327083	417841	380142	464523	191177	322127	306430	208137	349652	367210	201188	282694	372408	407064	427247	219128
2487	3-hydroxy-3-methylglutarate	Lipid	Mevalonate Metabolism	531	LC/MS Polar	112	2850	161.046	503-49-1	1662	C03761	HMDB00355	1166054	1652666	1532409	1518474	1513921	1358569	1462789	1399591	1572647	1405378	1812593	1616650	1978662	1.90424e+06	2.04781e+06	1929932
1463	3-hydroxybutyrate (BHBA)	Lipid	Ketone Bodies	542	LC/MS Polar	254	1444	103.04	625-72-9	441	C01089	HMDB00357	3380379	6277119	5417990	6161211	4625185	5752218	5314747	3.73029e+06	12066129	9531576	18887684	21543044	17051344	13781987	23476526	21116504
1403	3-hydroxybutyrylcarnitine (1)	Lipid	Fatty Acid Metabolism(Acyl Carnitine)	43264	LC/MS Pos Early	100003926	2400	248.149		53481617		HMDB13127	49971	49971	93035	49971	57295	49971	49971	54708	183235	116059	248946	248944	553385	49971	219598	284519
1404	3-hydroxybutyrylcarnitine (2)	Lipid	Fatty Acid Metabolism(Acyl Carnitine)	52984	LC/MS Pos Early	100009271	2340	248.149				HMDB13127	36840	63607	45199	36840	36840	36840	36840	42643	79734	59644	204645	173151	191776	36840	126736	121641
4113	3-hydroxycinnamate sulfate	Xenobiotics	Food Component/Plant	48409	LC/MS Neg	100006094	1338	242.997	86321-30-4	6443141			20213	207854	278300	35899	1122072	1456351	155088	168643	33006	131384	162130	81513	20213	32117	128856	234864
1496	3-hydroxydecanoate	Lipid	Fatty Acid, Monohydroxy	22053	LC/MS Neg	100000997	4634.7	187.134	5561-87-5	26612		HMDB02203	990318	2894789	629725	1019404	964755	1556682	926236	626829	1005991	1.41976e+06	1438865	2921094	1870715	634446	1091394	300814
1494	3-hydroxyhexanoate	Lipid	Fatty Acid, Monohydroxy	53230	LC/MS Neg	100006367	1725	131.071	10191-24-9	151492			134873	332402	186929	263333	190291	250927	165177	159663	168281	153562	249414	340676	165662	187179	153919	127545
3612	3-hydroxyhippurate	Xenobiotics	Benzoate Metabolism	39600	LC/MS Neg	100002122	1687	194.046	1637-75-8	450268		HMDB06116	52640	103241	108706	14252	41462	58265	251905	74253	14252	47639	14252	14252	19105	57400	62178	34811
4749	3-hydroxyindolin-2-one sulfate	Xenobiotics	Chemical	48419	LC/MS Neg	100006103	2082	227.997					44587	305785	18198	303044	58366	17234	17300	17234	86359	116916	31261	40438	75177	277721	286830	17234
316	3-hydroxyisobutyrate	Amino Acid	Leucine, Isoleucine and Valine Metabolism	1549	LC/MS Polar	111	1619	103.04	2068-83-9	87	C06001	HMDB00336	1406543	1762016	1150722	1332411	1111309	1285912	1029021	1.04557e+06	955265	1417998	2069850	2261711	1482428	1929978	1817597	2031778
1499	3-hydroxylaurate	Lipid	Fatty Acid, Monohydroxy	32457	LC/MS Neg	100001112	5175	215.165	53941-38-1	94216		HMDB00387	477975	1150704	460178	498674	497147	720842	551771	327780	719152	1208491	833599	1266122	960208	546163	583647	337363
1495	3-hydroxyoctanoate	Lipid	Fatty Acid, Monohydroxy	22001	LC/MS Neg	100000773	3446	159.103	88930-08-9	26613		HMDB01954	356544	868069	408709	564040	483880	594969	408607	411002	437312	459254	660398	916136	542262	331604	401347	199478
4747	3-hydroxypyridine sulfate	Xenobiotics	Chemical	48448	LC/MS Neg	100006098	1595.5	173.987	1955-23-3				707358	541780	1109626	1030029	587564	625910	821444	686683	218754	425261	152508	123004	272404	180567	363703	206609
250	3-indoxyl sulfate	Amino Acid	Tryptophan Metabolism	27672	LC/MS Neg	100000467	2222.2	212.002	2642-37-7	10258		HMDB00682	30656622	68016448	21177038	60245192	62275152	16714667	14894092	21892730	24358152	35603500	21606348	14580343	30089580	56151892	44809448	4977863
162	3-methoxytyrosine	Amino Acid	Tyrosine Metabolism	12017	LC/MS Pos Early	1342	2555	212.092	300-48-1	1670		HMDB01434	26034	72032	26034	57996	57564	26034	26034	62919	34321	52348	41954	34233	26034	49600	55538	47132
311	3-methyl-2-oxobutyrate	Amino Acid	Leucine, Isoleucine and Valine Metabolism	44526	LC/MS Polar	100000936	911	115.04	3715-29-5	49	C00141	HMDB00019	1922126	2090898	1866919	2231195	2256013	2.76274e+06	1759124	2112457	2050956	2606341	2525007	2380795	2736511	2033102	1930621	2678190
291	3-methyl-2-oxovalerate	Amino Acid	Leucine, Isoleucine and Valine Metabolism	15676	LC/MS Neg	100000036	2064.2	129.056	1460-34-0;51829-07-3	47	C00671	HMDB03736	7753308	7974319	11069939	8159328	6251212	13693491	7223660	6373358	7702897	8794155	8289379	6120925	10145127	6.69067e+06	7193691	11769840
275	3-methylglutaconate	Amino Acid	Leucine, Isoleucine and Valine Metabolism	57747	LC/MS Polar	100002458	2700	99.0452	5746-90-7	1551553		HMDB00522	43864	71683	65348	104217	77850	50721	62229	74472	48754	69849	95808	73632	88890	66174	96890	66108
67	3-methylhistidine	Amino Acid	Histidine Metabolism	15677	LC/MS Neg	100000042	906.3	168.078	368-16-1	64969	C01152	HMDB00479	2796240	3095563	2923509	3654200	3122000	2624964	2836899	4884118	4815414	4333015	5567598	3085713	6256608	3307698	3965637	3299158
3692	3-phenylpropionate (hydrocinnamate)	Xenobiotics	Benzoate Metabolism	15749	LC/MS Neg	100000010	2860	149.061	501-52-0	107	C05629	HMDB00764	3177242	3569709	4248391	3360358	3324158	3007706	3080374	2358965	2093266	3237229	2365305	2845864	1761577	1683887	2251475	3078060
926	3-phosphoglycerate	Carbohydrate	Glycolysis, Gluconeogenesis, and Pyruvate Metabolism	1414	LC/MS Pos Early	132	590	187	80731-10-8	724	C00597	HMDB00807	93589	86792	94987	114982	49971	64389	110328	156210	110418	124595	47568	47568	47568	47568	130011	65158
3430	3-ureidopropionate	Nucleotide	Pyrimidine Metabolism, Uracil containing	3155	LC/MS Pos Early	1053	875	133.061	462-88-4	111	C02642	HMDB00026	220662	527982	646925	280236	937781	258120	791297	1.64057e+06	660023	380846	92996	92996	1744697	600443	1860307	92996
2514	3beta,7alpha-dihydroxy-5-cholestenoate	Lipid	Sterol	36803	LC/MS Neg	100001611	5275	431.317	115538-84-6	3081084	C17335		1471454	225080	422545	938580	419959	339332	577091	450399	618449	396583	225080	387319	361431	1628343	638144	713418
2515	3beta-hydroxy-5-cholestenoate	Lipid	Sterol	54805	LC/MS Neg	100006370	5398	415.322	6561-58-6	165511	C17333		90943	291829	80013	254440	181724	49597	59722	85290	94311	104369	49597	49597	138121	150015	136325	49597
415	4-acetamidobutanoate	Amino Acid	Polyamine Metabolism	1558	LC/MS Pos Early	1113	1350	146.081	3025-96-5	18189	C02946	HMDB03681	393883	735893	284162	625760	693306	517799	510433	499106	301864	519433	468970	372658	268114	369456	214916	375449
4571	4-acetylphenol sulfate	Xenobiotics	Drug - Other	44620	LC/MS Neg	100000711	2375	215.002		4684006			162535	199804	434546	325890	182852	254373	217324	316213	296076	175232	257254	282194	236788	56314	140768	264920
4075	4-allylphenol sulfate	Xenobiotics	Food Component/Plant	37181	LC/MS Neg	100001868	3805	213.023					315635	784961	899480	327497	768629	416302	458703	347162	39752	654607	294849	522837	220551	330455	472100	339779
4133	4-ethylphenol glucuronide	Xenobiotics	Food Component/Plant	52937	LC/MS Neg	100009049	3167	297.098					8015093	9303951	9969276	15019289	7717293	6.41658e+06	6791534	5859105	4204962	6576947	2.01095e+06	4742193	3906647	5925404	6392569	5378106
3654	4-ethylphenylsulfate	Xenobiotics	Benzoate Metabolism	36099	LC/MS Neg	100001756	3580	201.023	123-07-9		C13637		71574592	99281664	135569600	78927288	65985552	91314576	84534360	79000320	58437256	68490424	42910488	77123400	52891224	30331280	64417520	55367640
419	4-guanidinobutanoate	Amino Acid	Guanidino and Acetamido Metabolism	15681	LC/MS Pos Early	100000096	2320	146.092	463-003;463-00-3	500	C01035	HMDB03464	2220800	2592463	3759884	3406991	2276089	1938485	2116447	3683140	1652258	3094218	1776583	2780524	2044068	1848390	2283227	2278696
1293	4-hydroxy-2-oxoglutaric acid	Lipid	Fatty Acid, Dicarboxylate	40062	LC/MS Polar	100002537	3073	161.009	1187-99-1	599	C01127	HMDB02070	831902	337104	592870	545296	81173	672300	490682	91466	374342	566549	59612	508856	152192	456205	428034	303201
189	4-hydroxycinnamate sulfate	Amino Acid	Tyrosine Metabolism	48410	LC/MS Neg	100006095	1000	242.997	376374-66-2	6070438			265901	869909	352307	174007	369408	241952	251232	705249	470291	303651	878279	1019627	435899	332787	490949	863386
4408	4-hydroxycoumarin	Xenobiotics	Drug - Cardiovascular	37445	LC/MS Neg	100002049	2470	161.024	1076-38-6	54682930	C20414		76833	93794	134174	55920	133856	117639	112362	81262	58230	62651	32340	47213	52328	51112	82082	72792
47	4-hydroxyglutamate	Amino Acid	Glutamate Metabolism	40499	LC/MS Pos Early	100002544	1141	164.055	2485-33-8	439902	C03079	HMDB01344	42714	60639	94286	53149	42714	55467	42714	80884	66422	42714	104731	65529	76780	42714	105817	100328
3613	4-hydroxyhippurate	Xenobiotics	Benzoate Metabolism	35527	LC/MS Neg	100001423	1475	194.046	2482-25-9	151012		HMDB13678	115117	146580	151099	111072	140408	171806	256841	129303	35249	57515	47605	47259	49930	60271	51519	108570
885	4-hydroxyphenylacetylglycine	Peptide	Acetylated Peptides	43525	LC/MS Neg	100004418	1622	208.062	28116-23-6	440732	C05596		25076	70197	55735	53570	46435	25628	50114	41498	24542	52479	29880	17334	26115	49765	49582	17334
141	4-hydroxyphenylpyruvate	Amino Acid	Tyrosine Metabolism	1669	LC/MS Neg	1141	1690	179.035	156-39-8	979	C01179	HMDB00707	90945	112810	89200	135599	92614	75764	95857	90364	109738	130400	168825	61768	89761	57074	60339	98952
85	4-imidazoleacetate	Amino Acid	Histidine Metabolism	32349	LC/MS Pos Early	100001207	2055	127.05	645-65-8	96215	C02835	HMDB02024	921023	2607501	933773	2423031	1762329	667398	880037	1905402	924069	2512343	671340	1559580	622505	446563	1930633	875291
257	4-methyl-2-oxopentanoate	Amino Acid	Leucine, Isoleucine and Valine Metabolism	22116	LC/MS Neg	100000551	2170	129.056	816-66-0	70	C00233	HMDB00695	12749678	11062636	13649158	13597114	10662249	20643352	10828010	10631722	11870945	15808621	13484550	10622995	15467961	12597305	10788925	15967038
3643	4-methylcatechol sulfate	Xenobiotics	Benzoate Metabolism	46146	LC/MS Neg	100004111	2665	203.002					360440	642479	707012	338774	505238	751715	758314	531438	191560	455691	194259	441232	280241	290183	547543	283733
3655	4-vinylphenol sulfate	Xenobiotics	Benzoate Metabolism	36098	LC/MS Neg	100001755	3320	199.007	2628-17-3	6426766	C05627	HMDB04072	1119757	2593252	3.6586e+06	1.81295e+06	1132987	1694313	1662029	1644276	1688212	1292233	994116	1836788	1536175	535057	1303475	1184992
3414	5,6-dihydrouridine	Nucleotide	Pyrimidine Metabolism, Uracil containing	61833	LC/MS Neg	100001425	1119	245.078	5627-05-04	94312			1088433	1276110	1499099	1253506	1223550	1159560	1502108	1262594	1097995	1104263	1142398	1150404	1113629	1384463	1380795	1286897
114	5-aminovalerate	Amino Acid	Lysine Metabolism	18319	LC/MS Pos Early	100000454	2220	118.086	660-88-8	138	C00431	HMDB03355	742256	6818530	742256	742256	742256	742256	742256	742256	742256	742256	742256	742256	742256	1419113	742256	742256
252	5-bromotryptophan	Amino Acid	Tryptophan Metabolism	53242	LC/MS Neg	100009338	3525	280.993		96735			108556	73688	181378	94400	79438	100139	115471	120017	137918	64793	122716	78636	144781	139915	143546	147178
233	5-hydroxyindoleacetate	Amino Acid	Tryptophan Metabolism	437	LC/MS Neg	71	1510.2	190.051	54-16-0	1826	C05635	HMDB00763	26225	36079	46781	41798	42436	32393	35286	29989	36642	30383	32846	29069	37690	35067	39235	42891
99	5-hydroxylysine	Amino Acid	Lysine Metabolism	15685	LC/MS Pos Early	100000054	2790	163.108	13204-98-3	1029	C16741	HMDB00450	383838	467341	965389	483711	471949	484868	580898	511706	394414	405031	399809	412051	349604	335121	461002	441126
3453	5-methyl-2'-deoxycytidine	Nucleotide	Pyrimidine Metabolism, Cytidine containing	38159	LC/MS Pos Early	100002300	2303	242.114	838-07-3	440055	C03592	HMDB02224	1936519	2607620	3345553	2302101	2519067	1436498	2269225	2841183	1352743	2079736	1444415	2155920	1843919	3351059	3456676	2995652
3444	5-methylcytidine	Nucleotide	Pyrimidine Metabolism, Cytidine containing	22119	LC/MS Pos Early	100000763	2227	258.108	2140-61-6	92918		HMDB00982	2698321	2860938	1884342	2814746	2762070	2230159	2150706	2751855	2289639	2228003	2588357	2301054	2768982	2671873	3025781	2151804
410	5-methylthioadenosine (MTA)	Amino Acid	Polyamine Metabolism	1419	LC/MS Pos Early	212	2752	298.097	2457-80-9	439176	C00170	HMDB01173	57549	48743	59904	38578	45087	38578	72755	51078	38578	38578	120052	101178	40791	38578	46753	38578
3416	5-methyluridine (ribothymidine)	Nucleotide	Pyrimidine Metabolism, Uracil containing	35136	LC/MS Neg	100001446	1778.1	257.078	1463-10-1	445408		HMDB00884	187882	219786	240804	183799	183662	176565	161824	163783	129933	140958	127070	136242	119299	203069	206532	140869
431	5-oxoproline	Amino Acid	Glutathione Metabolism	1494	LC/MS Neg	1021	738.5	128.035	98-79-3	7405	C01879	HMDB00267	11204303	10770609	8579159	10923451	9447244	8708333	7886438	8729982	8686822	10348081	8658469	9574840	8442231	11347006	9285474	9695731
2716	6-beta-hydroxylithocholate	Lipid	Secondary Bile Acid Metabolism	36807	LC/MS Neg	100001625	4830	391.285	668-49-5	5283821	C15515	HMDB00811	388755	3303420	25903	2709242	430002	113741	42807	68828	176007	690210	85355	42375	155204	752029	893786	21113
4758	6-hydroxyindole sulfate	Xenobiotics	Chemical	48698	LC/MS Neg	100006260	2498	212.002					479450	898786	330057	835842	857730	221962	226755	259537	411293	416874	264002	172571	486378	724281	546464	72406
2731	6-oxolithocholate	Lipid	Secondary Bile Acid Metabolism	46336	LC/MS Neg	100001068	5033	389.27	2393-61-5	164960			1.31904e+06	9344894	136133	8588147	1561024	497731	172144	226012	644884	1791390	260393	113321	800854	2018096	2884857	151386
111	6-oxopiperidine-2-carboxylate	Amino Acid	Lysine Metabolism	43231	LC/MS Neg	100004499	965	142.051	34622-39-4	3014237		HMDB61705	81787	110027	81282	155775	106515	64937	81411	106702	58032	107875	120894	83190	67169	75805	91568	76463
2512	7-alpha-hydroxy-3-oxo-4-cholestenoate (7-Hoca)	Lipid	Sterol	36776	LC/MS Neg	100001609	5288.1	429.301	115538-85-7	3081085	C17337	HMDB12458	3415773	7740621	2173946	9741960	1863138	1691795	3365736	1703467	2182709	5696609	1961942	2076355	1546265	5785848	2908652	2492850
249	7-hydroxyindole sulfate	Amino Acid	Tryptophan Metabolism	52915	LC/MS Neg	100009043	1765	212.002					66367	87342	42817	69823	181715	22800	11281	40078	90527	58647	74460	31218	89344	45360	49146	11281
2745	7-ketodeoxycholate	Lipid	Secondary Bile Acid Metabolism	31904	LC/MS Neg	100001063	4821	405.265	911-40-0	188292		HMDB00391	6.76584e+06	17552976	789181	18509032	4361829	1.68895e+06	2427724	8630395	951978	3474918	1383823	1246939	2157392	2016805	4265497	501655
2732	7-ketolithocholate	Lipid	Secondary Bile Acid Metabolism	43830	LC/MS Neg	100001069	5082	389.27	4651-67-6	444262		HMDB00467	843337	8887665	48163	6821265	1601248	48163	48163	212291	48163	1630614	48163	48163	48163	1507769	2763739	48163
3380	7-methylguanine	Nucleotide	Purine Metabolism, Guanine containing	35114	LC/MS Pos Early	100001456	2175	166.072	578-76-7	11361	C02242	HMDB00897	471049	705354	611450	600411	598976	498143	646270	582847	670726	587139	553477	475012	561568	524837	435668	499608
1540	9,10-DiHOME	Lipid	Fatty Acid, Dihydroxy	38399	LC/MS Neg	179	5180	313.238	263399-34-4	9966640	C14828	HMDB04704	265411	377571	470877	446157	410008	409186	298353	429685	568016	555562	684323	538388	462067	510027	493972	316524
1401	acetylcarnitine (C2)	Lipid	Fatty Acid Metabolism(Acyl Carnitine)	32198	LC/MS Pos Early	100000802	2282	204.123	5080-50-2	1	C02571	HMDB00201	118431040	130641272	152433424	146439120	125070328	124433752	155338352	107323856	241064080	165293936	277981888	302765824	374369088	233046592	309386400	295810400
1107	aconitate [cis or trans]	Energy	TCA Cycle	46173	LC/MS Neg	100001359	580	173.009					14119689	18262362	20468872	17678940	19690432	12140212	18735694	16333275	12307322	17959100	16060023	13862795	14702773	17486656	17248452	14658346
3345	adenine	Nucleotide	Purine Metabolism, Adenine containing	554	LC/MS Neg	880	1680	134.047	73-24-5	190	C00147	HMDB00034	58990	74856	146758	93017	66625	81420	72127	84952	44804	40994	70374	144894	90690	120470	61785	127722
3340	adenosine 3',5'-cyclic monophosphate (cAMP)	Nucleotide	Purine Metabolism, Adenine containing	2831	LC/MS Neg	207	1952.2	328.045	60-92-4	6076	C00575	HMDB00058	91612	73203	97520	111441	111190	90240	86599	128093	94973	116897	125641	90175	131630	113214	128371	108432
1215	adrenate (22:4n6)	Lipid	Polyunsaturated Fatty Acid (n3 and n6)	32980	LC/MS Neg	100001193	5678	331.264	2091-25-0	5497181	C16527	HMDB02226	73119552	36407464	43726472	45363408	41432264	36065864	55861256	14413960	102175512	81747056	27651156	62180708	43122108	44368696	32316412	36641768
28	alanine	Amino Acid	Alanine and Aspartate Metabolism	1126	LC/MS Pos Early	811	1700	90.055	56-41-7	5950	C00041	HMDB00161	245886896	175213712	260111648	244037824	245951904	222983136	247890240	325653120	194321232	225060864	230199248	189800320	129357184	178688560	212281376	179966336
3332	allantoic acid	Nucleotide	Purine Metabolism, (Hypo)Xanthine/Inosine containing	33434	LC/MS Pos Early	218	660	177.062	99-16-1	203	C00499	HMDB01209	222763	243199	276154	214498	226412	108305	328265	249966	123018	127709	142960	81528	160365	223026	181104	100617
3331	allantoin	Nucleotide	Purine Metabolism, (Hypo)Xanthine/Inosine containing	1107	LC/MS Polar	1002	1672	157.037	97-59-6	204	C02350	HMDB00462	12912290	16903092	15620835	15761621	17143744	12219889	14384425	14945426	11380829	14138991	13421230	10969388	12814251	15967313	14698376	13348569
3534	alpha-CEHC	Cofactors and Vitamins	Tocopherol Metabolism	48188	LC/MS Neg	100002206	4045	277.145	4072-32-6	9943542		HMDB01518	109296	110982	112860	151343	120465	61440	70924	61440	88028	156304	105174	106030	108020	113167	82582	87609
3531	alpha-CEHC sulfate	Cofactors and Vitamins	Tocopherol Metabolism	47666	LC/MS Neg	100005972	3090	357.101					363916	297031	354883	503430	460342	157535	191015	216228	342894	369377	181491	311619	431610	303316	326916	297640
260	alpha-hydroxyisocaproate	Amino Acid	Leucine, Isoleucine and Valine Metabolism	22132	LC/MS Neg	100000706	1840	131.071	10303-64-7	83697	C03264	HMDB00746	223373	193793	284560	492199	203030	200937	203781	231107	118760	127537	177211	134813	152710	155459	132554	142875
292	alpha-hydroxyisovalerate	Amino Acid	Leucine, Isoleucine and Valine Metabolism	33937	LC/MS Neg	100001300	1126	117.056	600-37-3	99823		HMDB00407	604499	406867	749085	1185852	571196	734733	483395	496597	341311	343148	456552	291397	394110	594499	319566	417971
43	alpha-ketoglutaramate**	Amino Acid	Glutamate Metabolism	62101	LC/MS Polar	100002397	1916	144.03	18465-19-5				990438	1789415	1224404	1570470	977818	984762	954303	1089141	735444	1145408	872715	1354903	840562	1120682	1236453	1.27227e+06
1111	alpha-ketoglutarate	Energy	TCA Cycle	528	LC/MS Polar	93	2700	145.014	305-72-6;328-50-7;22202-68-2	51	C00026	HMDB00208	11566703	17457484	13626703	13506966	17071362	13021231	14104782	14852808	13674459	15149288	9547458	12989524	17616230	15369980	13809449	10043718
2700	alpha-muricholate	Lipid	Primary Bile Acid Metabolism	34092	LC/MS Neg	100001280	4765	407.28	2393-58-0	3083761	C17647	HMDB00506	12285889	24682860	3263329	34482324	5324015	1283523	815841	2950265	161191	10554486	63700	203194	822286	4507676	17065148	63700
3520	alpha-tocopherol	Cofactors and Vitamins	Tocopherol Metabolism	1561	LC/MS Pos Late	1105	2522	430.378	59-02-9;10191-41-0	14985	C02477	HMDB01893	129927440	70186544	128236952	95713464	77847824	132568776	108903376	65634756	108351912	90878872	70986208	104621792	84024288	112978504	77337952	121809248
80	anserine	Amino Acid	Histidine Metabolism	15747	LC/MS Pos Early	100000044	2924	241.13	10030-52-1	112072	C01262	HMDB00194	282015	226911	238742	330556	267167	233862	303243	397819	317580	291544	258498	223916	416567	299553	306343	242320
969	arabitol/xylitol	Carbohydrate	Pentose Metabolism	48885	LC/MS Polar	100006430	1932.4	151.061		6912	C01904		324997	411479	357185	345712	324976	360488	321548	346076	224753	309573	259381	289831	320797	326708	389506	266311
971	arabonate/xylonate	Carbohydrate	Pentose Metabolism	48255	LC/MS Polar	100006115	2700	165.04					1756306	1842191	1986703	1.88186e+06	1760509	1688885	1865198	1.75466e+06	1409621	1347269	1452535	1535109	1272295	1.80774e+06	1913302	1767172
1182	arachidate (20:0)	Lipid	Long Chain Fatty Acid	1118	LC/MS Neg	893	6240	311.296	506-30-9	10467	C06425	HMDB02212	38910420	14646193	18876192	14228494	12024420	12269446	15918742	8568384	15830187	14271055	7.28251e+06	13245844	9528364	10059493	8672171	7310728
1214	arachidonate (20:4n6)	Lipid	Polyunsaturated Fatty Acid (n3 and n6)	1110	LC/MS Neg	229	5535	303.233	506-32-1	444899	C00219	HMDB01043	308446176	286767968	267879760	235133008	254010368	258880720	252959152	219722768	458646496	437609664	311507552	435269920	291113120	396777696	264918336	276231392
1435	arachidonoylcarnitine (C20:4)	Lipid	Fatty Acid Metabolism(Acyl Carnitine)	57518	LC/MS Pos Late	100015837	1353	448.342					171088	377831	205345	279816	284506	237636	189869	206357	294106	275494	409490	301258	353113	329602	432260	294077
1474	arachidonoylcholine	Lipid	Fatty Acid Metabolism (Acyl Choline)	53261	LC/MS Pos Late	100009332	1390	390.337					135559	434809	43613	307680	331212	602304	128348	316602	69796	106490	217542	248566	385768	887801	407146	424979
1434	arachidoylcarnitine (C20)*	Lipid	Fatty Acid Metabolism(Acyl Carnitine)	57513	LC/MS Pos Late	100015833	1512	456.405				HMDB06460	50467	174783	141795	173976	188445	50467	50467	50467	89279	83760	143062	87189	134168	50467	191481	50467
357	arginine	Amino Acid	Urea cycle; Arginine and Proline Metabolism	1638	LC/MS Pos Early	231	2825	175.119	1119-34-2	232	C00062	HMDB00517	337097824	228275328	258096176	236561328	228816160	246287600	229717296	299243104	237018384	222110224	226639728	226317360	236314000	175987136	209647520	215629344
38	asparagine	Amino Acid	Alanine and Aspartate Metabolism	512	LC/MS Pos Early	917	1225	133.061	70-47-3	6267	C00152	HMDB00168	37568840	34006116	49106712	32951848	58042812	23728616	53480780	49160736	28962954	50087040	58503796	35599736	33391044	36366312	31637126	20634092
34	aspartate	Amino Acid	Alanine and Aspartate Metabolism	443	LC/MS Pos Early	234	1165	134.045	56-84-8	5960	C00049	HMDB00191	2291338	4405883	1431981	2418322	3788482	1.65144e+06	3.59918e+06	2599343	1.04228e+06	3087938	3951753	7856077	3523345	3346898	4081810	1.04228e+06
1307	azelate (C9-DC)	Lipid	Fatty Acid, Dicarboxylate	18362	LC/MS Neg	2029	1276	187.098	123-99-9	2266	C08261	HMDB00784	255787	253910	277116	238158	252445	147643	175314	394633	320603	324884	388502	341573	192567	207409	168576	170417
1189	behenate (22:0)*	Lipid	Long Chain Fatty Acid	12125	LC/MS Neg	314	6745	339.327	112-85-6	8215	C08281	HMDB00944	10110616	3347595	4442693	3.47358e+06	2449844	3748641	3579221	1546507	4022961	2.58927e+06	1145189	3327985	2020966	2605704	1952096	1463513
2366	behenoyl dihydrosphingomyelin (d18:0/22:0)*	Lipid	Sphingolipid Metabolism	57331	LC/MS Pos Late	100009026	3150	789.684				HMDB12091	522478	231991	380287	327547	315232	541830	388859	579449	384214	437684	817605	387794	246506	557168	131668	431316
2369	behenoyl sphingomyelin (d18:1/22:0)*	Lipid	Sphingolipid Metabolism	48492	LC/MS Pos Late	100006294	3083	787.669				HMDB12103	29532656	27312924	29616232	30650072	31756696	29710586	26997904	33278698	27387732	34221584	38081176	26079856	28941172	28434120	25786960	30765064
1437	behenoylcarnitine (C22)*	Lipid	Fatty Acid Metabolism(Acyl Carnitine)	57514	LC/MS Pos Late	100015832	1561	484.436					134879	177888	128066	161526	170123	156389	144963	149797	106211	114009	110471	106211	106211	174404	171879	128410
3431	beta-alanine	Nucleotide	Pyrimidine Metabolism, Uracil containing	55	LC/MS Pos Early	244	1905	90.055	56-41-7;107-95-9	239	C00099	HMDB00056	15794355	12106959	8186283	12070587	10405440	8.09978e+06	6108809	17120560	9043867	7820544	16675871	14188102	7.77301e+06	8199565	13294639	10308105
3859	beta-guanidinopropanoate	Xenobiotics	Food Component/Plant	35101	LC/MS Pos Early	100001411	2145	132.077	353-09-3	67701	C03065	HMDB13222	350242	461319	1494531	519703	350242	350242	1.21686e+06	753392	350242	579368	850476	1025814	400943	350242	448281	815399
272	beta-hydroxyisovalerate	Amino Acid	Leucine, Isoleucine and Valine Metabolism	12129	LC/MS Neg	1442	1027	117.056	625-08-1	69362		HMDB00754	445908	606827	634244	1074766	192332	703802	392850	414726	283494	353416	265452	364121	294918	297645	305741	95094
2699	beta-muricholate	Lipid	Primary Bile Acid Metabolism	31885	LC/MS Neg	100001066	4794	407.28	2393-59-1	5283853	C17726	HMDB00415	21851292	25791792	5613062	31472138	10845397	6706770	5235760	21878784	2604219	15749819	2581054	2995085	3865969	9255064	12742308	1139626
6	betaine	Amino Acid	Glycine, Serine and Threonine Metabolism	3141	LC/MS Pos Early	799	1064	118.086	107-43-7	247	C00719	HMDB00043	414884512	549777600	454743008	533421024	380853728	307879904	428638688	372079040	356709408	454545696	327375456	334570240	422010560	516351328	536618144	389603584
3566	bilirubin (E,E)*	Cofactors and Vitamins	Hemoglobin and Porphyrin Metabolism	32586	LC/MS Pos Late	100001950	1045	585.271	114-25-0	5315454			164700	135385	78823	156882	190308	79373	147895	196361	223630	130498	293178	236136	333745	189873	252475	212064
3565	bilirubin (Z,Z)	Cofactors and Vitamins	Hemoglobin and Porphyrin Metabolism	43807	LC/MS Pos Late	1090	1840	585.271	635-65-4	5280352	C00486	HMDB00054	5329072	4745630	3238006	4687361	5.41943e+06	3882969	3727162	5660406	5758132	3835062	7.26833e+06	5304151	7747474	5498845	5097792	4956227
3568	biliverdin	Cofactors and Vitamins	Hemoglobin and Porphyrin Metabolism	2137	LC/MS Pos Late	250	1016	583.255	55482-27-4;55482-27-4	5353439	C00500	HMDB01008	78390	106213	87959	99845	105289	74237	89473	110687	193537	84834	143034	200876	172588	81868	156940	89509
1373	butyrylcarnitine (C4)	Lipid	Fatty Acid Metabolism (also BCAA Metabolism)	32412	LC/MS Pos Early	100001054	2860	232.154	25576-40-3	439829	C02862	HMDB02013	6.38719e+06	6241226	6192866	5655408	3987758	5800886	5192874	4400185	4524145	4738921	4600732	4658113	4655199	4835875	4509227	3502812
1374	butyrylglycine	Lipid	Fatty Acid Metabolism (also BCAA Metabolism)	31850	LC/MS Neg	100001151	1470	144.067	20208-73-5	88412		HMDB00808	59300	111356	141389	62470	81582	117894	108066	40620	59620	40620	215707	91410	94630	133294	87095	140057
213	C-glycosyltryptophan	Amino Acid	Tryptophan Metabolism	48782	LC/MS Neg	100006379	1777	365.135	180509-18-6	10981970			163037	170991	204458	221626	233701	206524	210685	215658	160179	180754	232463	193252	165340	221929	188253	204116
1152	caprate (10:0)	Lipid	Medium Chain Fatty Acid	1642	LC/MS Neg	888	5090.7	171.139	112-37-8	2969	C01571	HMDB00511	2653317	5847315	2678602	2669135	3527681	3643480	3043594	2927837	3024550	4521740	3099596	8395409	4797091	3084149	3.61284e+06	2837784
1148	caproate (6:0)	Lipid	Medium Chain Fatty Acid	32489	LC/MS Neg	926	2713.7	115.076	142-62-1	8892	C01585	HMDB00535	369096	3257434	1086170	369096	369096	1226082	764665	369096	750273	779305	369096	1817307	696011	369096	369096	369096
1150	caprylate (8:0)	Lipid	Medium Chain Fatty Acid	32492	LC/MS Neg	932	4362	143.108	124-07-2	379	C06423	HMDB00482	370021	5164943	1570884	1843386	944663	2228136	1717469	702400	876432	1077333	2300504	4554643	1.7278e+06	1865192	1.60704e+06	648316
1458	carnitine	Lipid	Carnitine Metabolism	15500	LC/MS Pos Early	100000007	1978	162.112	461-05-2	10917	C00318	HMDB00062	333108576	397519872	328814656	386243328	320007488	391081728	326248576	385008800	309574240	298867712	279410112	272256704	365328832	248577904	241578336	238226912
77	carnosine	Amino Acid	Histidine Metabolism	1768	LC/MS Pos Early	249	2942	227.114	305-84-0	439224	C00386	HMDB00033	211863	182316	348839	240820	285120	124005	278754	324236	201172	167751	250179	191848	226595	355727	248459	178096
197	catechol glucuronide	Amino Acid	Tyrosine Metabolism	53243	LC/MS Neg	100009326	1742	285.062		75124209			238690	230189	357323	517888	383061	299449	349313	154221	168721	224429	82129	164806	78747	132049	113992	118900
3637	catechol sulfate	Xenobiotics	Benzoate Metabolism	35320	LC/MS Neg	100001605	1906	188.986	4918-96-1	3083879		HMDB59724	3367419	2715897	6310876	5900885	4764810	7936941	6339058	2828491	2262972	3294689	1544190	2765445	1241731	1128158	1302094	2009886
2457	ceramide (d16:1/24:1, d18:1/22:1)*	Lipid	Ceramides	57437	LC/MS Pos Late	100015727	3850	620.598					231511	287905	154611	154611	195174	292568	154611	154611	241422	154611	242960	240539	154611	335148	154611	154611
2461	ceramide (d18:2/24:1, d18:1/24:2)*	Lipid	Ceramides	57443	LC/MS Pos Late	100015744	3858	646.613					1.83715e+06	1762412	1878654	1502940	1769317	2417031	1675517	1651180	1729657	1497484	1548894	1331884	1556047	1988057	1105902	1335639
2696	chenodeoxycholate	Lipid	Primary Bile Acid Metabolism	1563	LC/MS Neg	1123	5264	391.285	474-24-9;474-25-9	10133	C02528	HMDB00518	37220064	37769748	4934902	58008284	12481553	3379755	1664319	4827770	590941	20206920	221925	221925	2181781	21521170	27323988	221925
1666	chiro-inositol	Lipid	Inositol Metabolism	37112	LC/MS Polar	100001859	3191.2	225.062	643-12-9		C19891	HMDB34220	549490	953307	875035	1627526	802982	551375	509584	720430	185641	924122	242099	317427	412899	460605	516926	181794
2693	cholate	Lipid	Primary Bile Acid Metabolism	22842	LC/MS Neg	136	5165	407.28	81-25-4	221493	C00695	HMDB00619	56646868	66910760	14095950	100785912	47397112	16583997	7377472	61512764	1.95905e+06	56274656	112511	1169937	14323938	19806164	73508112	575429
2502	cholesterol	Lipid	Sterol	63	LC/MS Pos Late	266	2707	369.352	57-88-5	11025495	C00187	HMDB00067	23789948	20486634	24984724	21006922	18241620	24173200	19449810	20886944	17201804	27100918	18436472	16156915	18381744	21912986	14721230	16732457
1694	choline	Lipid	Phospholipid Metabolism	15506	LC/MS Pos Early	1256	1961	104.107	67-48-1	305	C00114	HMDB00097	102189888	109492056	80142752	105136064	106456472	79939312	83999808	101999056	122753744	130226840	142156912	127948408	134939008	127331848	132145336	105740808
1695	choline phosphate	Lipid	Phospholipid Metabolism	34396	LC/MS Pos Early	267	700	184.073	72556-74-2	1014	C00588	HMDB01565	3352247	2669694	3173975	2277331	2200815	2335699	1914751	3138543	2.8912e+06	2.5843e+06	2.82882e+06	3375489	1608993	2233731	1795941	1474310
3879	cinnamate	Xenobiotics	Food Component/Plant	12115	LC/MS Neg	1259	2878	147.045	140-10-3	444539	C00423	HMDB00930	113204	124370	236082	151484	139220	205548	127979	101975	120492	86689	128207	152837	170791	96819	73325	194305
3880	cinnamoylglycine	Xenobiotics	Food Component/Plant	38637	LC/MS Neg	100002253	3127	204.067	16534-24-0	709625		HMDB11621	93855	142233	360060	123229	202396	333154	237820	131661	192489	166668	273805	347958	249437	277184	376812	394652
1412	cis-4-decenoylcarnitine (C10:1)	Lipid	Fatty Acid Metabolism(Acyl Carnitine)	38178	LC/MS Pos Late	100002259	1057	314.233	98930-66-6				435850	761636	633877	675095	627950	580393	543203	655109	1096746	781611	942267	873515	1102856	802368	878989	726483
1105	citrate	Energy	TCA Cycle	1564	LC/MS Neg	1124	582	191.02	77-92-9	311	C00158	HMDB00094	238615808	283649600	352226400	291014848	284898816	213404320	313359968	281275872	266415632	299629376	250373376	232162736	239785824	280042720	277389056	210324928
365	citrulline	Amino Acid	Urea cycle; Arginine and Proline Metabolism	2132	LC/MS Pos Early	391	1520	176.103	372-75-8	9750	C00327	HMDB00904	101705200	131828784	133467296	153630992	107928552	111618848	121021264	135276432	68520608	147742224	116607528	85669440	104134176	85266184	113820832	138396144
2598	corticosterone	Lipid	Corticosteroids	5983	LC/MS Neg	272	5040	345.207	50-22-6	5753	C02140	HMDB01547	4222456	5146051	12932536	9924462	4010203	5065962	2601413	9479250	2.77321e+06	9064441	8908933	9054477	3448824	8405265	6.33689e+06	7587194
392	creatine	Amino Acid	Creatine Metabolism	27718	LC/MS Pos Early	1221	1947	132.077	57-00-1	586	C00300	HMDB00064	554777152	453321792	288678944	426046144	380804768	519323968	354649536	580147136	521040480	398104576	533261312	345447392	444804224	317785760	493907136	369238496
394	creatine phosphate	Amino Acid	Creatine Metabolism	33951	LC/MS Neg	100000112	603	210.029	922-32-7	587	C02305	HMDB01511	404824	169050	140124	161797	157802	140124	199199	384650	233743	237399	277637	177943	192829	140124	140124	204073
393	creatinine	Amino Acid	Creatine Metabolism	513	LC/MS Pos Early	275	2055	114.066	60-27-5	588	C00791	HMDB00562	72155184	81459072	79095896	90153400	86359392	69774664	80994312	85999888	71817600	88630232	87483384	67860816	86469440	74348560	78037872	71992472
336	cystathionine	Amino Acid	Methionine, Cysteine, SAM and Taurine Metabolism	15705	LC/MS Pos Early	310	2270	223.075	535-34-2	439258	C02291	HMDB00099	136360	327104	215815	385620	230901	150818	190902	259628	63933	262750	180099	130495	82375	84994	228747	63933
338	cysteine	Amino Acid	Methionine, Cysteine, SAM and Taurine Metabolism	1868	LC/MS Pos Early	800	1488	122.027	52-90-4;56-89-3	5862	C00097	HMDB00574	240824	167383	322856	158553	158553	298528	158553	221838	272418	307338	4158742	3736430	339112	251174	332743	283760
343	cysteine s-sulfate	Amino Acid	Methionine, Cysteine, SAM and Taurine Metabolism	22176	LC/MS Pos Early	100000808	565	201.984	1637-71-4	115015	C05824	HMDB00731	146314	106466	207365	182939	234236	227560	240965	258478	130672	154933	108476	200715	298628	184916	234911	107000
348	cysteine sulfinic acid	Amino Acid	Methionine, Cysteine, SAM and Taurine Metabolism	37443	LC/MS Pos Early	100002113	597	154.017	207121-48-0	109	C00606	HMDB00996	24195	68708	48558	17213	87660	17213	34254	61456	17213	69873	17213	17213	60228	71775	65262	36739
425	cysteine-glutathione disulfide	Amino Acid	Glutathione Metabolism	35159	LC/MS Pos Early	100001437	2465	427.095	13081-14-6	4247235		HMDB00656	465044	939433	748336	762350	727249	573126	736041	949211	515111	908347	718699	460802	763808	602637	666882	511452
344	cystine	Amino Acid	Methionine, Cysteine, SAM and Taurine Metabolism	56	LC/MS Pos Early	279	2000	241.031	56-89-3	67678	C00491	HMDB00192	1616172	1617324	1760026	1859661	2117785	1766204	2012961	2449018	1902845	2125736	2202678	1779847	2251362	2943524	1812892	1632359
3441	cytidine	Nucleotide	Pyrimidine Metabolism, Cytidine containing	514	LC/MS Pos Early	827	2124	244.093	65-46-3	6175	C00475	HMDB00089	5495982	9907865	4711798	6.69041e+06	8494492	4242310	4709181	8092464	5797359	10505284	10562264	3758853	8137653	6866387	10508008	6840787
3442	cytosine	Nucleotide	Pyrimidine Metabolism, Cytidine containing	573	LC/MS Pos Early	881	2060	112.051	71-30-7	597	C00380	HMDB00630	781325	1115566	944595	926201	1238393	581746	733063	786074	218831	503194	151317	175882	278241	401763	312795	191729
3897	daidzein	Xenobiotics	Food Component/Plant	32453	LC/MS Neg	100001219	3566	253.051	486-66-8	5281708	C10208	HMDB03312	105937	94959	240835	111836	270982	139262	119559	158861	29190	65910	29190	29190	29190	29190	29190	29190
3898	daidzein glucuronide*	Xenobiotics	Food Component/Plant	62070	LC/MS Neg	100020206	2580	429.083					264990	143868	296740	573407	379408	143198	192879	266223	25536	88147	25536	25536	25536	34054	25536	25536
4106	daidzein sulfate (2)	Xenobiotics	Food Component/Plant	48728	LC/MS Neg	100006363	3330	333.008					802793	832096	2209012	790334	2259871	1015398	1176005	1149330	32506	632449	32506	32506	87663	217529	195861	32506
1409	decanoylcarnitine (C10)	Lipid	Fatty Acid Metabolism(Acyl Carnitine)	33941	LC/MS Pos Late	100001251	1130	316.248	1492-27-9	10245190		HMDB00651	154631	362493	258034	317247	263114	201661	234649	297070	434327	431401	326473	355594	453133	313699	368748	319839
1457	deoxycarnitine	Lipid	Carnitine Metabolism	36747	LC/MS Pos Early	100001662	2052	146.118	6249-56-5	134	C01181	HMDB01161	11552650	10037216	8063072	9080160	11414554	10568696	9762034	12579305	12645735	10960931	13894839	12640636	14153268	9651238	8528938	10781893
2712	deoxycholate	Lipid	Secondary Bile Acid Metabolism	1114	LC/MS Neg	302	5294	391.285	83-44-3	222528	C04483	HMDB00626	6011526	14941429	1095665	11669988	8489260	2912740	1285716	3011547	3600425	9373439	2461081	3631279	3004383	9077707	6629350	1095419
2271	diacylglycerol (14:0/18:1, 16:0/16:1) [1]*	Lipid	Diacylglycerol	54953	LC/MS Pos Late	100010934	3057	584.525					677710	524066	1376125	696156	605959	639861	675693	1138048	105416	626569	101798	177186	291373	431925	251184	101798
2272	diacylglycerol (14:0/18:1, 16:0/16:1) [2]*	Lipid	Diacylglycerol	54954	LC/MS Pos Late	100010935	3183	584.525					354693	382726	783671	400618	450849	434544	535221	707160	108767	347789	108767	108767	108767	185697	130113	108767
2273	diacylglycerol (16:1/18:2 [2], 16:0/18:3 [1])*	Lipid	Diacylglycerol	54966	LC/MS Pos Late	100010940	2733	608.525					742568	793558	1579088	797494	1284820	873823	767530	1394419	556545	967253	269497	690160	821252	629317	576575	200162
1218	dihomo-linoleate (20:2n6)	Lipid	Polyunsaturated Fatty Acid (n3 and n6)	17805	LC/MS Neg	1231	5730	307.264	2091-39-6	6439848	C16525	HMDB05060	62589080	44266700	56241560	43979224	46835892	35056520	40171492	13919176	65876448	98593080	31325846	53327948	45663696	30390084	36267516	30821588
1213	dihomo-linolenate (20:3n3 or n6)	Lipid	Polyunsaturated Fatty Acid (n3 and n6)	35718	LC/MS Neg	100001739	5596	305.249	17046-59-2	5280581	C03242	HMDB02925	56460472	37729928	54984500	34334188	35051200	30425428	36888484	16256410	91333104	72537728	22685640	61847000	35776428	46367388	29680200	25061440
1439	dihomo-linoleoylcarnitine (C20:2)*	Lipid	Fatty Acid Metabolism(Acyl Carnitine)	57520	LC/MS Pos Late	100015839	1436	452.373					223510	330409	243827	198247	212326	209806	206254	211142	312799	445324	586152	407771	189863	430386	217981	298450
3550	dihydrobiopterin	Cofactors and Vitamins	Tetrahydrobiopterin Metabolism	35129	LC/MS Neg	100001506	1552.3	194.068	6779-87-9	1879	C00268	HMDB00038	38759	49452	44149	38279	43105	25010	31686	51416	45620	44665	42063	47288	51766	36150	50852	36698
3904	dihydroferulic acid	Xenobiotics	Food Component/Plant	40481	LC/MS Neg	100003432	1928	195.066	1135-23-5	14340			39629	19886	19886	103870	32054	19886	19886	19886	19886	19886	19886	19886	19886	19886	19886	19886
3398	dihydroorotate	Nucleotide	Pyrimidine Metabolism, Orotate containing	601	LC/MS Polar	923	1910	157.025	155-54-4	648	C00337	HMDB03349	238367	229506	179476	215810	231895	162173	223079	209892	168822	171491	206442	145915	312794	247505	200416	193059
371	dimethylarginine (SDMA + ADMA)	Amino Acid	Urea cycle; Arginine and Proline Metabolism	36808	LC/MS Pos Early	100001810	2850	203.15	102783-24-4	123831	C03626	HMDB01539	7344396	6138731	7382207	6300499	7.13529e+06	6462314	7190559	8.33167e+06	6804009	6803468	6813015	6475709	5662227	5928693	5825736	5882397
5	dimethylglycine	Amino Acid	Glycine, Serine and Threonine Metabolism	5086	LC/MS Pos Early	806	1104	104.071	1118-68-9	673	C01026	HMDB00092	16642289	16256711	16936694	24962712	12768868	8534440	17125980	11637362	13995481	19337316	20386902	15841200	13815811	14764571	20049160	11751732
1217	docosadienoate (22:2n6)	Lipid	Polyunsaturated Fatty Acid (n3 and n6)	32415	LC/MS Neg	100001182	6034	335.296	7370-49-2	5282807	C16533	HMDB61714	1659997	1206678	1300358	920969	1045908	840795	838646	486587	1783124	1481521	960487	1536461	917888	1009137	840428	603853
1322	docosadioate (C22-DC)	Lipid	Fatty Acid, Dicarboxylate	39837	LC/MS Neg	100002952	5291.8	369.301	505-56-6	244872	C19625		170586	280520	153921	264615	196619	200314	141143	104296	134931	170871	114945	161332	163760	213770	305451	122367
1204	docosahexaenoate (DHA; 22:6n3)	Lipid	Polyunsaturated Fatty Acid (n3 and n6)	44675	LC/MS Neg	100000665	5525	327.233	6217-54-5	445580	C06429	HMDB02183	392802144	146700864	271662432	168617312	222749536	171909600	227202816	96796520	768337600	419691936	119299704	444557632	187286240	283179136	136003152	118953848
1473	docosahexaenoylcholine	Lipid	Fatty Acid Metabolism (Acyl Choline)	53263	LC/MS Pos Late	100009333	1378	414.337					42608	122889	42608	55312	80697	162895	42608	62427	42608	42608	42608	42608	76830	174238	105801	42608
1203	docosapentaenoate (n3 DPA; 22:5n3)	Lipid	Polyunsaturated Fatty Acid (n3 and n6)	32504	LC/MS Neg	100001181	5571	329.249	2234-74-4	6441454	C16513	HMDB06528	226974944	59995744	153105504	84572680	125930168	96221216	126713520	36397712	579782144	207438064	43671956	289805088	113801672	140160768	52458020	60859532
1216	docosapentaenoate (n6 DPA; 22:5n6)	Lipid	Polyunsaturated Fatty Acid (n3 and n6)	37478	LC/MS Neg	100001580	5624.5	329.249	25182-74-5	6441454	C16513	HMDB01976	3723681	8937123	10662291	7856894	3723681	7808340	8344961	3723681	3723681	15043643	6648645	14806160	7358056	9895356	5877815	6024372
1221	docosatrienoate (22:3n6)*	Lipid	Polyunsaturated Fatty Acid (n3 and n6)	57467	LC/MS Neg	100015762	5850	333.28					3929525	1114695	3491959	1938318	3391350	1383693	2435237	547676	4994604	6406114	859391	2059538	741666	2287724	1484135	385927
1313	dodecanedioate (C12-DC)	Lipid	Fatty Acid, Dicarboxylate	32388	LC/MS Neg	100001102	2990	229.145	693-23-2	12736	C02678	HMDB00623	52202	91618	52202	85454	127959	80348	70074	95477	106442	161806	93226	173143	116079	143908	76167	106501
1316	dodecenedioate (C12:1-DC)*	Lipid	Fatty Acid, Dicarboxylate	61864	LC/MS Neg	100019972	2700	227.129					76964	32944	94717	32944	65646	48667	66301	73790	119450	90706	79773	155945	83164	71654	81637	85058
4689	ectoine	Xenobiotics	Chemical	35651	LC/MS Pos Early	100001635	1980	143.082	96702-03-3	126041	C06231		913941	829431	3319679	2081368	1375695	1232545	1468901	1692460	123719	1064486	175646	326825	180607	413975	339094	325056
4690	EDTA	Xenobiotics	Chemical	22163	LC/MS Neg	100001002	643	291.083	60-00-4	6049	C00284	HMDB15109	2051122560	1951203840	2269329152	1964854912	1569083648	2041901568	1965331712	1848277888	2793306880	2360144384	2079148160	2009814016	1850189184	1729775104	1670880384	1495614848
1321	eicosanodioate (C20-DC)	Lipid	Fatty Acid, Dicarboxylate	39831	LC/MS Neg	100002951	5200.9	341.27	2424-92-2	75502			417675	621032	332832	508313	379996	349591	278061	257777	218765	301764	143804	243477	265066	340767	461031	178118
1202	eicosapentaenoate (EPA; 20:5n3)	Lipid	Polyunsaturated Fatty Acid (n3 and n6)	18467	LC/MS Neg	2050	5450	301.217	10-2005-9;10417-94-4	446284	C06428	HMDB01999	65345248	38187060	59572872	39592992	64970828	56743640	55042504	37647004	404944128	97512440	49481320	182305888	80820024	105834656	42106604	59492660
1185	eicosenoate (20:1)	Lipid	Long Chain Fatty Acid	33587	LC/MS Neg	100001335	5950	309.28		5282768	C16526	HMDB02231	100115072	59659540	82527616	58912896	57334408	45071352	55891240	20445896	160190896	93806640	52255640	135501664	68912184	46533404	60113096	43040520
1440	eicosenoylcarnitine (C20:1)*	Lipid	Fatty Acid Metabolism(Acyl Carnitine)	57519	LC/MS Pos Late	100015838	1484	454.389					369188	449150	332718	378146	459096	282272	299931	292758	345998	438339	321965	327664	316981	444350	510884	333050
3911	equol glucuronide	Xenobiotics	Food Component/Plant	41948	LC/MS Neg	100003895	3215	417.119					13240444	18793080	13857886	17873666	14684261	10124995	8900066	10822613	9378481	12776122	5166731	7969982	6377262	16099642	11851295	9230334
3912	equol sulfate	Xenobiotics	Food Component/Plant	40478	LC/MS Neg	100003429	3630	321.044					6638746	8218387	5381093	19189812	19146478	2976199	2213857	15574293	8642817	9149977	4255473	3512297	5404338	2239409	6203648	3459465
3913	ergothioneine	Xenobiotics	Food Component/Plant	37459	LC/MS Pos Early	100002154	850	230.096	58511-63-0	3032311	C05570	HMDB03045	1168774	1227603	908488	1716864	1104856	1391198	802429	1682147	1264993	1352200	850247	1014873	1201572	1017827	912592	1067340
1190	erucate (22:1n9)	Lipid	Long Chain Fatty Acid	1552	LC/MS Neg	1087	6355.6	337.311	112-86-7	5281116	C08316	HMDB02068	7894946	4568414	3055781	3429045	2380437	3776345	3.66765e+06	1168765	11613652	3752212	2927271	11369948	5045409	2905812	5067057	3199722
1098	erythronate*	Carbohydrate	Aminosugar Metabolism	42420	LC/MS Polar	100001320	2186	135.03	88759-55-1	2781043		HMDB00613	17183828	21752188	24844176	23315272	22613508	19006720	20610584	22781554	18479054	19733360	18814426	20597676	22590104	22918390	20557320	20506816
301	ethylmalonate	Amino Acid	Leucine, Isoleucine and Valine Metabolism	15765	LC/MS Polar	2054	2785	131.035	601-75-2	11756		HMDB00622	1.86831e+06	5965410	2747560	3919652	2471264	4003557	3648282	3490538	2454955	2740842	4543504	6126319	3.41953e+06	2864012	3.47618e+06	1410585
3918	ferulic acid 4-sulfate	Xenobiotics	Food Component/Plant	47114	LC/MS Neg	100005389	1200	273.007	86321-29-1	6305574		HMDB29200	512827	946635	903297	760625	508455	448850	681127	598855	305626	312277	360870	529294	291813	255854	397724	690711
3500	flavin mononucleotide (FMN)	Cofactors and Vitamins	Riboflavin Metabolism	15797	LC/MS Neg	100000251	2390	455.097	130-40-5	710	C00061	HMDB01520	62284	62754	61808	90132	58659	57752	63367	51514	40870	67898	53264	68508	55053	87909	59153	55925
1022	fructose	Carbohydrate	Fructose, Mannose and Galactose Metabolism	48195	LC/MS Polar	878	2065	225.062	57-48-7	5984	C00095	HMDB00660	489753	256213	310517	200640	93908	293962	319316	93908	273389	179087	316569	342802	108723	479458	525482	450538
1115	fumarate	Energy	TCA Cycle	1643	LC/MS Polar	330	3084	115.004	100-17-8	444972	C00122	HMDB00134	81524	230817	142826	125226	181904	94300	137562	129712	161383	181269	70290	127570	203314	173699	180771	75934
1047	galactonate	Carbohydrate	Fructose, Mannose and Galactose Metabolism	27719	LC/MS Polar	100001026	3085	195.051	299-28-5	128869	C00880	HMDB00565	1208455	1714328	1106283	2406010	1367670	881549	1.01456e+06	1099581	491189	1288926	462473	325831	774393	983989	965641	671500
451	gamma-glutamyl-alpha-lysine	Peptide	Gamma-glutamyl Amino Acid	55015	LC/MS Pos Early	100010901	2784	276.155		65254			455212	497933	484458	627668	387516	397937	27836	358388	420942	550179	542817	284729	449424	467084	442198	177933
452	gamma-glutamyl-epsilon-lysine	Peptide	Gamma-glutamyl Amino Acid	33934	LC/MS Pos Early	100001262	2717	276.155	17105-15-6	7015685		HMDB03869	218021	229838	179429	93260	93260	93260	354562	267639	93260	93260	261087	93260	191551	93260	254249	93260
443	gamma-glutamylalanine	Peptide	Gamma-glutamyl Amino Acid	37063	LC/MS Pos Early	100001843	1986	219.098	5875-41-2	440103		HMDB29142	85021	219480	176316	332577	200156	43547	90127	279636	43547	275372	149504	43547	43547	77273	124760	43547
445	gamma-glutamylglutamate	Peptide	Gamma-glutamyl Amino Acid	36738	LC/MS Pos Early	331	1775	277.103	1116-22-9	92865	C05282	HMDB11737	71823	103519	107496	60701	100556	47982	124238	49100	47982	47982	120621	171509	93189	62823	143768	84877
446	gamma-glutamylglutamine	Peptide	Gamma-glutamyl Amino Acid	2730	LC/MS Pos Early	1140	1430	276.119	10148-81-9	150914	C05283	HMDB11738	4722248	4273038	3255543	5946652	5411884	3420622	1532220	4319129	3626286	4769105	3265409	2601947	2376570	4195310	4133494	1864284
447	gamma-glutamylglycine	Peptide	Gamma-glutamyl Amino Acid	33949	LC/MS Pos Early	100001294	1535	205.082	1948-29-4	165527		HMDB11667	1211867	1015851	1126265	1039847	1194112	915416	1145403	963811	881500	1147773	1556260	981145	951025	987072	861660	1212235
448	gamma-glutamylhistidine	Peptide	Gamma-glutamyl Amino Acid	18245	LC/MS Pos Early	1235	2740	285.119	37460-15-4	7017195			37540	66644	37540	64519	60505	37540	37540	52621	39397	73708	37540	37540	74114	64288	37540	44939
449	gamma-glutamylisoleucine*	Peptide	Gamma-glutamyl Amino Acid	34456	LC/MS Pos Early	100001485	2940	261.144		14253342		HMDB11170	57944	62393	67794	100668	108510	60246	50048	70836	50048	92442	68037	76218	61990	59083	81103	54695
450	gamma-glutamylleucine	Peptide	Gamma-glutamyl Amino Acid	18369	LC/MS Pos Early	1268	2991	261.144	2566-39-4	151023		HMDB11171	186900	172256	207225	171025	231615	165690	180710	215007	147297	244038	150236	157263	176459	169514	150754	181984
453	gamma-glutamylmethionine	Peptide	Gamma-glutamyl Amino Acid	44872	LC/MS Pos Early	100001313	2640	279.101	17663-87-5	7009567		HMDB29155	273313	248097	277708	201451	244042	230907	237812	219425	183015	321179	258861	141539	212507	180601	234083	265065
454	gamma-glutamylphenylalanine	Peptide	Gamma-glutamyl Amino Acid	33422	LC/MS Pos Early	100000491	2992	295.129	7432-24-8	111299		HMDB00594	81026	135985	108544	98346	132424	52897	101492	147572	52897	163148	75655	52897	140697	83194	101124	52897
455	gamma-glutamylthreonine	Peptide	Gamma-glutamyl Amino Acid	33364	LC/MS Pos Early	100001314	1750	249.108	5652-48-2	76078708		HMDB29159	156894	156894	235322	415145	156894	156894	674382	394504	156894	228696	156894	156894	386646	613287	156894	328845
456	gamma-glutamyltryptophan	Peptide	Gamma-glutamyl Amino Acid	33947	LC/MS Neg	100001295	1960	332.125	66471-20-3	3989307		HMDB29160	59929	55088	56921	74990	67809	54682	58563	48528	47962	50296	60742	48547	71494	80397	59587	53843
457	gamma-glutamyltyrosine	Peptide	Gamma-glutamyl Amino Acid	2734	LC/MS Neg	1102	1240	309.109	7432-23-7	94340		HMDB11741	276122	236743	268325	275375	279198	293542	223691	290355	133114	203696	124266	110446	188149	150522	148896	165803
458	gamma-glutamylvaline	Peptide	Gamma-glutamyl Amino Acid	43829	LC/MS Pos Early	100001126	2700	247.129	2746-34-1	7015683		HMDB11172	152114	154279	129219	156168	144874	113191	108748	124853	83842	112287	104168	91344	112278	118947	101147	117098
3542	gamma-tocopherol/beta-tocopherol	Cofactors and Vitamins	Tocopherol Metabolism	52473	LC/MS Pos Late	100008998	2384	416.364					9498299	4166978	11177770	6.76999e+06	5129380	14834314	6699199	3333895	5205224	5244137	4280101	3.23016e+06	3085303	9563695	4405533	6123148
3772	genistein	Xenobiotics	Food Component/Plant	32448	LC/MS Neg	100001221	3754	269.046	446-72-0	5280961	C06563	HMDB03217	154820	157290	276345	46599	258018	205438	75658	113508	29227	62833	29227	29227	29227	29227	29227	29227
3773	genistein glucuronide*	Xenobiotics	Food Component/Plant	62063	LC/MS Neg	100020216	2895	445.078					398955	316698	457584	801995	710266	252354	246505	410734	30092	207937	30092	30092	30092	40151	30092	30092
3900	genistein sulfate*	Xenobiotics	Food Component/Plant	62061	LC/MS Neg	100020207	3616	349.002					197772	123400	320443	70554	248509	154233	87432	107848	15684	62756	15684	15684	15684	15684	22872	15684
177	gentisate	Amino Acid	Tyrosine Metabolism	18280	LC/MS Neg	100000447	1459.8	153.019	490-79-9	3469	C00628	HMDB00152	54097	80143	132038	97273	112364	103618	139183	60960	24687	24687	24687	24687	24687	37084	24687	24687
3840	gluconate	Xenobiotics	Food Component/Plant	587	LC/MS Polar	338	2922	195.051	527-07-1	10690	C00257	HMDB00625	791621	839948	797377	766348	760725	631550	890088	612554	503475	493787	604743	631687	629134	1090259	919231	841367
912	glucose	Carbohydrate	Glycolysis, Gluconeogenesis, and Pyruvate Metabolism	20488	LC/MS Polar	572	2342	179.056	50-99-7	79025	C00031	HMDB00122	143092784	153622272	154246944	146189104	156394416	146414800	149258304	151232640	131502240	142348448	133957384	123977576	131233136	153659648	142039440	141649808
1075	glucuronate	Carbohydrate	Aminosugar Metabolism	15443	LC/MS Polar	100000257	3233.3	193.035	207300-70-7	444791	C00191	HMDB00127	1.97086e+06	3416863	2368963	2556083	2285145	2037733	2260742	1819597	1651669	2178547	1842350	2.00894e+06	2084972	2870619	2693082	1715871
4778	glucuronide of C8H16O2 (1)*	Partially Characterized Molecules	Partially Characterized Molecules	61974	LC/MS Neg	100020002	4125	319.14					100912	818965	52046	165079	117637	140810	75803	52046	312131	225231	458336	734101	315083	726300	520640	52046
4779	glucuronide of C8H16O2 (2)*	Partially Characterized Molecules	Partially Characterized Molecules	61973	LC/MS Neg	100020099	4380	319.14					21553	278321	21553	63774	30470	47848	24004	21553	77794	64995	126873	304280	109146	201315	180182	21553
41	glutamate	Amino Acid	Glutamate Metabolism	57	LC/MS Pos Early	561	1500	148.06	56-86-0	611	C00025	HMDB00148	51798128	75409160	77600856	68065704	34770320	58689064	55322024	62930588	48418684	54793612	63948856	56325304	70234720	78880768	78950640	63089464
42	glutamine	Amino Acid	Glutamate Metabolism	53	LC/MS Pos Early	563	1291	147.076	56-85-9	5961	C00064	HMDB00641	478818208	383817088	332528384	377874272	424667648	311853152	386877856	352829152	398924928	427809280	397851936	414720736	406855968	434859808	394327136	424133856
1288	glutarate (C5-DC)	Lipid	Fatty Acid, Dicarboxylate	396	LC/MS Polar	339	2900	131.035	110-94-1	743	C00489	HMDB00661	61307	165925	77953	270069	128083	57319	65201	130281	87131	279922	128318	124372	99220	91380	134438	261061
932	glycerate	Carbohydrate	Glycolysis, Gluconeogenesis, and Pyruvate Metabolism	1572	LC/MS Polar	1052	2070.4	105.019	600-19-1	752	C00258	HMDB00139	13767343	18997646	17502360	16569524	11572571	16680336	12287542	13951618	15791317	12819864	15250975	16703662	15641332	17254968	20373808	17084944
2235	glycerol	Lipid	Glycerolipid Metabolism	15122	LC/MS Neg	1254	758	91.0401	56-81-5	753	C00116	HMDB00131	2838815	1103318	2341064	2209336	2346320	1803095	2008237	1713199	4409405	2528584	1539245	2949629	2066357	2167046	1476598	1442686
2236	glycerol 3-phosphate	Lipid	Glycerolipid Metabolism	43847	LC/MS Pos Early	100000258	580	173.021	29849-82-9	754	C00093	HMDB00126	439421	454515	505771	552827	496232	299433	407756	518537	451779	629072	478241	468846	367429	321616	606622	437566
1702	glycerophosphoethanolamine	Lipid	Phospholipid Metabolism	37455	LC/MS Polar	100001620	3075	214.049	33049-08-0	123874	C01233	HMDB00114	121219	136776	114940	125567	128052	95751	100751	99636	82017	82883	68612	89916	97655	118257	125560	105769
2241	glycerophosphoglycerol	Lipid	Glycerolipid Metabolism	48857	LC/MS Polar	100001619	2430	245.043		439964	C03274		60697	64899	53056	66480	52440	58462	51823	56983	42896	41201	33682	41758	39487	53916	42985	42062
1704	glycerophosphoinositol*	Lipid	Phospholipid Metabolism	47155	LC/MS Polar	100001621	3850	333.059	16824-65-0	167572			115711	184728	101709	140074	108039	138007	134688	89622	51015	104616	73951	143512	180517	124525	144719	160367
1698	glycerophosphorylcholine (GPC)	Lipid	Phospholipid Metabolism	15990	LC/MS Pos Early	100000269	672	258.11	28319-77-9	71920	C00670	HMDB00086	29256154	35860500	32530338	33463062	35016044	32782452	30523044	28842316	21377452	30122190	25471634	26443136	30988070	29842200	34878820	26509100
1	glycine	Amino Acid	Glycine, Serine and Threonine Metabolism	58	LC/MS Pos Early	340	1375	76.0393	56-40-6	750	C00037	HMDB00123	45777160	31735222	23881428	22041206	35323688	38910344	32493560	29195264	32740028	31685256	48146284	40721924	30847594	32324520	18145932	41157204
2704	glyco-alpha-muricholate**	Lipid	Primary Bile Acid Metabolism	62065	LC/MS Neg	100020213	4734	464.302					1184093	1765986	197155	4391601	808549	23699	24225	24766	26935	1042388	23699	23699	272523	371753	1246280	42190
2705	glyco-beta-muricholate**	Lipid	Primary Bile Acid Metabolism	62066	LC/MS Neg	100020214	4762	464.302					459280	18942	104615	18942	289060	18942	44259	90680	42035	18942	18942	18942	135571	92169	18942	40873
2697	glycochenodeoxycholate	Lipid	Primary Bile Acid Metabolism	32346	LC/MS Neg	1628	5236.1	448.307	16564-43-5	12544	C05466	HMDB00637	1503795	744239	71213	2815818	681482	14826	20281	14826	42995	820700	14826	14826	304514	527960	918055	14826
2694	glycocholate	Lipid	Primary Bile Acid Metabolism	18476	LC/MS Neg	342	5163	464.302	475-31-0;863-57-0	10140	C01921	HMDB00138	7025175	2564499	2478388	9888808	6134868	523683	757817	937677	910924	4821479	347779	336890	6954045	1390549	5177730	1739116
2714	glycodeoxycholate	Lipid	Secondary Bile Acid Metabolism	18477	LC/MS Neg	100000436	5281	448.307	360-65-6	3035026	C05464	HMDB00631	1.92537e+06	2529955	29380	4621299	3013482	61715	29380	45913	155875	2742557	57472	95033	1492851	1.8818e+06	1719703	29380
2738	glycohyodeoxycholate	Lipid	Secondary Bile Acid Metabolism	43501	LC/MS Neg	100003868	5070	448.307	13042-33-6	114611			1915076	5105234	61620	6741694	3999814	61620	61620	61620	61620	2071131	61620	61620	1430592	1921746	2505911	61620
2462	glycosyl-N-palmitoyl-sphingosine (d18:1/16:0)	Lipid	Ceramides	53013	LC/MS Pos Late	100009272	2623	700.572					1774789	975826	1.85163e+06	1417525	1467850	2123184	1600452	2509233	1972696	1979333	2591016	1607312	1490363	1326158	1132879	1422189
2463	glycosyl-N-stearoyl-sphingosine (d18:1/18:0)	Lipid	Ceramides	52234	LC/MS Pos Late	100001882	3053	728.604					108554	66765	92684	74221	66765	69039	66765	98065	66765	163288	183698	88743	66765	145507	66765	66765
2726	glycoursodeoxycholate	Lipid	Secondary Bile Acid Metabolism	39379	LC/MS Neg	100002911	5033	448.307	64480-66-6	12310288		HMDB00708	54202	96954	22083	188008	55741	22083	22083	22083	22083	37793	22083	22083	22083	22083	22083	22083
3640	guaiacol sulfate	Xenobiotics	Benzoate Metabolism	46111	LC/MS Neg	100004208	2344	203.002		22473		HMDB60013	562200	683198	860655	1057209	869516	752877	1053749	538906	510657	668169	284635	526639	254969	272122	352470	346706
391	guanidinoacetate	Amino Acid	Creatine Metabolism	43802	LC/MS Pos Early	344	1937	118.061	352-97-6	763	C00581	HMDB00128	5780509	11959389	7867001	13827305	14668116	4517590	6653454	15007672	6209896	15314597	16472621	7310471	17448156	7959690	13248157	8068775
3377	guanosine	Nucleotide	Purine Metabolism, Guanine containing	1573	LC/MS Neg	1099	1662	282.084	118-00-3	6802	C00387	HMDB00133	51267	45289	75767	58072	52576	55752	28295	52934	56448	47828	60668	37216	30974	41870	143424	53530
3518	gulonate*	Cofactors and Vitamins	Ascorbate and Aldarate Metabolism	46957	LC/MS Polar	100001586	2750	195.051	20246-53-1	9794176	C00257	HMDB03290	4691647	7131749	8.34581e+06	6521653	4607698	6879243	6296631	5374588	5082037	5306747	7.76437e+06	10000227	8502084	8207474	11383444	7.5601e+06
3564	heme	Cofactors and Vitamins	Hemoglobin and Porphyrin Metabolism	41754	LC/MS Pos Late	100001386	1124	616.176	14875-96-8	26945	C00032	HMDB03178	361521	197828	436773	411627	384932	480373	390145	854331	190066	63632	208880	196251	89111	119624	146271	79131
1196	heneicosapentaenoate (21:5n3)	Lipid	Polyunsaturated Fatty Acid (n3 and n6)	57658	LC/MS Neg	100015797	5514	315.233	24257-10-1	11998573			5838118	2016164	4915191	2156258	3441246	3046083	2916483	1307935	21493372	6307793	1809100	8513593	3890907	4208485	1754520	1783091
1197	hexadecadienoate (16:2n6)	Lipid	Polyunsaturated Fatty Acid (n3 and n6)	57652	LC/MS Neg	100009394	5398	251.202	28290-73-5			HMDB00477	7329960	5012216	8462648	5774367	7441162	6154391	6782164	4203409	19426182	11314588	7482286	15712293	9467164	9560404	7268230	6742495
1315	hexadecanedioate (C16-DC)	Lipid	Fatty Acid, Dicarboxylate	35678	LC/MS Neg	100001614	4615	285.207	505-54-4	10459	C19615	HMDB00672	505809	662815	427883	674831	469481	328278	305174	392547	376429	548211	315305	342873	396740	374986	590631	298162
1406	hexanoylcarnitine (C6)	Lipid	Fatty Acid Metabolism(Acyl Carnitine)	32328	LC/MS Pos Early	100000781	3308	260.186	6920-35-0	6426853		HMDB00705	183455	367749	235673	318516	281533	316817	252731	224288	535214	427819	403698	482046	428965	341019	406471	348040
1387	hexanoylglycine	Lipid	Fatty Acid Metabolism(Acyl Glycine)	35436	LC/MS Neg	100001527	2900	172.098	24003-67-6	99463		HMDB00701	27854	61044	38511	38805	48868	34327	27854	27854	68264	60427	132106	128045	86284	167912	127147	102317
3607	hippurate	Xenobiotics	Benzoate Metabolism	15753	LC/MS Neg	100000014	2106.9	178.051	495-69-2	464	C01586	HMDB00714	40654876	48389528	73619144	57444700	44777248	48327664	58047844	45991524	29655192	45070404	29959208	35884416	26726088	26810880	29300922	40604528
65	histidine	Amino Acid	Histidine Metabolism	59	LC/MS Neg	355	755.9	154.062	5934-29-2	6274	C00135	HMDB00177	39607312	37782024	34841808	37986616	35699044	35379488	35015320	37773760	36372672	38784440	33510932	32162670	38692668	36406148	30945364	39621984
366	homoarginine	Amino Acid	Urea cycle; Arginine and Proline Metabolism	22137	LC/MS Pos Early	100000961	2882	189.135	156-86-5	9085	C01924	HMDB00670	7792316	3884920	4839175	4841200	5240455	4825777	4462611	3759976	5428495	3577994	3454637	4652802	4597273	7115186	5555944	3577063
367	homocitrulline	Amino Acid	Urea cycle; Arginine and Proline Metabolism	22138	LC/MS Pos Early	100000963	1908	190.119	1190-49-4	65072	C02427	HMDB00679	869151	1862482	2.01495e+06	2.06026e+06	1577007	1391527	1301007	1872188	866658	1865637	2004485	1088287	1.33069e+06	705519	1366774	1198461
3940	homostachydrine*	Xenobiotics	Food Component/Plant	33009	LC/MS Pos Early	100001550	1750	158.118	1195-94-4	441447	C08283	HMDB33433	14866356	33010026	41324564	25598868	18289696	10810974	17839408	18686320	10147110	18210034	9587371	9665560	10368964	21117432	24842758	15767058
4558	hydroquinone sulfate	Xenobiotics	Drug - Topical Agents	35322	LC/MS Neg	100001604	1395	188.986	123-31-9	161220	C00530	HMDB02434	59355	205021	139930	147392	70962	87416	80551	91045	34129	74670	64162	82545	89052	198664	94912	28806
2733	hyocholate	Lipid	Secondary Bile Acid Metabolism	34093	LC/MS Neg	100001279	5046	407.28	547-75-1	92805	C17649	HMDB00760	453565	2896871	264965	3409751	641630	79801	111767	327114	22506	1306978	72786	110659	74346	571548	665703	22506
2736	hyodeoxycholate	Lipid	Secondary Bile Acid Metabolism	27531	LC/MS Neg	100000777	5097	391.285	83-49-8	5283820	C15517	HMDB00733	20815330	89441248	2563163	63916428	26904010	10396332	2793932	5623414	9594449	24689364	4699255	1758629	9001312	29288380	32267892	1833135
349	hypotaurine	Amino Acid	Methionine, Cysteine, SAM and Taurine Metabolism	590	LC/MS Pos Early	358	724	110.027	300-84-5	107812	C00519	HMDB00965	1033300	885300	871072	1080592	1219219	1173345	1002796	1617235	1197809	1366248	1.85484e+06	1724286	1201457	849651	457682	904738
76	imidazole lactate	Amino Acid	Histidine Metabolism	15716	LC/MS Pos Early	100000263	2040	157.061	14403-45-3	440129	C05568	HMDB02320	35387	191861	48835	160703	99914	59970	83564	150751	35387	159246	233092	175313	143230	59090	99050	35642
74	imidazole propionate	Amino Acid	Histidine Metabolism	40730	LC/MS Pos Early	100003434	2263	141.066	1074-59-5	70630		HMDB02271	791435	9723092	2573022	6212842	4403167	574438	1106745	2191072	373213	6969001	854490	1759455	787900	8539350	4427304	778269
4699	iminodiacetate (IDA)	Xenobiotics	Chemical	21025	LC/MS Pos Early	100000900	808	134.045	142-73-4	8897	C19911	HMDB11753	2604278	2561652	6954496	1667054	1667054	3416773	2022560	3906962	8063078	3003022	3951865	1667054	3.85308e+06	5000099	6021824	3343348
245	indole-3-carboxylic acid	Amino Acid	Tryptophan Metabolism	38116	LC/MS Neg	100002185	1710	160.04	771-50-6	69867	C19837	HMDB03320	42026	71906	40634	49234	41006	34397	39703	27406	44350	50838	40336	31363	35096	40838	61134	41934
238	indoleacetate	Amino Acid	Tryptophan Metabolism	27513	LC/MS Pos Early	100001034	2850	176.071	6505-45-9	802	C00954	HMDB00197	483483	1597472	1342009	1074583	990840	730674	521982	667546	763587	1244489	979289	503615	934063	642444	1303343	793686
247	indoleacetylglycine	Amino Acid	Tryptophan Metabolism	54730	LC/MS Neg	100006730	2610	231.078		446640			366570	937121	906519	761307	694285	616301	498025	575310	549826	829508	762327	272858	569390	579425	902779	516157
3943	indoleacrylate	Xenobiotics	Food Component/Plant	22114	LC/MS Neg	100000800	2511	186.056	1204-06-4	15030923		HMDB00734	2164019	4765562	4213259	6812892	2737555	1478578	2222894	2534491	1781703	3991943	1233302	1.63124e+06	3.42112e+06	3065890	2609205	2167551
237	indolelactate	Amino Acid	Tryptophan Metabolism	18349	LC/MS Pos Early	100000463	2600	206.081	832-97-3	92904	C02043	HMDB00671	358641	614229	491729	1058669	517500	292014	389472	348538	178752	488781	193758	181961	199616	418794	273629	149209
240	indolepropionate	Amino Acid	Tryptophan Metabolism	32405	LC/MS Pos Early	100001083	3205	190.086	830-96-6	3744		HMDB02302	51013392	83271672	65076760	92395520	45848936	38420264	37357092	38244432	40090596	73825768	30068028	47360124	61042196	55644248	61660076	67956800
3319	inosine	Nucleotide	Purine Metabolism, (Hypo)Xanthine/Inosine containing	1123	LC/MS Neg	361	1602.1	267.073	58-63-9	6021	C00294	HMDB00195	32692	40476	49690	54559	67940	32692	36368	32692	72463	44049	61467	59231	49717	82241	107153	71576
314	isobutyrylcarnitine (C4)	Amino Acid	Leucine, Isoleucine and Valine Metabolism	33441	LC/MS Pos Early	100001055	2810	232.154	25518-49-4	168379		HMDB00736	463603	2233471	1839620	2317729	1545336	1735823	1278627	1080308	817041	903270	463603	499105	1039137	1315237	798783	549645
315	isobutyrylglycine	Amino Acid	Leucine, Isoleucine and Valine Metabolism	35437	LC/MS Neg	100001590	1420	144.067	15926-18-8	10855600		HMDB00730	24597	24932	41181	38491	25512	14775	14775	14775	14775	14775	39528	29905	25740	32833	21141	14775
2754	isohyodeoxycholate	Lipid	Secondary Bile Acid Metabolism	57774	LC/MS Neg	100015988	4980	391.285	570-84-3	5283822		HMDB00664	645213	2353982	91597	1696650	455420	455595	171514	67748	814073	792261	354189	171945	458070	890528	1162377	169745
288	isoleucine	Amino Acid	Leucine, Isoleucine and Valine Metabolism	1125	LC/MS Pos Early	376	2800	132.102	73-32-5	6306	C00407	HMDB00172	142937232	139233776	151138576	142415872	147421024	137131936	135729296	134065232	155721072	139379440	135685440	121500528	144858144	143560096	128838096	128836528
636	isoleucylglycine	Peptide	Dipeptide	40008	LC/MS Neg	100003169	1992	187.109	868-28-0	342532		HMDB28907	54504	32904	73934	32904	57988	32904	114056	32904	66409	41910	32904	32904	32904	32904	71669	64866
265	isovalerylcarnitine (C5)	Amino Acid	Leucine, Isoleucine and Valine Metabolism	34407	LC/MS Pos Early	100001393	3085	246.17	31023-24-2	6426851		HMDB00688	238065	265364	311233	174038	120162	236793	142194	130375	161318	114753	83929.7	120069	241828	294333	94030.5	83929.7
264	isovalerylglycine	Amino Acid	Leucine, Isoleucine and Valine Metabolism	35107	LC/MS Neg	100001452	1950	158.082	16284-60-9	546304		HMDB00678	180589	277488	289006	281533	236636	231090	209676	156056	238500	199047	300899	222989	253172	305923	337700	188837
3953	jasmonic acid	Xenobiotics	Food Component/Plant	35659	LC/MS Neg	100001643	3530	209.118	77026-92-7	5281166	C08491	HMDB32797	113413	213027	172391	101158	95754	131772	85508	137042	111973	72139	187867	126967	127492	75264	72139	72139
221	kynurenate	Amino Acid	Tryptophan Metabolism	1417	LC/MS Neg	98	2224	188.035	492-27-3	3845	C01717	HMDB00715	466951	450881	785459	554487	470756	583973	558250	401632	374733	330095	361061	290173	377654	196497	360657	443663
217	kynurenine	Amino Acid	Tryptophan Metabolism	15140	LC/MS Pos Early	100000265	2739	209.092	2922-83-0	161166	C00328	HMDB00684	2429244	2686897	2997138	2861635	2932487	2892340	2510970	2659101	1773765	1348389	2143322	1202387	1284484	1342680	1767162	1414195
929	lactate	Carbohydrate	Glycolysis, Gluconeogenesis, and Pyruvate Metabolism	527	LC/MS Polar	482	1468.8	89.0244	79-33-4	612	C00186	HMDB00190	91969664	55237840	63844456	85180904	91132336	78471672	71285264	87323016	60838828	72445392	61671428	46167096	78701424	106033248	88871720	56851396
1155	laurate (12:0)	Lipid	Medium Chain Fatty Acid	1645	LC/MS Neg	181	5300	199.17	143-07-7	3893	C02679	HMDB00638	7642133	8932976	8160559	8848856	9176122	8696933	6411761	6.01281e+06	9695892	13815397	12796126	16541398	9193708	10448516	10605399	8008049
1413	laurylcarnitine (C12)	Lipid	Fatty Acid Metabolism(Acyl Carnitine)	34534	LC/MS Pos Late	100001392	1235	344.28	25518-54-1	10427569		HMDB02250	304917	670253	477827	505594	547437	337623	357126	399343	641449	616702	637593	636248	755989	641212	851228	652560
254	leucine	Amino Acid	Leucine, Isoleucine and Valine Metabolism	60	LC/MS Pos Early	397	2864	132.102	61-90-5	6106	C00123	HMDB00687	163191072	136025376	145583008	140458912	147522160	146977040	139217136	142156912	151138368	149766064	136382448	131026664	143828592	142219968	128099752	147783968
2371	lignoceroyl sphingomyelin (d18:1/24:0)	Lipid	Sphingolipid Metabolism	57330	LC/MS Pos Late	100006298	3437	815.7	60037-60-7				75579304	70805456	76359904	75462496	75364000	92300152	70850080	82836960	74422168	85771408	90125152	68096072	73656792	78058800	69809272	77223104
1447	lignoceroylcarnitine (C24)*	Lipid	Fatty Acid Metabolism(Acyl Carnitine)	57515	LC/MS Pos Late	100015834	1603	512.467					515669	591941	419386	588742	523167	549653	381036	403261	294181	463168	406447	347712	379397	499358	564402	302513
1351	linoleamide (18:2n6)	Lipid	Fatty Acid, Amide	32455	LC/MS Neg	1492	6205	278.249	3999-01-07	6435901			1153588	355111	538754	459095	236326	253932	248446	157203	157203	157203	157203	157203	250467	472979	222011	157203
1209	linoleate (18:2n6)	Lipid	Polyunsaturated Fatty Acid (n3 and n6)	1105	LC/MS Neg	180	5535	279.233	60-33-3	5280450	C01595	HMDB00673	2825462272	1514442496	2293746176	1520781568	1781876608	1469991040	1768048640	909636800	4057562112	2655176960	1667593728	3612205056	2122563328	1965504768	1723319168	1532427904
1211	linolenate [alpha or gamma; (18:3n3 or 6)]	Lipid	Polyunsaturated Fatty Acid (n3 and n6)	34035	LC/MS Neg	100001337	5450	277.217		5280934	C06426	HMDB03073	197466640	95198384	180689648	110596040	135745168	122169944	128679872	75190432	360579136	193862720	124465792	280465408	145490768	163652048	112812248	103829912
1650	linoleoyl ethanolamide	Lipid	Endocannabinoid	52608	LC/MS Neg	100006726	6150	322.275	68171-52-8	5283446		HMDB12252	132220	157809	76396	63245	75733	74853	48220	69661	136224	106732	132561	154792	66732	98123	75107	56289
2324	linoleoyl-arachidonoyl-glycerol (18:2/20:4) [1]*	Lipid	Diacylglycerol	54955	LC/MS Pos Late	100010922	2590	658.541				HMDB07257	14479652	5696459	7513715	14276996	18944744	9705355	16095583	13903869	35744456	20584616	14983497	31139868	27331700	21151356	15955649	15874130
2325	linoleoyl-arachidonoyl-glycerol (18:2/20:4) [2]*	Lipid	Diacylglycerol	54956	LC/MS Pos Late	100010923	2650	658.541				HMDB07257	30382826	11536738	22251766	24085052	35398816	14000332	31182730	24004952	74080448	34921884	24080084	48917400	48471588	37973544	21737602	22618108
2328	linoleoyl-docosahexaenoyl-glycerol (18:2/22:6) [1]*	Lipid	Diacylglycerol	54949	LC/MS Pos Late	100010928	2450	682.541					12363433	5.79777e+06	13928050	7528100	13860025	6590724	12100035	9574956	12753060	11887784	4591880	14939848	17821988	10179682	11113861	7772947
2329	linoleoyl-docosahexaenoyl-glycerol (18:2/22:6) [2]*	Lipid	Diacylglycerol	54950	LC/MS Pos Late	100010929	2500	682.541				HMDB07266	31617360	15580561	38038952	24111362	39315512	17741132	31648924	26236828	38532980	41605604	13448365	31919762	41861788	29809056	24959888	14978068
2317	linoleoyl-linolenoyl-glycerol (18:2/18:3) [2]*	Lipid	Diacylglycerol	54964	LC/MS Pos Late	100010927	2478	632.525				HMDB07250	1395411	1645609	2852380	1386086	2709467	1763309	1848084	2898512	1906988	2203517	1879044	2623785	4611769	2897932	3210040	1838814
2314	linoleoyl-linoleoyl-glycerol (18:2/18:2) [1]*	Lipid	Diacylglycerol	54968	LC/MS Pos Late	100010941	2720	634.541				HMDB07248	10929529	10747291	21363536	9230517	15183687	10092822	12386348	16392662	7476800	12367809	8.15729e+06	13545783	23127132	15821212	19811062	9371749
2315	linoleoyl-linoleoyl-glycerol (18:2/18:2) [2]*	Lipid	Diacylglycerol	54969	LC/MS Pos Late	100010942	2790	634.541				HMDB07248	1760805	1989493	3399237	2001102	3743937	1277686	1826641	4.16559e+06	1812435	1339597	1149750	2127411	2369091	1278896	1948810	835813
1419	linoleoylcarnitine (C18:2)*	Lipid	Fatty Acid Metabolism(Acyl Carnitine)	46223	LC/MS Pos Late	100003151	1430	424.342	36816-10-1	6450015		HMDB06469	790473	1506612	970941	1327906	1231666	903103	1003228	934397	1702267	1800495	1951467	1869491	1.91767e+06	1905899	2691943	1.8103e+06
1470	linoleoylcholine*	Lipid	Fatty Acid Metabolism (Acyl Choline)	57463	LC/MS Pos Late	100015760	1388	366.337					205545	553701	85789	332689	349680	683107	155094	250154	63675	85969	125658	182154	386107	630777	323790	334262
91	lysine	Amino Acid	Lysine Metabolism	1301	LC/MS Pos Early	407	2850	147.113	56-87-1	5962	C00047	HMDB00182	302334688	212337216	267076400	224496880	254536016	242817472	248650384	241340736	259514592	228203408	258987104	255397904	233967488	213617440	253293456	210089024
1116	malate	Energy	TCA Cycle	1303	LC/MS Neg	409	615.6	133.014	6915-15-7	525	C00149	HMDB00156	7.70152e+06	14052179	10286212	9485931	14329726	8032392	9864617	9447594	10084230	12628347	6453945	8544377	11572700	11766885	11235602	5979436
1300	maleate	Lipid	Fatty Acid, Dicarboxylate	20676	LC/MS Polar	100000707	2640	115.004	110-16-7	444266	C01384	HMDB00176	161350	95863	101849	76564	81673	82987	146701	53943	82329	62870	97914	93962	78394	69837	85147	53943
1027	mannitol/sorbitol	Carbohydrate	Fructose, Mannose and Galactose Metabolism	46142	LC/MS Polar	100001740	2320	181.072		5780	C00794	HMDB00247	2193236	455270	4466635	1391495	3058168	3224828	3176868	3334177	442089	470548	354965	476501	343110	3436754	417784	527326
1028	mannose	Carbohydrate	Fructose, Mannose and Galactose Metabolism	48153	LC/MS Polar	803	2200	225.062	3458-28-4	18950	C00159	HMDB00169	1.62803e+06	1459153	1406169	1.66211e+06	1461153	1610781	1429987	1.7095e+06	1301749	1.58448e+06	1.70365e+06	1284237	1410138	1877168	1501148	1963195
1166	margarate (17:0)	Lipid	Long Chain Fatty Acid	1121	LC/MS Neg	891	5731	269.249	506-12-7	10465		HMDB02259	71701680	64348044	51860584	50842992	49242872	36399024	40687548	15979020	72443352	98633672	46434680	67096816	57129408	47733796	53662152	39979792
1448	margaroylcarnitine (C17)*	Lipid	Fatty Acid Metabolism(Acyl Carnitine)	57512	LC/MS Pos Late	100004054	1424	414.358	106182-29-0			HMDB06210	233196	340653	171924	256736	239755	165134	181765	209207	242233	263771	360321	260347	371607	443494	424037	259829
1220	mead acid (20:3n9)	Lipid	Polyunsaturated Fatty Acid (n3 and n6)	35174	LC/MS Neg	100001472	5650	305.249	20590-32-3	5312531		HMDB10378	3694610	9101186	8589880	6608243	7440058	9686238	7650281	3694610	19388824	21878054	9307197	19708642	11277163	13887354	8475466	9211136
320	methionine	Amino Acid	Methionine, Cysteine, SAM and Taurine Metabolism	1302	LC/MS Pos Early	415	2526	150.058	63-68-3	6137	C00073	HMDB00696	114051696	101108256	96688176	91960376	86027080	92157928	94743856	104030144	93536976	97017504	116687248	76759840	91071824	82988288	82574856	95232304
324	methionine sulfone	Amino Acid	Methionine, Cysteine, SAM and Taurine Metabolism	44878	LC/MS Pos Early	100004635	1250	182.048	820-10-0	69961			75394	83769	143044	139970	71044	91139	86500	103595	71438	151788	91785	140028	50764	50764	92902	50764
325	methionine sulfoxide	Amino Acid	Methionine, Cysteine, SAM and Taurine Metabolism	18374	LC/MS Pos Early	100000039	1272	166.053	3226-65-1	158980	C02989	HMDB02005	3414786	3264343	3.543e+06	2900895	2350359	2517734	2640866	2303946	1643945	2382323	1789820	1973483	2110097	1893768	2493487	2459028
4076	methyl glucopyranoside (alpha + beta)	Xenobiotics	Food Component/Plant	46144	LC/MS Neg	100005864	1070	193.072					373563	406418	634259	664154	364134	385351	464199	473054	330448	291672	130105	140101	137434	284349	406479	229817
3966	methyl indole-3-acetate	Xenobiotics	Food Component/Plant	1584	LC/MS Pos Early	1104	3380	190.086	1912-33-0	74706		HMDB29738	876484	532010	984770	795084	324943	649427	683286	162858	668581	490235	162858	747036	351193	1044023	281950	473398
3669	methyl-4-hydroxybenzoate sulfate	Xenobiotics	Benzoate Metabolism	48429	LC/MS Neg	100006116	2873	230.997					35106	63599	50765	50843	69463	15227	15227	20251	15227	39232	15227	18797	27392	33001	55608	27423
1379	methylmalonate (MMA)	Lipid	Fatty Acid Metabolism (also BCAA Metabolism)	1496	LC/MS Polar	418	3078.4	117.019	516-05-2	487	C02170	HMDB00202	814105	1231398	672791	1772794	1748325	1002282	1046466	1424297	618488	1380046	1224788	837772	978883	1183336	915629	853038
302	methylsuccinate	Amino Acid	Leucine, Isoleucine and Valine Metabolism	15745	LC/MS Polar	2051	2800	131.035	498-21-5	10349		HMDB01844	243661	597262	365312	386430	509013	323531	348115	450376	392985	284537	384430	481619	306236	247661	341587	169449
2488	mevalonate	Lipid	Mevalonate Metabolism	39583	LC/MS Polar	30	1462	147.066	96949-03-0	439230	C02104	HMDB00227	112867	119323	125765	111410	148753	107210	142694	123749	132693	132562	113398	106163	147515	113833	140394	86466
1665	myo-inositol	Lipid	Inositol Metabolism	1124	LC/MS Polar	363	3506.3	225.062	87-89-8	892	C00137	HMDB00211	3078435	3381230	3027257	4.11089e+06	755831	2670391	3202608	551592	1503730	3.36281e+06	459567	1183110	1172152	2077465	2470990	1476600
1158	myristate (14:0)	Lipid	Long Chain Fatty Acid	1365	LC/MS Neg	519	5440	227.202	544-63-8	11005	C06424	HMDB00806	127012768	96252864	144396976	114384816	126716368	106391184	96412016	82335712	220458720	193235568	110288800	228812896	129989712	139086736	106280632	94481152
1159	myristoleate (14:1n5)	Lipid	Long Chain Fatty Acid	32418	LC/MS Neg	100001198	5346.9	225.186	544-64-9	5281119	C08322	HMDB02000	8.31642e+06	6675936	14480842	9445806	12247577	12134641	10294795	7763964	22689964	21061844	10381995	21738064	14275345	15631190	10937475	13804855
1424	myristoleoylcarnitine (C14:1)*	Lipid	Fatty Acid Metabolism(Acyl Carnitine)	48182	LC/MS Pos Late	100006051	1316	370.295	889848-55-9	90659872			801569	1630871	1180759	1335867	1.3568e+06	843561	957010	969395	1259342	1.60092e+06	1230920	1280589	1331502	1671653	2079685	1533962
1414	myristoylcarnitine (C14)	Lipid	Fatty Acid Metabolism(Acyl Carnitine)	33952	LC/MS Pos Late	100001270	1350	372.311	18822-89-4	6426854		HMDB05066	641608	1066218	755842	1010755	972699	555668	633447	655894	892468	1068501	1235923	1089267	1207432	1471010	1730949	1112711
3969	N-(2-furoyl)glycine	Xenobiotics	Food Component/Plant	31536	LC/MS Neg	100001086	1525	168.03	5657-19-2;5657-19-2	21863		HMDB00439	27337	27337	72577	85643	64998	43304	67002	27337	27337	27337	27337	27337	27337	27337	27337	27337
70	N-acetyl-1-methylhistidine*	Amino Acid	Histidine Metabolism	43255	LC/MS Pos Early	100004299	2100	212.103		193270			259266	613150	233690	99600	376631	156732	193169	302076	257605	163826	356692	318732	340909	99600	691841	387728
1362	N-acetyl-2-aminooctanoate*	Lipid	Fatty Acid, Amino	62059	LC/MS Neg	100020204	3943	200.129		95555		HMDB59745	100943	253365	116868	151608	148392	164181	103567	110483	166853	110358	281788	280895	170162	155047	191114	47825
69	N-acetyl-3-methylhistidine*	Amino Acid	Histidine Metabolism	43256	LC/MS Pos Early	100002204	2056	212.103	37841-04-6	193270			45709	155626	45709	84877	161343	45709	45709	122088	63948	45709	76306	79873	45709	45709	131211	65889
3432	N-acetyl-beta-alanine	Nucleotide	Pyrimidine Metabolism, Uracil containing	37432	LC/MS Neg	100002102	773	130.051	3025-95-4	76406	C01073		163154	175293	170721	253077	179354	194035	231563	140172	132081	132347	103071	149366	118775	138503	116535	133232
30	N-acetylalanine	Amino Acid	Alanine and Aspartate Metabolism	1585	LC/MS Polar	1110	1564.8	130.051	97-69-8	88064	C02847	HMDB00766	582791	698695	745757	745722	660304	615854	623121	634148	581084	542735	595580	497885	535770	585825	510006	498321
372	N-acetylarginine	Amino Acid	Urea cycle; Arginine and Proline Metabolism	33953	LC/MS Pos Early	100001266	2245	217.13	155-84-0	67427	C02562	HMDB04620	370735	307719	510958	765356	309367	363731	436269	487004	238081	448030	377726	120921	342703	239663	361024	234976
35	N-acetylaspartate (NAA)	Amino Acid	Alanine and Aspartate Metabolism	22185	LC/MS Polar	100000787	3143	174.041	997-55-7;997-55-7	65065	C01042	HMDB00812	324585	143925	114612	203124	344438	125568	216713	545668	109904	161805	140560	122934	287230	303466	312563	206253
79	N-acetylcarnosine	Amino Acid	Histidine Metabolism	43488	LC/MS Neg	100004046	1235	267.11	56353-15-2	9903482		HMDB12881	372253	427783	683692	541931	546725	292942	534261	589674	378626	379998	452200	368428	486671	474889	446665	443273
373	N-acetylcitrulline	Amino Acid	Urea cycle; Arginine and Proline Metabolism	48434	LC/MS Neg	100001577	940	216.099	33965-42-3	656979	C15532	HMDB00856	154473	255730	199546	259816	168331	71392	89941	157567	46023	111724	75648	78590	88801	216207	174641	134271
1100	N-acetylglucosamine/N-acetylgalactosamine	Carbohydrate	Aminosugar Metabolism	46539	LC/MS Pos Early	100006435	715	222.097		24139		HMDB00215	474562	479480	121126	442617	473941	121126	459577	512953	231116	394106	395262	121126	262142	121126	193153	121126
44	N-acetylglutamate	Amino Acid	Glutamate Metabolism	15720	LC/MS Polar	100000282	3106	188.056	5817-08-03	70914	C00624	HMDB01138	31420	67638	82507	41067	22761	39811	50391	29874	27372	52460	15251	126178	35888	33608	39699	63759
45	N-acetylglutamine	Amino Acid	Glutamate Metabolism	33943	LC/MS Polar	100001253	2140	187.072	2490-97-3	182230	C02716	HMDB06029	217794	323332	238383	285773	265678	138660	172662	180517	145906	241210	207132	234352	180680	294351	344978	277024
2	N-acetylglycine	Amino Acid	Glycine, Serine and Threonine Metabolism	27710	LC/MS Polar	100001006	1780	116.035	543-24-8	10972		HMDB00532	185253	309209	163820	264053	260955	199372	228721	208126	167663	247216	180733	163820	228891	261509	206287	201708
89	N-acetylhistamine	Amino Acid	Histidine Metabolism	48679	LC/MS Neg	100006123	1730	152.083	673-49-4	69602	C05135	HMDB13253	38058	71582	51390	55297	28354	44961	36276	39904	20055	57934	45482	14634	18942	36104	41616	14634
68	N-acetylhistidine	Amino Acid	Histidine Metabolism	33946	LC/MS Polar	100001293	2088	196.073	39145-52-3	75619	C02997	HMDB32055	36757	68078	49304	58221	47332	22850	33807	20508	20508	45410	20508	31440	36513	56365	47943	49097
290	N-acetylisoleucine	Amino Acid	Leucine, Isoleucine and Valine Metabolism	33967	LC/MS Neg	100001276	2325	172.098	3077-46-1	2802421		HMDB61684	408081	447313	491839	477159	358362	368489	318070	367282	388868	360142	195721	233172	318545	566465	350460	547263
219	N-acetylkynurenine (2)	Amino Acid	Tryptophan Metabolism	48757	LC/MS Neg	100006378	2378	249.088					4268885	5281267	6.07127e+06	6772243	6271390	4440056	5307477	4555472	2378697	2.07919e+06	2936163	1.62356e+06	1279213	2083016	2563833	1926684
255	N-acetylleucine	Amino Acid	Leucine, Isoleucine and Valine Metabolism	1587	LC/MS Neg	1082	2400	172.098	1188-21-2	70912	C02710	HMDB11756	703792	690396	598180	626855	587269	503100	494439	601889	603197	647509	479915	532392	624760	941048	667953	754006
321	N-acetylmethionine	Amino Acid	Methionine, Cysteine, SAM and Taurine Metabolism	1589	LC/MS Neg	1083	1787	190.054	65-82-7	448580	C02712	HMDB11745	320599	387095	367420	349460	256084	293737	293961	336153	281984	301040	296601	213082	275361	323763	303692	281600
1086	N-acetylneuraminate	Carbohydrate	Aminosugar Metabolism	32377	LC/MS Polar	1162	3072.6	308.099	131-48-6	439197	C00270	HMDB00230	59198	95327	81982	57026	70735	59209	70890	73678	39712	31637	31637	58483	53016	74241	59101	70247
117	N-acetylphenylalanine	Amino Acid	Phenylalanine Metabolism	33950	LC/MS Neg	100001256	2597	206.082	2018-61-3	74839	C03519	HMDB00512	1367470	2.91115e+06	1.63925e+06	1179657	1.52249e+06	913218	1349229	1463813	1164994	1586764	942901	1368059	1191262	2251758	1.9888e+06	1214891
411	N-acetylputrescine	Amino Acid	Polyamine Metabolism	37496	LC/MS Pos Early	192	2230	131.118	18233-70-0	122356	C02714	HMDB02064	113480	94724	93587	93398	131231	103337	155526	110518	64448	74528	132524	121276	49918	47954	70532	47954
4110	N-acetylpyrraline	Xenobiotics	Food Component/Plant	48438	LC/MS Neg	100006120	2545	295.13					142012	206165	310363	244994	220983	108613	175548	189478	33884	98018	33884	38170	42516	49637	51110	39638
10	N-acetylserine	Amino Acid	Glycine, Serine and Threonine Metabolism	37076	LC/MS Polar	100001851	2000	146.046	97-14-3	65249		HMDB02931	1404336	2.07108e+06	1832753	1.58821e+06	1656781	1311501	1.51507e+06	1580040	1192723	1383900	1262607	1071207	1335659	1326109	1364977	1193978
351	N-acetyltaurine	Amino Acid	Methionine, Cysteine, SAM and Taurine Metabolism	48187	LC/MS Neg	100005466	800	166.018		159864			1275623	1261567	1501520	1.51479e+06	1403107	1238048	1744007	1968993	1476520	1403896	2556036	1187496	1394428	1275741	1198107	1.99386e+06
17	N-acetylthreonine	Amino Acid	Glycine, Serine and Threonine Metabolism	33939	LC/MS Neg	100001274	821.6	160.062	17093-74-2	152204			728029	858182	940154	1179040	878968	871728	956276	906828	528817	832356	675221	612007	772051	919223	757486	724547
207	N-acetyltryptophan	Amino Acid	Tryptophan Metabolism	33959	LC/MS Neg	100001254	2630	245.093	1218-34-4	700653	C03137	HMDB13713	566119	906930	1284307	838380	1026511	420560	686761	495934	388940	370959	339902	325245	488234	908208	686014	623286
133	N-acetyltyrosine	Amino Acid	Tyrosine Metabolism	32390	LC/MS Neg	100001104	1680	222.077	537-55-3	68310		HMDB00866	527830	588997	312234	271587	379376	300757	208998	335588	110762	95471	50348	93101	136410	108347	174097	162860
309	N-acetylvaline	Amino Acid	Leucine, Isoleucine and Valine Metabolism	1591	LC/MS Neg	1084	1704	158.082	96-81-1	66789		HMDB11757	104460	131439	126672	139588	100582	122289	103805	106573	113146	136876	117069	75761	124316	155599	119131	135698
375	N-delta-acetylornithine	Amino Acid	Urea cycle; Arginine and Proline Metabolism	43249	LC/MS Neg	100004523	858	173.093		9920500			8518325	13317328	11455625	11479616	9613262	9359223	9214105	10611220	8616327	11619898	9453399	10096603	7662685	8072226	8950082	8673695
322	N-formylmethionine	Amino Acid	Methionine, Cysteine, SAM and Taurine Metabolism	2829	LC/MS Neg	194	1543.8	176.039	4289-98-9	439750	C03145	HMDB01015	156369	189849	169891	166730	149941	124595	118458	157783	159178	154942	172573	116250	168974	133252	121882	114376
1648	N-linoleoyltaurine*	Lipid	Endocannabinoid	61826	LC/MS Neg	100005814	5505	386.237					424480	372784	237745	256351	219114	305169	204210	175384	349200	349318	331302	556743	365977	369837	243950	329884
56	N-methyl-GABA	Amino Acid	Glutamate Metabolism	39577	LC/MS Pos Early	100003152	2109	118.086	1119-48-8	70703	C15987		3827298	4364891	5465189	6331664	4.00647e+06	3513285	5249330	5210342	3169051	4708222	3976823	3283302	4.05087e+06	3085156	4481890	2890845
4217	N-methylpipecolate	Xenobiotics	Bacterial/Fungal	47101	LC/MS Pos Early	100005383	1932	144.102	41447-17-0	11286529			438533	1996785	320238	832754	662585	339862	268869	415659	124238	579406	222925	124238	393552	847220	883921	124238
385	N-methylproline	Amino Acid	Urea cycle; Arginine and Proline Metabolism	37431	LC/MS Pos Early	100001956	1335	130.086	475-11-6	557			1496727	3115650	462795	1414955	2019161	1174959	563662	462795	740677	1220540	462795	462795	855006	1746702	841677	650858
1644	N-oleoyltaurine	Lipid	Endocannabinoid	39732	LC/MS Neg	100003119	5610	388.253	52514-04-2	6437033			488894	470321	241567	306060	169619	309638	188264	92047	92047	501438	170466	430202	263985	331974	188672	240800
2354	N-palmitoyl-sphinganine (d18:0/16:0)	Lipid	Sphingolipid Metabolism	52604	LC/MS Pos Late	100009028	3090	540.535	5966-29-0	5283572		HMDB11760	566576	313895	931552	345798	471432	678817	534077	742599	307788	323591	390282	237757	202239	424362	141932	224609
2452	N-palmitoyl-sphingosine (d18:1/16:0)	Lipid	Ceramides	44877	LC/MS Pos Late	1518	2893	538.519	24696-26-2	5283564		HMDB04949	5600546	3617361	5983767	3927337	4826067	7.36184e+06	4192763	6.02172e+06	5065107	3960560	6250465	5.24765e+06	4833234	4993537	3209726	5054686
1392	N-palmitoylglycine	Lipid	Fatty Acid Metabolism(Acyl Glycine)	42092	LC/MS Neg	100003686	5580	312.254	2441-41-0	151008		HMDB13034	63285	72836	63285	63285	63285	63285	63285	63285	63285	63285	112224	121507	73301	89300	116344	95176
1646	N-palmitoyltaurine	Lipid	Endocannabinoid	39835	LC/MS Neg	100003239	5560	362.237	83982-06-3				303791	257963	127180	134064	76667	158718	62999	62999	62999	238273	135173	241034	209244	185819	100965	213862
2454	N-stearoyl-sphingosine (d18:1/18:0)*	Lipid	Ceramides	54979	LC/MS Pos Late	1547	3392	566.551	104404-17-3	5283565		HMDB04950	409824	386394	592285	406488	461113	427065	373742	477574	441914	483178	795660	497702	495643	562184	294891	402402
1645	N-stearoyltaurine	Lipid	Endocannabinoid	39730	LC/MS Neg	100003240	5782	390.268	63155-80-6	168274			323626	260323	192525	215505	134895	205034	145705	54590	134684	290062	135208	192200	205092	164255	164406	136929
115	N-trimethyl 5-aminovalerate	Amino Acid	Lysine Metabolism	57687	LC/MS Pos Early	100015962	2186	160.133					19809480	64388184	18263874	27843402	28226280	14617726	17445288	20201812	15987046	29945036	16023752	20537184	27641294	37086504	44381848	13393306
3493	N1-Methyl-2-pyridone-5-carboxamide	Cofactors and Vitamins	Nicotinate and Nicotinamide Metabolism	40469	LC/MS Neg	100001468	1668	151.051	701-44-0	69698	C05842	HMDB04193	654989	1176729	1400057	1088914	1053059	1.23075e+06	922041	1331255	492473	1108494	730228	498368	584243	1102676	650520	544775
3494	N1-Methyl-4-pyridone-3-carboxamide	Cofactors and Vitamins	Nicotinate and Nicotinamide Metabolism	57584	LC/MS Pos Early	100001469	1260	153.066	769-49-3	440810	C05843	HMDB04194	6024083	17542648	13264252	15422812	21686020	10783334	21778604	16374738	23602580	23963520	17181226	19951924	18975194	21757746	19767956	17513928
3350	N1-methyladenosine	Nucleotide	Purine Metabolism, Adenine containing	15650	LC/MS Neg	1242	1878	148.063	15763-06-1	27476	C02494	HMDB03331	32094	39922	38544	45828	42821	41609	55631	39386	38232	36852	34852	28451	31053	36486	39342	37393
3386	N2,N2-dimethylguanosine	Nucleotide	Purine Metabolism, Guanine containing	35137	LC/MS Neg	100001412	2220	310.116	2140-67-2	92919		HMDB04824	16316	16878	16316	16316	31861	23699	30295	34676	18752	19782	20575	24009	19926	16316	20509	24290
377	N2,N5-diacetylornithine	Amino Acid	Urea cycle; Arginine and Proline Metabolism	43591	LC/MS Neg	100004575	1367	215.104	39825-23-5	10398396			482848	900619	830957	712580	567148	402684	524892	602441	433132	679754	488834	535056	456176	558585	607165	570637
92	N2-acetyllysine	Amino Acid	Lysine Metabolism	36751	LC/MS Polar	100001721	3372.6	187.109	1946-82-3	92907	C12989	HMDB00446	54536	137621	41658	85232	81825	29730	41205	56380	24646	57194	46107	24646	50322	116178	55177	31741
3445	N4-acetylcytidine	Nucleotide	Pyrimidine Metabolism, Cytidine containing	35130	LC/MS Pos Early	100001413	1580	286.103	3768-18-1	107461		HMDB05923	38969	117924	80882	48470	38969	38969	38969	38969	63607	62892	55287	104831	83160	141398	38969	79409
98	N6,N6,N6-trimethyllysine	Amino Acid	Lysine Metabolism	1498	LC/MS Pos Early	189	2825	189.16	23284-33-5	440120	C03793	HMDB01325	5346949	5260072	6656611	5157983	6.0067e+06	4926352	6131515	6387717	5061395	5704493	5366089	5235979	5165810	5131285	5971511	4991345
93	N6-acetyllysine	Amino Acid	Lysine Metabolism	36752	LC/MS Polar	100001734	2612.6	187.109	692-04-6	92832	C02727	HMDB00206	138864	134748	175203	141576	151066	137652	134864	120024	86453	111785	86446	126019	108321	141522	119048	105843
3360	N6-carbamoylthreonyladenosine	Nucleotide	Purine Metabolism, Adenine containing	35157	LC/MS Neg	100001415	2164	411.127	24719-82-2	161466		HMDB41623	103717	103134	125220	102370	112064	97304	105421	103402	81945	83664	93655	101597	78212	115432	114177	105706
1101	N6-carboxymethyllysine	Carbohydrate	Advanced Glycation End-product	36713	LC/MS Pos Early	100001768	2500	205.118	5746-04-03	123800			71827	70530	146521	77298	66186	81265	78839	91911	53120	87370	54533	17650	17650	32535	38935	60245
1449	nervonoylcarnitine (C24:1)*	Lipid	Fatty Acid Metabolism(Acyl Carnitine)	57531	LC/MS Pos Late	100015846	1602	510.452					227903	264182	121253	256341	230335	204266	121253	151751	151624	180285	193354	161822	230816	253670	339682	207406
3474	nicotinamide	Cofactors and Vitamins	Nicotinate and Nicotinamide Metabolism	594	LC/MS Pos Early	432	1942	123.055	98-92-0	936	C00153	HMDB01406	2486487	8744508	2.00123e+06	7318250	4682219	1336185	7751045	2327542	2479119	10219369	7231337	13167923	2523589	4442359	3943661	2829011
1208	nisinate (24:6n3)	Lipid	Polyunsaturated Fatty Acid (n3 and n6)	57810	LC/MS Neg	100015785	5657	355.264	68378-49-4	11792612		HMDB02007	5772346	2367332	5039112	3013728	4.13243e+06	2755611	3.97488e+06	1513692	5440098	8527566	1050698	3896612	2278294	3350090	1.88822e+06	1594730
1178	nonadecanoate (19:0)	Lipid	Long Chain Fatty Acid	1356	LC/MS Neg	892	6068	297.28	646-30-0	12591	C16535	HMDB00772	6417960	4865379	4905697	4694655	3600389	3244580	3323555	1865268	5927134	6560585	3783539	6301233	3928856	4688347	4326533	3237468
4625	O-sulfo-L-tyrosine	Xenobiotics	Chemical	45413	LC/MS Neg	100005384	990	260.023		514186			412312	408266	601660	456797	434050	365888	462235	429592	364217	378800	456991	409959	354047	426945	459438	395045
1318	octadecanedioate (C18-DC)	Lipid	Fatty Acid, Dicarboxylate	36754	LC/MS Neg	100001615	5043	313.238	871-70-5	70095		HMDB00782	1371661	1750590	1004143	1446509	1329667	914189	799543	1130013	1182947	1.45473e+06	854489	921466	1001962	1151064	1635066	873376
1319	octadecenedioate (C18:1-DC)*	Lipid	Fatty Acid, Dicarboxylate	61861	LC/MS Neg	100019978	4875	311.223					2957461	3477949	2152130	5069270	2606799	1320706	1518638	1705488	882690	2923728	707652	783009	999538	1889576	2106473	785244
1433	octadecenedioylcarnitine (C18:1-DC)*	Lipid	Fatty Acid Metabolism(Acyl Carnitine)	61865	LC/MS Pos Late	100005996	1180	456.332	251981-06-3				56081	77909	46081	112451	49853	46081	46081	46081	46081	54426	46081	46081	46081	64958	92200	46081
1407	octanoylcarnitine (C8)	Lipid	Fatty Acid Metabolism(Acyl Carnitine)	33936	LC/MS Pos Late	100001247	950	288.217	3671-77-0	123701	C02838	HMDB00791	348384	543302	402214	443087	430737	439079	416844	460335	761012	650296	608399	815538	766062	619141	603923	520784
	octanoylcholine*			61510	LC/MS Pos Late	100019773	970	230.211					24652	26945	24652	24652	24652	24652	24652	24695	106249	24652	63599	24652	41138	34344	56948	35800
1349	oleamide	Lipid	Fatty Acid, Amide	32458	LC/MS Neg	1504	6581	280.265	301-02-0	5283387	C19670	HMDB02117	8971120	2657993	3235822	3643124	1.89329e+06	2367467	2039344	206626	55102	66047	79339	324603	1482662	3403098	1828150	1019824
1171	oleate/vaccenate (18:1)	Lipid	Long Chain Fatty Acid	52285	LC/MS Neg	100008930	5655	281.249					5720680448	2619130112	3888755712	2709345792	2587181056	2418654464	3207918080	1380680320	4130460416	3879985664	1825109248	3846088448	2395641856	2415033856	2025351680	1825241856
1632	oleoyl ethanolamide	Lipid	Endocannabinoid	38102	LC/MS Neg	1137	6450	324.291	11-58-0;111-58-0	5283454		HMDB02088	509899	424377	400817	277757	300355	315177	212970	247659	405250	356957	402920	474471	223469	353802	219485	201116
2322	oleoyl-arachidonoyl-glycerol (18:1/20:4) [1]*	Lipid	Diacylglycerol	54960	LC/MS Pos Late	100010936	2907	660.556				HMDB07228	19106694	6613793	14682160	13583264	15212109	11220137	19249920	13718640	23557106	15643734	7427443	18545060	15778408	17790724	10530947	8018252
2323	oleoyl-arachidonoyl-glycerol (18:1/20:4) [2]*	Lipid	Diacylglycerol	54961	LC/MS Pos Late	100010937	2990	660.556				HMDB07228	18677638	6275547	13895435	14666033	15829966	10389842	17298308	15107465	24052816	18052466	7.93584e+06	16335170	14764496	16537373	10092872	6838328
2312	oleoyl-linolenoyl-glycerol (18:1/18:3) [2]*	Lipid	Diacylglycerol	54970	LC/MS Pos Late	100010944	2819	634.541				HMDB07220	1084136	1186972	2341165	1220465	1997290	1039199	991980	2.68867e+06	200991	552143	225253	628369	200991	768058	284945	200991
2309	oleoyl-linoleoyl-glycerol (18:1/18:2) [1]	Lipid	Diacylglycerol	46798	LC/MS Pos Late	100002989	3115	636.556	106292-55-1			HMDB07219	39566572	33741648	63814936	31897118	44308032	34245632	39245784	56386640	14154202	36649144	13733663	20108170	36922920	35792628	34027752	11601919
2310	oleoyl-linoleoyl-glycerol (18:1/18:2) [2]	Lipid	Diacylglycerol	46799	LC/MS Pos Late	100002990	3223	636.556	104346-53-4			HMDB07219	32319776	28934304	57518820	30807880	41999836	29658094	34802448	51901352	13354773	33345540	12498408	18015460	34888236	32758018	30165844	10156976
2306	oleoyl-oleoyl-glycerol (18:1/18:1) [1]*	Lipid	Diacylglycerol	54945	LC/MS Pos Late	100010918	3571	638.572				HMDB07218	35021336	25770004	50178120	27009294	33631948	25989262	30499514	49060040	7363513	24602308	5981729	7713983	15451349	21099254	15313952	2252744
2307	oleoyl-oleoyl-glycerol (18:1/18:1) [2]*	Lipid	Diacylglycerol	54946	LC/MS Pos Late	100010919	3695	638.572				HMDB07218	37375048	25778448	54893672	29328174	34367432	27460164	32371788	53051432	6640143	26881968	5132860	4553699	15056246	22541136	12789616	2158368
1422	oleoylcarnitine (C18:1)	Lipid	Fatty Acid Metabolism(Acyl Carnitine)	35160	LC/MS Pos Late	100001501	1423	426.358	38677-66-6	6441392		HMDB05065	3597416	5.84926e+06	3528972	4514563	4697820	3107497	3539327	3235814	4962796	5181710	5.40045e+06	5138898	5.38488e+06	6422622	7266853	4880991
361	ornithine	Amino Acid	Urea cycle; Arginine and Proline Metabolism	1493	LC/MS Pos Early	444	2800	133.097	3184-13-2	6262	C00077	HMDB03374	41127176	37295592	37247380	36242308	39208556	28837956	27115718	34152056	30188622	34241936	25117266	27231296	27249780	32706404	32281716	31301152
3399	orotate	Nucleotide	Pyrimidine Metabolism, Orotate containing	1505	LC/MS Polar	445	1638.1	155.01	50887-69-9	967	C00295	HMDB00226	1498228	1530670	1325901	1577423	1582384	1514820	1540310	2023923	1534609	1615415	1.58094e+06	696255	1770525	1.68239e+06	1359237	1365413
3401	orotidine	Nucleotide	Pyrimidine Metabolism, Orotate containing	35172	LC/MS Polar	100001416	2250	287.052	314-50-1	92751		HMDB00788	100171	134582	110050	121461	149527	65698	107327	144451	67251	80489	66907	43240	67883	125788	120351	66030
3517	oxalate (ethanedioate)	Cofactors and Vitamins	Ascorbate and Aldarate Metabolism	20694	LC/MS Neg	100000841	603	88.988	144-62-7	971	C00209	HMDB02329	4797841	6833539	6100017	5496559	3777315	6035620	4076953	4381793	6218759	5017249	6276292	6.65391e+06	5641393	6359987	7.26253e+06	7.64872e+06
3676	p-cresol sulfate	Xenobiotics	Benzoate Metabolism	36103	LC/MS Neg	100001315	2890	187.007	3233-57-7	4615423		HMDB11635	1857642	13454339	2582579	7652877	2313723	1589313	2438637	864360	4989577	17512784	1149355	1159082	5641432	10612891	39242912	3013349
184	p-cresol-glucuronide*	Amino Acid	Tyrosine Metabolism	48841	LC/MS Neg	100006191	2420	283.082	17680-99-8	154035		HMDB11686	793546	7298129	848865	7087113	1226967	295784	200823	176375	3375941	7127655	251964	284405	2616721	6984270	18684770	2286185
1163	palmitate (16:0)	Lipid	Long Chain Fatty Acid	1336	LC/MS Neg	424	5618	255.233	57-10-3	985	C00249	HMDB00220	3387475456	2200403456	3032802560	1939094912	2155579904	1841636096	2142996096	1230860032	4140604672	3125881856	2089042176	3970919168	2403789056	2449223936	1888124032	1883833472
1164	palmitoleate (16:1n7)	Lipid	Long Chain Fatty Acid	33447	LC/MS Neg	452	5475	253.217	373-49-9	445638	C08362	HMDB03229	249227104	161319360	246071264	176811776	188111296	196120704	163770848	113906960	505598048	348094656	223235888	477363808	188429040	260141424	156507696	180715632
2299	palmitoleoyl-arachidonoyl-glycerol (16:1/20:4) [2]*	Lipid	Diacylglycerol	57406	LC/MS Pos Late	100015681	2528	632.525					1051499	811291	1349785	1008433	1550214	929698	1381187	1.51357e+06	2228055	2034450	1444807	2685323	3277184	2466940	2433322	1441680
2295	palmitoleoyl-linoleoyl-glycerol (16:1/18:2) [1]*	Lipid	Diacylglycerol	54967	LC/MS Pos Late	100010930	2664	608.525				HMDB07132	1534315	1400226	3.92831e+06	1445420	2033283	1714328	1958875	2602543	811820	1874817	622487	1224820	1.96754e+06	1770071	1142454	580312
1417	palmitoleoylcarnitine (C16:1)*	Lipid	Fatty Acid Metabolism(Acyl Carnitine)	53223	LC/MS Pos Late	100009406	1357	398.326		71464547			260427	563134	381323	500934	520191	351203	310254	405412	620708	705574	743963	643945	695689	852739	880942	607214
2365	palmitoyl dihydrosphingomyelin (d18:0/16:0)*	Lipid	Sphingolipid Metabolism	52434	LC/MS Pos Late	100008954	2290	705.591		9939965			3.24618e+06	2201050	2388788	2845302	2505359	3323356	2847011	3.20755e+06	3089202	3072581	5554686	2980041	2777031	2857037	2.05535e+06	4494223
1635	palmitoyl ethanolamide	Lipid	Endocannabinoid	38165	LC/MS Neg	1489	6300	298.275	544-31-0	4671	C16512	HMDB02100	508527	464235	380681	287843	337367	382801	264020	297207	415260	396311	434506	515693	327973	354053	273798	275304
2367	palmitoyl sphingomyelin (d18:1/16:0)	Lipid	Sphingolipid Metabolism	37506	LC/MS Pos Late	100002107	2168	703.575	6254-89-3	9939941			56293644	56752692	50661860	64703332	54497584	74961880	62240324	62558088	55374868	63611340	68441040	67863472	65726680	58286392	61589868	78204304
2297	palmitoyl-arachidonoyl-glycerol (16:0/20:4) [1]*	Lipid	Diacylglycerol	54957	LC/MS Pos Late	100010924	2916	634.541				HMDB07112	2905577	834629	1847355	2746817	1811753	2060050	4333082	1965487	3651238	4261669	1862940	2913177	3003517	2265460	2009420	2034123
2298	palmitoyl-arachidonoyl-glycerol (16:0/20:4) [2]*	Lipid	Diacylglycerol	54958	LC/MS Pos Late	100010925	3015	634.541				HMDB07112	3102484	1190067	2421410	3976084	2357083	2678491	4819015	2660549	3881924	6.09345e+06	2081221	3101788	2968800	2386194	2107695	2108093
2301	palmitoyl-docosahexaenoyl-glycerol (16:0/22:6) [2]*	Lipid	Diacylglycerol	57374	LC/MS Pos Late	100015619	2830	658.541				HMDB07121	864527	265928	895646	673841	790050	486000	894733	619593	1081457	1072395	148533	719246	645194	768765	474144	222679
2292	palmitoyl-linolenoyl-glycerol (16:0/18:3) [2]*	Lipid	Diacylglycerol	54965	LC/MS Pos Late	100010939	2834	608.525				HMDB07105	806064	330963	1372202	511615	866389	659387	830692	923329	447394	682915	102743	485544	561297	333897	240898	102743
2290	palmitoyl-linoleoyl-glycerol (16:0/18:2) [1]*	Lipid	Diacylglycerol	52633	LC/MS Pos Late	100009052	3080	610.541		9543695		HMDB07103	15824256	12911850	26020912	14180609	18830574	15195320	16672651	22095200	8732625	16460141	7015094	12149504	20353894	17340264	14966301	6500846
2291	palmitoyl-linoleoyl-glycerol (16:0/18:2) [2]*	Lipid	Diacylglycerol	52634	LC/MS Pos Late	100009055	3197	610.541				HMDB07103	13993221	11462672	23785400	13437711	18375584	13074182	15863025	20599218	8877785	15384117	7191706	11588504	20423224	16849680	14467745	6094555
2288	palmitoyl-oleoyl-glycerol (16:0/18:1) [1]*	Lipid	Diacylglycerol	54943	LC/MS Pos Late	100010916	3562	612.556			C13861	HMDB07102	16322781	10819362	22985732	12908102	15945964	12503149	15610020	19701156	4532833	12171612	2920384	5876352	9247248	11391550	7378230	2354774
2289	palmitoyl-oleoyl-glycerol (16:0/18:1) [2]*	Lipid	Diacylglycerol	54942	LC/MS Pos Late	100010917	3695	612.556			C13861	HMDB07102	19716734	12013482	27136308	15392249	17975284	14353771	18009952	23372120	5857568	14362144	3.29023e+06	6530405	10154767	13484268	8.16854e+06	2590356
2284	palmitoyl-palmitoyl-glycerol (16:0/16:0) [1]*	Lipid	Diacylglycerol	54991	LC/MS Pos Late	100010947	3568	586.541				HMDB07098	828238	510203	1000204	696158	601091	657110	866134	926900	334711	701765	69924	389703	488590	427432	390917	130475
2285	palmitoyl-palmitoyl-glycerol (16:0/16:0) [2]*	Lipid	Diacylglycerol	54990	LC/MS Pos Late	100010948	3734	586.541				HMDB07098	1216090	672307	1547539	982446	942930	906270	1283748	1299289	483212	974191	166592	479569	648491	737395	497028	204787
1416	palmitoylcarnitine (C16)	Lipid	Fatty Acid Metabolism(Acyl Carnitine)	44681	LC/MS Pos Late	100000776	1425	400.342	6865-14-1	461	C02990	HMDB00222	3018549	4267444	3254643	3.67793e+06	4.1274e+06	2728369	2899564	3478779	5.23683e+06	4147961	6.62735e+06	5125266	6075719	6270686	5959849	5.29169e+06
1466	palmitoylcholine	Lipid	Fatty Acid Metabolism (Acyl Choline)	52944	LC/MS Pos Late	100009233	1482	342.337		151731			134933	535876	69686	247969	272575	480309	174310	267884	53934	98296	126774	175348	335158	500626	359566	268482
3501	pantothenate	Cofactors and Vitamins	Pantothenate and CoA Metabolism	1508	LC/MS Pos Early	1024	1667	220.118	137-08-6	6613	C00864	HMDB00210	14253468	15626421	13957164	10032540	11226642	10376971	10561304	9093094	7838858	14134796	10352798	11761392	9049522	6.70634e+06	13378464	8.00483e+06
1151	pelargonate (9:0)	Lipid	Medium Chain Fatty Acid	12035	LC/MS Neg	437	4798	157.123	112-05-0	8158	C01601	HMDB00847	1830015	1620809	1189944	1406360	1.58372e+06	1.85246e+06	1561956	1055386	1.60965e+06	1429287	1.62129e+06	1403997	1427847	1812349	1504683	1308942
1162	pentadecanoate (15:0)	Lipid	Long Chain Fatty Acid	1361	LC/MS Neg	980	5521	241.217	1002-84-2;10002-84-2	13849	C16537	HMDB00826	81705920	66476264	64617924	52615080	48407392	41585624	44753456	27392924	82422152	84361296	42200644	81280224	52243632	74185320	51794344	38923000
1452	pentadecanoylcarnitine (C15)*	Lipid	Fatty Acid Metabolism(Acyl Carnitine)	57522	LC/MS Pos Late	100015842	1362	386.326					81231	252107	88757	156741	131819	81231	81231	81231	161990	175274	178878	130871	164574	240011	274599	81231
4720	perfluorooctanesulfonic acid (PFOS)	Xenobiotics	Chemical	57564	LC/MS Polar	100010955	662	498.93	1763-23-1	74483	C18142	HMDB59586	33026	28944	31640	42617	44665	23470	26394	29509	58726	65855	30501	30264	34421	56748	32014	24659
149	phenol glucuronide	Amino Acid	Tyrosine Metabolism	52747	LC/MS Neg	100006679	1800	269.067	17685-05-1	87235		HMDB60014	406816	2711967	470310	4771055	561074	177594	223833	139653	341922	538161	503884	291195	1082164	2970678	1.87118e+06	197693
148	phenol sulfate	Amino Acid	Tyrosine Metabolism	32553	LC/MS Neg	100001510	2156	172.991	937-34-8	74426	C02180	HMDB60015	13317590	72793144	20672394	80038328	18832992	10008491	12571615	8546632	10693217	22017692	21526996	14184695	43046784	68285752	47870428	6282885
882	phenylacetylglutamine	Peptide	Acetylated Peptides	35126	LC/MS Neg	100001417	2330	263.104	28047-15-6	92258	C04148	HMDB06344	261165	125783	151371	154229	460599	396075	1308931	26760	29511	44890	26760	26760	26760	101565	143464	26760
884	phenylacetylglycine	Peptide	Acetylated Peptides	33945	LC/MS Pos Early	100001275	2317	194.081	500-98-1	68144	C05598	HMDB00821	2229044	10135270	2612168	10317422	2242062	1684422	999818	2102185	3.73834e+06	5129317	3125199	957423	3313411	9357614	10082238	1536526
116	phenylalanine	Amino Acid	Phenylalanine Metabolism	64	LC/MS Pos Early	460	2878	166.086	63-91-2	6140	C00079	HMDB00159	200115216	211618080	196722960	165412112	192160816	190440480	174726976	222723024	210194752	221141280	205437136	192032608	204091904	187061696	171647232	160916832
121	phenyllactate (PLA)	Amino Acid	Phenylalanine Metabolism	22130	LC/MS Neg	100000774	2208	165.056	828-01-3	3848	C05607	HMDB00779	2079152	2211694	1840220	4641332	2184361	1091192	1037241	1803171	304092	801010	520683	317996	337710	883025	472990	254074
120	phenylpyruvate	Amino Acid	Phenylalanine Metabolism	566	LC/MS Neg	241	2515	163.04	156-06-9	997	C00166	HMDB00205	33286	57369	63796	90075	57703	55965	50017	145112	33286	66178	85680	33286	33286	33286	33286	33286
1130	phosphate	Energy	Oxidative Phosphorylation	42109	LC/MS Pos Early	461	576	98.9842	7664-38-2	1061	C00009	HMDB01429	49411404	39993216	47201932	39091708	39437428	40679052	38381324	35622768	49978556	39102904	41312564	41726864	38271736	40970208	38555644	30926352
1700	phosphoethanolamine	Lipid	Phospholipid Metabolism	1600	LC/MS Neg	1026	638	140.012	1071-23-4	1015	C00346	HMDB00224	412854	311712	431831	307097	293154	311281	320331	370324	244467	276696	307593	238005	192799	308786	319093	278669
1301	pimelate (C7-DC)	Lipid	Fatty Acid, Dicarboxylate	15704	LC/MS Polar	100000101	2745	159.066	111-16-0	385	C02656	HMDB00857	95969	112545	266971	121822	106392	158016	194864	78590	84689	94802	85089	69256	54000	24114	49833	136279
110	pipecolate	Amino Acid	Lysine Metabolism	1444	LC/MS Pos Early	1025	2200	130.086	4043-87-2	849	C00408	HMDB00070	23439814	20757828	21881076	22279552	18242544	17378314	18917914	22172696	19137796	16895032	24292908	14210604	19215040	13394612	16386940	15189440
382	pro-hydroxy-pro	Amino Acid	Urea cycle; Arginine and Proline Metabolism	35127	LC/MS Pos Early	100001167	2128	229.118	18684-24-7	11673055		HMDB06695	3282113	4255328	5026952	4967877	5475658	3454636	4891498	5133623	2871470	4902490	4414851	3445939	1174637	3094740	4014828	3392493
368	proline	Amino Acid	Urea cycle; Arginine and Proline Metabolism	1898	LC/MS Pos Early	480	1603	116.071	147-85-3	145742	C00148	HMDB00162	427078144	453395008	499568160	432148480	449947392	417309536	387607712	472963328	386036352	436966176	369276544	411253312	390800640	380249376	378304704	384734656
723	prolylglycine	Peptide	Dipeptide	40703	LC/MS Pos Early	100003674	2136	173.092	2578-57-6	6426709		HMDB11178	124394	156280	123619	142079	159466	129210	180244	102452	107518	159971	122651	88136	121915	72168	98075	58115
1376	propionylcarnitine (C3)	Lipid	Fatty Acid Metabolism (also BCAA Metabolism)	32452	LC/MS Pos Early	100001162	2590	218.139	17298-37-2	107738	C03017	HMDB00824	10636408	10934799	9400164	10314756	7018053	7.86683e+06	9206167	7209157	6709795	9226258	9260345	8408413	7074279	10528355	10055302	7.51493e+06
1377	propionylglycine	Lipid	Fatty Acid Metabolism (also BCAA Metabolism)	31932	LC/MS Neg	100001150	960	130.051	21709-90-0	98681		HMDB00783	89539	143554	95497	124220	132509	70786	85759	100309	94352	120417	90383	67323	113371	155620	89129	48936
3413	pseudouridine	Nucleotide	Pyrimidine Metabolism, Uracil containing	33442	LC/MS Neg	821	1100	243.062	1445-07-4	15047	C02067	HMDB00767	6722766	8.02069e+06	8460931	8187708	7643120	7029927	8.24539e+06	7.71246e+06	6285084	7.68986e+06	7142599	6513897	6813773	7522275	8136799	7259523
3604	pyridoxal	Cofactors and Vitamins	Vitamin B6 Metabolism	1651	LC/MS Neg	491	1534.9	166.051	65-22-5	1050	C00250	HMDB01545	342391	193010	304353	284986	291908	381662	214688	282175	188683	267188	376744	158830	275672	348692	168565	283857
3601	pyridoxamine	Cofactors and Vitamins	Vitamin B6 Metabolism	2150	LC/MS Pos Early	568	2975	169.097	58052-48-5	1052	C00534	HMDB01431	56321	29890	29890	29890	29890	52701	29890	29890	29890	38676	78356	46505	61746	67775	29890	29890
3605	pyridoxate	Cofactors and Vitamins	Vitamin B6 Metabolism	31555	LC/MS Neg	100001121	2185	182.046	82-82-6	6723	C00847	HMDB00017	618806	1663504	550803	1351249	1581127	732480	1467929	1017821	1617120	1.5972e+06	1480489	1271880	1.66228e+06	2284327	1912522	1.63264e+06
51	pyroglutamine*	Amino Acid	Glutamate Metabolism	46225	LC/MS Pos Early	100001540	1900	129.066	2353-44-8	134508			3126251	9617133	14845912	10651554	7625070	4368175	6160893	8471429	4938587	27421782	12525676	7.70497e+06	5904705	3874366	4872494	7.12594e+06
4104	pyrraline	Xenobiotics	Food Component/Plant	48428	LC/MS Neg	100001767	2304	253.119	74509-14-1	122228		HMDB33143	390303	408458	900738	732093	475529	513813	734777	576532	85434	279546	39290	92505	142611	128348	116167	72973
928	pyruvate	Carbohydrate	Glycolysis, Gluconeogenesis, and Pyruvate Metabolism	42582	LC/MS Neg	823	732.4	87.0088	127-17-3	1060	C00022	HMDB00243	11018229	8.27076e+06	8964977	9707846	10283292	8023510	8972369	12333647	7870277	9986825	8812215	7159399	9060869	10641614	9635070	7664196
4027	quinate	Xenobiotics	Food Component/Plant	18335	LC/MS Polar	100000442	2432.9	191.056	77-95-2	6508	C00296	HMDB03072	186205	138231	350008	350332	192100	270694	291006	216161	149161	87929	91032	325321	176722	474870	144475	436661
3470	quinolinate	Cofactors and Vitamins	Nicotinate and Nicotinamide Metabolism	1899	LC/MS Pos Early	182	845	168.029	89-00-9	1066	C03722	HMDB00232	73124	102182	168939	146138	175370	116878	90586	147034	73124	176283	245702	105072	188285	83715	162058	130485
3585	retinol (Vitamin A)	Cofactors and Vitamins	Vitamin A Metabolism	1806	LC/MS Pos Late	498	1636	269.226	68-26-8	445354	C00473	HMDB00305	6040986	13828056	15556998	12565133	10486469	8589354	12613537	11880835	10206266	15154550	13072181	10643511	11569417	10145730	17253396	9778449
947	ribitol	Carbohydrate	Pentose Metabolism	15772	LC/MS Polar	100000406	1789.6	151.061	488-81-3	6912	C00474	HMDB00508	70334	73433	79961	69263	70785	68011	61440	65053	46486	56023	46358	50393	57915	68242	61804	62833
948	ribonate	Carbohydrate	Pentose Metabolism	27731	LC/MS Polar	100001007	2425	165.04	5336-08-03	5460677	C01685	HMDB00867	1248061	1431251	1713870	1169590	1340237	1.37977e+06	1359957	1411065	1205027	1121377	1076010	1536000	1181319	1592235	1.60895e+06	1102921
973	ribulonate/xylulonate*	Carbohydrate	Pentose Metabolism	61858	LC/MS Polar	100019968	2350	165.04					2203068	2237889	2840415	2373739	1731464	2312645	1712319	1636265	1863492	1813011	1549623	2533498	1936189	2065862	2588086	1.99722e+06
59	S-1-pyrroline-5-carboxylate	Amino Acid	Glutamate Metabolism	42370	LC/MS Pos Early	35	1528	114.055	2906-39-0	1196	C04322	HMDB01301	235909	326005	369683	300642	214542	333225	227138	448171	255182	249643	198103	290164	155240	333689	155240	155240
340	S-methylcysteine	Amino Acid	Methionine, Cysteine, SAM and Taurine Metabolism	39592	LC/MS Pos Early	100002749	1955	119.016	1187-84-4	24417		HMDB02108	419202	707255	438292	478082	771962	427181	332644	545903	234269	564324	431002	369584	451082	491573	808016	647765
341	S-methylcysteine sulfoxide	Amino Acid	Methionine, Cysteine, SAM and Taurine Metabolism	43378	LC/MS Pos Early	100002927	900	152.038	6853-87-8	82142		HMDB29432	54799	54799	54799	54799	75256	73023	54799	99187	54799	120835	54799	54799	69994	54799	117325	100279
323	S-methylmethionine	Amino Acid	Methionine, Cysteine, SAM and Taurine Metabolism	38127	LC/MS Pos Early	100002183	2555	164.074	3493-12-07	458	C05319	HMDB38670	255090	2879577	437172	243132	623131	57939	1123317	502817	231003	215803	546634	676025	337274	951412	446702	298371
4554	salicylate	Xenobiotics	Drug - Topical Agents	1515	LC/MS Neg	501	2195	137.024	69-72-7	338	C00805	HMDB01895	1.03567e+06	1382470	2935208	1588006	1088358	1760308	1611455	999736	612727	475280	184050	415194	663422	370626	405845	695019
4	sarcosine	Amino Acid	Glycine, Serine and Threonine Metabolism	1516	LC/MS Pos Early	1023	1280	90.055	107-97-1	1088	C00213	HMDB00271	3150390	2696705	3805413	2958551	2848342	1834225	2914444	2270614	2035409	2344757	2649437	1.99514e+06	1.8071e+06	1896231	2578461	2.70966e+06
1309	sebacate (C10-DC)	Lipid	Fatty Acid, Dicarboxylate	32398	LC/MS Neg	100001211	1788	201.113	111-20-6	5192	C08277	HMDB00792	77125	108736	101340	104801	80457	50868	186236	55827	98020	64293	76541	90370	73266	50868	87878	50868
9	serine	Amino Acid	Glycine, Serine and Threonine Metabolism	1648	LC/MS Pos Early	503	1239	106.05	56-45-1	5951	C00065	HMDB00187	106320696	98597696	94660000	79467224	103597792	111075984	78912904	97899784	107868872	97746400	119816248	106102136	53521260	96543296	81297728	89084520
230	serotonin	Amino Acid	Tryptophan Metabolism	2342	LC/MS Pos Early	504	2550	177.102	153-98-0	5202	C00780	HMDB00259	24265	21829	21829	21829	21829	21829	21829	21829	92665	24531	129365	21829	21829	21829	116028	34370
2350	sphinganine	Lipid	Sphingolipid Metabolism	17769	LC/MS Pos Late	313	1413	302.305	3102-56-5	3126	C00836	HMDB00269	41534	41534	57793	41534	41534	63457	41534	61888	41534	69853	79784	41534	85087	89111	137013	41534
2351	sphinganine-1-phosphate	Lipid	Sphingolipid Metabolism	52605	LC/MS Pos Late	100001876	1431	382.272	19794-97-9	520		HMDB01383	81905	79406	85958	51892	68808	90268	88836	51892	51892	129442	97977	94974	77204	139609	136829	80574
2375	sphingomyelin (d17:1/16:0, d18:1/15:0, d16:1/17:0)*	Lipid	Sphingolipid Metabolism	52433	LC/MS Pos Late	100006314	2082	689.559	121999-58-4				4366610	4143342	4.06489e+06	3901207	3787557	5253555	3782321	4053765	4231668	3926955	4402155	3828317	3638285	4726358	3306389	4600143
2401	sphingomyelin (d18:0/18:0, d19:0/17:0)*	Lipid	Sphingolipid Metabolism	57473	LC/MS Pos Late	100009027	2362	733.622				HMDB12087	243439	185188	232781	203367	211392	243850	174340	298001	183339	87597	785535	205302	166348	265045	87597	231192
2373	sphingomyelin (d18:1/14:0, d16:1/16:0)*	Lipid	Sphingolipid Metabolism	42463	LC/MS Pos Late	100004328	1998	675.544		11433862		HMDB12097	2156748	1507558	2191797	1791166	2.01775e+06	2782286	2015213	2198612	2.03925e+06	1795850	2.001e+06	1809392	1579508	1799268	1399113	1976375
2377	sphingomyelin (d18:1/17:0, d17:1/18:0, d19:1/16:0)	Lipid	Sphingolipid Metabolism	52615	LC/MS Pos Late	100008920	2312	717.591	121999-64-2				2127357	2337068	2316911	2300798	2206664	2405047	2161036	2244184	2066531	2685136	2923141	1953970	1947403	2475943	2320070	2235358
2378	sphingomyelin (d18:1/18:1, d18:2/18:0)	Lipid	Sphingolipid Metabolism	37529	LC/MS Pos Late	100002106	2167	729.591	108392-10-5	6443882		HMDB12101	1577004	1640227	1436129	1639400	1442859	1777036	1.87143e+06	1659618	1569735	1.82067e+06	2366894	2000483	1929214	1502010	1839400	1944843
2404	sphingomyelin (d18:1/19:0, d19:1/18:0)*	Lipid	Sphingolipid Metabolism	57475	LC/MS Pos Late	100015787	2330	745.622					416888	644185	605191	599248	473604	442970	425194	680987	472263	651986	1060333	461867	449998	731608	526907	495118
2379	sphingomyelin (d18:1/20:0, d16:1/22:0)*	Lipid	Sphingolipid Metabolism	48490	LC/MS Pos Late	100006290	2685	759.638				HMDB12102	3996204	3638436	4321664	3558328	3490023	4273944	3899858	4426415	4411355	4210792	7010011	4165912	3818594	3497753	3411094	4668739
2380	sphingomyelin (d18:1/20:1, d18:2/20:0)*	Lipid	Sphingolipid Metabolism	48491	LC/MS Pos Late	100006292	2383	757.622	222403-67-0				514438	513248	456477	514618	388659	596396	543137	441284	609080	529355	1038191	658929	600835	312073	558625	830944
2394	sphingomyelin (d18:1/20:2, d18:2/20:1, d16:1/22:2)*	Lipid	Sphingolipid Metabolism	57481	LC/MS Pos Late	100006293	2039	755.606					63836	101777	83152	63836	63836	95316	63836	63836	117357	113519	245613	96141	63836	63836	63836	105528
2381	sphingomyelin (d18:1/21:0, d17:1/22:0, d16:1/23:0)*	Lipid	Sphingolipid Metabolism	52495	LC/MS Pos Late	100009025	2793	773.653					1237167	1601154	1381227	1408051	1401316	1493819	1109478	1704319	1150957	1784689	2105787	997858	1174951	1.95113e+06	1386106	1250986
2382	sphingomyelin (d18:1/22:1, d18:2/22:0, d16:1/24:1)*	Lipid	Sphingolipid Metabolism	48493	LC/MS Pos Late	100006295	2666	785.653				HMDB12104	11221133	9969989	10288806	9597976	10147448	13281805	11147325	11406047	12148254	10854181	16242357	10959298	10998345	9445781	9806141	13064843
2399	sphingomyelin (d18:1/22:2, d18:2/22:1, d16:1/24:2)*	Lipid	Sphingolipid Metabolism	57477	LC/MS Pos Late	100006296	2209	783.637					701767	664136	489975	621398	583873	824069	841341	629963	710241	576633	1063427	764523	709155	375109	674855	939069
2384	sphingomyelin (d18:1/24:1, d18:2/24:0)*	Lipid	Sphingolipid Metabolism	47153	LC/MS Pos Late	100005986	3033	813.684	94359-13-4			HMDB12107	117522392	118025248	111583040	123297072	119558568	139660336	127179520	132741544	110766840	124015032	153388624	97890112	105029824	110517616	97056528	110995448
2398	sphingomyelin (d18:1/25:0, d19:0/24:1, d20:1/23:0, d19:1/24:0)*	Lipid	Sphingolipid Metabolism	57478	LC/MS Pos Late	100015792	3500	829.716					6133482	3.94823e+06	2728346	3199352	2747843	3905814	5050483	2395083	3305852	3168156	4204771	3716620	5494858	2651828	3726583	2547770
2376	sphingomyelin (d18:2/16:0, d18:1/16:1)*	Lipid	Sphingolipid Metabolism	42459	LC/MS Pos Late	100004329	2002	701.559					17549476	12756820	14652695	14860866	15116368	21133946	15687407	16357266	16122633	16110487	20724790	16737073	14142926	15167107	13721467	17758560
2403	sphingomyelin (d18:2/18:1)*	Lipid	Sphingolipid Metabolism	57474	LC/MS Pos Late	100015788	1904	727.575					334810	308451	294223	292643	329999	500939	420910	302158	447718	349756	645540	361597	323107	352454	350986	432080
2393	sphingomyelin (d18:2/21:0, d16:2/23:0)*	Lipid	Sphingolipid Metabolism	57480	LC/MS Pos Late	100015790	2330	771.637					207685	269759	185977	252217	240950	253595	212472	310205	209450	329287	422019	216239	202022	327069	280201	192687
2383	sphingomyelin (d18:2/23:0, d18:1/23:1, d17:1/24:1)*	Lipid	Sphingolipid Metabolism	52435	LC/MS Pos Late	100008956	2845	799.669					9004496	10805575	8993646	10738353	10783220	12845103	8639512	12865818	8920219	12120011	16272648	7410541	8065356	11165175	9163598	8325433
2392	sphingomyelin (d18:2/23:1)*	Lipid	Sphingolipid Metabolism	57482	LC/MS Pos Late	100015791	2315	797.653					483190	620114	455134	620754	549957	678043	608376	639207	550836	633673	839206	476928	456013	530846	481646	553333
2385	sphingomyelin (d18:2/24:1, d18:1/24:2)*	Lipid	Sphingolipid Metabolism	52437	LC/MS Pos Late	100008957	2635	811.669					26180724	24344604	24736368	26122106	26215788	34537824	29998084	28025496	28770388	25666776	37918884	23879104	23686388	22928984	21567120	29879974
2395	sphingomyelin (d18:2/24:2)*	Lipid	Sphingolipid Metabolism	57479	LC/MS Pos Late	100015789	2215	809.653					852257	858898	716070	897377	887334	1079215	1020342	761200	1006133	749180	1320649	894641	842037	497129	850713	1250853
2388	sphingosine	Lipid	Sphingolipid Metabolism	17747	LC/MS Pos Late	297	1393	300.29	123-78-4	5353955	C00319	HMDB00252	119247	104800	130783	88340	112275	133979	100782	121674	140184	180076	141951	107043	89449	192860	221100	94678
2389	sphingosine 1-phosphate	Lipid	Sphingolipid Metabolism	34445	LC/MS Polar	100000626	1850	378.241	26993-30-6	5283560	C06124	HMDB00277	61129	51817	62868	54644	65691	65183	56020	51324	42557	63710	59470	60330	56115	109467	64481	53554
4052	stachydrine	Xenobiotics	Food Component/Plant	34384	LC/MS Pos Early	100001296	1440	144.102	4136-37-2	115244	C10172	HMDB04827	81099712	107795624	150354048	108760936	54956288	77909296	64969552	89435472	54837864	80655560	55455228	36669548	62297652	69904616	98744240	64169464
1169	stearate (18:0)	Lipid	Long Chain Fatty Acid	1358	LC/MS Neg	439	5872	283.264	57-11-4	5281	C01530	HMDB00827	1362178432	1037625152	1132747648	871354496	941937984	756460992	819087616	502320224	1178573312	1318120192	976229184	1386569728	1008198976	869995520	906879296	815219264
1201	stearidonate (18:4n3)	Lipid	Polyunsaturated Fatty Acid (n3 and n6)	33969	LC/MS Neg	100001229	5395	275.202	111174-40-4	5312508	C16300	HMDB06547	6.60567e+06	3851995	7336638	4927435	6473939	5682982	5642691	3677452	21137144	10072535	6189491	12098685	6.60919e+06	8416902	4653385	4445366
2368	stearoyl sphingomyelin (d18:1/18:0)	Lipid	Sphingolipid Metabolism	19503	LC/MS Pos Late	1538	2400	731.606	85187-10-6;85187-10-6	6453725	C00550	HMDB01348	2521270	2302895	2533670	2454731	2432637	2484495	2888934	2256291	3048475	2605831	4931178	3.94023e+06	3.43621e+06	2.07079e+06	2719676	4525320
2320	stearoyl-arachidonoyl-glycerol (18:0/20:4) [1]*	Lipid	Diacylglycerol	57450	LC/MS Pos Late	100010949	3404	662.572					1.8478e+06	960816	1882589	2.0814e+06	1752529	1718169	1517968	1.63528e+06	1898805	2182170	894426	1523284	1340871	1659943	1200276	964964
2321	stearoyl-arachidonoyl-glycerol (18:0/20:4) [2]*	Lipid	Diacylglycerol	57449	LC/MS Pos Late	100010950	3522	662.572					724122	122662	788274	729903	791058	122662	820957	582479	592545	772206	552534	122662	768182	867496	713142	597594
1418	stearoylcarnitine (C18)	Lipid	Fatty Acid Metabolism(Acyl Carnitine)	34409	LC/MS Pos Late	100001391	1485	428.373	18822-91-8	6426855		HMDB00848	2554539	3087444	2595611	2921640	3419510	2366251	2056342	2767657	3008217	3231892	4.03506e+06	3347577	3.94741e+06	3.95528e+06	3.9421e+06	3460603
1472	stearoylcholine*	Lipid	Fatty Acid Metabolism (Acyl Choline)	57464	LC/MS Pos Late	100015759	1520	370.368					148245	510716	44368	273519	346971	580149	150486	267533	44368	82353	172760	202692	381337	729539	415821	397634
1304	suberate (C8-DC)	Lipid	Fatty Acid, Dicarboxylate	15730	LC/MS Neg	100000016	804.3	173.082	505-48-6	10457	C08278	HMDB00893	191287	822927	239654	347597	177385	401109	176344	295178	560440	296436	583863	638546	491601	307607	394389	207163
1114	succinate	Energy	TCA Cycle	1437	LC/MS Polar	252	3149	117.019	110-15-6	1110	C00042	HMDB00254	7.16575e+06	6882314	6028332	7673710	6578936	7778152	7172256	4462608	6389647	7127769	4409883	7657857	7.58544e+06	8.25312e+06	8041778	5690645
4622	sulfate*	Xenobiotics	Chemical	46960	LC/MS Neg	100002528	616	96.9601	14808-79-8	1118	C00059	HMDB01448	106550616	101113064	97830336	104569104	112181424	116085072	102414656	98390200	95758088	93436024	93830080	110157944	106674456	106369824	114758736	106019968
4184	tartronate (hydroxymalonate)	Xenobiotics	Bacterial/Fungal	20693	LC/MS Neg	100000840	610	118.999	80-69-3	45	C02287	HMDB35227	1020116	1578495	1343392	1.35849e+06	770844	1559338	844139	814267	1278239	989139	1316768	1622284	1325095	1310641	1820873	1742799
350	taurine	Amino Acid	Methionine, Cysteine, SAM and Taurine Metabolism	2125	LC/MS Neg	512	690	124.007	107-35-7	1123	C00245	HMDB00251	6155749	7176555	6472158	5544263	5060847	5761714	5636141	9347990	5228540	7224368	5375061	5155953	6.77823e+06	5166203	6403784	5713076
2701	tauro-alpha-muricholate	Lipid	Primary Bile Acid Metabolism	42605	LC/MS Neg	100004064	4745	514.284					3513001	662101	3.97483e+06	1.69959e+06	772764	1.80173e+06	1694394	947208	1901271	868070	962884	1683667	732403	511335	594589	1917111
2702	tauro-beta-muricholate	Lipid	Primary Bile Acid Metabolism	33983	LC/MS Neg	100001250	4774	514.284	25696-60-0	168408		HMDB00932	987996	222068	977090	446738	213940	1461881	1261039	2125156	1553105	176893	950017	1149439	318958	202939	104049	764848
2698	taurochenodeoxycholate	Lipid	Primary Bile Acid Metabolism	18494	LC/MS Neg	1629	5250	498.289	6009-98-9	387316	C05465	HMDB00951	3257709	337762	2656807	875013	465217	1345345	1189432	740861	1873206	624689	884888	1236764	735427	580322	396946	1425085
2695	taurocholate	Lipid	Primary Bile Acid Metabolism	18497	LC/MS Neg	1648	5150	514.284	145-42-6	6675	C05122	HMDB00036	4873348	747335	5965141	1578055	1772522	4804296	3933743	7111479	9049431	1430146	4107973	4680765	3224327	451539	984839	4950874
2744	taurocholenate sulfate	Lipid	Secondary Bile Acid Metabolism	32807	LC/MS Neg	100001990	4750	279.614					116335	50263	103949	48728	70907	63882	70809	122125	86208	62334	148296	118275	133310	47618	102308	324288
2715	taurodeoxycholate	Lipid	Secondary Bile Acid Metabolism	12261	LC/MS Neg	1668	5257.4	498.289	207737-97-1	2733768	C05463	HMDB00896	2443548	530731	625572	934051	949284	1889577	633544	1.0332e+06	3724118	682300	2703116	2807665	1153967	483159	297224	590544
2737	taurohyodeoxycholic acid	Lipid	Secondary Bile Acid Metabolism	43588	LC/MS Neg	100003869	5073	498.289	38411-85-7	119046			3141278	1188864	1116416	1413572	1887580	5144237	1432428	1.02782e+06	5844575	872968	2342920	1439390	1859563	1098875	465683	1154600
2727	tauroursodeoxycholate	Lipid	Secondary Bile Acid Metabolism	39378	LC/MS Neg	100002912	5025	498.289	14605-22-2	9848818		HMDB00874	162638	39910	96059	72010	59198	100226	87811	97102	163101	36249	108024	104629	54974	25728	25728	64740
1314	tetradecanedioate (C14-DC)	Lipid	Fatty Acid, Dicarboxylate	35669	LC/MS Neg	100001613	4000	257.176	821-38-5	13185		HMDB00872	151039	185368	141386	196466	162658	117219	118919	155066	158895	194659	127564	134336	141697	109020	175150	92897
4762	thioproline	Xenobiotics	Chemical	53231	LC/MS Pos Early	100009232	1250	134.027	34592-47-4	93176			713544	332144	501729	632415	358511	522067	730941	280543	591939	886539	587482	652419	280543	966252	294000	615701
3514	threonate	Cofactors and Vitamins	Ascorbate and Aldarate Metabolism	27738	LC/MS Polar	100001022	2384	135.03	70753-61-6	151152	C01620	HMDB00943	16064237	37651808	24597976	28357884	16792924	25104936	18797472	21190108	29169248	23887748	33641788	28649370	28389652	31013512	29670700	44349124
16	threonine	Amino Acid	Glycine, Serine and Threonine Metabolism	1284	LC/MS Pos Early	564	1514	120.066	72-19-5	6288	C00188	HMDB00167	149564256	124136256	153897408	115122352	106426608	122147872	128349344	133607496	115909736	140241568	130419840	113071968	123839264	127370040	117011800	126528040
3461	thymidine	Nucleotide	Pyrimidine Metabolism, Thymine containing	2183	LC/MS Neg	872	1963.7	241.083	50-89-5	5789	C00214	HMDB00273	1125169	938602	1056544	1489434	1158928	1697962	1.04853e+06	1057413	1001461	908856	1088073	1048024	855885	1381401	893288	1032874
3462	thymine	Nucleotide	Pyrimidine Metabolism, Thymine containing	604	LC/MS Neg	882	1654	125.036	65-71-4	1135	C00178	HMDB00262	63400	27032	27032	60602	49239	60342	45641	27032	27032	63453	27032	30158	27032	39253	41281	27032
202	thyroxine	Amino Acid	Tyrosine Metabolism	2761	LC/MS Neg	1094	4808	775.679	51-48-9	5819	C01829	HMDB01918	326380	368611	525029	321291	277358	349148	385205	300824	345925	354272	324498	348831	430487	312916	489686	441114
296	tiglylcarnitine (C5:1-DC)	Amino Acid	Leucine, Isoleucine and Valine Metabolism	35428	LC/MS Pos Early	100001597	2962	244.154	64191-86-2	22833596		HMDB02366	122141	60853	97958	112418	117853	63076	92131	97454	60853	60853	60853	104540	104350	106217	71688	66771
380	trans-4-hydroxyproline	Amino Acid	Urea cycle; Arginine and Proline Metabolism	32306	LC/MS Pos Early	1001	1064	132.066	51-35-4	5810	C01157	HMDB00725	56203596	67921904	71006528	68411512	69788576	60860456	76885904	72604768	54557904	71503648	80916272	69183776	60272688	48682172	68448368	63761456
72	trans-urocanate	Amino Acid	Histidine Metabolism	607	LC/MS Pos Early	537	2285	139.05	104-98-3	736715	C00785	HMDB00301	74044	158122	59550	117711	171048	59550	59550	141205	184580	122731	93090	90922	127556	783335	67137	128354
2370	tricosanoyl sphingomyelin (d18:1/23:0)*	Lipid	Sphingolipid Metabolism	52436	LC/MS Pos Late	100008955	3200	801.684				HMDB12105	57607336	68714576	62750280	70308104	64631060	71135856	54855484	68895872	59383544	74934608	78635928	56706520	62667892	75905592	69407272	68448704
3491	trigonelline (N'-methylnicotinate)	Cofactors and Vitamins	Nicotinate and Nicotinamide Metabolism	32401	LC/MS Pos Early	100001092	1388	138.055	535-83-1	5570	C01004	HMDB00875	14668467	13574976	20593624	12482923	8834395	10910617	9439850	20966178	6964371	9907546	6886523	6966747	8.02946e+06	4930241	8008393	6364540
1705	trimethylamine N-oxide	Lipid	Phospholipid Metabolism	40406	LC/MS Pos Early	100003397	2100	76.0757	1184-78-7	1145	C01104	HMDB00925	9894240	12971000	9221003	15219987	21572418	10715435	13806969	13456175	8194183	9567987	9696489	10876285	10553449	17993400	12622263	9920462
206	tryptophan	Amino Acid	Tryptophan Metabolism	54	LC/MS Pos Early	565	2986	205.097	73-22-3	6305	C00078	HMDB00929	164709168	142122304	178615600	172401008	169799120	167069696	173426432	183288352	204080192	133967936	163148736	139732816	226110912	145421072	163475888	150708208
132	tyrosine	Amino Acid	Tyrosine Metabolism	1299	LC/MS Pos Early	815	2430	182.081	60-18-4	6057	C00082	HMDB00158	53499568	64980576	44222852	39439368	53326036	52473540	56713904	56678092	39781832	44719540	39575800	36161796	51503056	33443256	34583592	38135052
3412	uracil	Nucleotide	Pyrimidine Metabolism, Uracil containing	605	LC/MS Pos Early	825	827	113.035	66-22-8	1174	C00106	HMDB00300	86348	150051	146639	86348	86348	86348	120925	226475	182397	137976	156513	86348	119356	134823	196164	86348
3329	urate	Nucleotide	Purine Metabolism, (Hypo)Xanthine/Inosine containing	1604	LC/MS Neg	1134	757.1	167.021	69-93-2;120K5305	1175	C00366	HMDB00289	7163146	6470064	6610748	6866515	7.53381e+06	6590346	5745131	7.72064e+06	6609195	7.72466e+06	7364145	6621679	6866728	7455672	6384135	6682805
359	urea	Amino Acid	Urea cycle; Arginine and Proline Metabolism	1670	LC/MS Pos Early	533	700	121.072	57-13-6	1176	C00086	HMDB00294	199385872	174345600	201224256	232721888	179898816	159535168	172804000	194498512	147991328	181445936	171919712	149424272	202363184	202617696	174045824	145300512
3411	uridine	Nucleotide	Pyrimidine Metabolism, Uracil containing	606	LC/MS Neg	535	1457.6	243.062	58-96-8	6029	C00299	HMDB00296	1002003	1535961	1184550	1073565	1078338	958891	1087004	950886	943906	1120016	870812	696818	816304	1.63801e+06	1548600	1153626
2753	ursocholate	Lipid	Secondary Bile Acid Metabolism	57573	LC/MS Neg	100002913	4648	407.28	2955-27-3				660057	4295605	213080	5045948	695189	164341	169944	447863	189606	2.03409e+06	247891	396389	245699	1127608	1765228	124167
2724	ursodeoxycholate	Lipid	Secondary Bile Acid Metabolism	1605	LC/MS Neg	1135	5055	391.285	128-13-2	31401	C07880	HMDB00946	7137106	7796352	516156	8046445	2811924	805694	329644	1956185	111334	1920377	198492	215588	419686	1067049	1639361	53358
308	valine	Amino Acid	Leucine, Isoleucine and Valine Metabolism	1649	LC/MS Pos Early	566	2479	118.086	72-18-4	6287	C00183	HMDB00883	225123264	200165648	220866016	210623232	215594128	210017472	195680224	210546016	228948624	212327312	186960912	173177408	199462816	201258752	170633536	189536448
