# Supplementary material for: Network Modeling of Liver Metabolism to Predict Plasma Metabolite Changes During Short-Term Fasting in the Laboratory Rat
Source: Front Physiol. 2019 Mar 1;10:161. doi: 10.3389/fphys.2019.00161 (PMC6405515; doi:10.3389/fphys.2019.00161)
Supplement: DATA SHEET S3 — Computer code to reproduce TIMBR analysis results in Figure 1 and Supplementary Figures S1–S3. [file Data_Sheet_3.ZIP › TIMBR_AnalysisCodeForPublication/Study3_MetaboliteData.xlsx]

## Sheet: ImputedData
												SAMPLE NAME	VAND-01988	VAND-01989	VAND-01990	VAND-01991	VAND-01992	VAND-01993	VAND-01994	VAND-01995	VAND-01996	VAND-02006	VAND-02007	VAND-02008	VAND-02009	VAND-02010	VAND-02011	VAND-02012	VAND-02013	VAND-02014
												PARENT_SAMPLE_ID	3285337	3285338	3285339	3285340	3285341	3285342	3285343	3285344	3285345	3285355	3285356	3285357	3285358	3285359	3285360	3285361	3285362	3285363
												CLIENT_IDENTIFIER	1	2	3	4	5	6	7	8	9	19	20	21	22	23	24	25	26	27
												GROUP_NUMBER	1	1	1	1	1	1	1	1	1	3	3	3	3	3	3	3	3	3
												TIME	7	7	7	7	7	7	7	7	7	13	13	13	13	13	13	13	13	13
												TREAMENT	V	V	V	V	V	V	V	V	V	V	V	V	V	V	V	V	V	V
PATHWAY_SORTORDER	BIOCHEMICAL	SUPER_PATHWAY	SUB_PATHWAY	COMP_ID	PLATFORM	CHEMICAL_ID	RI	MASS	CAS	PUBCHEM	KEGG	Group HMDB	Veh 7h	Veh 7h	Veh 7h	Veh 7h	Veh 7h	Veh 7h	Veh 7h	Veh 7h	Veh 7h	Veh 13h	Veh 13h	Veh 13h	Veh 13h	Veh 13h	Veh 13h	Veh 13h	Veh 13h	Veh 13h
1683	1,2-dilinoleoyl-GPC (18:2/18:2)	Lipid	Phospholipid Metabolism	52603	LC/MS Pos Late	100008903	2006	782.569	998-06-1	5288075			153631488	89063096	99496096	143666800	100970816	116968608	79313480	66766740	113738136	29066522	55034148	42597604	67994600	37260864	52370456	43882328	46571484	58918992
1588	1,2-dipalmitoyl-GPC (16:0/16:0)	Lipid	Phospholipid Metabolism	19130	LC/MS Pos Late	100000657	2365	734.569	63-89-8	452110		HMDB00564	50385824	54266944	51516520	52643660	50533400	56067460	55594408	50983816	54445660	61329656	66653104	56135000	64289272	48066424	49664224	52443916	46591956	48940640
879	1,5-anhydroglucitol (1,5-AG)	Carbohydrate	Glycolysis, Gluconeogenesis, and Pyruvate Metabolism	20675	LC/MS Neg	100000580	802	163.061	154-58-5	64960	C07326	HMDB02712	9277835	21748748	13751291	13432248	59806832	10255621	9171522	9590961	11615885	8881757	13112073	6647297	11479549	15689967	19354068	7403550	8466074	5.84335e+06
1922	1-(1-enyl-oleoyl)-GPE (P-18:1)*	Lipid	Lysoplasmalogen	44621	LC/MS Pos Late	100005372	1566	464.314					222576	292355	152887	252320	220723	321441	243316	225992	209202	183300	319203	205776	274035	156878	144037	134128	122364	155594
1908	1-(1-enyl-palmitoyl)-2-arachidonoyl-GPC (P-16:0/20:4)*	Lipid	Plasmalogen	52689	LC/MS Pos Late	100009014	2154	766.575					5079404	5331135	5213543	5605703	5509039	6540326	8.04932e+06	6574197	7766224	5668771	7483679	5886356	5347231	9227219	6323682	9320278	6652687	9305729
1900	1-(1-enyl-palmitoyl)-2-arachidonoyl-GPE (P-16:0/20:4)*	Lipid	Plasmalogen	52673	LC/MS Pos Late	100009002	2270	724.528					2293621	2342809	1512632	1711350	1808991	2435707	2.04901e+06	2091069	1815215	2106485	2744158	1831758	2522371	2.03428e+06	1496330	2066136	1611153	1921085
1902	1-(1-enyl-palmitoyl)-2-oleoyl-GPC (P-16:0/18:1)*	Lipid	Plasmalogen	52478	LC/MS Pos Late	100009007	2443	744.59					1589202	1735454	1617013	1545594	1756683	1422164	2238009	2.05973e+06	1806723	1.93674e+06	2314643	1362411	1937428	2480770	1528818	2613143	1.87714e+06	2529712
1896	1-(1-enyl-palmitoyl)-2-oleoyl-GPE (P-16:0/18:1)*	Lipid	Plasmalogen	52477	LC/MS Pos Late	100009005	2600	702.543					747977	699208	433003	597338	614623	682307	568469	578456	561994	494608	638444	422207	634797	454589	466801	446954	451508	453990
1898	1-(1-enyl-palmitoyl)-2-palmitoyl-GPC (P-16:0/16:0)*	Lipid	Plasmalogen	52716	LC/MS Pos Late	100009162	2454	718.575		11146967			2936914	3218033	3148177	3550465	2971644	3440548	3.94765e+06	3198765	3.89892e+06	3328989	4204067	2738412	3855561	3.83751e+06	3121111	4824444	3194892	4393547
1919	1-(1-enyl-palmitoyl)-GPC (P-16:0)*	Lipid	Lysoplasmalogen	52474	LC/MS Pos Late	100002875	1547	480.345		10917802			3618716	4231928	3256256	4057132	3514764	5442325	4603749	3.83706e+06	3833414	2166962	3.94606e+06	3152072	2862441	3513286	3154745	3599960	2975188	4010019
1920	1-(1-enyl-palmitoyl)-GPE (P-16:0)*	Lipid	Lysoplasmalogen	39270	LC/MS Pos Late	100003000	1558	438.298					570655	697833	473198	691761	569113	854740	613977	573917	538114	546087	654610	595500	599652	502897	421459	425721	474231	476178
1912	1-(1-enyl-stearoyl)-2-arachidonoyl-GPE (P-18:0/20:4)*	Lipid	Plasmalogen	52475	LC/MS Pos Late	100008999	2511	752.559		9547058		HMDB05779	7.3836e+06	7611763	5858265	6743801	6620119	9288506	8208702	6945807	9582706	6247789	10030161	5173453	8394207	6906749	5624558	6.96084e+06	5641690	7169445
1905	1-(1-enyl-stearoyl)-2-linoleoyl-GPE (P-18:0/18:2)*	Lipid	Plasmalogen	52748	LC/MS Pos Late	100009225	2633	728.559					1649477	1578958	1225000	1580939	1476231	2106402	1538207	1429376	1.84456e+06	1149070	1825144	1055985	1701536	1153139	1093025	1199289	1186406	1277254
1924	1-(1-enyl-stearoyl)-GPE (P-18:0)*	Lipid	Lysoplasmalogen	39271	LC/MS Pos Late	100003001	1649	466.329					1065793	1135604	805768	1083543	1.04149e+06	1320238	1089615	932004	1069642	698428	1.01243e+06	804050	1010758	779374	717168	783851	723928	820400
1871	1-arachidonoyl-GPA (20:4)	Lipid	Lysolipid	46325	LC/MS Neg	100004442	5499	457.236	799268-65-8				1166771	881014	1265787	898975	1351415	936728	967359	1368664	979172	1659286	1557764	728969	1005615	494558	1181797	930936	699844	692615
1811	1-arachidonoyl-GPC (20:4n6)*	Lipid	Lysolipid	33228	LC/MS Pos Late	100001551	1460	544.34			C05208	HMDB10395	385466336	431704864	426024544	426007840	433138528	438193184	406196000	473669664	469589984	500728096	427434496	336282656	326744576	379897728	369960672	328625248	304483616	341014688
1839	1-arachidonoyl-GPE (20:4n6)*	Lipid	Lysolipid	35186	LC/MS Pos Late	100001571	1470	502.293		42607465		HMDB11517	5159450	4665270	4582135	4023881	3210616	4667222	4725066	7433750	4416180	14231935	4897342	3503410	5573697	2640745	3908278	3487123	2826062	3446830
1860	1-arachidonoyl-GPI (20:4)*	Lipid	Lysolipid	34214	LC/MS Neg	100001654	5482	619.289				HMDB61690	2371636	1919838	1813300	3376126	3522963	3592185	3186379	9461772	4514104	9243344	2619004	2538608	2672042	1269678	1142940	1378992	1337042	1961345
1951	1-arachidonylglycerol (20:4)	Lipid	Monoacylglycerol	34397	LC/MS Neg	100001433	6250	303.233	35474-99-8	5282281	C13857	HMDB11572	377437	497461	259765	223311	136822	249010	801425	148960	270853	220643	198616	186018	194592	158278	229071	71784	71784	202241
1956	1-docosahexaenoylglycerol (22:6)	Lipid	Monoacylglycerol	35153	LC/MS Neg	100001481	6150	309.222				HMDB11587	356819	224038	69467	169493	56870	91211	232130	36844	119682	36844	65458	114688	60024	78921	72336	36844	36844	95635
1822	1-lignoceroyl-GPC (24:0)	Lipid	Lysolipid	49617	LC/MS Pos Late	100002873	1907	608.465	325171-59-3				4427677	4.06662e+06	3318867	3.63063e+06	2898290	5398720	4910848	3194203	4331149	2554211	4112160	2978741	4.15086e+06	3056635	2783383	2683170	2747075	3.79372e+06
1801	1-linolenoyl-GPC (18:3)*	Lipid	Lysolipid	45951	LC/MS Pos Late	100005350	1422	518.324					4546344	3895960	3533556	3801968	3683313	3.75323e+06	2897532	2871784	3801431	1675973	2245858	1520888	1888687	1958128	2352382	1858323	2089567	1870796
1950	1-linolenoylglycerol (18:3)	Lipid	Monoacylglycerol	34393	LC/MS Neg	100001435	6214	277.217	124151-74-2	53480978		HMDB11569	790392	610586	26676	397846	26676	172138	26676	26676	289826	26676	153530	26676	26676	194731	223588	26676	26676	89222
1691	1-linoleoyl-2-arachidonoyl-GPC (18:2/20:4n6)*	Lipid	Phospholipid Metabolism	52710	LC/MS Pos Late	100009131	1969	806.569					141842192	101343600	119713488	133652144	114008400	132692088	111090040	81649808	142164144	53584160	91320352	65674728	72612048	70832064	79600024	61376236	65849740	82750656
1611	1-linoleoyl-2-linolenoyl-GPC (18:2/18:3)*	Lipid	Phospholipid Metabolism	53176	LC/MS Pos Late	100009343	1939	780.554					5392956	2437405	2808595	4252519	2940264	2775061	2105717	1447231	2984916	541994	1232893	779054	1145066	1248964	1156412	1082914	1230774	1511902
1887	1-linoleoyl-GPA (18:2)*	Lipid	Lysolipid	52690	LC/MS Neg	100009082	5483	433.236				HMDB07856	1.94645e+06	1082077	1458794	1.41484e+06	1.78301e+06	1282877	1216284	1509358	1112971	1359695	1442535	773426	1607484	398076	1227992	1141330	745679	862741
1799	1-linoleoyl-GPC (18:2)	Lipid	Lysolipid	34419	LC/MS Pos Late	100001395	1465	520.34		11988421	C04100	HMDB10386	759910400	681942912	682211584	745309696	690570880	698903360	610808896	688619840	680859584	503188032	465045056	434466912	523470944	398454976	490144832	422301088	417221760	480180704
1835	1-linoleoyl-GPE (18:2)*	Lipid	Lysolipid	36600	LC/MS Pos Late	100001570	1482	478.293		52925130		HMDB11507	8049099	5629852	6189701	6359440	4516138	5258044	5070582	6747526	5861430	6303203	3978568	3036733	6222886	2353587	4094952	3210716	2735352	3392100
1879	1-linoleoyl-GPG (18:2)*	Lipid	Lysolipid	54885	LC/MS Neg	100009227	5516	507.273					170957	133403	102236	72461	38073	49209	77817	109946	76981	106386	69981	38073	99271	38073	38073	77455	38073	52040
1856	1-linoleoyl-GPI (18:2)*	Lipid	Lysolipid	36594	LC/MS Neg	100001778	5494	595.289					425396	228490	271522	415631	606914	566070	343673	1567420	646668	913711	260372	309214	318767	121933	137589	175218	137203	100923
1948	1-linoleoylglycerol (18:2)	Lipid	Monoacylglycerol	27447	LC/MS Neg	100001040	6477	279.233	2277-28-3	5283469			23599342	21828782	4561038	11154781	4952828	6990157	7043301	1812647	9006199	2641260	3641481	3010612	2882702	8.2086e+06	15169941	572069	572069	5850942
422	1-methylguanidine	Amino Acid	Guanidino and Acetamido Metabolism	48114	LC/MS Pos Early	100000715	2149	74.0713	22661-87-6	10111	C02294	HMDB01522	619379	536799	662617	996936	380345	894355	527528	1002150	687197	229627	443587	218037	322830	468344	318916	328958	387854	486137
65	1-methylhistidine	Amino Acid	Histidine Metabolism	30460	LC/MS Neg	100001051	1227	168.078	332-80-9	92105	C01152	HMDB00001	123014	140767	140749	227357	166257	233115	159888	151975	203107	298820	190496	192232	140954	143296	212860	183317	186471	191147
80	1-methylimidazoleacetate	Amino Acid	Histidine Metabolism	32350	LC/MS Pos Early	100001208	2064	141.066	2625-49-2	75810	C05828	HMDB02820	2533481	6643098	7303610	2676567	5389388	5502864	2.09663e+06	4051451	5077514	896877	1271208	1195700	1279774	919936	700317	1031619	792264	676739
3088	1-methylnicotinamide	Cofactors and Vitamins	Nicotinate and Nicotinamide Metabolism	27665	LC/MS Pos Early	55	1940	137.071	1005-24-9	10129985	C02918	HMDB00699	21580268	6122226	2153080	2271824	14014403	25061568	13977540	14476619	1658234	1535328	23423348	17129780	2.51041e+06	17944984	2121365	18862874	9347152	2580328
1937	1-myristoylglycerol (14:0)	Lipid	Monoacylglycerol	35625	LC/MS Neg	100001618	6353.3	227.202	75685-84-6	79050	C01885	HMDB11561	906208	836513	132766	533787	132766	132766	132766	132766	345262	132766	132766	132766	132766	132766	132766	132766	132766	132766
1620	1-oleoyl-2-linoleoyl-GPC (18:1/18:2)*	Lipid	Phospholipid Metabolism	52453	LC/MS Pos Late	100008981	2165	784.585					103358592	77199480	86071640	129088328	108925808	105011456	76679504	63396140	94704160	44378064	74017888	51572716	73795920	49091840	57382220	55190800	62279680	67466016
1796	1-oleoyl-GPC (18:1)	Lipid	Lysolipid	48258	LC/MS Pos Late	100001272	1540	522.355	19420-56-5	16081932		HMDB02815	346601152	305049952	286889280	319335424	315123744	351625088	292527232	270398656	327531648	177729472	245889808	213899392	262001632	192549984	234633648	172025216	193923600	213369264
1831	1-oleoyl-GPE (18:1)	Lipid	Lysolipid	35628	LC/MS Pos Late	100001569	1554	480.308	89576-29-4	9547071		HMDB11506	2758070	2139366	2043133	2368928	2040464	2523838	1.72881e+06	1730924	2337627	1228355	1478768	1.03627e+06	1469241	928005	1429461	848705	1015402	950035
1946	1-oleoylglycerol (18:1)	Lipid	Monoacylglycerol	21184	LC/MS Neg	100000924	6650	281.249	111-03-5	5283468		HMDB11567	19139752	13802166	3.41308e+06	6.80406e+06	4058832	3365956	3879851	2483467	4905673	1610582	2600837	1919274	3280508	2970636	8659770	616189	616189	3383857
1679	1-palmitoleoyl-2-linolenoyl-GPC (16:1/18:3)*	Lipid	Phospholipid Metabolism	53180	LC/MS Pos Late	100009345	1850	754.538					347884	115696	224900	296658	192809	178851	114827	68933	271421	45996	45996	45996	59269	45996	45996	45996	45996	45996
1678	1-palmitoleoyl-2-linoleoyl-GPC (16:1/18:2)*	Lipid	Phospholipid Metabolism	52683	LC/MS Pos Late	100009075	2003	756.554					55395720	36927396	38166912	47545484	41663908	42117980	34413948	20222432	49303408	11498960	20459756	15560757	27769624	17255068	24548484	16413312	17979860	28850814
1789	1-palmitoleoyl-GPC (16:1)*	Lipid	Lysolipid	33230	LC/MS Pos Late	100001511	1450	494.324		24779461		HMDB10383	36798224	30818064	27708772	32199352	31845670	33487888	26323664	18719852	28966968	11939317	17918454	13969639	18186714	16420836	19222740	14318809	16862500	18150212
1960	1-palmitoleoylglycerol (16:1)*	Lipid	Monoacylglycerol	52431	LC/MS Neg	100008952	6094	253.217					958575	857596	84035	402884	212942	214056	84035	84035	335279	84035	84035	84035	84035	84035	84035	84035	84035	84035
1675	1-palmitoyl-2-alpha-linolenoyl-GPC (16:0/18:3n3)*	Lipid	Phospholipid Metabolism	52684	LC/MS Pos Late	100009076	2034	756.554					11714985	9254554	8867412	12960959	10516855	12744387	10621903	6.25121e+06	13203791	3470519	4882094	5040382	6.54002e+06	7248393	6602166	4.89582e+06	5.148e+06	7470079
1608	1-palmitoyl-2-arachidonoyl-GPC (16:0/20:4n6)	Lipid	Phospholipid Metabolism	52462	LC/MS Pos Late	100008914	2091	782.569	35418-58-7	10747814			665769728	744954752	709901184	711900736	718926400	767957056	814708800	674219840	853163776	711484032	775485824	709938048	697980608	741184384	753205696	747181760	658198336	819699968
1643	1-palmitoyl-2-arachidonoyl-GPE (16:0/20:4)*	Lipid	Phospholipid Metabolism	52464	LC/MS Pos Late	100008990	2198	740.522		9546800		HMDB05323	5148574	5142030	3142974	3193118	2840132	5225253	3198835	404457	4232613	557836	3681672	3909768	4096776	1785225	5816755	1.9645e+06	1412248	2940858
1625	1-palmitoyl-2-arachidonoyl-GPI (16:0/20:4)*	Lipid	Phospholipid Metabolism	52467	LC/MS Pos Late	100008993	2567	876.56					11725640	10124130	11316493	13009121	9762842	12712686	12288263	8121315	11861056	5.17097e+06	8617054	9521130	9739540	7309663	7482651	7846257	7670130	10642460
1595	1-palmitoyl-2-linoleoyl-GPC (16:0/18:2)	Lipid	Phospholipid Metabolism	42446	LC/MS Pos Late	1537	2160	758.569	40811-94-7	5287971			1198023296	1116485120	1040986432	1210154496	1028590272	1143021056	1059136000	987537856	1163924096	836263040	973365184	981913344	1213730816	867190016	954228416	958415872	862969344	1088972800
1645	1-palmitoyl-2-linoleoyl-GPE (16:0/18:2)	Lipid	Phospholipid Metabolism	42449	LC/MS Pos Late	100001870	2275	716.522		9546747		HMDB05322	3985990	2830634	1917230	2211511	1835586	2.92684e+06	1459905	586384	2332204	586384	1690919	2322962	2800278	639348	3208489	910422	586384	1439145
1622	1-palmitoyl-2-linoleoyl-GPI (16:0/18:2)	Lipid	Phospholipid Metabolism	52450	LC/MS Pos Late	1528	2730	852.56					4113967	3.75708e+06	3.50803e+06	4052767	3917299	4.08899e+06	3834848	3093214	4224546	498838	1526914	408352	2110612	1470819	1752668	1577133	758590	2104526
1594	1-palmitoyl-2-oleoyl-GPC (16:0/18:1)	Lipid	Phospholipid Metabolism	52461	LC/MS Pos Late	1539	2358	760.585	26853-31-6;26853-31-6	6436017			503890752	450336704	394476928	407891968	426257312	467714880	415367008	343557184	460557792	314570560	389745184	443419648	417342816	314769056	387456960	306333504	302672992	378482688
1633	1-palmitoyl-2-oleoyl-GPE (16:0/18:1)	Lipid	Phospholipid Metabolism	19263	LC/MS Pos Late	1526	2509	718.538	26662-94-2	5283496		HMDB05320	1628294	1153901	795069	829982	902591	1182594	666321	92712	1214557	130233	815230	951159	919469	92712	1261954	232534	239278	456395
1613	1-palmitoyl-2-palmitoleoyl-GPC (16:0/16:1)*	Lipid	Phospholipid Metabolism	52470	LC/MS Pos Late	100008984	2160	732.554					17922708	15150477	14223188	15708803	16766430	16452339	16956468	10857725	18732990	11563807	12548607	11160309	14412393	9519167	10993509	9274237	9034147	12461823
1664	1-palmitoyl-2-stearoyl-GPC (16:0/18:0)	Lipid	Phospholipid Metabolism	52616	LC/MS Pos Late	100008921	2653	762.601	59403-51-9				63439264	63597976	64643428	67984360	57081728	75660472	70356912	56995624	76825200	64331976	74307016	61161564	77897312	48406216	52236092	50510172	45705044	52891832
1786	1-palmitoyl-GPC (16:0)	Lipid	Lysolipid	33955	LC/MS Pos Late	100001263	1525	496.34	17364-16-8	86554		HMDB10382	1208740096	1213475712	1165789440	1176575616	1222005632	1216238208	1183118336	981784064	1161204608	803466240	1133335936	981089856	1099197568	982026624	1094208256	989671616	1001801664	1010768960
1826	1-palmitoyl-GPE (16:0)	Lipid	Lysolipid	35631	LC/MS Pos Late	100001567	1544	454.293	53862-35-4	9547069		HMDB11503	9161790	10558682	8542026	8.36781e+06	8826339	10174776	9064489	6522580	8848353	4680056	8132407	5777131	8.29655e+06	5814888	8104965	4631899	5362225	5804613
1849	1-palmitoyl-GPI (16:0)	Lipid	Lysolipid	35305	LC/MS Neg	100001655	5564	571.289				HMDB61695	442056	235639	193850	495179	607933	575881	395829	603229	719427	246983	315111	369684	339369	95390	174599	193432	110372	183345
1941	1-palmitoylglycerol (16:0)	Lipid	Monoacylglycerol	21127	LC/MS Neg	100000827	6550	255.233	542-44-9	14900		HMDB31074	8177115	11008399	2575708	5191115	2067978	1910712	3868297	2974738	3.27809e+06	1935819	1237787	2498652	3375895	3243317	2428139	1237787	1237787	3340808
1599	1-stearoyl-2-arachidonoyl-GPC (18:0/20:4)	Lipid	Phospholipid Metabolism	42450	LC/MS Pos Late	100001869	2300	810.601	35418-59-8	16219824			1073169472	1150655104	1066959488	1159978752	1099330688	1229771776	1417798656	1117695488	1315988480	1192339712	1261642240	1133150464	1092819840	1270189440	1192419456	1205828736	1141853440	1316697728
1637	1-stearoyl-2-arachidonoyl-GPE (18:0/20:4)	Lipid	Phospholipid Metabolism	52447	LC/MS Pos Late	100008977	2424	768.554		5289133			24568490	26019326	15161429	17339192	13637227	26931364	16430047	2463557	21557664	3811008	20856686	20070952	25751904	10096600	29575504	10945965	7218777	16854990
1619	1-stearoyl-2-arachidonoyl-GPI (18:0/20:4)	Lipid	Phospholipid Metabolism	52449	LC/MS Pos Late	100000616	3000	904.591	383907-33-3				99981696	96469128	95066568	112973232	90519248	117747128	131484352	89508488	115554864	77931208	103954872	83895240	97576464	92128104	88018072	93189928	87542880	113917112
1609	1-stearoyl-2-linoleoyl-GPC (18:0/18:2)*	Lipid	Phospholipid Metabolism	52452	LC/MS Pos Late	100008980	2380	786.601					1475484928	1256842112	1202404224	1445631616	1093738496	1483419904	1370445952	1158738688	1421053568	1082817536	1248543488	1133757184	1454301952	982388224	1054778432	1072386304	1076944256	1256659072
1648	1-stearoyl-2-linoleoyl-GPE (18:0/18:2)*	Lipid	Phospholipid Metabolism	52446	LC/MS Pos Late	100008976	2522	744.554		9546749			18161156	14776656	9430771	12014188	6571788	12542711	6624884	1018268	14346606	1406046	7948373	7713861	13622037	3217207	10590845	4521956	3233103	6818180
1626	1-stearoyl-2-linoleoyl-GPI (18:0/18:2)	Lipid	Phospholipid Metabolism	52468	LC/MS Pos Late	100008994	3185	880.591					9865897	8.12391e+06	7.39437e+06	7370547	7818285	9811557	7090518	6592162	8681019	4485178	6700918	6062366	6596740	5228110	4851209	6335210	5354489	3458037
1600	1-stearoyl-2-oleoyl-GPC (18:0/18:1)	Lipid	Phospholipid Metabolism	52438	LC/MS Pos Late	100008904	2644	788.616	56421-10-4				310699616	270649152	244322416	270591072	245702160	344843712	334078752	230914624	349369088	217213552	289337024	273163232	365058368	189609248	228441280	186411760	189789280	242248624
1641	1-stearoyl-2-oleoyl-GPE (18:0/18:1)	Lipid	Phospholipid Metabolism	42448	LC/MS Pos Late	100001856	2858	746.569					1932759	1654902	1227393	1121869	725133	1084013	606688	104729	1643290	145582	674748	744993	1166010	283823	943538	473841	264206	541389
1794	1-stearoyl-GPC (18:0)	Lipid	Lysolipid	33961	LC/MS Pos Late	100001271	1606	524.371	19420-57-6	497299		HMDB10384	1105778688	1135642880	1132204160	1185464960	1084560512	1305121408	1273074560	986618688	1223958400	920980928	1227804032	1003139264	1158654592	1129952640	1063120832	1045913984	1019560448	1089340800
1829	1-stearoyl-GPE (18:0)	Lipid	Lysolipid	42398	LC/MS Pos Late	100001461	1626	482.324	69747-55-3	9547068		HMDB11130	17670352	19599304	14217617	15793321	15678285	21264720	17359160	12945929	18028828	10610706	17492992	12377143	19625192	12144043	15385595	11406394	9719330	13390364
1852	1-stearoyl-GPI (18:0)	Lipid	Lysolipid	19324	LC/MS Pos Late	100000656	1700	601.335	796963-93-4			HMDB61696	334578	331832	348214	1455764	1006323	3366884	1865802	885254	1426964	556588	328896	1956992	1427720	745238	444150	322956	575838	948379
1113	10-heptadecenoate (17:1n7)	Lipid	Long Chain Fatty Acid	33971	LC/MS Neg	100001278	5555	267.233	29743-97-3	5312435		HMDB60038	32485676	17453846	22122504	14860343	12997924	9248640	16193888	14742274	12034787	29002002	16016474	11547975	21052012	9260401	15317964	11133942	12840595	10950060
1123	10-nonadecenoate (19:1n9)	Lipid	Long Chain Fatty Acid	33972	LC/MS Neg	100001277	5780	295.264	73033-09-7	5312513		HMDB13622	11358727	7.96267e+06	8867309	5459693	4768036	3301892	6939707	4834733	4789212	8380412	7494917	4600639	8663174	4400456	4956178	4292880	5.06731e+06	3972776
1436	12,13-DiHOME	Lipid	Fatty Acid, Dihydroxy	38395	LC/MS Neg	62	5137	313.238	263399-35-5	10236635	C14829	HMDB04705	542161	337980	477594	486343	134458	421484	87459	429617	375852	1275900	512981	496939	725018	439386	351308	304371	700574	307576
1418	13-HODE + 9-HODE	Lipid	Fatty Acid, Monohydroxy	37752	LC/MS Neg	100002196	5275	295.228		43013			2644403	2082668	2511263	2258415	631437	1003682	1171142	1364698	1.67407e+06	2521358	1552962	646796	1805067	417525	934241	427248	1211086	649835
1216	15-methylpalmitate	Lipid	Fatty Acid, Branched	38768	LC/MS Neg	100002945	5695	269.249		17903417			16471469	5947139	7.82972e+06	9920048	6.71064e+06	4.24576e+06	9464775	8816769	8553229	15583494	9544903	7.40261e+06	9838141	6.48429e+06	8.04417e+06	14471442	6.03661e+06	11614469
1414	16-hydroxypalmitate	Lipid	Fatty Acid, Monohydroxy	39609	LC/MS Neg	100002953	5236.2	271.228	506-13-8	10466	C18218	HMDB06294	549955	596072	541249	631753	453031	585320	473796	399113	471373	865489	484271	697536	914552	504945	353542	470709	828602	289721
1219	17-methylstearate	Lipid	Fatty Acid, Branched	38296	LC/MS Neg	100002356	5993	297.28	2724-59-6	3083779			3104361	2054735	1708269	2738028	1691488	1.58601e+06	2.52039e+06	2976628	2955623	2731832	3034532	2067455	4408304	2806053	1865701	3809206	1795129	2969506
3367	1H-quinolin-2-one	Xenobiotics	Food Component/Plant	40464	LC/MS Pos Early	100002385	2680	146.06	59-31-4	6038	C06415		5.48837e+06	13536607	7.02306e+06	11181626	10275099	8.37902e+06	13136661	9077847	1.44238e+06	3113228	3323472	2.88904e+06	5618986	3049165	5.69246e+06	3428848	8113804	1.50763e+06
3057	2'-deoxycytidine	Nucleotide	Pyrimidine Metabolism, Cytidine containing	15949	LC/MS Pos Early	100000125	2193	228.098	951-77-9	13711	C00881	HMDB00014	335441344	295791584	314509248	322159040	337651424	339518016	305682688	297479008	285767072	341393024	323567936	313771232	327225536	316025120	324619520	300117984	309170944	347710752
3035	2'-deoxyuridine	Nucleotide	Pyrimidine Metabolism, Uracil containing	52602	LC/MS Neg	536	1586	227.067	951-78-0	13712	C00526	HMDB00012	565759	736965	853918	882162	674203	1054036	547704	737732	811851	922381	1.03678e+06	665514	678153	677918	735876	886536	571419	634028
3058	2'-O-methylcytidine	Nucleotide	Pyrimidine Metabolism, Cytidine containing	57554	LC/MS Pos Early	100010895	2411	258.108	2140-72-9	150971			2500633	2620541	2478746	2753502	3.5994e+06	4690415	2518635	6037119	2530421	4079697	3001125	3223491	2595680	2429207	3917557	2423614	3.61432e+06	3526992
3368	2,3-dihydroxyisovalerate	Xenobiotics	Food Component/Plant	38276	LC/MS Polar	100002417	1050	133.051	1756-18-9	677	C04039	HMDB12141	401126	550590	383315	602164	649607	482522	328582	333949	419846	350366	418667	434769	562205	1704673	999425	356863	312993	251071
3372	2,8-quinolinediol sulfate	Xenobiotics	Food Component/Plant	48691	LC/MS Neg	100004321	2612	239.997					1107942	1247520	1004488	2141759	788950	1355605	1946560	1038644	423295	578023	952920	198001	1943813	424571	729263	478534	1802690	191928
3961	2-acetamidophenol sulfate	Xenobiotics	Drug	48580	LC/MS Neg	100006190	2251	230.013	40712-60-5	181671			74624	48397	133068	179244	87140	89447	57840	41628	102528	13866	13866	13866	39654	33614	13866	20177	13866	13866
91	2-aminoadipate	Amino Acid	Lysine Metabolism	6146	LC/MS Polar	381	3500	160.062	542-32-5;1118-90-7	469	C00956	HMDB00510	393619	363073	258900	362681	289979	373245	505564	679968	304228	526671	492846	534201	377526	424062	623727	388526	341525	364114
348	2-aminobutyrate	Amino Acid	Methionine, Cysteine, SAM and Taurine Metabolism	42374	LC/MS Pos Early	1128	2059	104.071	1492-24-6	439691	C02261	HMDB00650	20383248	22142600	21568168	20412836	26512652	26879368	26501208	25998816	22971172	52111376	30951546	26165480	28331100	27528864	27494266	37734804	35120664	29394702
1286	2-aminoheptanoate	Lipid	Fatty Acid, Amino	43761	LC/MS Pos Early	100004542	3160	146.118	1115-90-8	227939			720655	728391	823205	802946	704843	735705	640200	561846	1216906	651278	551279	587315	386028	617136	770635	507499	526967	577858
4069	2-aminophenol sulfate	Xenobiotics	Chemical	43266	LC/MS Neg	100004322	1677	188.002		181670		HMDB61116	511101	287964	546857	598995	263605	614056	306853	284066	476903	73405	146956	55994	214810	232212	83948	119577	139381	85891
312	2-hydroxy-3-methylvalerate	Amino Acid	Leucine, Isoleucine and Valine Metabolism	36746	LC/MS Neg	100001541	1800	131.071	488-15-3	164623		HMDB00317	283612	241293	145102	269479	173749	170975	249776	249712	204042	286716	246245	168298	141448	160928	222255	246836	238516	180436
368	2-hydroxybutyrate/2-hydroxyisobutyrate	Amino Acid	Methionine, Cysteine, SAM and Taurine Metabolism	52281	LC/MS Polar	100008928	1258	103.04					1.90376e+06	3739166	2970424	3598986	3477587	2099890	2948561	2804258	2845000	5091638	2795176	2793200	3222721	5899902	2525938	5639880	4657697	2927805
1391	2-hydroxydecanoate	Lipid	Fatty Acid, Monohydroxy	42489	LC/MS Neg	100004089	4840	187.134	5393-81-7	21488			87976	118098	92351	142673	185096	156975	148267	51546	105989	119223	118294	44516	68386	56917	80958	83096	75102	77090
1232	2-hydroxyglutarate	Lipid	Fatty Acid, Dicarboxylate	37253	LC/MS Polar	100002070	3352.8	147.03	40951-21-1	43	C02630	HMDB00606	13761024	14901712	12706209	14015959	11075359	8984533	13315169	10084206	9247009	11152545	9473697	8218311	9513707	18529212	15842815	13913439	18581496	11532284
3190	2-hydroxyhippurate (salicylurate)	Xenobiotics	Benzoate Metabolism	18281	LC/MS Neg	1869	2184	194.046	487-54-7	10253	C07588	HMDB00840	15861	15861	26271	30288	15861	23593	20736	15861	15861	15861	15861	15861	15861	15861	15861	15861	15861	15861
1394	2-hydroxypalmitate	Lipid	Fatty Acid, Monohydroxy	35675	LC/MS Neg	100001579	5511.2	271.228	764-67-0	92836		HMDB31057	6510793	5642360	5207336	6399141	6216585	7768430	6763755	6.27896e+06	6.53297e+06	6422017	5523654	6023965	5632929	5593427	6.00159e+06	5677300	6.71809e+06	5144778
198	2-hydroxyphenylacetate	Amino Acid	Phenylalanine and Tyrosine Metabolism	1432	LC/MS Polar	235	858.6	151.04	614-75-5	11970	C05852	HMDB00669	215119	326871	277880	336664	212914	207651	154286	291314	283709	198010	166689	154286	324320	154286	317232	263235	197922	264482
1395	2-hydroxystearate	Lipid	Fatty Acid, Monohydroxy	17945	LC/MS Neg	1239	5695	299.259	629-22-1	69417	C03045		1.22767e+06	728711	723801	954247	993098	1.03341e+06	1178722	778827	1024013	831238	940948	1228086	724040	570156	982228	923720	1.03854e+06	789672
1949	2-linoleoylglycerol (18:2)	Lipid	Monoacylglycerol	32506	LC/MS Neg	100000987	6250	279.233	3443-82-1	5365676		HMDB11538	2068207	2126739	326494	960672	370088	574105	163300	163300	787037	163300	395025	467631	163300	875300	1687533	163300	163300	163300
306	2-methylbutyrylcarnitine (C5)	Amino Acid	Leucine, Isoleucine and Valine Metabolism	45095	LC/MS Pos Early	100001509	3035	246.17	31023-25-3	6426901		HMDB00378	10021758	8533790	4588125	3404574	3.72036e+06	6840410	5212070	9457623	3555093	5787057	5103666	4862354	3724387	5.83636e+06	3812963	2973931	3519098	7.52127e+06
1947	2-oleoylglycerol (18:1)	Lipid	Monoacylglycerol	21232	LC/MS Neg	100000943	6500	281.249	3443-84-3	5319879			2113658	3.31302e+06	366717	923460	825917	389890	280543	761522	653865	119067	119067	119067	119067	295813	870456	119067	119067	657263
3376	2-oxindole-3-acetate	Xenobiotics	Food Component/Plant	40479	LC/MS Pos Early	100003109	2378	192.066	2971-31-5	3080590			247133	355903	367799	318934	322588	558493	394323	473870	1307246	271065	437727	107092	189835	251676	107092	175579	198214	614508
4054	2-oxo-1-pyrrolidinepropionate	Xenobiotics	Chemical	40452	LC/MS Pos Early	100003265	1600	158.081	77191-38-9	3146688			1157164	3780749	2004865	2270517	2491401	5822318	2870247	6293585	3.83336e+06	7784912	3027386	2541070	3439764	1910563	6625091	1.99054e+06	1.86502e+06	6369357
93	2-oxoadipate	Amino Acid	Lysine Metabolism	38347	LC/MS Polar	92	2633.1	159.03	3184-35-8	71	C00322	HMDB00225	426990	380001	412788	335879	453729	558202	712189	658073	439959	343950	587116	218003	255511	479848	924043	811777	905461	409280
398	2-oxoarginine*	Amino Acid	Urea cycle; Arginine and Proline Metabolism	55072	LC/MS Pos Early	100002784	1760	174.087	3715-10-04	558	C03771	HMDB04225	8680219	7354236	7220211	7.97157e+06	7605629	9869584	7308155	5029373	6461737	7645078	7475954	5247808	4.19105e+06	4763039	4434709	4890299	4681266	5351883
1787	2-palmitoyl-GPC (16:0)*	Lipid	Lysolipid	35253	LC/MS Neg	100001562	6215	570.341		15061532		HMDB61702	4963856	8952279	8419093	4653848	7003363	3830916	6.80268e+06	7804323	4554865	5757840	6380773	2900976	7410620	5432318	7682967	5426300	5298360	5.82659e+06
3281	2-piperidinone	Xenobiotics	Food Component/Plant	43400	LC/MS Pos Early	100004295	1675	100.076	675-20-7	12665			14459691	14875049	13087060	16235473	13403132	9959867	12373691	15311591	12316387	11194015	12808588	15434694	14789136	11056028	12327453	9020202	8498403	12517834
1830	2-stearoyl-GPE (18:0)*	Lipid	Lysolipid	41220	LC/MS Neg	100003901	6350	480.31					384712	1346782	710499	236849	400757	137927	963020	1096791	315029	955370	699361	233293	606089	489034	1035786	513326	137927	137927
189	3-(3-hydroxyphenyl)propionate	Amino Acid	Phenylalanine and Tyrosine Metabolism	35635	LC/MS Neg	100001624	1980	165.056	621-54-5	91	C11457	HMDB00375	1137060	49742	119128	153153	44832	896390	117599	135145	254025	44832	3.87814e+06	79034	3743646	97064	100811	67381	61275	64384
185	3-(3-hydroxyphenyl)propionate sulfate	Amino Acid	Phenylalanine and Tyrosine Metabolism	45415	LC/MS Neg	100005391	1294	245.013	86321-32-6	187488			1098238	35298	78288	72738	29015	1139550	90205	85462	196039	29015	4976789	29015	5607690	54468	50480	29743	29015	39069
136	3-(4-hydroxyphenyl)lactate	Amino Acid	Phenylalanine and Tyrosine Metabolism	32197	LC/MS Neg	240	1379	181.051	6482-98-0	9378	C03672	HMDB00755	2676267	2531297	3059558	4994808	2923980	5037338	2618998	3494271	4.1256e+06	3.52592e+06	2994007	2233499	2708734	2806557	2428622	2535417	3238635	2758834
190	3-(4-hydroxyphenyl)propionate	Amino Acid	Phenylalanine and Tyrosine Metabolism	39587	LC/MS Neg	100002914	1670	165.056	501-97-3	10394	C01744	HMDB02199	64090	30530	45528	79783	30530	67077	30530	32642	31270	30530	952008	30530	168333	30530	50340	30530	30530	30530
1255	3-carboxy-4-methyl-5-propyl-2-furanpropanoate (CMPF)	Lipid	Fatty Acid, Dicarboxylate	31787	LC/MS Neg	100001178	2840	239.092	86879-39-2	123979		HMDB61112	18620	18620	18620	38289	18620	34506	59757	26225	47091	65133	40140	18620	18620	18620	29917	18620	18620	18620
313	3-hydroxy-2-ethylpropionate	Amino Acid	Leucine, Isoleucine and Valine Metabolism	32397	LC/MS Polar	100001170	1443.3	117.056	4374-62-3	188979		HMDB00396	976681	1082533	901729	1138087	1158060	974374	1418138	3296726	1545293	1757925	1702488	1516508	2002575	1417216	1.58808e+06	1745680	2023926	1.78334e+06
2116	3-hydroxy-3-methylglutarate	Lipid	Mevalonate Metabolism	531	LC/MS Polar	112	2700	161.046	503-49-1	1662	C03761	HMDB00355	3575307	4090774	3.88048e+06	3935849	4585345	4554812	7069734	8818658	4787944	6963445	6.28574e+06	6595938	8677200	8883620	6630461	10099466	7098627	4565120
1385	3-hydroxybutyrate (BHBA)	Lipid	Ketone Bodies	542	LC/MS Polar	254	1443.3	103.04	625-72-9	441	C01089	HMDB00357	43749632	51329120	47993780	53177344	115061928	61190508	116413640	191194976	62661280	228911712	106610896	174712064	223651840	233406048	172624448	194806016	193573968	95607312
1332	3-hydroxybutyrylcarnitine (1)	Lipid	Fatty Acid Metabolism(Acyl Carnitine)	43264	LC/MS Pos Early	100003926	2400	248.149		53481617		HMDB13127	2168845	3316131	3731333	1982412	3.95322e+06	2501339	6071084	7140126	3408007	8980920	9206037	8872764	12439104	8.32064e+06	10937853	16267740	12438954	6.68866e+06
1333	3-hydroxybutyrylcarnitine (2)	Lipid	Fatty Acid Metabolism(Acyl Carnitine)	52984	LC/MS Pos Early	100009271	2340	248.149					1258352	1390775	1265069	1188100	1687427	1266023	1438637	2268509	1153794	2325856	2162851	2302020	2851857	1727705	2526492	3153074	2211558	1578094
1400	3-hydroxydecanoate	Lipid	Fatty Acid, Monohydroxy	22053	LC/MS Neg	100000997	4634.7	187.134	5561-87-5	26612		HMDB02203	688979	1064810	625497	1128852	943986	1158535	1152659	798784	1087295	1120805	1205146	753066	883934	1642798	619458	1478902	912599	673818
1398	3-hydroxyhexanoate	Lipid	Fatty Acid, Monohydroxy	53230	LC/MS Neg	100006367	1725	131.071	10191-24-9	151492			195268	296425	188557	279531	233475	306117	246540	323689	287173	378898	395951	215549	254907	191310	221261	398409	183338	336292
4171	3-hydroxyindolin-2-one sulfate	Xenobiotics	Chemical	48419	LC/MS Neg	100006103	2082	227.997					19370	91963	81811	24086	17654	22565	14261	57877	115807	45465	37503	14261	52085	18803	107799	19441	40323	33327
320	3-hydroxyisobutyrate	Amino Acid	Leucine, Isoleucine and Valine Metabolism	1549	LC/MS Polar	111	1619	103.04	2068-83-9	87	C06001	HMDB00336	7652778	9465305	11152049	9354113	12764018	8892257	17976808	24812468	11232096	18660020	17521980	16991292	9425654	15763473	19424192	22991294	24122144	15845805
1402	3-hydroxylaurate	Lipid	Fatty Acid, Monohydroxy	32457	LC/MS Neg	100001112	5175	215.165	53941-38-1	94216		HMDB00387	535573	546757	287268	476755	505347	534933	510827	533042	762395	1057206	435765	486398	582079	1422828	442365	467221	457924	271284
1399	3-hydroxyoctanoate	Lipid	Fatty Acid, Monohydroxy	22001	LC/MS Neg	100000773	3446	159.103	88930-08-9	26613		HMDB01954	280695	401649	269907	452721	415668	419750	374558	513685	396731	563487	508629	299991	422612	302694	293286	736282	310942	390205
4169	3-hydroxypyridine sulfate	Xenobiotics	Chemical	48448	LC/MS Neg	100006098	1595.5	173.987	1955-23-3				921021	561661	941220	1857537	306167	430643	378456	325666	539296	223115	170644	106168	299375	311334	127303	310855	189310	198846
1401	3-hydroxysebacate	Lipid	Fatty Acid, Monohydroxy	31943	LC/MS Neg	100001145	1282	217.108	73141-46-5	3017884		HMDB00350	19982	19982	19982	19982	21519	19982	49406	40976	54487	126676	50518	35530	38248	97998	27435	108494	59533	19982
229	3-indoxyl sulfate	Amino Acid	Tryptophan Metabolism	27672	LC/MS Neg	100000467	2222.2	212.002	2642-37-7	10258		HMDB00682	7650440	38707032	24018724	11742942	24292436	14214558	8655874	33616248	40575624	13877488	27874136	10225160	14239546	23601256	25046150	15812687	13905465	19331180
159	3-methoxytyrosine	Amino Acid	Phenylalanine and Tyrosine Metabolism	12017	LC/MS Pos Early	1342	2555	212.092	300-48-1	1670		HMDB01434	821857	1128597	959508	733024	965458	956856	851856	972369	898121	825575	852147	899971	673826	946507	990543	825569	922673	872472
302	3-methyl-2-oxobutyrate	Amino Acid	Leucine, Isoleucine and Valine Metabolism	44526	LC/MS Polar	100000936	911	115.04	3715-29-5	49	C00141	HMDB00019	25077840	23417602	28932240	27219356	29818200	25849628	41303120	44374008	29648572	42824692	32858332	35158688	30788480	27539150	37593552	39386660	32466552	32727310
304	3-methyl-2-oxovalerate	Amino Acid	Leucine, Isoleucine and Valine Metabolism	15676	LC/MS Neg	100000036	2064.2	129.056	1460-34-0;51829-07-3	47	C00671	HMDB03736	8778703	4715435	6126639	6.79472e+06	7853976	11588249	15731193	13834273	11031753	16998722	13337213	10641820	6219798	6418842	8579361	11580003	12457415	10381591
1237	3-methyladipate	Lipid	Fatty Acid, Dicarboxylate	36749	LC/MS Polar	100001765	2865	159.066	3058-01-03	12292		HMDB00555	242278	315874	92553	187859	156504	152106	334287	292209	164196	148217	128202	205517	219495	203010	151608	179097	92553	167246
3049	3-methylcytidine	Nucleotide	Pyrimidine Metabolism, Cytidine containing	35132	LC/MS Pos Early	100001466	2176	258.108	21028-20-6	159649			125800	111931	187508	210205	227987	280079	343602	303478	319830	383223	317273	204973	260304	227743	233151	280370	269525	286947
66	3-methylhistidine	Amino Acid	Histidine Metabolism	15677	LC/MS Neg	100000042	906.3	168.078	368-16-1	64969	C01152	HMDB00479	3276577	3027455	3.48753e+06	5885340	3788692	4397637	3.20999e+06	3908607	4932232	5086748	3666858	5195830	4374252	3480505	4532306	4488187	4447971	4843530
191	3-phenylpropionate (hydrocinnamate)	Amino Acid	Phenylalanine and Tyrosine Metabolism	15749	LC/MS Neg	100000010	2860	149.061	501-52-0	107	C05629	HMDB00764	4846188	2352874	4637066	3573291	3561969	3520225	3031707	2681535	4010723	782097	221654	1153755	2260124	1507985	1278460	2678080	1232178	1.03252e+06
896	3-phosphoglycerate	Carbohydrate	Glycolysis, Gluconeogenesis, and Pyruvate Metabolism	1414	LC/MS Pos Early	132	590	187	80731-10-8	724	C00597	HMDB00807	288514	327737	551492	264328	381441	465196	326289	1651941	209911	576917	770784	481909	343356	393351	633493	588807	477304	542686
3037	3-ureidopropionate	Nucleotide	Pyrimidine Metabolism, Uracil containing	3155	LC/MS Pos Early	1053	875	133.061	462-88-4	111	C02642	HMDB00026	4399671	3130188	4277444	3430765	5827524	5744977	4.66971e+06	5552666	4654077	4242321	3909909	5765473	5663138	1914279	2666260	2226177	3734024	2.79913e+06
2141	3beta-hydroxy-5-cholestenoate	Lipid	Sterol	54805	LC/MS Neg	100006370	5398	415.322	6561-58-6				31573	73608	46705	31573	98963	31573	31573	122227	75413	31573	31573	31573	91572	58586	80136	42143	31573	44720
418	4-acetamidobutanoate	Amino Acid	Polyamine Metabolism	1558	LC/MS Pos Early	1113	1350	146.081	3025-96-5	18189	C02946	HMDB03681	1898027	2060795	2638597	2055131	2677606	4342296	3274570	2.98061e+06	1519201	4373911	2784909	2.03237e+06	1958368	1889145	3175408	1635664	2190789	2308177
3751	4-acetylphenol sulfate	Xenobiotics	Drug	44620	LC/MS Neg	100000711	2375	215.002		4684006			20429	290126	442353	497016	20429	20429	112986	207222	243304	96232	20429	30314	20429	275093	29279	145034	178474	224225
3603	4-allylphenol sulfate	Xenobiotics	Food Component/Plant	37181	LC/MS Neg	100001868	3805	213.023					329800	323171	491174	542311	511958	369937	243308	310325	451937	139111	154116	108332	38074	335679	192890	176868	240218	141228
2151	4-cholesten-3-one	Lipid	Sterol	38125	LC/MS Pos Late	100002227	2520	385.346	601-57-0	91477	C00599	HMDB00921	1478310	970163	711192	767156	664092	838757	684159	832488	1008812	515592	769404	788699	1023858	483122	993509	680339	549669	706631
3662	4-ethylphenol glucuronide	Xenobiotics	Food Component/Plant	52937	LC/MS Neg	100009049	3167	297.098					146226	2.01404e+06	6990508	5683026	239190	53032	1883808	3044630	3768750	1035914	148608	989465	53032	1474875	403751	1095394	1594410	901989
3231	4-ethylphenylsulfate	Xenobiotics	Benzoate Metabolism	36099	LC/MS Neg	100001756	3580	201.023	123-07-9		C13637		2697097	42631972	90366352	91187512	3347922	1094083	43475384	45957748	46765952	19403916	2259950	16674081	448587	43655700	9574402	26701400	47880284	27979976
424	4-guanidinobutanoate	Amino Acid	Guanidino and Acetamido Metabolism	15681	LC/MS Pos Early	100000096	2320	146.092	463-003;463-00-3	500	C01035	HMDB03464	54518436	43277368	31997416	54958376	30114452	78317872	52837820	36981292	38831608	24126908	38213944	34759324	51881000	18413252	21573440	43737192	33509916	31199328
207	4-hydroxycinnamate sulfate	Amino Acid	Phenylalanine and Tyrosine Metabolism	48410	LC/MS Neg	100006095	1000	242.997	376374-66-2	6070438			183177	188079	129845	499819	139538	800697	131153	101479	117644	857086	1.39131e+06	394467	711387	224460	914572	127949	179888	149927
3801	4-hydroxycoumarin	Xenobiotics	Drug	37445	LC/MS Neg	100002049	2470	161.024	1076-38-6	54682930	C20414		38488	68582	78802	87898	21591	87783	55321	38048	87253	21591	21591	21591	21591	28730	21591	36069	47662	25777
50	4-hydroxyglutamate	Amino Acid	Glutamate Metabolism	40499	LC/MS Pos Early	100002544	1141	164.055	2485-33-8	439902	C03079	HMDB01344	292695	257306	235957	268526	303653	570920	477370	640873	289332	1046629	470729	395236	559051	503499	375762	492087	414888	464627
3192	4-hydroxyhippurate	Xenobiotics	Benzoate Metabolism	35527	LC/MS Neg	100001423	1475	194.046	2482-25-9	151012		HMDB13678	50457	50090	42109	127147	70436	356207	61525	42697	51668	47427	144441	39759	37188	65327	67283	32926	37310	38891
122	4-hydroxyphenylacetate	Amino Acid	Phenylalanine and Tyrosine Metabolism	541	LC/MS Neg	144	1361.1	151.04	156-38-7	127	C00642	HMDB00020	76656	132430	76656	76656	76656	76656	76656	172243	176403	255767	76656	114255	146965	76656	201648	179463	76656	149971
134	4-hydroxyphenylpyruvate	Amino Acid	Phenylalanine and Tyrosine Metabolism	1669	LC/MS Neg	1141	1690.1	179.035	156-39-8	979	C01179	HMDB00707	90738	91844	139982	69761	119805	165592	98306	141452	113796	134681	206118	175136	137877	90760	131112	137759	120103	123009
81	4-imidazoleacetate	Amino Acid	Histidine Metabolism	32349	LC/MS Pos Early	100001207	2055	127.05	645-65-8	96215	C02835	HMDB02024	12142224	13432146	12723122	4139225	5920821	10322259	9994806	6461830	4822651	3.77497e+06	9814328	5116062	12127359	10849631	8281362	11621299	5759068	5630723
271	4-methyl-2-oxopentanoate	Amino Acid	Leucine, Isoleucine and Valine Metabolism	22116	LC/MS Neg	100000551	2170	129.056	816-66-0	70	C00233	HMDB00695	13655517	8882008	12586314	12710914	12568396	19248924	21375698	18567756	16452410	24371658	17974136	15876096	10762898	9326765	14605651	18236520	19050760	15239476
3221	4-methylcatechol sulfate	Xenobiotics	Benzoate Metabolism	46146	LC/MS Neg	100004111	2665	203.002					315784	454377	513331	614175	173346	420628	403649	396746	834546	161879	105629	55772	480493	429552	184899	323915	234912	489171
3232	4-vinylphenol sulfate	Xenobiotics	Benzoate Metabolism	36098	LC/MS Neg	100001755	3320	199.007	2628-17-3	6426766	C05627	HMDB04072	169763	987298	1.61588e+06	2052886	98092	175382	823255	877978	735077	240045	134920	241981	72723	1106501	222720	627708	881366	530909
108	5-(galactosylhydroxy)-L-lysine	Amino Acid	Lysine Metabolism	43582	LC/MS Pos Early	100002462	2755	325.161	32448-36-5				936854	992507	611116	755522	823732	1432117	1115427	1279255	747363	1385788	965696	892449	798150	805028	1.00985e+06	817649	672608	860633
215	5-bromotryptophan	Amino Acid	Phenylalanine and Tyrosine Metabolism	53242	LC/MS Neg	100009338	3525	280.993		96735			25067	22837	50199	36109	58604	52390	35124	18209	28746	18209	37750	47539	18209	48231	36045	41588	38646	38583
89	5-hydroxylysine	Amino Acid	Lysine Metabolism	15685	LC/MS Pos Early	100000054	2790	163.108	13204-98-3	1029	C16741	HMDB00450	5495350	6531786	3848734	4769340	5335592	7165988	5846030	6.65471e+06	6.18622e+06	5493594	5037782	5666223	4585286	4666774	4956443	4225857	3932318	4883292
3059	5-methyl-2'-deoxycytidine	Nucleotide	Pyrimidine Metabolism, Cytidine containing	38159	LC/MS Pos Early	100002300	2303	242.114	838-07-3	440055	C03592	HMDB02224	16128340	11876318	10976759	13949627	14066900	24469044	16826364	15561938	17767064	14101880	12211075	10778333	16511242	11359605	21304530	11151481	10579714	9662384
3050	5-methylcytidine	Nucleotide	Pyrimidine Metabolism, Cytidine containing	22119	LC/MS Pos Early	100000763	2227	258.108	2140-61-6	92918		HMDB00982	33756480	30258308	30862344	25743898	33003084	38455900	35841716	35604340	32706788	39372312	32143622	38012888	34973244	31770544	32382764	28605070	34375664	32864716
414	5-methylthioadenosine (MTA)	Amino Acid	Polyamine Metabolism	1419	LC/MS Pos Early	212	2752	298.097	2457-80-9	439176	C00170	HMDB01173	2749870	3007660	2066332	2285787	2709507	3.48662e+06	2822599	3.37405e+06	2278432	3640208	3089641	2701286	3057671	2366541	2802078	2421433	2449818	2602230
3024	5-methyluridine (ribothymidine)	Nucleotide	Pyrimidine Metabolism, Uracil containing	35136	LC/MS Neg	100001446	1778.1	257.078	1463-10-1	445408		HMDB00884	154885	184493	229066	187647	183135	293720	173536	188725	233789	156492	208188	129914	170443	193027	165854	165490	151510	161908
434	5-oxoproline	Amino Acid	Glutathione Metabolism	1494	LC/MS Neg	1021	738.5	128.035	98-79-3	7405	C01879	HMDB00267	4898273	5476864	4925479	5063595	4864667	6158590	4892725	6253131	4815188	5343566	5411320	5029042	4842805	5080820	4835399	4826475	5078072	4317992
4180	6-hydroxyindole sulfate	Xenobiotics	Chemical	48698	LC/MS Neg	100006260	2498	212.002					80431	498321	361594	182025	372634	213746	137223	499284	674566	214132	396713	117263	236566	321445	374731	231958	207393	273057
2335	6-oxolithocholate	Lipid	Secondary Bile Acid Metabolism	46336	LC/MS Neg	100001068	5033	389.27	2393-61-5	164960			152786	521902	260894	42501	809494	96987	85565	256777	223104	778811	783832	432717	728030	128288	125887	132780	308238	42501
2139	7-alpha-hydroxy-3-oxo-4-cholestenoate (7-Hoca)	Lipid	Sterol	36776	LC/MS Neg	100001609	5288.1	429.301	115538-85-7	3081085	C17337	HMDB12458	2626076	2156243	2001780	1393855	3195210	1.79116e+06	2169313	3097540	1.9539e+06	1529810	2852045	2115306	1524950	667645	1306598	1143734	1380665	854979
265	7-hydroxyindole sulfate	Amino Acid	Tryptophan Metabolism	52915	LC/MS Neg	100009043	1765	212.002					29572	89377	45399	37950	88260	29572	29572	114160	117510	138165	128607	78769	93651	54231	91323	47714	36235	66454
2349	7-ketodeoxycholate	Lipid	Secondary Bile Acid Metabolism	31904	LC/MS Neg	100001063	4821	405.265	911-40-0	188292		HMDB00391	297121	1340173	965669	220576	2847638	173139	556199	5138065	2347206	1666004	5424759	1822504	2.28751e+06	320459	1852982	1299701	623104	1328181
2991	7-methylguanine	Nucleotide	Purine Metabolism, Guanine containing	35114	LC/MS Pos Early	100001456	2175	166.072	578-76-7	11361	C02242	HMDB00897	3039710	3509723	3113853	2869547	2931171	4453405	3733218	3.90975e+06	2938314	4709661	4247737	3560242	3681560	3373682	3511338	3093368	3263784	3459931
1437	9,10-DiHOME	Lipid	Fatty Acid, Dihydroxy	38399	LC/MS Neg	179	5180	313.238	263399-34-4	9966640	C14828	HMDB04704	432216	372554	361062	534542	524546	367207	365688	340965	291264	631055	301057	239512	329988	225910	318892	198265	363979	259218
1383	acetoacetate	Lipid	Ketone Bodies	33963	LC/MS Pos Early	1218	1062	103.039	3483-11-02	96	C00164	HMDB00060	2681738	2772911	2889988	2949904	9053603	1511116	3872376	3172170	2545213	6692107	5673888	9292855	18889566	12598878	7289218	5.32636e+06	6718014	6380244
1331	acetylcarnitine (C2)	Lipid	Fatty Acid Metabolism(Acyl Carnitine)	32198	LC/MS Pos Early	100000802	2282	204.123	5080-50-2	1	C02571	HMDB00201	1735383680	1726163328	1752724864	1703378304	1917838976	1488126464	1845771136	2366983168	1996605056	1897316096	2055459072	2753544704	2508815616	2413729536	2671316736	2682465792	2461486592	1979238272
1071	aconitate [cis or trans]	Energy	TCA Cycle	46173	LC/MS Neg	100001359	580	173.009			C00417	HMDB00072	14197528	17639082	15127812	18341986	18155588	22645106	18156074	21893620	20734948	18923596	16291114	15461131	17166296	14377645	17430596	17597228	17994240	12980655
2956	adenine	Nucleotide	Purine Metabolism, Adenine containing	554	LC/MS Pos Early	880	2221	136.062	73-24-5	190	C00147	HMDB00034	857109	989551	900107	884159	1035421	1297516	1484490	1442384	1136076	1355259	1107856	1198626	1216326	1033516	810798	864757	776928	916840
2955	adenosine	Nucleotide	Purine Metabolism, Adenine containing	555	LC/MS Neg	798	2075.4	134.047	58-61-7	60961	C00212	HMDB00050	140154	156429	162914	157569	120213	115313	135007	181720	101713	116108	190648	132554	179915	202998	90694	85034	132311	136849
2948	adenosine 5'-monophosphate (AMP)	Nucleotide	Purine Metabolism, Adenine containing	32342	LC/MS Pos Early	209	1013	348.07	149022-20-8	6083	C00020	HMDB00045	434591	545408	765471	237347	490741	378903	165255	1274609	159585	377605	1325284	313856	953804	443064	564658	307301	311457	339811
1156	adrenate (22:4n6)	Lipid	Polyunsaturated Fatty Acid (n3 and n6)	32980	LC/MS Neg	100001193	5678	331.264	2091-25-0	5497181	C16527	HMDB02226	55210088	29631790	48710104	30220746	26773118	15121679	58928924	26074860	28251244	39369488	37802980	13014317	25096792	17767838	33133438	20109088	20245994	21181730
28	alanine	Amino Acid	Alanine and Aspartate Metabolism	1126	LC/MS Pos Early	811	1700	90.055	56-41-7	5950	C00041	HMDB00161	859556928	861259072	940449472	827938880	695903168	741894656	967673856	750041280	714770112	775521920	916153216	765743104	619696832	690772096	1031827328	807975232	786144448	935286976
2944	allantoic acid	Nucleotide	Purine Metabolism, (Hypo)Xanthine/Inosine containing	33434	LC/MS Polar	218	2960	175.047	99-16-1	203	C00499	HMDB01209	481943	676910	382296	552955	468127	569946	535892	535677	397341	516136	584192	533270	446701	404992	597463	427005	287012	388269
2943	allantoin	Nucleotide	Purine Metabolism, (Hypo)Xanthine/Inosine containing	1107	LC/MS Polar	1002	1672	157.037	97-59-6	204	C02350	HMDB00462	52692048	72266160	57712612	58805692	65591456	60648148	66723936	71086152	48352268	71154064	78765120	57657192	58871672	58266644	70819552	55251712	51254840	58324624
3130	alpha-CEHC sulfate	Cofactors and Vitamins	Tocopherol Metabolism	47666	LC/MS Neg	100005972	3090	357.101					188927	214435	198531	195875	301816	272878	332120	693067	448810	347049	441481	271696	577998	236140	332383	194764	239424	236109
321	alpha-hydroxyisocaproate	Amino Acid	Leucine, Isoleucine and Valine Metabolism	22132	LC/MS Neg	100000706	1840	131.071	10303-64-7	83697	C03264	HMDB00746	161283	144344	114037	206997	155463	186666	167352	163272	159652	294873	150308	174693	135294	136960	152347	167609	212508	144579
289	alpha-hydroxyisovalerate	Amino Acid	Leucine, Isoleucine and Valine Metabolism	46537	LC/MS Polar	100001300	1052	117.056	600-37-3	99823		HMDB00407	7.69777e+06	9551163	8164016	11379362	9696194	4.8391e+06	10342845	9255266	8014816	11547200	8.20778e+06	8853208	10140470	11393927	10031829	11645967	10603073	9187392
346	alpha-ketobutyrate	Amino Acid	Methionine, Cysteine, SAM and Taurine Metabolism	4968	LC/MS Polar	796	940	101.024	600-18-0	58	C00109	HMDB00005	102646	102646	102646	102646	241207	102646	214973	361084	102646	720507	226201	291234	197979	102646	293091	376304	329602	102646
1075	alpha-ketoglutarate	Energy	TCA Cycle	528	LC/MS Polar	93	2700	145.014	305-72-6;328-50-7;22202-68-2	51	C00026	HMDB00208	73876360	75755584	101158632	84461760	88973680	68629624	90091760	69560544	79523640	61226436	60291880	56278460	58989280	69588544	79692448	72930248	104567608	65623116
2306	alpha-muricholate	Lipid	Primary Bile Acid Metabolism	34092	LC/MS Neg	100001280	4765	407.28	2393-58-0	3083761	C17647	HMDB00506	386060	2709248	966457	84344.9	2880809	93914	540767	1429221	897651	125471	2104471	2975765	153740	44802.9	346083	77342	24686	16742.9
3119	alpha-tocopherol	Cofactors and Vitamins	Tocopherol Metabolism	1561	LC/MS Pos Late	1105	2522	430.378	59-02-9;10191-41-0	14985	C02477	HMDB01893	114346760	91728752	77219608	88248568	71493712	89889312	121202560	49607000	111704472	59544096	82800272	53964156	75685376	68668720	54830536	59728284	63756436	102707168
463	anserine	Peptide	Dipeptide Derivative	15747	LC/MS Pos Early	100000044	2924	241.13	10030-52-1	112072	C01262	HMDB00194	2781609	2.89735e+06	3546824	2877237	2911427	2099806	2198685	19169180	2731363	19800234	1784954	2659922	1759641	1.66727e+06	2216852	2693326	2564497	3046831
233	anthranilate	Amino Acid	Tryptophan Metabolism	4970	LC/MS Pos Early	1258	2606	138.055	118-92-3	227	C00108	HMDB01123	349561	649349	475069	401718	349561	487830	371334	708080	763558	550260	626401	576996	610260	584636	717584	696007	557589	595133
939	arabitol/xylitol	Carbohydrate	Pentose Metabolism	48885	LC/MS Polar	100006430	1932.4	151.061					842833	899354	534549	698007	601850	916968	713226	1.01307e+06	655691	734208	601428	753684	692909	703969	751665	777609	592480	578697
941	arabonate/xylonate	Carbohydrate	Pentose Metabolism	48255	LC/MS Polar	100006115	2664.6	165.04					7847808	9640525	8063893	11592850	9265440	5184462	10169787	6922549	6630574	5235416	9563781	6485419	5729785	9629584	8378969	5862439	5882450	6422220
1125	arachidate (20:0)	Lipid	Long Chain Fatty Acid	1118	LC/MS Neg	893	6295	311.296	506-30-9	10467	C06425	HMDB02212	13319308	8062650	10075690	7322053	5851471	4.09418e+06	6105325	5589572	5466640	8102222	5632509	4179419	7414659	3731939	5.6886e+06	6560454	3139778	4255758
1155	arachidonate (20:4n6)	Lipid	Polyunsaturated Fatty Acid (n3 and n6)	1110	LC/MS Neg	229	5535	303.233	506-32-1	444899	C00219	HMDB01043	244271648	237302592	293880224	224746368	228895648	204731120	315186784	273912256	239611296	432501856	278605920	232435872	288324544	197194096	234207824	234818224	270000576	208587136
1360	arachidonoylcarnitine (C20:4)	Lipid	Fatty Acid Metabolism(Acyl Carnitine)	57518	LC/MS Pos Late	100015837	1353	448.342					927621	971925	876896	832210	939610	1368080	1104219	1228573	1119233	1791838	1655112	1119780	1380050	1074129	1242491	1323936	884512	1085290
1717	arachidonoylcholine	Lipid	Phospholipid Metabolism	53261	LC/MS Pos Late	100009332	1390	390.337					192920	639656	795223	2243349	1701106	5280062	3806584	700487	3000668	2961155	1521668	6579286	2159304	1477551	894489	489390	1.04414e+06	1936548
1359	arachidoylcarnitine (C20)*	Lipid	Fatty Acid Metabolism(Acyl Carnitine)	57513	LC/MS Pos Late	100015833	1512	456.405				HMDB06460	476175	643454	396877	448912	492980	661941	653490	616665	696506	590581	784091	688805	899259	581195	535753	728272	447131	587573
399	argininate*	Amino Acid	Urea cycle; Arginine and Proline Metabolism	57461	LC/MS Pos Early	100002769	2150	176.103	157-07-3	160437		HMDB03148	413188	242366	318145	415434	207162	358366	198504	276320	269658	219921	282106	106113	145734	148641	138311	263145	154079	150972
369	arginine	Amino Acid	Urea cycle; Arginine and Proline Metabolism	1638	LC/MS Pos Early	231	2825	175.119	1119-34-2	232	C00062	HMDB00517	2314024704	2110127744	1931421056	2157228800	1925202176	2138761856	1975927808	1782969984	2066873472	1995096192	1970728320	1813362432	1761990784	1674883712	2010579712	1692621952	1804790784	1979676544
375	argininosuccinate	Amino Acid	Urea cycle; Arginine and Proline Metabolism	15497	LC/MS Pos Early	232	2745	291.13	156637-58-0	16950;828	C03406	HMDB00052	261718	324740	170448	230884	423101	678599	303998	476987	292796	364978	391517	234483	310564	213101	296336	201428	200056	221594
33	asparagine	Amino Acid	Alanine and Aspartate Metabolism	512	LC/MS Pos Early	917	1225	133.061	70-47-3	6267	C00152	HMDB00168	358348736	290253600	301001856	308462368	252315568	408101344	336694816	393676928	300903456	330757152	284215168	280490176	251526800	283138592	325008832	294943104	325380288	316755520
31	aspartate	Amino Acid	Alanine and Aspartate Metabolism	443	LC/MS Pos Early	234	1165	134.045	56-84-8	5960	C00049	HMDB00191	22968784	23814640	24892664	19069736	27121914	27481368	21173298	28191254	23182974	20390568	25687542	21574616	17872940	18590064	18446428	18488948	16830184	18960480
1132	behenate (22:0)*	Lipid	Long Chain Fatty Acid	12125	LC/MS Neg	314	6745	339.327	112-85-6	8215	C08281	HMDB00944	3869122	2566772	3.58422e+06	2055571	1335388	1057245	1455122	1760196	1575922	3651074	2308452	964946	2701740	864969	813593	2793191	726979	1447387
2038	behenoyl dihydrosphingomyelin (d18:0/22:0)*	Lipid	Sphingolipid Metabolism	57331	LC/MS Pos Late	100009026	3150	789.684					2383700	2766210	3.27406e+06	2351962	2083408	3047223	5314457	2092392	2.98036e+06	3.39794e+06	4855986	2164971	6107654	4176454	2179355	2033693	2579742	3351719
2041	behenoyl sphingomyelin (d18:1/22:0)*	Lipid	Sphingolipid Metabolism	48492	LC/MS Pos Late	100006294	3083	787.669					93611496	85585592	84037312	89036984	79816256	116159168	127922784	82426064	98329000	95149464	114597408	90310272	147721664	86634320	76951104	92180848	86271200	98560656
1362	behenoylcarnitine (C22)*	Lipid	Fatty Acid Metabolism(Acyl Carnitine)	57514	LC/MS Pos Late	100015832	1561	484.436					292253	444528	222657	274407	285325	370618	316987	355974	475691	395446	534895	329854	494131	249875	280486	403412	204949	294077
3198	benzoate	Xenobiotics	Benzoate Metabolism	15778	LC/MS Neg	100000008	1750	121.029	65-85-0	243	C00180	HMDB01870	1302867	1354297	1.45309e+06	1.54622e+06	1211307	1832677	1.48715e+06	14212780	1299574	7078408	1586685	1277833	1438840	1063985	1751449	1383752	1336012	1362659
3038	beta-alanine	Nucleotide	Pyrimidine Metabolism, Uracil containing	55	LC/MS Pos Early	244	1905	90.055	56-41-7;107-95-9	239	C00099	HMDB00056	14090358	10004241	9498050	12175547	7.34129e+06	9715244	13389193	14937057	10268361	11426458	10801558	11718324	11539657	12680582	10666406	9318687	14174201	8411840
3419	beta-guanidinopropanoate	Xenobiotics	Food Component/Plant	35101	LC/MS Pos Early	100001411	2145	132.077	353-09-3	67701	C03065	HMDB13222	6565839	10226811	9236545	11874827	11401609	12338895	15835421	20461864	11783979	14711639	17687140	15696665	16874252	9365978	15559519	6855683	12162881	13835184
282	beta-hydroxyisovalerate	Amino Acid	Leucine, Isoleucine and Valine Metabolism	12129	LC/MS Polar	1442	1149.8	117.056	625-08-1	69362		HMDB00754	2913426	4742266	3.45189e+06	4538470	4562040	3630766	4719789	5303114	4048858	4416985	4763800	4509397	5156258	3.66021e+06	4055887	5012541	3683820	5435060
2305	beta-muricholate	Lipid	Primary Bile Acid Metabolism	31885	LC/MS Neg	100001066	4794	407.28	2393-59-1	5283853	C17726	HMDB00415	1.65248e+06	3742067	4317181	1.15421e+06	4734882	944909	2300056	10079231	3885003	2.77409e+06	6339075	6021589	3.05919e+06	545107	3280246	1577826	1037849	1.51651e+06
2152	beta-sitosterol	Lipid	Sterol	27414	LC/MS Pos Late	100001033	3054	397.383	83-46-5	222284	C01753	HMDB00852	1071290	577737	296545	796506	534742	1053045	1039159	525178	840497	588923	754798	378956	1078127	641301	489743	358482	303052	1104532
6	betaine	Amino Acid	Glycine, Serine and Threonine Metabolism	3141	LC/MS Pos Early	799	1064	118.086	107-43-7	247	C00719	HMDB00043	1779797248	2307206912	1967509120	1383202432	2319917056	2182128128	1896334208	1936288896	1692352128	1670781440	2070624128	2457386752	1773366912	1987055488	1993023104	1734194304	1680712192	1442479488
3393	betonicine	Xenobiotics	Food Component/Plant	38100	LC/MS Pos Early	100002153	1012	160.097	515-25-3	164642	C08269	HMDB29412	6907734	4498840	4504957	5024316	4401084	7960959	3839671	4348812	4435635	1948214	3610673	2189726	2341388	1813697	2532304	1246768	1824561	1514391
3157	bilirubin (E,E)*	Cofactors and Vitamins	Hemoglobin and Porphyrin Metabolism	32586	LC/MS Pos Late	100001950	1045	585.271	114-25-0	5315454			394031	447790	651714	419277	1050666	471355	522605	493040	582866	789187	455760	303751	482084	311658	537813	948612	921003	619392
3158	bilirubin (E,Z or Z,E)*	Cofactors and Vitamins	Hemoglobin and Porphyrin Metabolism	47886	LC/MS Pos Late	100001951	1270	585.271		5799469			342435	614204	523211	462045	922753	445871	150196	417627	342637	514538	382444	341242	653747	299797	606724	361195	405890	331025
3156	bilirubin (Z,Z)	Cofactors and Vitamins	Hemoglobin and Porphyrin Metabolism	43807	LC/MS Neg	1090	4796	583.256	635-65-4	5280352	C00486	HMDB00054	61513	47108	116334	107167	199843	92074	96259	102054	68414	201372	105753	90283	125708	91816	94797	134833	169085	126757
3159	biliverdin	Cofactors and Vitamins	Hemoglobin and Porphyrin Metabolism	2137	LC/MS Pos Late	250	1016	583.255	55482-27-4;55482-27-4	5353439	C00500	HMDB01008	268638	200615	283313	249757	424124	248856	269165	365038	163772	306916	272431	248605	214080	265910	337707	428527	517408	352536
3135	biotin	Cofactors and Vitamins	Biotin Metabolism	568	LC/MS Pos Early	251	2253	245.095	58-85-5	171548	C00120	HMDB00030	252136	176960	287362	270294	366380	361691	465740	473163	369153	613725	530690	452210	429487	381445	448947	372938	606459	370342
1313	butyrylcarnitine (C4)	Lipid	Fatty Acid Metabolism (also BCAA Metabolism)	32412	LC/MS Pos Early	100001054	2860	232.154	25576-40-3	439829	C02862	HMDB02013	83167472	88152896	86316048	66286196	63461016	53654044	47207152	41058904	79735552	24970012	64595836	43426324	46067648	39235600	56991716	36588160	28039200	50826196
1314	butyrylglycine	Lipid	Fatty Acid Metabolism (also BCAA Metabolism)	31850	LC/MS Neg	100001151	1470	144.067	20208-73-5	88412		HMDB00808	117035	153824	328827	256405	131790	205918	236812	312890	309576	281491	347523	242277	438960	322196	301878	308857	181275	185460
261	C-glycosyltryptophan	Amino Acid	Tryptophan Metabolism	48782	LC/MS Pos Early	100006379	2685	367.15	180509-18-6	10981970			1174425	1349238	867483	947681	972063	1605939	1174771	1.67061e+06	1198901	2231027	1697476	1542345	1.55268e+06	1140264	1164243	970412	942157	1011255
3268	caffeic acid sulfate	Xenobiotics	Xanthine Metabolism	53254	LC/MS Polar	100009337	1307	258.992				HMDB41708	40337	40337	40337	138017	40337	40337	40337	40337	40337	40337	40337	40337	40337	40337	380509	40337	40337	40337
2154	campesterol	Lipid	Sterol	33997	LC/MS Pos Late	100001269	2873	383.367	474-62-4	173183	C01789	HMDB02869	986999	464856	334654	641442	489555	922176	915765	491813	1112974	507631	693103	214848	1115319	566887	433288	359551	232767	1063273
1100	caprate (10:0)	Lipid	Medium Chain Fatty Acid	1642	LC/MS Neg	888	5090.7	171.139	112-37-8	2969	C01571	HMDB00511	2794239	4380913	2892677	3047670	3.45032e+06	2686661	3662567	3261685	3326265	3306851	4561415	2405506	3942863	4394022	3367543	4108145	3.56105e+06	2616825
1096	caproate (6:0)	Lipid	Medium Chain Fatty Acid	32489	LC/MS Neg	926	2713.7	115.076	142-62-1	8892	C01585	HMDB00535	882150	874364	1225606	1207920	1278870	994980	874432	850920	1265082	1101936	1718028	723366	891990	515729	1297656	1286065	699095	1304001
1098	caprylate (8:0)	Lipid	Medium Chain Fatty Acid	32492	LC/MS Neg	932	4362	143.108	124-07-2	379	C06423	HMDB00482	1683197	2255854	1636503	1733894	2950010	1038391	1841280	953056	2220770	1305060	2610925	1052628	1801513	1999376	1731115	2522999	1998912	2.02111e+06
48	carboxyethyl-GABA	Amino Acid	Glutamate Metabolism	40007	LC/MS Pos Early	100003260	2085	176.092	4386-03-02	2572		HMDB02201	616132	400142	365868	412126	447287	605655	623090	555730	549710	424587	587998	447533	431458	399410	602870	352610	504680	427498
1380	carnitine	Lipid	Carnitine Metabolism	15500	LC/MS Pos Early	100000007	1978	162.112	461-05-2	10917	C00318	HMDB00062	2524361216	2745341696	2584032000	2664962816	2310566400	2319946496	2140903168	2066880384	2620081408	1275138304	2080228480	1912479360	1641547520	1916375680	2258996736	1709914880	1691666048	2230991360
460	carnosine	Peptide	Dipeptide Derivative	1768	LC/MS Pos Early	249	2942	227.114	305-84-0	439224	C00386	HMDB00033	1818674	2150373	1800098	1531998	1721135	2123092	1655370	13451020	1.74357e+06	16133976	1412041	2018346	1335255	1036750	1323456	1445911	1563588	1609491
216	catechol glucuronide	Amino Acid	Phenylalanine and Tyrosine Metabolism	53243	LC/MS Neg	100009326	1742	285.062					181854	85450	270334	197425	194164	419261	110541	144812	307119	68257	97858	52555	96839	61203	24777	55102	25500	27289
3216	catechol sulfate	Xenobiotics	Benzoate Metabolism	35320	LC/MS Neg	100001605	1906	188.986	4918-96-1	3083879	C00090	HMDB59724	5233559	3942408	7214363	6857934	4344980	5916627	4750099	3707781	5487382	2037042	2356575	1082413	3312370	3507341	1005623	3227361	1517688	1435919
2358	ceramide (d16:1/24:1, d18:1/22:1)*	Lipid	Ceramides	57437	LC/MS Pos Late	100015727	3850	620.598					846503	592770	649550	658759	616660	684205	1040683	483448	1054370	1174264	1237025	489756	1420437	738795	806210	849438	551774	934598
2360	ceramide (d18:1/17:0, d17:1/18:0)*	Lipid	Ceramides	57434	LC/MS Pos Late	100015737	3055	552.535					173677	108436	87186	93044	62260	62260	201711	85593	201441	235695	309130	68715	283053	156259	119449	162814	62260	170299
2361	ceramide (d18:1/20:0, d16:1/22:0, d20:1/18:0)*	Lipid	Ceramides	57440	LC/MS Pos Late	100015755	3920	594.582					1031923	1161886	936520	808068	944022	1321747	1783056	858501	1541030	1.45513e+06	1391159	617064	1831728	1101197	1104648	1225686	1023768	1282930
2362	ceramide (d18:2/24:1, d18:1/24:2)*	Lipid	Ceramides	57443	LC/MS Pos Late	100015744	3858	646.613					4805623	4884669	4408063	4026205	3683709	6.14132e+06	6.68567e+06	3819461	5836927	6353711	6251974	3552524	6594161	3370616	3854576	4052328	3394056	4951866
1375	cerotoylcarnitine (C26)*	Lipid	Fatty Acid Metabolism(Acyl Carnitine)	57516	LC/MS Pos Late	100015835	1649	540.499				HMDB06347	80200	89243	53469	96995	49935	49935	65770	102336	114112	49935	108983	68072	109741	61602	49935	91994	49935	109565
2302	chenodeoxycholate	Lipid	Primary Bile Acid Metabolism	1563	LC/MS Neg	1123	5264	391.285	474-24-9;474-25-9	10133	C02528	HMDB00518	1064576	6.51726e+06	2.4622e+06	420740	4764270	498072	811568	2793173	2736070	210533	9572123	4401646	260800	137417	1343524	239665	151579	120339
1548	chiro-inositol	Lipid	Inositol Metabolism	37112	LC/MS Polar	100001859	3191.2	225.062	643-12-9		C19891	HMDB34220	1564846	1323955	1231320	1663855	2393736	2030715	1998596	2096271	1497694	1157202	919507	1429266	1180111	459507	1112140	565485	796720	459507
2299	cholate	Lipid	Primary Bile Acid Metabolism	22842	LC/MS Neg	136	5165	407.28	81-25-4	221493	C00695	HMDB00619	4218315	11252865	7382328	1574185	26703876	1179849	6122632	16045011	8.28681e+06	74011	11438984	11250137	731841	180157	3279042	300702	171543	128540
2129	cholesterol	Lipid	Sterol	63	LC/MS Pos Late	266	2707	369.352	57-88-5	11025495	C00187	HMDB00067	106125352	91932880	71210936	95755640	68203600	114222592	125447976	85269048	132400184	73714304	93894944	78943776	152317456	69067792	67717400	65757576	46509692	85775512
1575	choline	Lipid	Phospholipid Metabolism	15506	LC/MS Pos Early	1256	1961	104.107	67-48-1	305	C00114	HMDB00097	307881600	295951520	253606576	273711744	307870592	429700480	357840064	415638368	329563744	447913280	404466816	447914848	376372736	275950656	379983104	376246720	411002016	313795840
1576	choline phosphate	Lipid	Phospholipid Metabolism	34396	LC/MS Pos Early	267	700	184.073	72556-74-2	1014	C00588	HMDB01565	15348726	14534040	16907480	11745466	12508825	11318080	12672550	12473335	13659334	12417998	20788498	10903499	14354250	10764405	12805631	11284405	11204293	12047178
3438	cinnamate	Xenobiotics	Food Component/Plant	12115	LC/MS Neg	1259	2878	147.045	140-10-3	444539	C00423	HMDB00930	228125	147166	197947	216494	214389	206947	262416	1282456	232298	361824	38935	95421	215486	98455	95529	310099	145445	85039
3439	cinnamoylglycine	Xenobiotics	Food Component/Plant	38637	LC/MS Neg	100002253	3127	204.067	16534-24-0	709625		HMDB11621	138715	88676	163333	199320	271743	261211	550378	494681	209909	256322	26701	160459	342453	162949	105607	442670	124457	89305
1340	cis-4-decenoylcarnitine (C10:1)	Lipid	Fatty Acid Metabolism(Acyl Carnitine)	38178	LC/MS Pos Late	100002259	1057	314.233	98930-66-6				1524727	1586856	1443112	1497377	1672701	1.98725e+06	1615349	2249547	1968339	1865971	2235935	1638407	2.03119e+06	1500213	2648243	2260853	1974886	1901125
1069	citrate	Energy	TCA Cycle	1564	LC/MS Neg	1124	582	191.02	77-92-9	311	C00158	HMDB00094	199719584	253367808	232930896	242484816	224349856	198393344	170845744	188413760	173461008	176897840	206374928	164388832	160587408	237418464	296350592	260238672	238928576	198818688
374	citrulline	Amino Acid	Urea cycle; Arginine and Proline Metabolism	2132	LC/MS Pos Early	391	1520	176.103	372-75-8	9750	C00327	HMDB00904	632311296	721882752	509597728	680198144	630795392	832194304	601625856	640984384	618136576	534873344	675508224	578439424	619422912	491941440	763937152	595825792	523839424	477456224
2215	corticosterone	Lipid	Steroid	5983	LC/MS Neg	272	5040	345.207	50-22-6	5753	C02140	HMDB01547	2275208	3277124	5762866	3.4281e+06	5874704	723331	9345181	3759020	5249817	1787652	6284586	2627763	454636	2180497	3948012	4210316	4992640	3130327
400	creatine	Amino Acid	Creatine Metabolism	27718	LC/MS Pos Early	1221	1947	132.077	57-00-1	586	C00300	HMDB00064	1620950272	1465852032	1392755968	1778117504	1887812224	1672911488	2005325568	2644026624	1750699392	2809368576	2264403456	2531961344	2347608576	1307906560	2221013248	744905600	1735749376	1805682048
403	creatine phosphate	Amino Acid	Creatine Metabolism	33951	LC/MS Polar	100000112	3831	210.029	922-32-7	587	C02305	HMDB01511	1070633	881834	819262	852896	514057	593901	675079	2134537	972560	1165513	800631	1215778	812092	684740	864284	998030	769341	641874
401	creatinine	Amino Acid	Creatine Metabolism	513	LC/MS Pos Early	275	2055	114.066	60-27-5	588	C00791	HMDB00562	370994720	361067968	348780544	387551008	347807424	379463872	372288256	409179264	352299904	378567136	366486112	376746688	346509376	372830816	397142752	376985920	376577280	392947456
345	cystathionine	Amino Acid	Methionine, Cysteine, SAM and Taurine Metabolism	15705	LC/MS Pos Early	310	2270	223.075	535-34-2	439258	C02291	HMDB00099	972902	1682989	859441	668955	1345523	1973948	1.55928e+06	1650946	771132	2022208	1.59663e+06	1194340	1345480	1243201	1.54609e+06	600737	1004772	1.6285e+06
350	cysteine	Amino Acid	Methionine, Cysteine, SAM and Taurine Metabolism	1868	LC/MS Pos Early	800	1488	122.027	52-90-4;56-89-3	5862	C00097	HMDB00574	2420261	2238543	3104286	2885139	2579008	1324340	1971023	1999879	2036155	1909125	1997052	2459003	2448200	1843577	2150146	2111534	2079606	2300894
355	cysteine s-sulfate	Amino Acid	Methionine, Cysteine, SAM and Taurine Metabolism	22176	LC/MS Neg	100000808	640.9	199.969	1637-71-4	115015	C05824	HMDB00731	1134912	1609553	1034454	1096246	945165	930859	1203759	1524891	1143089	733818	623724	900189	861671	658605	662774	484549	954336	640856
358	cysteine sulfinic acid	Amino Acid	Methionine, Cysteine, SAM and Taurine Metabolism	37443	LC/MS Pos Early	100002113	597	154.017	207121-48-0	109	C00606	HMDB00996	181493	156084	101481	111952	106260	167109	157458	173693	190604	72885	79612	75453	61996	69061	121931	112678	87466	48404
429	cysteine-glutathione disulfide	Amino Acid	Glutathione Metabolism	35159	LC/MS Pos Early	100001437	2465	427.095	13081-14-6	4247235		HMDB00656	13975762	16092223	16147359	18298490	21385724	24020404	18035652	25606296	21857084	22215280	22043504	21529892	17628868	17516576	19974832	14871445	12161324	16756968
352	cystine	Amino Acid	Methionine, Cysteine, SAM and Taurine Metabolism	56	LC/MS Pos Early	279	2000	241.031	56-89-3	67678	C00491	HMDB00192	5.19505e+06	4032966	4272110	6652462	4170816	4390675	4436856	6233485	6941944	5.54551e+06	5599746	6.68999e+06	5656506	4365764	5.57003e+06	4960369	3320570	3953076
3047	cytidine	Nucleotide	Pyrimidine Metabolism, Cytidine containing	514	LC/MS Pos Early	827	2124	244.093	65-46-3	6175	C00475	HMDB00089	40670456	40929256	36790432	28195594	36286468	62666860	41992336	45256896	33958920	64061992	64898848	70235400	47466384	47828152	42712392	51575588	61198976	59467044
3048	cytosine	Nucleotide	Pyrimidine Metabolism, Cytidine containing	573	LC/MS Pos Early	881	2060	112.051	71-30-7	597	C00380	HMDB00630	3101577	1724690	2440336	3.61494e+06	1137682	2030348	908377	1565094	1743316	176774	1301802	299797	588518	344972	439487	466191	461158	333792
3455	daidzein	Xenobiotics	Food Component/Plant	32453	LC/MS Neg	100001219	3566	253.051	486-66-8	5281708	C10208	HMDB03312	119311	84819	294666	64172	60011	32513	24585	42461	99165	24585	24585	24585	24585	24585	24585	24585	24585	24585
3634	daidzein sulfate (2)	Xenobiotics	Food Component/Plant	48728	LC/MS Neg	100006363	3330	333.008					899939	825113	1.56348e+06	366947	652872	305132	190946	389588	562980	16337	16337	16337	16337	23178	16337	16337	16337	16337
1338	decanoylcarnitine (C10)	Lipid	Fatty Acid Metabolism(Acyl Carnitine)	33941	LC/MS Pos Late	100001251	1130	316.248	1492-27-9	10245190		HMDB00651	855978	952605	905290	813135	996894	1109034	963795	1360414	1118955	1176201	1343703	996084	1310789	884356	1403074	1389357	1051027	967856
1379	deoxycarnitine	Lipid	Carnitine Metabolism	36747	LC/MS Pos Early	100001662	2052	146.118	6249-56-5	134	C01181	HMDB01161	116793616	106641816	110530664	124247048	117310584	139322464	134366864	127913272	124657752	99101224	113729808	100012080	110298408	105381752	112467224	120680336	120132288	109523208
2316	deoxycholate	Lipid	Secondary Bile Acid Metabolism	1114	LC/MS Neg	302	5294	391.285	83-44-3	222528	C04483	HMDB00626	717276	1535209	553497	33320.9	3.94765e+06	715746	869618	5932249	2286843	5047335	7084843	3113500	4976090	848208	2.92987e+06	1.69063e+06	1337070	1388450
1974	diacylglycerol (16:1/18:2 [2], 16:0/18:3 [1])*	Lipid	Diacylglycerol	54966	LC/MS Pos Late	100010940	2733	608.525					1.98983e+06	1488134	296929	995676	546086	829746	80751	80751	1338782	80751	80751	80751	80751	80751	413066	80751	80751	166015
1159	dihomo-linoleate (20:2n6)	Lipid	Polyunsaturated Fatty Acid (n3 and n6)	17805	LC/MS Neg	1231	5730	307.264	2091-39-6	6439848	C16525	HMDB05060	60500400	33219344	41872928	27132796	18284382	15768559	29404360	17183136	19465624	27981812	23427060	13910575	28549562	12787406	19118300	11682199	18837636	13712141
1154	dihomo-linolenate (20:3n3 or n6)	Lipid	Polyunsaturated Fatty Acid (n3 and n6)	35718	LC/MS Neg	100001739	5596	305.249	17046-59-2	5280581	C03242	HMDB02925	62774380	34012976	49057832	28487146	22102120	21598310	35643736	18811672	26964710	33845428	30167610	17252748	32226388	14005985	30253638	15095036	25115934	18438552
1363	dihomo-linolenoylcarnitine (20:3n3 or 6)*	Lipid	Fatty Acid Metabolism(Acyl Carnitine)	57521	LC/MS Pos Late	100015840	1392	450.358					304026	293293	228061	198508	242204	319883	293964	321006	266142	360961	421514	292832	326354	253776	282020	231698	274065	253489
1364	dihomo-linoleoylcarnitine (C20:2)*	Lipid	Fatty Acid Metabolism(Acyl Carnitine)	57520	LC/MS Pos Late	100015839	1436	452.373					991601	930787	941698	1212604	593520	1309579	1329744	585385	695325	909395	1181093	748859	840973	858435	596663	914942	1078654	825078
3141	dihydrobiopterin	Cofactors and Vitamins	Tetrahydrobiopterin Metabolism	35129	LC/MS Neg	100001506	1552.3	194.068	6779-87-9	1879	C00268	HMDB00038	19800	25646	29444	32405	29553	32880	29822	19483	22283	33269	31245	29808	37339	37316	34676	21021	34810	28929
3008	dihydroorotate	Nucleotide	Pyrimidine Metabolism, Orotate containing	601	LC/MS Polar	923	1910	157.025	155-54-4	648	C00337	HMDB03349	497754	597258	656933	966716	437589	552734	613962	603498	614338	579799	396357	493835	411143	703491	480197	593489	438497	628672
4112	dimethyl sulfone	Xenobiotics	Chemical	43424	LC/MS Pos Early	100004284	832	95.0161	67-71-0	6213	C11142	HMDB04983	1.9375e+06	1209490	1057132	1169684	2.0611e+06	1.84099e+06	1228011	1678427	1058890	1763083	1806571	2004215	1841480	925038	1194562	1040214	1102977	1571314
381	dimethylarginine (SDMA + ADMA)	Amino Acid	Urea cycle; Arginine and Proline Metabolism	36808	LC/MS Pos Early	100001810	2850	203.15	102783-24-4	123831	C03626	HMDB01539	99737232	107266584	83844616	89033160	94164640	140144992	98057832	121602376	88666608	149247616	123887600	113704544	111440544	91578608	113916824	97830584	94339880	98507704
5	dimethylglycine	Amino Acid	Glycine, Serine and Threonine Metabolism	5086	LC/MS Pos Early	806	1104	104.071	1118-68-9	673	C01026	HMDB00092	48779272	62137564	50807756	48904276	47927572	55087600	46407704	65610956	50645184	91296552	90058480	82380456	69364376	54991128	64457132	68133376	59156316	48655600
1158	docosadienoate (22:2n6)	Lipid	Polyunsaturated Fatty Acid (n3 and n6)	32415	LC/MS Neg	100001182	6034	335.296	7370-49-2	5282807	C16533	HMDB61714	1777731	922709	1227269	1075878	708016	581827	819658	503343	628837	1075099	987392	550942	1301606	501594	526759	776519	531070	484938
1254	docosadioate	Lipid	Fatty Acid, Dicarboxylate	39837	LC/MS Neg	100002952	5291.8	369.301	505-56-6	244872			120027	60580	100997	136052	113323	87429	75884	118082	108704	84397	82053	99311	104412	81303	89158	147409	73563	67663
1146	docosahexaenoate (DHA; 22:6n3)	Lipid	Polyunsaturated Fatty Acid (n3 and n6)	44675	LC/MS Neg	100000665	5525	327.233	6217-54-5	445580	C06429	HMDB02183	410224864	273491936	429123680	192881888	133884960	125559424	357137024	218065904	149396416	488369664	323432448	143030176	321561824	110258168	169162944	189599920	238688336	164081696
1370	docosahexaenoylcarnitine (C22:6)*	Lipid	Fatty Acid Metabolism(Acyl Carnitine)	57523	LC/MS Pos Late	100015845	1349	472.342					195633	135956	103435	88309	88309	276590	193274	167543	105486	394551	252971	173266	197243	103380	88309	216654	88309	94360
1719	docosahexaenoylcholine	Lipid	Phospholipid Metabolism	53263	LC/MS Pos Late	100009333	1378	414.337					54074	177390	207937	535847	309253	1.00719e+06	895205	112455	664226	638224	412608	1.90794e+06	566799	327802	189919	102787	278544	396074
1145	docosapentaenoate (n3 DPA; 22:5n3)	Lipid	Polyunsaturated Fatty Acid (n3 and n6)	32504	LC/MS Neg	100001181	5571	329.249	2234-74-4	6441454	C16513	HMDB01976	241585968	117799864	175548128	105273600	57357168	49647292	134609184	49513736	50984304	101498520	87987744	31684230	85286496	27669726	49090848	37003120	69482624	50639808
1157	docosapentaenoate (n6 DPA; 22:5n6)	Lipid	Polyunsaturated Fatty Acid (n3 and n6)	37478	LC/MS Neg	100001580	5624.5	329.249	25182-74-5	6441454	C16513	HMDB01976	26158320	11961587	17401172	9034204	5.11266e+06	6.97832e+06	13152221	8440599	7901164	16484670	12304929	5817676	11447985	5.40578e+06	7914025	6325261	9271822	5.19169e+06
1369	docosapentaenoylcarnitine (C22:5n3)*	Lipid	Fatty Acid Metabolism(Acyl Carnitine)	57529	LC/MS Pos Late	100015851	1387	474.358					104678	78857	61546	89118	61723	162606	97329	86150	63103	154508	119568	74389	111263	61546	61546	64613	69906	61546
1249	dodecanedioate	Lipid	Fatty Acid, Dicarboxylate	32388	LC/MS Neg	100001102	2990	229.145	693-23-2	12736	C02678	HMDB00623	39826	54599	57215	80019	38733	28999	47830	67318	28999	74885	93738	28999	28999	41741	51262	28999	46811	28999
4114	ectoine	Xenobiotics	Chemical	35651	LC/MS Pos Early	100001635	1980	143.082	96702-03-3	126041	C06231		1819623	642681	961122	1461401	517187	1393328	213029	827452	1079850	194346	238441	197053	525649	468017	206152	521271	196055	358380
4115	EDTA	Xenobiotics	Chemical	22163	LC/MS Neg	100001002	643	291.083	60-00-4	6049	C00284	HMDB15109	1095036288	1194802048	1232382592	941075200	916790272	201413632	294868672	348341696	249846416	966745728	1141574144	1169471616	1242904832	1255257600	1650768512	1629421824	1186471424	1423545088
1253	eicosanodioate	Lipid	Fatty Acid, Dicarboxylate	39831	LC/MS Neg	100002951	5200.9	341.27	2424-92-2	75502			178203	94026	153938	181041	204280	143492	169754	142205	200586	149765	124158	136892	142115	140677	90046	175482	103440	82951
1144	eicosapentaenoate (EPA; 20:5n3)	Lipid	Polyunsaturated Fatty Acid (n3 and n6)	18467	LC/MS Neg	2050	5450	301.217	10-2005-9;10417-94-4	446284	C06428	HMDB01999	116228248	63214144	97085464	69204536	46089684	38595396	120491704	148169888	50097040	232712256	72806288	32496386	122926960	37152844	34402664	64835060	107460128	56161920
1128	eicosenoate (20:1)	Lipid	Long Chain Fatty Acid	33587	LC/MS Neg	100001335	5950	309.28		5282768		HMDB02231	68436560	38698780	52333480	42317284	32663372	20685394	42572788	30409982	30563320	70516976	49267392	23038120	76590736	29939672	32497218	65048408	27470520	35417528
1365	eicosenoylcarnitine (C20:1)*	Lipid	Fatty Acid Metabolism(Acyl Carnitine)	57519	LC/MS Pos Late	100015838	1484	454.389					495133	869702	479224	564311	748590	776182	855515	898627	658054	1175660	1411538	1089810	1423157	1.0332e+06	896564	1271690	797795	886532
3467	equol glucuronide	Xenobiotics	Food Component/Plant	41948	LC/MS Neg	100003895	3215	417.119					4547242	4661207	5292647	3871982	5513160	3909677	5625403	6.91119e+06	6.38425e+06	4654870	5.27251e+06	2295883	11871702	2080278	3103608	4086791	3240069	3484608
3468	equol sulfate	Xenobiotics	Food Component/Plant	40478	LC/MS Neg	100003429	3630	321.044					1681498	3255097	14126229	2583030	14382170	1254646	2779624	3881670	8450978	5038148	3.74691e+06	3074140	12117366	2018198	7306539	2230299	5059142	4871064
3469	ergothioneine	Xenobiotics	Food Component/Plant	37459	LC/MS Pos Early	100002154	850	230.096	58511-63-0	3032311	C05570	HMDB03045	9031300	9274181	9134298	8569825	8914263	8433290	10116539	10133964	9167882	5874803	6143584	6742884	4915056	9423696	8055226	7087617	8524209	9434684
1133	erucate (22:1n9)	Lipid	Long Chain Fatty Acid	1552	LC/MS Neg	1087	6355.6	337.311	112-86-7	5281116	C08316	HMDB02068	6126539	2462969	3469223	3909009	2163397	1601481	2263610	1946810	2285728	7492195	3056112	2025285	5356270	1516986	1612742	6614142	1064668	2725337
1366	erucoylcarnitine (C22:1)*	Lipid	Fatty Acid Metabolism(Acyl Carnitine)	57525	LC/MS Pos Late	100015841	1535	482.42					60121	90793	70515	83260	112694	59761	84689	148274	59761	152392	177728	59761	133398	114759	99848	139043	59761	59761
3471	erythritol	Xenobiotics	Food Component/Plant	20699	LC/MS Polar	100000846	1491	167.056	149-32-6	222285	C00503	HMDB02994	387882	369460	346406	619769	386082	331218	347773	374792	414900	383168	343976	280808	466992	255038	473498	268366	223075	223790
1062	erythronate*	Carbohydrate	Aminosugar Metabolism	42420	LC/MS Polar	100001320	2186	135.03	88759-55-1	2781043		HMDB00613	34879616	44606744	37591496	54311720	49563760	34302864	49755268	41863312	38909324	42519240	47204776	39514968	37450908	48022680	53489232	34317504	34642136	37502360
314	ethylmalonate	Amino Acid	Leucine, Isoleucine and Valine Metabolism	15765	LC/MS Polar	2054	2785	131.035	601-75-2	11756		HMDB00622	20852460	41143224	20905784	27142704	27232018	18657676	28471078	23697404	19898606	11561988	37860368	20660132	16944800	30891844	24223834	31859592	10973266	27224714
3474	ferulic acid 4-sulfate	Xenobiotics	Food Component/Plant	47114	LC/MS Neg	100005389	1225	273.007	86321-29-1	6305574		HMDB29200	578366	682004	382665	721612	136389	476345	82906	144430	192239	311070	288961	112608	166718	143683	666349	53959	32109	30911
988	fructose	Carbohydrate	Fructose, Mannose and Galactose Metabolism	577	LC/MS Polar	878	2022.2	179.056	57-48-7	5984	C00095	HMDB00660	29117520	39644048	26925840	55578724	49347308	29542600	42247412	31160036	36663936	23659868	40650728	37913040	29138588	44070764	27001138	19784404	26527480	32066256
1079	fumarate	Energy	TCA Cycle	1643	LC/MS Polar	330	3084	115.004	100-17-8	444972	C00122	HMDB00134	1802714	1776760	2344956	1702719	2222099	1668006	3000911	2263398	2.01259e+06	1675318	1487707	1327362	1299417	1569607	2.01523e+06	1.96385e+06	2301150	1546557
1004	galactitol (dulcitol)	Carbohydrate	Fructose, Mannose and Galactose Metabolism	1117	LC/MS Polar	1003	2309.7	181.072	608-66-2	11850	C01697	HMDB00107	342185	263076	398000	557900	199703	317323	263457	263860	332011	266446	206089	235161	217047	190238	279210	256792	228691	189518
1012	galactonate	Carbohydrate	Fructose, Mannose and Galactose Metabolism	27719	LC/MS Polar	100001026	3085	195.051	299-28-5	128869	C00880	HMDB00565	6764518	9028613	4924787	5.37692e+06	6891767	5125189	2718474	5041430	2961038	3707592	4276384	5897493	3.92366e+06	4202870	4361545	2091115	2612414	2.82238e+06
451	gamma-glutamyl-epsilon-lysine	Peptide	Gamma-glutamyl Amino Acid	33934	LC/MS Pos Early	100001262	2717	276.155	17105-15-6	7015684;7015685		HMDB03869	1.57365e+06	2769413	1.80971e+06	1.19762e+06	2738379	4.08125e+06	3027733	3414230	1825827	4422471	2.89966e+06	2581131	2269427	2.68225e+06	1.83745e+06	2.27675e+06	2548649	2404140
444	gamma-glutamylglutamate	Peptide	Gamma-glutamyl Amino Acid	36738	LC/MS Pos Early	331	1775	277.103	1116-22-9	92865	C05282	HMDB11737	977332	1363748	903920	677623	1056810	1566702	855861	1740308	796577	1737994	1.0237e+06	998845	904388	852668	1220259	1257514	1059251	1021022
445	gamma-glutamylglutamine	Peptide	Gamma-glutamyl Amino Acid	2730	LC/MS Pos Early	1140	1430	276.119	10148-81-9	150914	C05283	HMDB11738	60121692	67295744	54756320	46473960	64506496	89414008	59843696	89454312	68277472	83981488	78239824	71988384	65438588	48884504	62066288	53022744	46717076	48327976
446	gamma-glutamylglycine	Peptide	Gamma-glutamyl Amino Acid	33949	LC/MS Pos Early	100001294	1535	205.082	1948-29-4	165527		HMDB11667	13243789	14704868	13105178	11847138	14585102	20190792	18736224	21360368	13208988	24340928	24604448	18730020	18024164	14352867	16360223	14178199	10300595	13132344
447	gamma-glutamylhistidine	Peptide	Gamma-glutamyl Amino Acid	18245	LC/MS Pos Early	1235	2740	285.119	37460-15-4	7017195			1109896	1741463	1355551	1030970	1.83744e+06	2293336	1602589	1.88562e+06	1434530	1781179	1311323	1.49033e+06	1291990	1222246	784313	773940	1337742	1209784
448	gamma-glutamylisoleucine*	Peptide	Gamma-glutamyl Amino Acid	34456	LC/MS Pos Early	100001485	2940	261.144		14253342		HMDB11170	2031176	2934640	1693373	1813977	2036792	3088106	2016993	2048854	1765513	3393700	2477244	2443693	1825490	1454789	2357421	1880791	2043992	1553523
449	gamma-glutamylleucine	Peptide	Gamma-glutamyl Amino Acid	18369	LC/MS Pos Early	1268	2991	261.144	2566-39-4	151023		HMDB11171	1599755	2229387	1643423	1394093	1959966	2402556	1875339	2397278	1808199	2520218	2197083	2462982	1604453	1299430	1922514	1.82662e+06	1289165	1416530
452	gamma-glutamylmethionine	Peptide	Gamma-glutamyl Amino Acid	44872	LC/MS Pos Early	100001313	2640	279.101	17663-87-5	7009567		HMDB29155	8171840	7773135	6548677	6239418	6824624	9988574	6519041	8273717	7208962	8.06395e+06	8.10012e+06	7.76498e+06	5831979	4486924	7.53598e+06	5113441	5147301	5876091
453	gamma-glutamylphenylalanine	Peptide	Gamma-glutamyl Amino Acid	33422	LC/MS Pos Early	100000491	2992	295.129	7432-24-8	111299		HMDB00594	926273	1025928	794609	906993	875108	1483657	1126530	1514298	948172	1503555	1199109	1146935	975979	837825	1023884	791404	829209	936673
454	gamma-glutamylthreonine	Peptide	Gamma-glutamyl Amino Acid	33364	LC/MS Pos Early	100001314	1750	249.108	5652-48-2			HMDB29159	6932659	8831305	6436351	5439486	9572362	16646234	10283809	8650105	6824410	14011702	9744016	8283948	5814808	6695751	8513869	7250131	7053452	7077188
455	gamma-glutamyltryptophan	Peptide	Gamma-glutamyl Amino Acid	33947	LC/MS Pos Early	100001295	2975	334.14	66471-20-3	3989307		HMDB29160	86765	192530	86765	165044	222347	194686	123078	374300	194519	367318	212548	244040	311727	198021	249684	129837	168476	199606
456	gamma-glutamyltyrosine	Peptide	Gamma-glutamyl Amino Acid	2734	LC/MS Pos Early	1102	2508	311.124	7432-23-7	94340		HMDB11741	1.87947e+06	2378240	1370150	1.80879e+06	1.76908e+06	3422179	1801731	2353255	1.77443e+06	1851112	1423619	1320212	1073841	1330128	1633061	997832	906896	1058564
457	gamma-glutamylvaline	Peptide	Gamma-glutamyl Amino Acid	43829	LC/MS Pos Early	100001126	2700	247.129	2746-34-1	7015683		HMDB11172	3573489	4194755	2809133	3061393	3662684	5308234	3788620	4285631	3640848	3970976	3834838	4580285	3326466	2606551	3616431	3204233	3243624	2704203
3133	gamma-tocopherol/beta-tocopherol	Cofactors and Vitamins	Tocopherol Metabolism	52473	LC/MS Pos Late	100008998	2384	416.364					7847617	8535127	5.10068e+06	6275502	6125435	9673002	9754537	2683395	5813810	2843747	5384812	3849903	4451156	4.79809e+06	3793257	4343191	3505998	3546467
3329	genistein	Xenobiotics	Food Component/Plant	32448	LC/MS Neg	100001221	3754	269.046	446-72-0	5280961	C06563	HMDB03217	64842	87479	428584	34887	88968	34887	34887	40923	118630	34887	34887	34887	34887	34887	34887	34887	34887	34887
181	gentisate	Amino Acid	Phenylalanine and Tyrosine Metabolism	18280	LC/MS Polar	100000447	905	153.019	490-79-9	3469	C00628	HMDB00152	395188	362321	586919	757451	479172	383829	287438	469451	2150448	54528	300767	54528	100249	441535	179113	171160	225186	1235659
3397	gluconate	Xenobiotics	Food Component/Plant	587	LC/MS Polar	338	2922	195.051	527-07-1	10690	C00257	HMDB00625	3.49081e+06	4612259	3081093	5492917	4794350	3293094	2811902	3079881	4.00013e+06	1524731	4451828	3892240	2805232	5979595	3.94846e+06	2561260	3181270	3359713
882	glucose	Carbohydrate	Glycolysis, Gluconeogenesis, and Pyruvate Metabolism	48152	LC/MS Polar	572	2342	225.062	50-99-7	79025	C00031	HMDB00122	1196904192	1216991488	1413971840	1338122496	1211468160	879047616	1256510336	1203937280	1288616320	1010083968	1201229312	977188416	1058628352	1160895616	1160181504	1013493056	939321920	1054053184
1039	glucuronate	Carbohydrate	Aminosugar Metabolism	15443	LC/MS Polar	100000257	3233.3	193.035	207300-70-7	444791	C00191	HMDB00127	3495233	4406981	2703644	3261956	2917376	3137689	3.94532e+06	4.10461e+06	2886287	3196548	2997460	3516236	3319625	3794157	4398888	3894140	2603396	3170403
42	glutamate	Amino Acid	Glutamate Metabolism	57	LC/MS Pos Early	561	1500	148.06	56-86-0	611	C00025	HMDB00148	518764640	552907648	600945600	472682656	602000640	485365504	489632608	563207296	551406592	391463136	532999872	453159520	496435456	564269888	475837024	354474592	412281728	533806528
43	glutamine	Amino Acid	Glutamate Metabolism	53	LC/MS Pos Early	563	1291	147.076	56-85-9	5961	C00064	HMDB00641	3426616832	3374456320	3287080704	3079383808	3486305536	3667144192	3416420608	3756280064	3569148672	3324552960	3406244608	3332843264	3576448768	3259333888	3126191872	3333883904	3812527872	3028141824
94	glutarate (pentanedioate)	Amino Acid	Lysine Metabolism	396	LC/MS Polar	339	2900	131.035	110-94-1	743	C00489	HMDB00661	811289	751991	949763	535958	812280	592018	1275369	882543	517661	612444	381256	502314	406645	647664	1048610	1679936	1362186	465752
427	glutathione, oxidized (GSSG)	Amino Acid	Glutathione Metabolism	27727	LC/MS Pos Early	448	2667	613.159	103239-24-3	65359	C00127	HMDB03337	137923	219326	140785	108983	470652	571662	285752	377472	323408	281722	352841	248357	123669	230122	223227	156145	75296	194452
902	glycerate	Carbohydrate	Glycolysis, Gluconeogenesis, and Pyruvate Metabolism	1572	LC/MS Polar	1052	2070.4	105.019	600-19-1	752	C00258	HMDB00139	34011488	31477696	34252512	35289712	39284952	28125588	44698156	36411656	39160872	26373728	33906608	29926276	24314496	37375480	40785432	30948042	27599824	33627164
1927	glycerol	Lipid	Glycerolipid Metabolism	15122	LC/MS Neg	1254	758	91.0401	56-81-5	753	C00116	HMDB00131	21815156	12129301	18406760	12277973	11260714	8881851	30792744	14520362	9163986	26626428	17198136	7.04333e+06	14400632	7.9934e+06	16109080	12249120	8468748	14204844
1928	glycerol 3-phosphate	Lipid	Glycerolipid Metabolism	43847	LC/MS Pos Early	100000258	580	173.021	29849-82-9	754	C00093	HMDB00126	2.01405e+06	1768429	1764146	1242777	1750939	2288749	1827464	2621947	1618986	3159995	2333730	1998991	2396816	1057153	1748513	1877947	1726023	2051636
1584	glycerophosphoethanolamine	Lipid	Phospholipid Metabolism	37455	LC/MS Pos Early	100001620	659	216.063	33049-08-0	123874	C01233	HMDB00114	6003973	5142880	4444120	4520395	5325009	4900397	5610673	7296099	4958006	8559231	5391006	4367122	6737868	3570618	3718856	3237522	3718432	3878937
1933	glycerophosphoglycerol	Lipid	Glycerolipid Metabolism	48857	LC/MS Polar	100001619	2430	245.043		439964	C03274		629857	531499	446870	533676	407025	571951	686535	785944	477870	753628	696418	462421	655839	627864	559390	427295	390033	566204
1578	glycerophosphorylcholine (GPC)	Lipid	Phospholipid Metabolism	15990	LC/MS Pos Early	100000269	672	258.11	28319-77-9	71920	C00670	HMDB00086	359075840	353812800	315604128	411777088	420731072	465096768	445821856	391965184	437455552	336413248	294984960	300075392	282257856	263446368	233599440	199432496	262865328	251501808
1	glycine	Amino Acid	Glycine, Serine and Threonine Metabolism	58	LC/MS Pos Early	340	1375	76.0393	56-40-6	750	C00037	HMDB00123	229611360	220982496	231112784	222322832	193120400	247544816	281993408	291022560	215167568	279392224	317868832	246428768	271754752	252537392	257251760	259617024	214018784	249804000
2303	glycochenodeoxycholate	Lipid	Primary Bile Acid Metabolism	32346	LC/MS Neg	1628	5236.1	448.307	16564-43-5	12544	C05466	HMDB00637	17267	265476	90333	10809.9	995541	10809.9	93137	394810	503881	29516	441376	543052	37249	21101	142049	10809.9	10809.9	13590
2300	glycocholate	Lipid	Primary Bile Acid Metabolism	18476	LC/MS Neg	342	5163	464.302	475-31-0;863-57-0	10140	C01921	HMDB00138	1752431	1340929	700993	97539	7.69772e+06	903217	1210387	3585355	4174676	340089	2123311	2767319	2732932	235038	1433284	208294	124236	294601
2318	glycodeoxycholate	Lipid	Secondary Bile Acid Metabolism	18477	LC/MS Neg	100000436	5281	448.307	360-65-6	3035026	C05464	HMDB00631	24767	367112	65238	22532	3252194	22532	109490	1206091	1.24265e+06	208059	1039827	1073804	202436	33611	670948	22532	22532	61918
2342	glycohyodeoxycholate	Lipid	Secondary Bile Acid Metabolism	43501	LC/MS Neg	100003868	5070	448.307	13042-33-6	114611			36817	912720	83502	36817	2625682	36817	36817	582562	1113568	100720	1018160	1424100	36817	58840	237697	36817	36817	36817
2365	glycosyl ceramide (d18:1/20:0, d16:1/22:0)*	Lipid	Ceramides	57595	LC/MS Pos Late	100015882	3414	756.635					262532	281303	157627	215464	191961	498221	429674	210626	257965	756245	348013	276073	1316562	302247	114653	294477	183555	243181
2367	glycosyl ceramide (d18:2/24:1, d18:1/24:2)*	Lipid	Ceramides	57453	LC/MS Pos Late	100015745	3380	808.666					480661	573739	356634	396344	214711	646117	688078	352548	431815	1119098	587532	588722	1480746	458757	306114	453224	291279	324404
2070	glycosyl-N-palmitoyl-sphingosine (d18:1/16:0)	Lipid	Sphingolipid Metabolism	53013	LC/MS Pos Late	100009272	2623	700.572					4737383	3609445	2725595	3580364	1742777	5024521	3860104	3295917	3199854	6354896	3.72667e+06	3636054	9856773	3675942	1796601	3494390	2003201	2579048
2071	glycosyl-N-stearoyl-sphingosine (d18:1/18:0)	Lipid	Sphingolipid Metabolism	52234	LC/MS Pos Late	100001882	3053	728.604					459279	332881	273029	363830	205234	525072	519896	339852	404273	802504	467231	418231	1278001	532669	197315	388430	334625	363110
406	guanidinoacetate	Amino Acid	Creatine Metabolism	43802	LC/MS Pos Early	344	1937	118.061	352-97-6	763	C00581	HMDB00128	11108343	7371024	8489977	9166378	11543202	15863000	8.2858e+06	9612303	11269720	4465295	5862575	1106720	8.09628e+06	9736823	4567080	8311339	8005203	9313027
3118	gulonate*	Cofactors and Vitamins	Ascorbate and Aldarate Metabolism	46957	LC/MS Polar	100001586	2750	195.051	20246-53-1	9794176		HMDB03290	30521358	31719464	25703380	33425360	24496836	24590052	41067696	25881536	16915872	44254828	33438656	57199696	38706524	38543936	42742680	33227118	20243884	45411104
1097	heptanoate (7:0)	Lipid	Medium Chain Fatty Acid	1644	LC/MS Neg	925	3670	129.092	111-14-8	8094	C17714	HMDB00666	254057	629005	244393	249832	141328	400933	258715	204253	330243	229774	228958	248227	253796	192454	217904	187950	164381	264456
1251	hexadecanedioate	Lipid	Fatty Acid, Dicarboxylate	35678	LC/MS Neg	100001614	4615	285.207	505-54-4	10459	C19615	HMDB00672	184448	182066	231446	238511	326199	193018	277506	397889	288816	531588	297120	461984	464909	297917	212360	290706	364335	162180
1335	hexanoylcarnitine (C6)	Lipid	Fatty Acid Metabolism(Acyl Carnitine)	32328	LC/MS Pos Early	100000781	3308	260.186	6920-35-0	6426853		HMDB00705	5122156	6230433	4919194	4262940	5220653	6148748	5212389	6641066	6909530	5715015	7659801	6898975	8840854	5475056	8389785	8.07038e+06	6585380	6008300
1322	hexanoylglycine	Lipid	Fatty Acid Metabolism(Acyl Glycine)	35436	LC/MS Neg	100001527	2900	172.098	24003-67-6	99463		HMDB00701	31522	31522	31522	31522	80555	41370	96911	139082	51635	196234	161172	170958	166793	156365	144684	185069	99817	96700
3186	hippurate	Xenobiotics	Benzoate Metabolism	15753	LC/MS Neg	100000014	2106.9	178.051	495-69-2	464	C01586	HMDB00714	31448372	18838946	38891444	39678532	29665180	44252088	30004158	69779192	36977748	49497220	5.05587e+06	14121418	21043046	12934527	12147197	17660840	11289644	11117599
75	histamine	Amino Acid	Histidine Metabolism	1574	LC/MS Pos Early	354	3035	112.087	51-45-6	774	C00388	HMDB00870	385362	861543	786366	234891	392424	766309	559726	4435292	759345	1.93225e+06	722782	577801	683855	411214	237887	605138	234891	380123
63	histidine	Amino Acid	Histidine Metabolism	59	LC/MS Neg	355	755.9	154.062	5934-29-2	6274	C00135	HMDB00177	23327920	22471248	28511968	25774588	25078816	34629680	26833652	25030136	29140038	23882324	28962424	26200872	23486536	21697368	25223420	21978146	28325552	25029778
376	homoarginine	Amino Acid	Urea cycle; Arginine and Proline Metabolism	22137	LC/MS Pos Early	100000961	2882	189.135	156-86-5	9085	C01924	HMDB00670	40471432	64742360	62541616	36276876	65080096	72030768	49074536	58148864	48216900	88831376	68879840	66373720	39861720	64039148	44553128	69496560	69312304	69879928
377	homocitrulline	Amino Acid	Urea cycle; Arginine and Proline Metabolism	22138	LC/MS Pos Early	100000963	1908	190.119	1190-49-4	65072	C02427	HMDB00679	4719459	3335623	3798253	6815180	2976882	4116214	3715373	4374692	4791855	5.53915e+06	3328696	2924133	4136146	3110719	5494627	4986643	3.00567e+06	4.1905e+06
3495	homostachydrine*	Xenobiotics	Food Component/Plant	33009	LC/MS Pos Early	100001550	1750	158.118	1195-94-4	441447	C08283	HMDB33433	393559520	432899008	314540704	280240352	413759424	580712704	349557728	416768704	390871104	310232000	345517184	389171392	281539200	367992544	460279968	289096928	317763584	299140896
69	hydantoin-5-propionic acid	Amino Acid	Histidine Metabolism	40473	LC/MS Polar	100002514	2080	171.041	5624-26-0	782	C05565	HMDB01212	18373	18373	87161	46930	18373	32262	18373	18373	137593	57509	18373	18373	35159	18373	84949	18373	18373	68091
3839	hydroquinone sulfate	Xenobiotics	Drug	35322	LC/MS Neg	100001604	1395	188.986	123-31-9	161220	C00530	HMDB02434	78358	67447	94654	139038	48967	95595	45495	176018	282301	49041	80809	23009	54354	126309	58743	29880	24078	54716
2337	hyocholate	Lipid	Secondary Bile Acid Metabolism	34093	LC/MS Neg	100001279	5046	407.28	547-75-1	92805	C17649	HMDB00760	26487	121453	74713	26487	96251	26487	51398	120121	78019	62007	88108	161550	55060	26487	86337	44115	26487	46868
2340	hyodeoxycholate	Lipid	Secondary Bile Acid Metabolism	27531	LC/MS Neg	100000777	5097	391.285	83-49-8	5283820	C15517	HMDB00733	3378705	8450844	3.7029e+06	95289	12548501	1710292	1083097	4.05798e+06	3709805	7.88423e+06	10256447	7.76385e+06	6209248	3135236	1704173	2225618	3.17144e+06	541149
360	hypotaurine	Amino Acid	Methionine, Cysteine, SAM and Taurine Metabolism	590	LC/MS Polar	358	2763.4	108.012	300-84-5	107812	C00519	HMDB00965	721620	621379	592194	612048	749176	782275	635587	1368043	650120	620926	482321	724428	505066	470236	927902	504414	473345	592878
74	imidazole lactate	Amino Acid	Histidine Metabolism	15716	LC/MS Pos Early	100000263	2040	157.061	14403-45-3	440129	C05568	HMDB02320	1518853	1076240	1213635	1542161	1335477	2929486	1351493	1768716	1711185	1097368	1148854	809114	1411669	2227872	1217093	1914396	2.01045e+06	1.02105e+06
73	imidazole propionate	Amino Acid	Histidine Metabolism	40730	LC/MS Pos Early	100003434	2263	141.066	1074-59-5	70630		HMDB02271	37385688	24806992	27031808	33755484	10905259	30114922	8.24016e+06	26435660	14056810	1845854	35038912	5251612	31787322	15023917	17110608	37424980	10260964	15711256
4123	iminodiacetate (IDA)	Xenobiotics	Chemical	21025	LC/MS Pos Early	100000900	808	134.045	142-73-4	8897	C19911	HMDB11753	39463648	34875112	37325312	29955880	31867706	19478994	21468272	21403756	22823436	27755268	33980688	31198732	37511512	43168024	49412752	46295796	36454568	39491572
260	indole-3-carboxylic acid	Amino Acid	Tryptophan Metabolism	38116	LC/MS Neg	100002185	1708.8	160.04	771-50-6	69867	C19837	HMDB03320	27778	30512	40233	24902	24902	58546	45260	36714	36262	52210	40816	46802	32722	32224	33442	33661	34072	44068
224	indoleacetate	Amino Acid	Tryptophan Metabolism	27513	LC/MS Pos Early	100001034	2850	176.071	6505-45-9	802	C00954	HMDB00197	3187340	3411547	6893947	4521833	3282054	1764541	2550259	4716158	3320439	3636676	4342516	3574211	4195090	4.05006e+06	3010979	4284882	2378318	1103070
267	indoleacetylglycine	Amino Acid	Tryptophan Metabolism	54730	LC/MS Neg	100006730	2610	231.078		446640			362223	361503	724154	654509	417685	419829	307756	559431	369354	861150	1022449	564343	643303	404821	396099	383622	265666	163536
3498	indoleacrylate	Xenobiotics	Food Component/Plant	22114	LC/MS Neg	100000800	2511	186.056	1204-06-4	15030923		HMDB00734	1148306	2809492	2330784	1.33785e+06	1974071	2557043	1.40387e+06	1037863	1308161	831587	2109607	982375	1909538	1229929	1071757	1331791	1718155	707615
223	indolelactate	Amino Acid	Tryptophan Metabolism	18349	LC/MS Pos Early	100000463	2600	206.081	832-97-3	92904	C02043	HMDB00671	8.29107e+06	7.50114e+06	5.66381e+06	11961932	5071734	10056727	5804784	6058497	5.79387e+06	2924169	2546310	3711038	2.82514e+06	5600252	3.35155e+06	4826051	4292284	3.26859e+06
226	indolepropionate	Amino Acid	Tryptophan Metabolism	32405	LC/MS Pos Early	100001083	3205	190.086	830-96-6	3744		HMDB02302	131243272	214426016	202189104	158995136	160438720	184093328	173015936	106905896	129408544	62656212	171493888	108598752	155528816	138658496	146382560	170629424	152005424	91291312
3499	indolin-2-one	Xenobiotics	Food Component/Plant	43374	LC/MS Pos Early	100004318	2575	134.06	59-48-3	321710	C12312		439068	2123461	619318	425319	791752	458735	483154	1930389	1.8203e+06	1046675	901199	757064	1782577	598677	2158066	752459	1056224	723449
318	isobutyrylcarnitine (C4)	Amino Acid	Leucine, Isoleucine and Valine Metabolism	33441	LC/MS Pos Early	100001055	2810	232.154	25518-49-4	168379		HMDB00736	25335918	26664734	35634388	28136236	16396395	14200622	14801518	15651510	23206676	7.3033e+06	8.31309e+06	7.94919e+06	5699691	6595459	7.78562e+06	9249945	11489149	10256880
1073	isocitrate	Energy	TCA Cycle	12110	LC/MS Polar	1206	4400	191.02	20226-99-7	1198	C00311	HMDB00193	7.90338e+06	10975595	5949796	7520711	5158640	873933	2863456	3.65534e+06	1823114	1.90715e+06	6456855	9966982	7656918	15008689	15250051	15870177	6733020	6.93828e+06
299	isoleucine	Amino Acid	Leucine, Isoleucine and Valine Metabolism	1125	LC/MS Pos Early	376	2800	132.102	73-32-5	6306	C00407	HMDB00172	1446890368	1247848832	1174798080	1337759616	1092520192	1283155968	1313492480	1189788800	1226431104	1104331904	1221975168	1266243712	1113842816	964982336	1313227776	1233007488	1193723264	1094107136
275	isovalerate	Amino Acid	Leucine, Isoleucine and Valine Metabolism	44656	LC/MS Neg	100000708	1564	101.061	503-74-2	10430	C08262	HMDB00718	324248	403569	70317	70317	70317	488944	279077	913078	281024	610738	405539	317125	165220	240457	333225	449290	205225	428511
279	isovalerylcarnitine (C5)	Amino Acid	Leucine, Isoleucine and Valine Metabolism	34407	LC/MS Pos Early	100001393	3085	246.17	31023-24-2	6426851		HMDB00688	10792484	10215876	10031919	9297191	8626213	6098558	6607581	7541154	8850479	4.03995e+06	6951550	8045454	6555503	4896799	7.83443e+06	8641234	6745706	8377264
277	isovalerylglycine	Amino Acid	Leucine, Isoleucine and Valine Metabolism	35107	LC/MS Neg	100001452	1950	158.082	16284-60-9	546304		HMDB00678	116577	135979	149354	231634	173786	249025	219716	185584	307084	350247	338358	250468	346485	233212	226343	301632	195059	268453
231	kynurenate	Amino Acid	Tryptophan Metabolism	1417	LC/MS Neg	98	2224	188.035	492-27-3	3845	C01717	HMDB00715	271815	218011	198254	270920	184775	822305	529264	339160	193019	700139	477729	463444	405254	245804	246076	520048	411182	376766
230	kynurenine	Amino Acid	Tryptophan Metabolism	15140	LC/MS Pos Early	100000265	2739	209.092	2922-83-0	161166	C00328	HMDB00684	23555760	33611432	22824360	17878672	29201012	75133384	37864512	38627924	19648294	46366232	39087752	39877768	36470264	30530736	35387120	28991348	33307412	36124484
899	lactate	Carbohydrate	Glycolysis, Gluconeogenesis, and Pyruvate Metabolism	527	LC/MS Polar	482	1468.8	89.0244	79-33-4	612	C00186	HMDB00190	384577248	244091952	406533984	395216768	346942688	215972656	505511648	432583072	376077248	468347392	270604768	337176352	263341552	283045664	266296944	309992800	348862688	279726112
1103	laurate (12:0)	Lipid	Medium Chain Fatty Acid	1645	LC/MS Neg	181	5300	199.17	143-07-7	3893	C02679	HMDB00638	8393363	8619945	11136011	9797578	10268611	9865751	11730727	8476967	11771947	16517698	17401230	11368710	17791400	10793899	9075554	7121763	10415263	7.54629e+06
1341	laurylcarnitine (C12)	Lipid	Fatty Acid Metabolism(Acyl Carnitine)	34534	LC/MS Pos Late	100001392	1235	344.28	25518-54-1	10427569		HMDB02250	1464640	1507640	1717563	1284543	1744389	1500131	1616587	1981159	1729189	1645048	2192837	1485795	2207328	1676231	1.99412e+06	1882434	1.8241e+06	1568542
268	leucine	Amino Acid	Leucine, Isoleucine and Valine Metabolism	60	LC/MS Pos Early	397	2864	132.102	61-90-5	6106	C00123	HMDB00687	1947748096	1634864768	1537200640	1677709312	1393044096	1738610176	1645071744	1609077632	1600774016	1523057920	1578573568	1804400384	1407468416	1283894144	1704170880	1563635968	1623507328	1418529536
2043	lignoceroyl sphingomyelin (d18:1/24:0)	Lipid	Sphingolipid Metabolism	57330	LC/MS Pos Late	100006298	3437	815.7	60037-60-7				306912256	247148576	257116576	307535040	242267264	401620544	396409056	296209632	361991296	274766144	341067520	295656352	485762848	257029296	213900736	269929600	254756928	341976768
1372	lignoceroylcarnitine (C24)*	Lipid	Fatty Acid Metabolism(Acyl Carnitine)	57515	LC/MS Pos Late	100015834	1603	512.467					667787	1035496	592324	640117	696778	919955	406803	948564	1094161	748892	1034554	1028696	1077255	660115	746006	941429	406803	848105
1150	linoleate (18:2n6)	Lipid	Polyunsaturated Fatty Acid (n3 and n6)	1105	LC/MS Neg	180	5535	279.233	60-33-3	5280450	C01595	HMDB00673	2710110208	1826627584	2457369344	1440326656	1186787712	871021632	1847827072	1523466368	1014361088	2484347648	1758698752	1167349632	2138568832	954507648	1665920768	1202064000	1401476224	1450161920
1152	linolenate [alpha or gamma; (18:3n3 or 6)]	Lipid	Polyunsaturated Fatty Acid (n3 and n6)	34035	LC/MS Neg	100001337	5450	277.217		5280934	C06426	HMDB03073	293738816	158059168	192245664	129595128	84892720	66035216	138747472	134278816	86037616	200696160	119132912	77873824	157195696	62226904	110692352	87939416	111773136	106750424
1348	linolenoylcarnitine (C18:3)*	Lipid	Fatty Acid Metabolism(Acyl Carnitine)	57511	LC/MS Pos Late	100015831	1310	422.326					147407	179816	147407	147407	147407	148822	209265	537878	248007	663103	458339	258215	478249	294973	593800	380942	310338	194255
1536	linoleoyl ethanolamide	Lipid	Endocannabinoid	52608	LC/MS Neg	100006726	6150	322.275	68171-52-8	5283446		HMDB12252	60758	48055	62598	66984	40366	62110	41075	66345	67588	82423	25730	53232	58694	38376	43492	44188	42692	56141
1983	linoleoyl-arachidonoyl-glycerol (18:2/20:4) [1]*	Lipid	Diacylglycerol	54955	LC/MS Pos Late	100010922	2566	658.541					48874672	43038372	37883224	21427886	16295037	15112176	38782196	2.9036e+06	19906508	6637651	30511428	15406222	30160090	14346200	35323436	21732096	13970144	27770952
1984	linoleoyl-arachidonoyl-glycerol (18:2/20:4) [2]*	Lipid	Diacylglycerol	54956	LC/MS Pos Late	100010923	2624	658.541					128126584	94969576	54031044	38082816	35469684	33390382	75964384	6218463	44391432	11193174	50468536	26906612	60534992	25003206	49743128	31451018	31956784	45650936
1989	linoleoyl-docosahexaenoyl-glycerol (18:2/22:6) [1]*	Lipid	Diacylglycerol	54949	LC/MS Pos Late	100010928	2417	682.541					74335240	86466872	39219928	34216336	31070934	26270160	25811816	2244975	25059804	6113841	33407400	27151016	24871036	17080362	51076444	11350821	13829804	27119130
1990	linoleoyl-docosahexaenoyl-glycerol (18:2/22:6) [2]*	Lipid	Diacylglycerol	54950	LC/MS Pos Late	100010929	2468	682.541					81262952	64765752	18103028	33927800	17026260	25801036	16233984	2104530	27715936	3182748	17669202	24672572	24652508	10310640	30062036	7120393	9569381	17000242
1987	linoleoyl-linolenoyl-glycerol (18:2/18:3) [1]*	Lipid	Diacylglycerol	54963	LC/MS Pos Late	100010926	2426	632.525					966725	850869	183233	860538	509851	646579	62670	62670	923390	62670	122770	322580	112208	110846	931542	62670	86640	258124
1988	linoleoyl-linolenoyl-glycerol (18:2/18:3) [2]*	Lipid	Diacylglycerol	54964	LC/MS Pos Late	100010927	2478	632.525					2791209	2117578	520722	1163107	1265657	1301329	430130	83386	1639765	83386	454069	844768	526527	680482	3150485	110639	437159	822353
1985	linoleoyl-linoleoyl-glycerol (18:2/18:2) [1]*	Lipid	Diacylglycerol	54968	LC/MS Pos Late	100010941	2689	634.541					23137270	21659764	6795065	17339816	11960432	17157068	4995052	594730	21233456	1540452	4834076	10541231	7056292	5837009	27041468	1610710	3120907	10602342
1347	linoleoylcarnitine (C18:2)*	Lipid	Fatty Acid Metabolism(Acyl Carnitine)	46223	LC/MS Pos Late	100003151	1430	424.342	36816-10-1	6450015		HMDB06469	3.90087e+06	4386919	4178520	4105670	5601946	5152673	5644077	8.03679e+06	5304501	11764486	8613858	7011163	10565854	6909575	7999837	8504133	7066450	6876616
2408	linoleoylcholine*	Lipid	Fatty Acid Metabolism (Acyl Choline)	57463	LC/MS Pos Late	100015760	1388	366.337					257536	518330	652113	2621260	1.68494e+06	5491072	2971298	641784	2368727	1.96184e+06	1146054	5899262	2187795	753976	588206	296696	742875	1364614
84	lysine	Amino Acid	Lysine Metabolism	1301	LC/MS Pos Early	407	2850	147.113	56-87-1	5962	C00047	HMDB00182	2244304384	2147041536	2370825472	1782593024	2212870912	2750454272	2218358784	2147356288	2013124480	2628974336	2467093248	2390380544	2451421696	2555170304	2123677056	2472658688	2545297664	2677674496
1080	malate	Energy	TCA Cycle	1303	LC/MS Neg	409	615.6	133.014	6915-15-7	525	C00149	HMDB00156	7782388	7542420	10495632	7947233	10266671	11998337	14862592	11448929	10695450	7809218	7982692	6058937	6572618	5990007	7368293	7450308	11895492	7073157
3978	maleoylcarnitine	Xenobiotics	Drug	52923	LC/MS Pos Early	100006629	2155	260.113					424626	363791	346253	315550	437169	501672	422515	477480	404648	554957	420000	482920	404496	375390	367888	381159	392461	417184
1300	malonate	Lipid	Fatty Acid Synthesis	15872	LC/MS Polar	818	3447	103.004	141-82-2;26522-22-85-0	867	C00383	HMDB00691	5462571	6616027	6077829	7.67154e+06	8957243	8552048	11787452	10200855	8575563	9037179	5595690	4969016	4875925	5233827	6341500	5370790	7383106	4689345
1299	malonylcarnitine	Lipid	Fatty Acid Synthesis	37059	LC/MS Pos Early	100001526	2086	248.113	853728-01-5	22833583		HMDB02095	43277	43277	43277	43277	43277	43277	62790	172175	83387	54978	43277	62765	43277	51749	43277	46711	43277	43277
993	mannitol/sorbitol	Carbohydrate	Fructose, Mannose and Galactose Metabolism	46142	LC/MS Polar	100001740	2260	181.072		5780	C01507	HMDB00247	9902156	4.6103e+06	9416472	10619233	1938702	4.18771e+06	2.98367e+06	3.87649e+06	4864802	1559144	1.60962e+06	1437115	1673237	1632232	1.70794e+06	1.50989e+06	1.51628e+06	1596266
994	mannose	Carbohydrate	Fructose, Mannose and Galactose Metabolism	48153	LC/MS Polar	803	2200	225.062	3458-28-4	18950	C00159	HMDB00169	25196232	29335462	28971672	31986140	28838628	23826926	32062220	27652336	33519830	38431232	36541528	38847464	41745368	32176980	27183748	25627866	29234172	30559544
1112	margarate (17:0)	Lipid	Long Chain Fatty Acid	1121	LC/MS Neg	891	5731	269.249	506-12-7	10465		HMDB02259	49891632	38456028	41736764	25139712	24138284	16446834	30146904	34919468	23096056	40928248	36725620	24874424	49313368	22141614	27627986	23845890	26301176	20925114
1373	margaroylcarnitine*	Lipid	Fatty Acid Metabolism(Acyl Carnitine)	57512	LC/MS Pos Late	100004054	1424	414.358	106182-29-0				510392	682673	515582	469652	695991	625651	706773	963926	719375	1184513	1191306	976919	1605942	859598	889522	1265753	843173	936760
1161	mead acid (20:3n9)	Lipid	Polyunsaturated Fatty Acid (n3 and n6)	35174	LC/MS Neg	100001472	5650	305.249	20590-32-3	5312531		HMDB10378	7456350	5606589	8193912	4593344	5.15308e+06	5253885	11490725	10480348	5733721	21004468	10248528	5229076	10017250	4846108	6772386	6055652	5.90591e+06	3.77485e+06
333	methionine	Amino Acid	Methionine, Cysteine, SAM and Taurine Metabolism	1302	LC/MS Pos Early	415	2526	150.058	63-68-3	6137	C00073	HMDB00696	1144516352	983203648	1034921792	1009135808	855742208	1059310912	945220864	967542016	912214272	947947008	957558080	899230656	804038400	804061632	1011233152	889236352	963283200	1007291520
337	methionine sulfone	Amino Acid	Methionine, Cysteine, SAM and Taurine Metabolism	44878	LC/MS Pos Early	100004635	1250	182.048	820-10-0	69961			470656	434415	366056	693533	308717	1191821	382721	753707	385289	869781	334090	224682	496201	204043	602632	684084	336779	411818
338	methionine sulfoxide	Amino Acid	Methionine, Cysteine, SAM and Taurine Metabolism	18374	LC/MS Pos Early	100000039	1272	166.053	3226-65-1	158980	C02989	HMDB02005	39068844	25672636	28848974	27933860	15672226	40665004	22280112	30171298	28383226	28858288	21051428	16798306	20051324	16370887	24300916	17813086	20211748	18855266
3604	methyl glucopyranoside (alpha + beta)	Xenobiotics	Food Component/Plant	46144	LC/MS Neg	100005864	1070	193.072					322118	216369	306990	491721	221542	394139	240058	215805	274952	153853	505503	221106	311036	120002	168289	175019	136423	133057
3246	methyl-4-hydroxybenzoate sulfate	Xenobiotics	Benzoate Metabolism	48429	LC/MS Neg	100006116	2873	230.997					19923	20343	34604	28005	35472	62921	16660	23359	27135	16660	26603	25811	16660	16660	43929	16660	16660	16660
291	methylsuccinate	Amino Acid	Leucine, Isoleucine and Valine Metabolism	15745	LC/MS Polar	2051	2800	131.035	498-21-5	10349		HMDB01844	1226250	2305943	1382799	1204083	1725528	698335	1544732	1496734	773331	869780	1111116	764786	1188356	1106048	1246636	1953703	1.21662e+06	1722004
2117	mevalonate	Lipid	Mevalonate Metabolism	39583	LC/MS Polar	30	1462	147.066	96949-03-0	439230	C02104	HMDB00227	666805	568389	634000	823391	561439	836068	547336	835121	970691	685876	903985	1074277	1.01747e+06	768626	551409	912356	547244	470794
1547	myo-inositol	Lipid	Inositol Metabolism	1124	LC/MS Polar	363	3506.3	225.062	87-89-8	892	C00137	HMDB00211	9375931	9825115	9891712	10466891	9641859	10464959	10715733	16613579	8903481	9872980	9612910	9177705	10641082	8226657	11541548	8.14644e+06	6614291	7427746
1106	myristate (14:0)	Lipid	Long Chain Fatty Acid	1365	LC/MS Neg	519	5440	227.202	544-63-8	11005	C06424	HMDB00806	166521024	107439872	136748368	103480984	83559168	74840976	103107088	103781232	89835432	173171344	114788424	90759008	154626352	60979256	92388360	80444912	94697872	67438136
1351	myristoleoylcarnitine (C14:1)*	Lipid	Fatty Acid Metabolism(Acyl Carnitine)	48182	LC/MS Pos Late	100006051	1316	370.295	889848-55-9				2767305	2579178	2962268	2293052	3637745	3446657	3249149	4372865	3349982	4854663	4503559	3260635	4334420	3189906	3.93229e+06	3.80772e+06	3286573	3161793
1342	myristoylcarnitine (C14)	Lipid	Fatty Acid Metabolism(Acyl Carnitine)	33952	LC/MS Pos Late	100001270	1350	372.311	18822-89-4	53477791		HMDB05066	2890254	3649351	3712849	3139219	4469589	4507074	4241373	4780403	4105299	7.27263e+06	5727097	4685202	7442431	4371801	5152185	6075138	4769673	3953527
68	N-acetyl-1-methylhistidine*	Amino Acid	Histidine Metabolism	43255	LC/MS Pos Early	100004299	2100	212.103					3181416	2766634	1965108	3002821	2708046	3.08345e+06	4583355	3.63261e+06	2204259	4.13644e+06	5050568	3.29902e+06	4987192	2678983	5209367	2950565	3927834	4037559
67	N-acetyl-3-methylhistidine*	Amino Acid	Histidine Metabolism	43256	LC/MS Pos Early	100002204	2056	212.103	37841-04-6	193270			1361463	880256	820951	1190306	690051	860869	1097228	1102698	861609	621499	1.39612e+06	1594390	1655528	833642	1854757	1043893	1014948	2170651
46	N-acetyl-aspartyl-glutamate (NAAG)	Amino Acid	Glutamate Metabolism	35665	LC/MS Pos Early	100001612	1035	305.098	3106-85-2	5255	C12270	HMDB01067	48737	48737	48737	89299	114852	170644	141312	216207	130772	177605	55288	88234	58715	48737	79169	100348	68366	97421
3039	N-acetyl-beta-alanine	Nucleotide	Pyrimidine Metabolism, Uracil containing	37432	LC/MS Neg	100002102	773	130.051	3025-95-4	76406	C01073		125682	136264	84288	118792	166793	376145	121800	144658	87967	231473	262308	129366	120586	67225	119949	130247	121910	173255
29	N-acetylalanine	Amino Acid	Alanine and Aspartate Metabolism	1585	LC/MS Polar	1110	1564.8	130.051	97-69-8	88064	C02847	HMDB00766	1875245	1985186	1873535	2350093	1665936	2332177	1674889	2797954	1833297	2091497	1716310	2000465	1881624	1658621	1.99957e+06	1633683	1531368	1784072
382	N-acetylarginine	Amino Acid	Urea cycle; Arginine and Proline Metabolism	33953	LC/MS Pos Early	100001266	2245	217.13	155-84-0	67427	C02562	HMDB04620	10123556	16249787	13444424	16324005	15494263	15998555	8280504	15262154	13442115	14863794	9885062	10485922	7642300	11836233	11766640	9541393	10331942	7145130
34	N-acetylasparagine	Amino Acid	Alanine and Aspartate Metabolism	33942	LC/MS Polar	100001257	2250	173.057	4033-40-3	99715		HMDB06028	380195	284375	194599	259786	223783	291115	363176	334453	175699	192151	261659	230006	353544	293264	265641	150532	200202	246264
35	N-acetylaspartate (NAA)	Amino Acid	Alanine and Aspartate Metabolism	22185	LC/MS Polar	100000787	3143	174.041	997-55-7;997-55-7	65065	C01042	HMDB00812	4.14314e+06	5402469	4359503	4400815	3966256	2990325	4328876	4962411	3551074	2460715	3394652	3838332	2539281	5047540	6212727	4712866	4890888	4032112
461	N-acetylcarnosine	Peptide	Dipeptide Derivative	43488	LC/MS Neg	100004046	1235	267.11	56353-15-2	9903482		HMDB12881	262410	170998	195248	397501	197783	474030	234557	414672	350385	250370	199549	388694	274843	139928	210927	180196	166795	177609
397	N-acetylcitrulline	Amino Acid	Urea cycle; Arginine and Proline Metabolism	48434	LC/MS Neg	100001577	940	216.099	33965-42-3	656979	C15532	HMDB00856	152713	94537	71660	153207	74765	247447	127625	169480	119885	139345	208021	244207	258595	78733	140351	76918	78527	98068
1064	N-acetylglucosamine/N-acetylgalactosamine	Carbohydrate	Aminosugar Metabolism	46539	LC/MS Pos Early	100006435	715	222.097					1.62839e+06	2439022	1493150	1695107	2146410	2802605	2.39876e+06	2399327	1915769	2827607	2352786	2088693	2107203	1579478	2028672	1532918	1498992	1911986
44	N-acetylglutamate	Amino Acid	Glutamate Metabolism	15720	LC/MS Polar	100000282	3106	188.056	5817-08-03	70914	C00624	HMDB01138	485998	856558	666259	797675	709939	564511	715990	594479	491839	282264	688641	277812	402668	652194	685953	423535	538318	325945
45	N-acetylglutamine	Amino Acid	Glutamate Metabolism	33943	LC/MS Polar	100001253	2140	187.072	2490-97-3	182230	C02716	HMDB06029	1256676	1321945	789252	961265	973494	1326718	1116343	1611473	988243	732924	1090862	1535400	1774397	1345815	1102960	763993	741028	822892
2	N-acetylglycine	Amino Acid	Glycine, Serine and Threonine Metabolism	27710	LC/MS Polar	100001006	1780	116.035	543-24-8	10972		HMDB00532	3012051	4886673	3403117	4053322	4317421	6032447	6929551	10008512	4307500	11323926	11091593	9842248	11420099	12175951	9258016	10887540	7470032	7.45827e+06
82	N-acetylhistamine	Amino Acid	Histidine Metabolism	48679	LC/MS Neg	100006123	1730	152.083	673-49-4	69602	C05135	HMDB13253	36275	37269	61456	26135	27045	58451	21343	35901	31489	32747	35415	30072	36578	17523	17523	19687	17523	25757
64	N-acetylhistidine	Amino Acid	Histidine Metabolism	33946	LC/MS Neg	100001293	900	196.073	39145-52-3	75619	C02997	HMDB32055	79131	55407	81825	79096	61422	131978	83394	58289	64605	52284	136063	105179	116298	52323	66009	38921	65775	70167
301	N-acetylisoleucine	Amino Acid	Leucine, Isoleucine and Valine Metabolism	33967	LC/MS Neg	100001276	2325	172.098	3077-46-1	2802421			206715	209681	174147	228376	141602	241840	182977	226604	189636	146980	192845	290332	254493	105849	279571	412570	386557	190760
262	N-acetylkynurenine (2)	Amino Acid	Tryptophan Metabolism	48757	LC/MS Neg	100006378	2378	249.088					673330	1665793	1098204	434073	1606713	5106490	2123663	2175382	686169	2852626	2444551	2105954	1568623	1350870	1185320	723444	1262356	1118265
269	N-acetylleucine	Amino Acid	Leucine, Isoleucine and Valine Metabolism	1587	LC/MS Neg	1082	2400	172.098	1188-21-2	70912	C02710	HMDB11756	397177	282810	472756	437940	379426	627186	499080	395867	409165	324219	555187	539251	596029	301213	475622	434508	539306	293847
334	N-acetylmethionine	Amino Acid	Methionine, Cysteine, SAM and Taurine Metabolism	1589	LC/MS Neg	1083	1787	190.054	65-82-7	448580	C02712	HMDB11745	247111	181457	265080	289766	193913	331922	247783	277860	268104	236987	301233	220999	267920	187005	268052	184563	213269	197512
1050	N-acetylneuraminate	Carbohydrate	Aminosugar Metabolism	32377	LC/MS Pos Early	1162	660	310.113	131-48-6	439197	C00270	HMDB00230	1224704	1793442	1029709	1349303	1367460	2277817	1947445	1709764	1242190	2714039	2122867	2.01534e+06	1.97041e+06	1284584	1533339	1435644	597965	1632773
113	N-acetylphenylalanine	Amino Acid	Phenylalanine and Tyrosine Metabolism	33950	LC/MS Neg	100001256	2597	206.082	2018-61-3	74839	C03519	HMDB00512	1.0267e+06	559496	743725	1178373	480754	1.04064e+06	1117303	814027	720803	486434	1413056	1354598	1354815	803084	1142145	710767	755222	1170275
383	N-acetylproline	Amino Acid	Urea cycle; Arginine and Proline Metabolism	34387	LC/MS Pos Early	100001334	1695	158.081	1074-79-9	322640			506792	422990	655955	828828	576135	371186	722815	652345	583555	562062	609362	371186	598372	393298	759889	515232	422762	379685
417	N-acetylputrescine	Amino Acid	Polyamine Metabolism	37496	LC/MS Pos Early	192	2230	131.118	18233-70-0	122356	C02714	HMDB02064	665207	819424	759775	475487	794246	1193186	871183	1.00094e+06	547002	973644	776771	665091	700350	603689	749171	511794	559989	603919
3638	N-acetylpyrraline	Xenobiotics	Food Component/Plant	48438	LC/MS Neg	100006120	2545	295.13					102206	70510	93260	116152	41973	80417	36537	50210	75767	10765	62285	10765	10765	10765	10765	10765	10765	10765
10	N-acetylserine	Amino Acid	Glycine, Serine and Threonine Metabolism	37076	LC/MS Polar	100001851	2000	146.046	97-14-3	65249		HMDB02931	3797691	4219648	3486612	4088861	3148582	3968505	4008799	4738833	3569161	3878442	3.81538e+06	3564330	3343435	3423258	3805099	2931714	2859283	3245378
362	N-acetyltaurine	Amino Acid	Methionine, Cysteine, SAM and Taurine Metabolism	48187	LC/MS Neg	100005466	800	166.018		159864			1444791	773958	1.733e+06	2657787	1048824	2137924	1222940	1334026	1504250	1965902	1050382	1296357	1743678	1248565	1003635	1165311	1559571	1495645
16	N-acetylthreonine	Amino Acid	Glycine, Serine and Threonine Metabolism	33939	LC/MS Neg	100001274	821.6	160.062	17093-74-2	152204			549271	671664	698020	1084809	1088738	1636735	783012	943013	1076671	1075982	1104608	871623	985894	635785	774778	510319	770010	582260
220	N-acetyltryptophan	Amino Acid	Tryptophan Metabolism	33959	LC/MS Neg	100001254	2630	245.093	1218-34-4	700653	C03137	HMDB13713	207607	188287	168035	283116	181776	299701	290300	210846	228511	98371	424480	238864	162418	223609	220117	149127	180449	185502
126	N-acetyltyrosine	Amino Acid	Phenylalanine and Tyrosine Metabolism	32390	LC/MS Neg	100001104	1680	222.077	537-55-3	68310		HMDB00866	149208	97966	84892	183056	74872	139525	105647	84434	111488	28583	86607	35407	43840	92194	46346	29527	28583	115523
316	N-acetylvaline	Amino Acid	Leucine, Isoleucine and Valine Metabolism	1591	LC/MS Neg	1084	1704	158.082	96-81-1	66789		HMDB11757	89961	63135	58340	88711	48499	128845	68894	91577	85957	76203	99695	95312	207934	47201	96009	105256	103625	68057
387	N-alpha-acetylornithine	Amino Acid	Urea cycle; Arginine and Proline Metabolism	32984	LC/MS Pos Early	100000285	2000	175.108	6205-08-09	439232	C00437	HMDB03357	292412	255436	258128	349248	357050	557714	358822	491594	389645	326699	395273	278708	340706	295177	499147	300895	371874	452977
2028	N-behenoyl-sphingadienine (d18:2/22:0)*	Lipid	Sphingolipid Metabolism	57372	LC/MS Pos Late	100015624	3911	620.598					958962	1.04807e+06	810485	979847	909808	1445126	1385788	419402	1474057	1001076	740383	419402	1275113	720135	615096	1.02965e+06	538946	1125154
3007	N-carbamoylaspartate	Nucleotide	Pyrimidine Metabolism, Orotate containing	1594	LC/MS Polar	1108	3800	175.036	923-37-5	93072	C00438	HMDB00828	215710	160315	274069	441869	224522	277933	201140	377163	261681	143666	200478	179022	155027	108836	157425	125018	225271	141603
385	N-delta-acetylornithine	Amino Acid	Urea cycle; Arginine and Proline Metabolism	43249	LC/MS Neg	100004523	858	173.093		9920500			7.47163e+06	5577727	5825652	10697139	6037131	9739558	6482242	6983038	8085707	6648534	8669436	6544219	8347400	4435045	8762037	5644173	5716274	6461050
335	N-formylmethionine	Amino Acid	Methionine, Cysteine, SAM and Taurine Metabolism	2829	LC/MS Neg	194	1543.8	176.039	4289-98-9	439750	C03145	HMDB01015	150964	148203	206429	256583	170674	266710	152918	215583	229552	212948	193404	161106	150100	113195	158974	158081	166557	137336
3528	N-glycolylneuraminate	Xenobiotics	Food Component/Plant	37123	LC/MS Pos Early	100001491	636	326.108	1113-83-3	123802	C03410	HMDB00833	123368	51431	51431	125951	51431	135440	131528	134865	51431	251666	51431	108380	51431	70360	141435	51431	75760	51431
58	N-methyl-GABA	Amino Acid	Glutamate Metabolism	39577	LC/MS Pos Early	100003152	2109	118.086	1119-48-8	1550042;70703			23011022	23072424	20309776	34186000	17163556	28105108	18935158	19475676	20441050	11098585	20898212	20436624	16402729	13363814	21487770	14308355	14771809	32772164
37	N-methylalanine	Amino Acid	Alanine and Aspartate Metabolism	37069	LC/MS Pos Early	100001823	1536	104.071	600-21-5	5288725;6971259	C02721	HMDB01906	819120	1151216	785401	1250270	2459545	2042347	1.95632e+06	2221193	1930626	2249364	2926592	3923502	1742784	1129896	2476813	1059987	5784315	1.99983e+06
389	N-methylproline	Amino Acid	Urea cycle; Arginine and Proline Metabolism	37431	LC/MS Pos Early	100001956	1335	130.086	475-11-6	557			6097602	5885986	4894191	5994134	4480739	7591127	4180993	8738380	5.68162e+06	2694351	3801135	3527759	3.00358e+06	2813154	7138243	3086749	3649328	3.41849e+06
2026	N-palmitoyl-sphinganine (d18:0/16:0)	Lipid	Sphingolipid Metabolism	52604	LC/MS Pos Late	100009028	3090	540.535	5966-29-0	5283572		HMDB11760	1995796	1677717	1172042	1249928	1000615	1141395	1326003	1080807	2013599	1278326	1364096	644573	1.83968e+06	1108087	1.17424e+06	710864	915852	963578
2065	N-palmitoyl-sphingosine (d18:1/16:0)	Lipid	Sphingolipid Metabolism	44877	LC/MS Pos Late	1518	2893	538.519	24696-26-2	5283564		HMDB04949	9207448	8135440	6726356	5880711	6666377	7357099	9029722	6104362	9371525	10022964	10822779	4.10439e+06	9286902	7.72282e+06	6880841	10355393	5548721	8633991
1326	N-palmitoylglycine	Lipid	Fatty Acid Metabolism(Acyl Glycine)	42092	LC/MS Neg	100003686	5580	312.254	2441-41-0	151008			31688	43450	31688	31688	54106	31688	61252	48585	31688	115857	61341	31688	100001	92531	117662	112546	82511	66868
2067	N-stearoyl-sphingosine (d18:1/18:0)*	Lipid	Sphingolipid Metabolism	54979	LC/MS Pos Late	1547	3392	566.551	104404-17-3	5283565		HMDB04950	1005885	1391379	1157416	701729	923476	1449158	2033324	1204400	1876816	2.073e+06	1.7609e+06	979064	3297970	1876994	1.53843e+06	1.85724e+06	1399233	2092188
1533	N-stearoyltaurine	Lipid	Endocannabinoid	39730	LC/MS Neg	100003240	5782	390.268	63155-80-6	168274			65548	84989	70852	71311	97870	74343	88495	90264	84285	74211	86337	58982	137907	73262	82862	74587	67297	91053
3095	N1-Methyl-2-pyridone-5-carboxamide	Cofactors and Vitamins	Nicotinate and Nicotinamide Metabolism	40469	LC/MS Neg	100001468	1668	151.051	701-44-0	69698	C05842	HMDB04193	968767	731539	667752	579183	760580	1583450	774364	1128699	548040	481364	1081648	1079452	513110	467656	623345	683178	665823	585246
3096	N1-Methyl-4-pyridone-3-carboxamide	Cofactors and Vitamins	Nicotinate and Nicotinamide Metabolism	57584	LC/MS Pos Early	100001469	1260	153.066	769-49-3	440810	C05843	HMDB04194	81213024	97678152	93558064	114800272	53535892	96126896	57538556	101690424	117195608	60649712	67037000	95973584	129620128	32452482	83715264	41914716	60013672	87725192
2961	N1-methyladenosine	Nucleotide	Purine Metabolism, Adenine containing	15650	LC/MS Pos Early	1242	2120	282.12	15763-06-1	27476	C02494	HMDB03331	3067967	3410589	2742779	2929784	3065396	4970005	3705222	3.91627e+06	3541636	5001331	3993222	4314470	3780458	3206995	3939619	3217953	2996123	3663437
2939	N1-methylinosine	Nucleotide	Purine Metabolism, (Hypo)Xanthine/Inosine containing	48351	LC/MS Pos Early	100001409	1430	283.104	20245-33-4	65095		HMDB02721	239277	274662	376306	208867	275264	667335	411957	578526	144569	592286	384984	386554	469979	228946	368781	424631	514114	379010
2997	N2,N2-dimethylguanosine	Nucleotide	Purine Metabolism, Guanine containing	35137	LC/MS Pos Early	100001412	2210	312.13	2140-67-2	92919		HMDB04824	102435	148823	89421	129149	119998	289186	187005	251305	166817	233091	137694	176581	122423	138773	93813	132653	246291	194712
386	N2,N5-diacetylornithine	Amino Acid	Urea cycle; Arginine and Proline Metabolism	43591	LC/MS Neg	100004575	1367	215.104	39825-23-5	10398396			614835	474747	466277	825421	471412	766324	579629	712976	494439	550334	859160	682687	871334	386953	795996	391295	422841	523740
109	N2,N6-diacetyllysine	Amino Acid	Lysine Metabolism	48455	LC/MS Neg	100006124	1604	229.119	499-86-5	91827			16053	15535	25500	15535	20589	30878	20721	15853	21346	15535	30342	20351	33122	27181	15535	20901	26635	23637
85	N2-acetyllysine	Amino Acid	Lysine Metabolism	36751	LC/MS Polar	100001721	3372.6	187.109	1946-82-3	92907	C12989	HMDB00446	33742	33742	44481	33742	73640	44078	40437	76680	50384	86408	97357	33742	56338	33742	56071	33742	33742	33742
3051	N4-acetylcytidine	Nucleotide	Pyrimidine Metabolism, Cytidine containing	35130	LC/MS Pos Early	100001413	1580	286.103	3768-18-1	107461		HMDB05923	1077335	480618	678852	501345	527270	1175953	711178	1705920	1922811	1311627	637755	1011233	1715239	791186	1166884	1231267	753037	765713
88	N6,N6,N6-trimethyllysine	Amino Acid	Lysine Metabolism	1498	LC/MS Pos Early	189	2825	189.16	23284-33-5	440120	C03793	HMDB01325	93511232	92042424	81355576	88900872	93282680	107522656	90227648	117874376	86160400	116137080	98062960	112174784	98065256	74909784	93264912	95639352	100209328	88937152
86	N6-acetyllysine	Amino Acid	Lysine Metabolism	36752	LC/MS Polar	100001734	2612.6	187.109	692-04-6	92832	C02727	HMDB00206	599425	680977	554586	645141	572393	480484	586022	740416	523806	602962	624238	555226	632333	651604	630216	584294	557869	632112
2971	N6-carbamoylthreonyladenosine	Nucleotide	Purine Metabolism, Adenine containing	35157	LC/MS Neg	100001415	2164	411.127	24719-82-2	161466		HMDB41623	20974	24776	26537	29415	26104	45943	36320	23572	27299	44391	44244	43566	43812	29242	21379	28128	30163	28642
1065	N6-carboxymethyllysine	Carbohydrate	Advanced Glycation End-product	36713	LC/MS Pos Early	100001768	2500	205.118	5746-04-03				1270325	163207	163207	814863	163207	1100988	525346	577195	477019	163207	163207	163207	163207	163207	163207	163207	163207	163207
1136	nervonate (24:1n9)*	Lipid	Long Chain Fatty Acid	52674	LC/MS Neg	100001231	6804	365.342	506-37-6	5281120	C08323	HMDB02368	6077381	2938191	4430880	4861573	4845399	3554809	3941694	4.65234e+06	3998354	14758804	6050211	4052435	11860529	3764477	3480297	15271875	2296823	5334057
1374	nervonoylcarnitine (C24:1)*	Lipid	Fatty Acid Metabolism(Acyl Carnitine)	57531	LC/MS Pos Late	100015846	1602	510.452					363069	565481	354145	354145	354145	354145	354145	669830	517062	649779	643948	589594	354145	366810	426076	636727	354145	476869
3076	nicotinamide	Cofactors and Vitamins	Nicotinate and Nicotinamide Metabolism	594	LC/MS Pos Early	432	1942	123.055	98-92-0	936	C00153	HMDB01406	10746191	12712995	4864013	7720760	7388830	11708358	13080831	6496000	6941103	3027395	5371068	6451168	5550965	9766681	7825692	5433728	6848213	6823715
3079	nicotinamide riboside	Cofactors and Vitamins	Nicotinate and Nicotinamide Metabolism	33013	LC/MS Pos Early	100001310	2040	255.098	1341-23-7	439924	C03150	HMDB00855	317375	336661	231332	134070	204610	404167	157143	518906	232378	426354	111898	156079	137872	208429	226133	111898	236335	211083
3074	nicotinate ribonucleoside	Cofactors and Vitamins	Nicotinate and Nicotinamide Metabolism	33471	LC/MS Pos Early	100001316	1536	256.082	2625-49-2	161234	C05841	HMDB06809	803728	247284	595391	643419	802789	581169	277057	196448	192816	192816	192816	457121	192816	192816	192816	192816	192816	192816
1122	nonadecanoate (19:0)	Lipid	Long Chain Fatty Acid	1356	LC/MS Neg	892	6068	297.28	646-30-0	12591	C16535	HMDB00772	5464218	3339797	3496506	3879824	3295227	2279346	3410646	3740087	2995788	4972318	4892666	2842594	5558741	2534418	3213938	2900301	2570347	2236508
3218	O-methylcatechol sulfate	Xenobiotics	Benzoate Metabolism	46111	LC/MS Neg	100004208	2344	203.002		22473			889536	856930	1500970	1956130	802920	1219656	642040	581273	1330953	390027	411807	306083	522211	530169	149639	440474	250413	171470
4051	O-sulfo-L-tyrosine	Xenobiotics	Chemical	45413	LC/MS Neg	100005384	990	260.023		514186			180752	254796	191464	253173	222290	410644	249718	221865	233835	367778	322995	258701	292451	229175	200559	170129	204549	199498
1252	octadecanedioate	Lipid	Fatty Acid, Dicarboxylate	36754	LC/MS Neg	100001615	5043	313.238	871-70-5	70095		HMDB00782	548819	326075	559291	664008	908806	592942	925174	555038	767062	860735	744662	780387	937362	831890	543685	932897	918167	471249
1336	octanoylcarnitine (C8)	Lipid	Fatty Acid Metabolism(Acyl Carnitine)	33936	LC/MS Pos Late	100001247	950	288.217	3671-77-0	123701	C02838	HMDB00791	1321358	1382841	1306305	1208118	1238302	1482871	1355668	1734603	1595415	1673177	1952454	1359577	1.89761e+06	1138907	2109941	1823663	1609862	1492037
1140	oleate/vaccenate (18:1)	Lipid	Long Chain Fatty Acid	52285	LC/MS Neg	100008930	5655	281.249					2577995008	1691258752	2056204288	1239879552	1152663680	757711360	1457481216	1414101248	1001526656	2111504896	1495753856	1030549376	1696135808	939813696	1441054080	995410048	1022885760	1059069056
1521	oleoyl ethanolamide	Lipid	Endocannabinoid	38102	LC/MS Neg	1137	6450	324.291	11-58-0;111-58-0	5283454		HMDB02088	215336	141359	188752	167488	124494	179046	168015	269243	193280	343034	165110	128409	204780	136678	155275	138516	172731	149766
1981	oleoyl-arachidonoyl-glycerol (18:1/20:4) [1]*	Lipid	Diacylglycerol	54960	LC/MS Pos Late	100010936	2907	660.556					35604348	23652984	19685122	13260277	8491800	9790877	18855522	1803902	13354694	2.74204e+06	15155071	6556366	11505607	6184805	15026136	8.08585e+06	6151259	9792813
1982	oleoyl-arachidonoyl-glycerol (18:1/20:4) [2]*	Lipid	Diacylglycerol	54961	LC/MS Pos Late	100010937	2990	660.556					33753696	23014550	17271398	11772060	7089467	7795646	15566829	1381354	12779329	2172924	10254617	5670860	10294034	4604132	11941602	6823438	5021369	7936828
1977	oleoyl-linoleoyl-glycerol (18:1/18:2) [1]	Lipid	Diacylglycerol	46798	LC/MS Pos Late	100002989	3115	636.556	106292-55-1				21686128	17782240	5063049	12300343	9564293	11979475	2977143	484497	17304828	1001649	3142643	6486679	4.1104e+06	3575735	17529468	994347	1716375	5369763
1978	oleoyl-linoleoyl-glycerol (18:1/18:2) [2]	Lipid	Diacylglycerol	46799	LC/MS Pos Late	100002990	3223	636.556	104346-53-4				25780286	18993724	5088207	12849934	9114281	12830298	2977045	571431	20030852	971245	2816440	6362973	3951989	3041842	16736248	1088716	1531860	4829164
2015	oleoyl-oleoyl-glycerol (18:1/18:1) [1]*	Lipid	Diacylglycerol	54945	LC/MS Pos Late	100010918	3571	638.572					873532	2380585	94507	1950548	1258833	1422081	94507	94507	2180925	94507	94507	364137	94507	94507	2294327	94507	94507	94507
2016	oleoyl-oleoyl-glycerol (18:1/18:1) [2]*	Lipid	Diacylglycerol	54946	LC/MS Pos Late	100010919	3695	638.572					2757790	1.86164e+06	147887	1.9019e+06	1396731	903169	147887	147887	3.46828e+06	147887	147887	338154	399089	147887	2.06833e+06	147887	147887	147887
1349	oleoylcarnitine (C18:1)	Lipid	Fatty Acid Metabolism(Acyl Carnitine)	35160	LC/MS Pos Late	100001501	1423	426.358	38677-66-6	6441392;53477789		HMDB05065	8890256	11693286	9186903	8.35654e+06	12796605	13699180	12856363	17101400	12722829	24092172	20767440	16453158	24461568	16115512	16961140	19096980	15074658	14520245
2407	oleoylcholine	Lipid	Fatty Acid Metabolism (Acyl Choline)	53260	LC/MS Pos Late	100009331	1449	368.352					58064	153351	178104	585460	481357	1440810	871447	168195	685842	530355	303837	1775262	683134	245555	189214	71825	202142	361713
372	ornithine	Amino Acid	Urea cycle; Arginine and Proline Metabolism	1493	LC/MS Pos Early	444	2800	133.097	3184-13-2	6262	C00077	HMDB03374	406549120	348594464	312285312	323088288	325682368	328368192	299625728	309899008	294971296	252725024	355078272	352219328	274611008	241809712	344069632	289458784	260974496	274877536
3009	orotate	Nucleotide	Pyrimidine Metabolism, Orotate containing	1505	LC/MS Polar	445	1638.1	155.01	50887-69-9	967	C00295	HMDB00226	3343763	3.72691e+06	3192753	4342488	3115920	3.27643e+06	3302098	7.25272e+06	3.79931e+06	4621664	2452632	2902446	2549513	3370577	2999992	3276146	3057176	3510804
3011	orotidine	Nucleotide	Pyrimidine Metabolism, Orotate containing	35172	LC/MS Polar	100001416	2250	287.052	314-50-1	92751	C01103	HMDB00788	340487	411810	347296	359991	367801	375032	388419	547149	337710	420103	344344	307700	383449	345436	383372	292405	310933	282073
3117	oxalate (ethanedioate)	Cofactors and Vitamins	Ascorbate and Aldarate Metabolism	20694	LC/MS Neg	100000841	603	88.988	144-62-7	971	C00209	HMDB02329	3200956	3003915	3183727	3387923	3312688	3998700	4518022	3797018	3487682	4336477	3564767	4384382	4.10227e+06	2835967	3473529	3039962	3519031	3979014
144	p-cresol sulfate	Amino Acid	Phenylalanine and Tyrosine Metabolism	36103	LC/MS Neg	100001315	2890	187.007	3233-57-7	4615423	C01468	HMDB11635	749948	22983524	3.72135e+06	5051654	1197270	1.04682e+06	2103039	4.16438e+06	10058505	24222768	662388	4057581	1208719	20150248	1.77328e+06	17072352	8465051	31621506
202	p-cresol-glucuronide*	Amino Acid	Phenylalanine and Tyrosine Metabolism	48841	LC/MS Neg	100006191	2420	283.082	17680-99-8	154035		HMDB11686	60924	4401799	664407	1854462	233263	112163	476752	860882	3.15884e+06	7290103	84035	1.02476e+06	87952	2670292	155504	2711457	2620014	3.8798e+06
1109	palmitate (16:0)	Lipid	Long Chain Fatty Acid	1336	LC/MS Neg	424	5618	255.233	57-10-3	985	C00249	HMDB00220	2544211712	1901350656	2315355136	1405046144	1327055232	983806784	1911378560	1617189632	1170852992	2506479616	1793740672	1192407168	2132721664	1037013120	1598944128	1314994304	1400597504	1244647424
1110	palmitoleate (16:1n7)	Lipid	Long Chain Fatty Acid	33447	LC/MS Neg	452	5475	253.217	373-49-9	445638	C08362	HMDB03229	330729472	215634960	231037360	146123008	162823936	104172256	152535024	160284944	115095976	387007776	177268128	119148464	209770208	89392456	132625952	109232352	134063856	114185248
2018	palmitoleoyl-arachidonoyl-glycerol (16:1/20:4) [2]*	Lipid	Diacylglycerol	57406	LC/MS Pos Late	100015681	2528	632.525					3139855	2354198	834490	936353	924564	1078850	916645	130171	1018739	130171	780822	753945	670931	723097	2928357	258788	248610	1136612
1994	palmitoleoyl-linoleoyl-glycerol (16:1/18:2) [1]*	Lipid	Diacylglycerol	54967	LC/MS Pos Late	100010930	2664	608.525					1.1644e+06	837059	243865	602927	468064	465253	24186.2	24186.2	857717	24186.2	24186.2	24186.2	24186.2	86479	775779	24186.2	24186.2	301201
1345	palmitoleoylcarnitine (C16:1)*	Lipid	Fatty Acid Metabolism(Acyl Carnitine)	53223	LC/MS Pos Late	100009406	1357	398.326					1487539	1726907	1371834	1148771	2254845	2036162	1824646	2212839	1622445	4322589	2860832	2007396	3533712	2004002	2601777	2660658	2327063	1949278
2037	palmitoyl dihydrosphingomyelin (d18:0/16:0)*	Lipid	Sphingolipid Metabolism	52434	LC/MS Pos Late	100008954	2290	705.591		9939965			13161978	12769980	9160377	10039051	9984391	11967117	14151439	11465259	11234759	21705436	19311324	13492504	33368630	15970326	10042063	9000616	11312890	11554123
1524	palmitoyl ethanolamide	Lipid	Endocannabinoid	38165	LC/MS Neg	1489	6300	298.275	544-31-0	4671	C16512	HMDB02100	202646	235770	214444	207198	155970	188410	201822	240573	201433	322239	165027	146105	200349	172158	131459	164616	196209	187227
2039	palmitoyl sphingomyelin (d18:1/16:0)	Lipid	Sphingolipid Metabolism	37506	LC/MS Pos Late	100002107	2168	703.575	6254-89-3	9939941			288003040	249554272	209140352	283193664	240366736	345449888	319069440	273539840	248197520	347223744	382359136	305572096	408983488	322291008	223962528	301634144	269349024	314169632
1992	palmitoyl-arachidonoyl-glycerol (16:0/20:4) [1]*	Lipid	Diacylglycerol	54957	LC/MS Pos Late	100010924	2916	634.541					5685133	7135470	5584211	1697929	1493022	1441622	3341037	329521	2026164	1109986	3262139	2534380	4462721	2482929	4355795	2902815	1896874	3834128
1993	palmitoyl-arachidonoyl-glycerol (16:0/20:4) [2]*	Lipid	Diacylglycerol	54958	LC/MS Pos Late	100010925	3015	634.541					9501304	8161093	5248067	1.81761e+06	1911234	1393673	2936615	266850	3486643	1036988	2715736	2644217	4757497	2292155	5097999	3027573	1798584	3711384
2007	palmitoyl-linoleoyl-glycerol (16:0/18:2) [1]*	Lipid	Diacylglycerol	52633	LC/MS Pos Late	100009052	3080	610.541		9543695		HMDB05207,HMDB07103	9099200	8932088	2339470	5321540	3.75468e+06	4576889	1456644	335296	6.44406e+06	335296	1566352	2945363	2042682	1677127	7493157	453315	811458	2671797
2008	palmitoyl-linoleoyl-glycerol (16:0/18:2) [2]*	Lipid	Diacylglycerol	52634	LC/MS Pos Late	100009055	3197	610.541					11011279	9740785	2455026	5841943	4033691	5194393	1573146	376786	8009702	376786	1347485	3041680	2110065	1.52499e+06	7812932	525725	801109	2812053
2000	palmitoyl-oleoyl-glycerol (16:0/18:1) [1]*	Lipid	Diacylglycerol	54943	LC/MS Pos Late	100010916	3562	612.556					1119977	894461	239381	239381	262438	239381	239381	239381	559815	239381	239381	239381	239381	239381	315850	239381	239381	239381
2001	palmitoyl-oleoyl-glycerol (16:0/18:1) [2]*	Lipid	Diacylglycerol	54942	LC/MS Pos Late	100010917	3695	612.556					2100227	1542777	303011	767429	469231	736590	108131	38417	1265334	38417	52051	254057	189627	129331	770340	38417	38417	255093
1344	palmitoylcarnitine (C16)	Lipid	Fatty Acid Metabolism(Acyl Carnitine)	44681	LC/MS Pos Late	100000776	1425	400.342	6865-14-1	461	C02990	HMDB00222	11827052	14184471	12610564	11218227	15017470	16304199	16440229	19043168	14785873	29466028	24085056	19267306	30206036	19902428	19289864	26459782	20428096	18725670
2405	palmitoylcholine	Lipid	Fatty Acid Metabolism (Acyl Choline)	52944	LC/MS Pos Late	100009233	1482	342.337		151731			209316	566897	586948	1777580	1428348	3931604	2252045	520115	1661155	1424501	1007076	4955690	1797673	900603	625803	365487	795673	1249480
3102	pantothenate	Cofactors and Vitamins	Pantothenate and CoA Metabolism	1508	LC/MS Pos Early	1024	1667	220.118	137-08-6	6613	C00864	HMDB00210	99157688	118427696	103975672	85929392	87306160	193630432	74365872	108285848	74344632	151829936	110315984	95653848	118199488	100003904	163223696	125316864	148121680	77296760
1108	pentadecanoate (15:0)	Lipid	Long Chain Fatty Acid	1361	LC/MS Neg	980	5521	241.217	1002-84-2;10002-84-2	13849	C16537	HMDB00826	54431752	42446824	46850080	33462954	33302472	24355458	36719240	34765272	31788722	50340548	46826520	32689632	47138368	25028428	39416684	34797948	31671484	30928250
1377	pentadecanoylcarnitine (C15)*	Lipid	Fatty Acid Metabolism(Acyl Carnitine)	57522	LC/MS Pos Late	100015842	1362	386.326					367162	530316	383435	339011	632411	476241	478442	653327	602168	805195	848132	601794	949439	527132	650749	830457	548228	655008
4142	perfluorooctanesulfonic acid (PFOS)	Xenobiotics	Chemical	57564	LC/MS Polar	100010955	662	498.93	1763-23-1	74483	C18142	HMDB59586	170841	207768	339342	265913	241690	139908	242841	391114	353902	207768	269834	212717	258280	259256	235999	299976	245426	257864
141	phenol sulfate	Amino Acid	Phenylalanine and Tyrosine Metabolism	32553	LC/MS Neg	100001510	2156	172.991	937-34-8	74426	C02180	HMDB60015	4563652	17445080	5816186	9331252	9598739	23526042	5626447	62766576	63701336	27034438	25284632	8644211	5870403	28582774	37308024	5027010	4097405	12305255
868	phenylacetylcarnitine	Peptide	Acetylated Peptides	48425	LC/MS Pos Early	100006108	3092	280.154	287108-21-8				61490	410655	63159	61490	103337	61490	61490	208213	463914	150668	61490	61490	61490	61490	216544	110731	61490	305528
871	phenylacetylglutamine	Peptide	Acetylated Peptides	35126	LC/MS Neg	100001417	2330	263.104	28047-15-6	92258	C04148	HMDB06344	22327	93693	13019	30273	49295	13019	13019	65145	84375	84647	21019	14118	15633	40210	35219	27728	13019	55556
873	phenylacetylglycine	Peptide	Acetylated Peptides	33945	LC/MS Pos Early	100001275	2317	194.081	500-98-1	68144	C05598	HMDB00821	60846372	102300096	41386120	54647888	63913420	41144484	15966559	96663560	118995792	120504208	66153520	36701116	51246920	53978308	89564848	56323860	43955348	106172800
112	phenylalanine	Amino Acid	Phenylalanine and Tyrosine Metabolism	64	LC/MS Pos Early	460	2878	166.086	63-91-2	6140	C00079	HMDB00159	1640466688	1496330752	1493891328	1546157696	1278304768	1731634432	1552434176	1446605440	1430938624	1469553408	1529601152	1629872512	1403891328	1339749248	1636680704	1483511296	1477022976	1637870848
117	phenyllactate (PLA)	Amino Acid	Phenylalanine and Tyrosine Metabolism	22130	LC/MS Neg	100000774	2208	165.056	828-01-3	3848	C05607	HMDB00779	640370	383965	487122	1091547	256117	441079	236755	316011	457126	314289	338914	184057	214431	308874	176917	253291	223402	225117
116	phenylpyruvate	Amino Acid	Phenylalanine and Tyrosine Metabolism	566	LC/MS Polar	241	845	163.04	156-06-9	997	C00166	HMDB00205	340800	558142	520431	1066800	797004	791214	726247	528965	708607	243991	591383	776681	320679	933076	789184	567143	709061	784179
1094	phosphate	Energy	Oxidative Phosphorylation	42109	LC/MS Pos Early	461	576	98.9842	7664-38-2	1061	C00009	HMDB01429	309832032	312193120	319120384	308729984	295092384	310932800	297807584	299340960	319624608	293576864	342257088	335576512	368669120	304647840	295807520	302744416	313886176	302551040
1582	phosphoethanolamine	Lipid	Phospholipid Metabolism	1600	LC/MS Pos Early	1026	700	142.026	1071-23-4	1015	C00346	HMDB00224	4514754	4.7636e+06	4452434	4167180	4329913	4904904	4589643	6228233	4212928	6030630	7324303	5047712	5632307	3949340	3886127	3.33267e+06	3921274	3921796
238	picolinate	Amino Acid	Tryptophan Metabolism	1512	LC/MS Pos Early	1022	910	124.039	98-98-6	1018	C10164	HMDB02243	1778313	1211544	1091503	2.06508e+06	999320	2568700	1.95024e+06	1943262	1571213	1540843	2303689	2223425	2303723	1808343	2095994	3143493	2726660	2382602
1240	pimelate (heptanedioate)	Lipid	Fatty Acid, Dicarboxylate	15704	LC/MS Polar	100000101	2745	159.066	111-16-0	385	C02656	HMDB00857	155385	134556	18200.3	129871	42802.1	45657.8	189932	113899	64570	66454	20796.1	74252	80266	117654	90169	77954	92755	61715.1
102	pipecolate	Amino Acid	Lysine Metabolism	1444	LC/MS Pos Early	1025	2200	130.086	4043-87-2	849	C00408	HMDB00070	166259760	181195584	145836416	186961488	177406400	197392976	165067328	200496576	164621344	195629568	171874448	163845920	150084432	151395056	203778704	165149584	149847328	207084032
393	pro-hydroxy-pro	Amino Acid	Urea cycle; Arginine and Proline Metabolism	35127	LC/MS Pos Early	100001167	2128	229.118	18684-24-7	11673055		HMDB06695	43712484	49001720	32134652	39055096	42003632	71603000	53563424	63504932	41189240	55254744	41877800	48427660	46612832	40261520	40907824	30202136	39179540	33764268
373	proline	Amino Acid	Urea cycle; Arginine and Proline Metabolism	1898	LC/MS Pos Early	480	1603	116.071	147-85-3	145742	C00148	HMDB00162	1721509632	1487647360	1506643328	1545797760	1399968640	1649767168	1565466368	1562439680	1506164096	1390495232	1582532992	1391731584	1278688256	1387061888	1559843712	1276309120	1369109248	1387270528
720	prolylglycine	Peptide	Dipeptide	40703	LC/MS Pos Early	100003674	2136	173.092	2578-57-6	7408076;6426709			1895043	1120094	1.88729e+06	2146079	720980	1.92601e+06	842234	1040527	1549852	853323	993162	961973	658573	1426518	1294712	1493814	1589480	905143
1316	propionylcarnitine (C3)	Lipid	Fatty Acid Metabolism (also BCAA Metabolism)	32452	LC/MS Pos Early	100001162	2590	218.139	17298-37-2	107738	C03017	HMDB00824	192464656	191825024	153273392	142369984	135232752	118166712	117483744	103456384	161725264	70614432	175790816	118829424	110848768	75695688	107810960	102296712	75456616	121443104
1317	propionylglycine	Lipid	Fatty Acid Metabolism (also BCAA Metabolism)	31932	LC/MS Neg	100001150	960	130.051	21709-90-0	98681		HMDB00783	74580	123786	167844	166185	118005	189590	128773	167590	158187	212583	375422	131271	234360	149304	140338	131272	73939	97702
3023	pseudouridine	Nucleotide	Pyrimidine Metabolism, Uracil containing	33442	LC/MS Neg	821	1100	243.062	1445-07-4	15047	C02067	HMDB00767	3662393	3659524	3667668	4700964	3528763	6265722	4042122	4110052	4594280	5287930	5051807	4992556	4584176	3550879	3.91251e+06	3.22804e+06	3757096	3645511
3183	pyridoxal	Cofactors and Vitamins	Vitamin B6 Metabolism	1651	LC/MS Pos Early	491	2343	168.066	65-22-5	1050	C00250	HMDB01545	18384600	19177032	20182836	18347146	24162346	18776780	23619724	26911036	20972896	20092540	26226476	26066352	18085840	17465144	13135744	16521868	24529872	12967016
3180	pyridoxamine	Cofactors and Vitamins	Vitamin B6 Metabolism	2150	LC/MS Pos Early	568	2975	169.097	58052-48-5	1052	C00534	HMDB01431	478786	265294	273290	229901	482515	469089	459416	410392	376167	476894	479420	470777	336238	316155	213125	397670	571715	280899
3184	pyridoxate	Cofactors and Vitamins	Vitamin B6 Metabolism	31555	LC/MS Neg	100001121	2185	182.046	82-82-6	6723	C00847	HMDB00017	826238	977809	1504023	1752129	1231631	2.02327e+06	1535108	1369126	1468460	2227860	1739078	1.73489e+06	1.95729e+06	976466	1656713	1238546	1363077	1496392
54	pyroglutamine*	Amino Acid	Glutamate Metabolism	46225	LC/MS Pos Early	100001540	1900	129.066	2353-44-8	134508			78603320	26081042	35870500	47965648	24509840	171698240	13798438	94735328	63526120	7690919	18096828	7619675	59603528	45471812	29315044	101901872	70798984	98096360
3632	pyrraline	Xenobiotics	Food Component/Plant	48428	LC/MS Pos Early	100001767	2750	255.134	74509-14-1				2393496	1509577	1738547	2283957	863350	1451207	648755	1020300	1386207	382956	710899	391856	564036	405604	595996	453507	506257	345494
898	pyruvate	Carbohydrate	Glycolysis, Gluconeogenesis, and Pyruvate Metabolism	42582	LC/MS Neg	823	732.4	87.0088	127-17-3	1060	C00022	HMDB00243	7411276	6842679	8950131	8012701	7418875	8235874	8559571	7076871	8621303	11300138	6606145	8644415	6429033	6554976	6726107	8485466	8625688	7591623
3558	quinate	Xenobiotics	Food Component/Plant	18335	LC/MS Polar	100000442	2432.9	191.056	77-95-2	6508	C00296	HMDB03072	648454	534214	523540	695231	143648	444529	285407	321365	319250	888274	359701	364690	489559	630299	2186636	256915	355377	318112
3072	quinolinate	Cofactors and Vitamins	Nicotinate and Nicotinamide Metabolism	1899	LC/MS Pos Early	182	845	168.029	89-00-9	1066	C03722	HMDB00232	145297	387002	231147	255216	466547	974376	523759	634511	365895	893307	773662	540088	648786	616447	457767	910728	670617	650384
3174	retinol (Vitamin A)	Cofactors and Vitamins	Vitamin A Metabolism	1806	LC/MS Pos Late	498	1636	269.226	68-26-8	445354	C00473	HMDB00305	9948957	10270292	9999090	8404546	8985202	7696991	10052849	6361608	8640600	4531717	8050865	4777410	6451802	7671349	10887216	6893431	6959392	6805703
917	ribitol	Carbohydrate	Pentose Metabolism	15772	LC/MS Polar	100000406	1789.6	151.061	488-81-3	6912	C00474	HMDB00508	160026	105591	101112	96687	82228	127841	131648	169490	118626	165416	125207	131812	399949	124975	168374	103841	128003	132881
918	ribonate	Carbohydrate	Pentose Metabolism	27731	LC/MS Polar	100001007	2425	165.04	5336-08-03	5460677	C01685	HMDB00867	2966654	3697946	2.02753e+06	5192739	3.225e+06	2532372	4470369	2.03118e+06	3110084	1878861	3.5458e+06	2216276	1.80017e+06	3.46618e+06	2139288	1529930	2259353	904426
916	ribose	Carbohydrate	Pentose Metabolism	1471	LC/MS Polar	914	1508.2	195.051	50-69-1	5779	C00121	HMDB00283	119024	109358	55534	168156	55534	200581	55534	235133	187376	55534	192515	101644	99723	61745	55534	55534	55534	55534
60	S-1-pyrroline-5-carboxylate	Amino Acid	Glutamate Metabolism	42370	LC/MS Pos Early	35	1528	114.055	2906-39-0	1196	C04322	HMDB01301	1.67706e+06	1732600	1557028	1538133	1372264	1664957	1651926	1557978	1680404	774696	1288871	628806	874908	1036098	1268661	1264507	946885	1097732
353	S-methylcysteine	Amino Acid	Methionine, Cysteine, SAM and Taurine Metabolism	39592	LC/MS Neg	100002749	880	134.028	1187-84-4	24417		HMDB02108	108681	107907	133593	135773	111828	156600	97835	101799	139105	181043	121750	151281	114608	97340	146394	111077	89632	93230
354	S-methylcysteine sulfoxide	Amino Acid	Methionine, Cysteine, SAM and Taurine Metabolism	43378	LC/MS Pos Early	100002927	900	152.038	6853-87-8	82142			586115	385008	520774	638730	475975	421612	317030	556632	522391	1006472	545012	731393	592594	421157	667201	462822	472290	495633
336	S-methylmethionine	Amino Acid	Methionine, Cysteine, SAM and Taurine Metabolism	38127	LC/MS Pos Early	100002183	2584	164.074	3493-12-07	458	C05319		19263544	13298353	6290619	18651184	25373656	51368048	47550572	9588489	11181327	98297712	25653552	37042352	71942616	10855313	52089188	40246976	29780112	22043876
3916	salicylate	Xenobiotics	Drug	1515	LC/MS Neg	501	2195	137.024	69-72-7	338	C00805	HMDB01895	974939	372769	920410	795313	301484	1320390	823766	709018	1105866	176482	211398	67866	139075	399582	116949	262967	459718	159726
4	sarcosine	Amino Acid	Glycine, Serine and Threonine Metabolism	1516	LC/MS Pos Early	1023	1280	90.055	107-97-1	1088	C00213	HMDB00271	5624014	5892593	6807501	4756925	5324688	8703470	7.6115e+06	8633151	4752604	9948703	8685126	6502094	6679748	6179049	7126299	6061726	7534640	6584631
1246	sebacate (decanedioate)	Lipid	Fatty Acid, Dicarboxylate	32398	LC/MS Neg	100001211	1788	201.113	111-20-6	5192	C08277	HMDB00792	41120	45132	65664	29500	40513	29500	29971	75205	29500	29500	47070	35684	29500	48308	45935	68247	49263	29500
942	sedoheptulose	Carbohydrate	Pentose Metabolism	53237	LC/MS Polar	100002619	2255	209.067	3019-74-7	5459879		HMDB03219	234083	201005	215081	86486	86486	86486	269668	327504	332887	281648	412147	257708	408382	563861	342734	569592	389948	292689
9	serine	Amino Acid	Glycine, Serine and Threonine Metabolism	1648	LC/MS Pos Early	503	1239	106.05	56-45-1	5951	C00065	HMDB00187	378955008	333494816	366504160	335603840	329783680	329522976	452060512	401138336	360231616	312099360	372863328	358417856	333673664	360357792	362581280	304595008	339112704	331712896
246	serotonin	Amino Acid	Tryptophan Metabolism	2342	LC/MS Pos Early	504	2550	177.102	153-98-0	5202	C00780	HMDB00259	318141	691551	392349	221430	581464	511502	875759	871148	240850	73332	1445604	73332	1232767	248941	120620	73332	84017	209281
413	spermidine	Amino Acid	Polyamine Metabolism	485	LC/MS Pos Early	50	3355	146.165	124-20-9	1102	C00315	HMDB01257	6.40246e+06	11184685	9387875	3931285	6029371	6436988	7310927	9036393	4.07397e+06	6494174	6626074	6.66599e+06	2.99159e+06	4696816	7.01676e+06	4896193	4525698	7543069
2022	sphinganine	Lipid	Sphingolipid Metabolism	17769	LC/MS Pos Late	313	1413	302.305	3102-56-5	3126	C00836	HMDB00269	290327	274507	182597	217772	319633	242513	290898	370178	213346	793128	468678	198009	354209	156448	194301	151014	205068	154810
2023	sphinganine-1-phosphate	Lipid	Sphingolipid Metabolism	52605	LC/MS Pos Late	100001876	1431	382.272	19794-97-9	520		HMDB01383	335110	362729	343746	312352	426254	396583	380797	485262	314531	759704	459401	376212	378115	275583	274523	368922	319907	291013
2091	sphingomyelin (d18:0/18:0, d19:0/17:0)*	Lipid	Sphingolipid Metabolism	57473	LC/MS Pos Late	100009027	2362	733.622					1102654	1206519	1204119	874703	886854	1434627	2.04697e+06	1136679	1.74341e+06	3180784	2189177	1495985	7578220	2629171	1637951	1438025	2140188	2.05977e+06
2090	sphingomyelin (d18:0/20:0, d16:0/22:0)*	Lipid	Sphingolipid Metabolism	57476	LC/MS Pos Late	100015786	2600	761.653					188838	152098	161962	108569	138409	278849	365862	131789	207175	615538	396129	129633	1388347	264312	148489	140764	261117	229986
2045	sphingomyelin (d18:1/14:0, d16:1/16:0)*	Lipid	Sphingolipid Metabolism	42463	LC/MS Pos Late	100004328	1998	675.544		11433862			6.72936e+06	4957563	4583535	6547741	4460090	9161088	7855167	4602432	6494526	4475296	6445850	3929927	7696420	5085394	3145659	3830066	4.01493e+06	5550086
2047	sphingomyelin (d18:1/15:0, d16:1/17:0)*	Lipid	Sphingolipid Metabolism	52433	LC/MS Pos Late	100006314	2082	689.559	121999-58-4				13328793	11869074	8859117	12872834	10354256	17289566	15177133	11773387	13113699	13378994	18319036	10961881	18466928	12478886	8984531	10106353	9657370	12601883
2049	sphingomyelin (d18:1/17:0, d17:1/18:0, d19:1/16:0)	Lipid	Sphingolipid Metabolism	52615	LC/MS Pos Late	100008920	2312	717.591	121999-64-2				8619350	8584534	7006662	8420293	7668159	11309392	10466999	8605520	8638167	9695925	12729023	9392694	14589732	9640582	7467184	9032855	8397670	10327720
2050	sphingomyelin (d18:1/18:1, d18:2/18:0)	Lipid	Sphingolipid Metabolism	37529	LC/MS Pos Late	100002106	2167	729.591	108392-10-5	6443882			7189279	6653495	7224299	7.57688e+06	7281717	9646435	10878610	8959402	8569758	10565167	9381877	8191516	14491241	11141339	7341072	12081843	10588071	13097408
2094	sphingomyelin (d18:1/19:0, d19:1/18:0)*	Lipid	Sphingolipid Metabolism	57475	LC/MS Pos Late	100015787	2330	745.622					1913854	2009416	1577348	1.73357e+06	1582755	3313992	3450048	1918839	2809830	2.81568e+06	3149395	2.79985e+06	6.50513e+06	2616825	2421316	2583443	2438446	3225073
2051	sphingomyelin (d18:1/20:0, d16:1/22:0)*	Lipid	Sphingolipid Metabolism	48490	LC/MS Pos Late	100006290	2685	759.638					16313017	16660179	15137075	17471452	15682435	24965692	26676676	17095052	20101610	23734984	22352846	18112988	37501944	20600756	17311836	21098628	19788186	22876182
2052	sphingomyelin (d18:1/20:1, d18:2/20:0)*	Lipid	Sphingolipid Metabolism	48491	LC/MS Pos Late	100006292	2383	757.622	222403-67-0				2760552	3504076	2936579	3717383	3237158	5034045	5245857	4432199	3311656	6028792	4612720	3907515	8460708	5.71653e+06	3824742	6494030	5564926	6305426
2084	sphingomyelin (d18:1/20:2, d18:2/20:1, d16:1/22:2)*	Lipid	Sphingolipid Metabolism	57481	LC/MS Pos Late	100006293	2039	755.606					262414	283619	558089	320004	350309	936171	836557	441869	561866	997864	482461	389710	1532751	661485	578990	701831	684922	968133
2053	sphingomyelin (d18:1/21:0, d17:1/22:0, d16:1/23:0)*	Lipid	Sphingolipid Metabolism	52495	LC/MS Pos Late	100009025	2793	773.653					4515193	4222986	3746505	4688541	4109303	6684613	6.75965e+06	4222143	5575086	4786346	5712381	5026537	9251847	4485328	4133834	4206147	4437360	5013227
2054	sphingomyelin (d18:1/22:1, d18:2/22:0, d16:1/24:1)*	Lipid	Sphingolipid Metabolism	48493	LC/MS Pos Late	100006295	2666	785.653					49145420	41928936	41423288	57101532	39773656	64110276	66176924	49089912	54925124	57879012	58584600	45840048	87226936	46387308	39897472	52462688	43599924	61122928
2089	sphingomyelin (d18:1/22:2, d18:2/22:1, d16:1/24:2)*	Lipid	Sphingolipid Metabolism	57477	LC/MS Pos Late	100006296	2209	783.637					3644265	3.43921e+06	3870479	4469726	3177964	5614004	5126202	3885063	3541475	6466050	5113527	3942319	8688940	4259933	3582408	4751658	4624975	5087570
2056	sphingomyelin (d18:1/24:1, d18:2/24:0)*	Lipid	Sphingolipid Metabolism	47153	LC/MS Pos Late	100005986	3033	813.684	94359-13-4				434646688	366945664	355579680	413389376	307787520	510770176	522733504	365015904	436861760	392843488	487954592	430828000	636240256	333997056	284387072	329893504	306840384	374543328
2088	sphingomyelin (d18:1/25:0, d19:0/24:1, d20:1/23:0, d19:1/24:0)*	Lipid	Sphingolipid Metabolism	57478	LC/MS Pos Late	100015792	3220	829.716					23646596	15329921	12631753	15346116	19210800	20929344	22937120	22478620	20844632	7386043	15705628	13910850	21454636	27634992	10563209	20094182	10075697	31406442
2046	sphingomyelin (d18:2/14:0, d18:1/14:1)*	Lipid	Sphingolipid Metabolism	47154	LC/MS Pos Late	100005985	1860	673.528					169157	208528	155752	267215	115545	333131	278821	145422	276301	115346	202289	139925	189678	131003	109423	157686	118307	246141
2048	sphingomyelin (d18:2/16:0, d18:1/16:1)*	Lipid	Sphingolipid Metabolism	42459	LC/MS Pos Late	100004329	2002	701.559					52618436	44442660	35660024	51621852	37190104	65959904	58798792	40313560	49003100	47378036	63630440	40842804	69972312	40809456	28306904	41629648	32587070	55560740
2093	sphingomyelin (d18:2/18:1)*	Lipid	Sphingolipid Metabolism	57474	LC/MS Pos Late	100015788	1904	727.575					842517	838371	927114	953094	850010	1332482	1418826	843567	1342343	1298377	1221360	928161	2217953	1080645	896373	1126752	1164442	1795742
2083	sphingomyelin (d18:2/21:0, d16:2/23:0)*	Lipid	Sphingolipid Metabolism	57480	LC/MS Pos Late	100015790	2330	771.637					823022	699415	674488	1112510	689453	1651845	1354386	860491	1355813	1098616	1210980	1067741	2182607	849709	763708	944365	810994	1171076
2055	sphingomyelin (d18:2/23:0, d18:1/23:1, d17:1/24:1)*	Lipid	Sphingolipid Metabolism	52435	LC/MS Pos Late	100008956	2845	799.669					33099090	29052764	25482884	34095728	27486480	44883756	43963916	30143418	39202684	28884924	35387600	29476236	51363740	26330704	22257338	30859114	27229596	35180248
2082	sphingomyelin (d18:2/23:1)*	Lipid	Sphingolipid Metabolism	57482	LC/MS Pos Late	100015791	2315	797.653					2445687	2202109	1952448	2660757	1.74925e+06	3508674	3536278	2190829	2741653	2434093	3312894	2440639	3776532	1.81477e+06	1787130	2069400	1870797	2710205
2057	sphingomyelin (d18:2/24:1, d18:1/24:2)*	Lipid	Sphingolipid Metabolism	52437	LC/MS Pos Late	100008957	2635	811.669					136798384	132649296	132873080	143968624	106221984	182019968	193948224	120444896	142625152	166554800	184302576	141543072	200195280	116229304	107708680	126856760	121723792	148456032
2085	sphingomyelin (d18:2/24:2)*	Lipid	Sphingolipid Metabolism	57479	LC/MS Pos Late	100015789	2215	809.653					6992497	6516383	6993339	5983682	5359737	8958710	9267871	6480589	6101956	9293357	8635894	7337101	7662815	6247737	5660503	7833461	7753914	7480233
2061	sphingosine	Lipid	Sphingolipid Metabolism	17747	LC/MS Pos Late	297	1393	300.29	123-78-4	5353955	C00319	HMDB00252	357899	469367	305803	305446	435252	332707	462589	495741	358219	1070377	650546	280946	494044	263117	352929	240190	299889	283895
2062	sphingosine 1-phosphate	Lipid	Sphingolipid Metabolism	34445	LC/MS Polar	100000626	1850	378.241	26993-30-6	5283560	C06124	HMDB00277	533082	596009	523675	452334	492409	410814	561107	589301	424268	682692	506716	583721	488947	533134	523449	480535	387364	494234
3582	stachydrine	Xenobiotics	Food Component/Plant	34384	LC/MS Pos Early	100001296	1440	144.102	4136-37-2	115244	C10172	HMDB04827	467540992	486184800	380108704	396712352	497725056	607419968	429608096	454041728	439130240	219590976	393980032	323621984	284355136	278387328	414516704	233856480	243359344	218734096
1114	stearate (18:0)	Lipid	Long Chain Fatty Acid	1358	LC/MS Neg	439	5872	283.264	57-11-4	5281	C01530	HMDB00827	652843072	569469312	641088896	519944512	445389408	362675008	598697152	637979840	447315744	851375680	526185376	449144992	775031104	490199168	468310624	478563936	487371584	418944032
1143	stearidonate (18:4n3)	Lipid	Polyunsaturated Fatty Acid (n3 and n6)	33969	LC/MS Neg	100001229	5395	275.202	111174-40-4	5312508	C16300	HMDB06547	14514411	8469226	9318340	6464986	4441380	2655071	8180464	5890781	4205513	9767726	6319089	3160452	7333270	3229378	4118805	4680612	5978268	4893924
2040	stearoyl sphingomyelin (d18:1/18:0)	Lipid	Sphingolipid Metabolism	19503	LC/MS Pos Late	1538	2400	731.606	85187-10-6;85187-10-6	6453725	C00550	HMDB01348	21248860	26187172	23636068	21876412	20762708	29274564	34743152	30159828	24688628	37489128	31474460	28096716	52693052	44713576	30781826	39732008	40902316	39703916
2010	stearoyl-arachidonoyl-glycerol (18:0/20:4) [1]*	Lipid	Diacylglycerol	57450	LC/MS Pos Late	100010949	3404	662.572					2103781	1766478	1377848	1132177	833130	1369662	1546389	398957	1457413	531466	1097133	869228	1081082	850897	961250	735420	489154	772132
2011	stearoyl-arachidonoyl-glycerol (18:0/20:4) [2]*	Lipid	Diacylglycerol	57449	LC/MS Pos Late	100010950	3522	662.572					859724	1094552	971614	980347	541785	1221364	1314602	373111	1285833	423682	643255	580014	761112	509239	746586	624003	371527	651561
2012	stearoyl-linoleoyl-glycerol (18:0/18:2) [2]*	Lipid	Diacylglycerol	54947	LC/MS Pos Late	100010921	3762	638.572					2100700	1660869	117236	978626	304530	117236	283141	117236	1.54086e+06	117236	117236	447675	551203	117236	1.01816e+06	117236	117236	117236
1346	stearoylcarnitine (C18)	Lipid	Fatty Acid Metabolism(Acyl Carnitine)	34409	LC/MS Pos Late	100001391	1485	428.373	18822-91-8	6426855		HMDB00848	6357695	8847985	6666331	6020581	8002944	7883514	10806865	11027803	7.93319e+06	12593862	14114360	12756851	18414974	12431383	10255252	15718890	10605345	10821373
2409	stearoylcholine*	Lipid	Fatty Acid Metabolism (Acyl Choline)	57464	LC/MS Pos Late	100015759	1520	370.368					182424	182424	701589	2247418	1843126	4923198	3689564	619421	2335512	2350412	1429476	7667568	2476773	1280082	525749	409492	1123037	1690415
1242	suberate (octanedioate)	Lipid	Fatty Acid, Dicarboxylate	15730	LC/MS Neg	100000016	804.3	173.082	505-48-6	10457	C08278	HMDB00893	296184	366004	202820	447163	255830	257026	350103	170980	416050	337237	600812	487842	298192	458084	162162	426795	387919	489639
1078	succinate	Energy	TCA Cycle	1437	LC/MS Polar	252	3149	117.019	110-15-6	1110	C00042	HMDB00254	40325584	45393624	54708700	50929504	40741940	45426672	56415636	34296752	48955988	31146860	45626676	40948904	43830048	36277824	43373584	44800424	45652992	42071236
4048	sulfate*	Xenobiotics	Chemical	46960	LC/MS Neg	100002528	616	96.9601	14808-79-8	1118	C00059	HMDB01448	48767332	57750100	52452884	52346360	57227568	65498292	64858400	64171912	69675920	66943864	52204160	61549436	56130656	46129268	43507884	45960928	46701824	44822844
3685	tartronate (hydroxymalonate)	Xenobiotics	Bacterial/Fungal	20693	LC/MS Neg	100000840	610	118.999	80-69-3	45	C02287	HMDB35227	802212	534702	562219	787109	1037041	1033881	960310	839189	973106	615960	1166320	1128405	1.01355e+06	1327148	891512	550676	728039	1126205
361	taurine	Amino Acid	Methionine, Cysteine, SAM and Taurine Metabolism	2125	LC/MS Pos Early	512	660	126.022	107-35-7	1123	C00245	HMDB00251	124223520	107297912	111789704	120972928	118354648	119796616	120729488	144611040	105732760	110341056	128050840	104672288	112315712	98349288	127284960	109879120	121339536	118050400
2307	tauro-alpha-muricholate	Lipid	Primary Bile Acid Metabolism	42605	LC/MS Neg	100004064	4745	514.284					888596	451737	1231318	529853	375914	1.31727e+06	961513	945452	446530	783891	1.61101e+06	940406	693053	783137	457634	1223830	504354	1085792
2308	tauro-beta-muricholate	Lipid	Primary Bile Acid Metabolism	33983	LC/MS Neg	100001250	4774	514.284	25696-60-0	168408		HMDB00932	471464	129315	555720	830991	106628	429324	345421	468141	162600	644333	166941	91105.5	1213407	620117	94676.3	543230	278780	1280165
2304	taurochenodeoxycholate	Lipid	Primary Bile Acid Metabolism	18494	LC/MS Neg	1629	5250	498.289	6009-98-9	387316	C05465	HMDB00951	681916	376867	1237123	582955	367923	1062879	890361	1055339	645800	980569	1562300	918489	1091606	1.03556e+06	396840	1402367	731467	947353
2301	taurocholate	Lipid	Primary Bile Acid Metabolism	18497	LC/MS Neg	1648	5150	514.284	145-42-6	6675	C05122	HMDB00036	2443238	462106	1964530	2681580	1210592	3941507	2985729	2406651	1217956	2625066	1940761	1598934	5666536	2650188	731559	1988057	1646719	5769086
2348	taurocholenate sulfate	Lipid	Secondary Bile Acid Metabolism	32807	LC/MS Neg	100001990	4750	279.614					30979	58906	72795	78765	30957	57667	39861	58803	63775	157407	44476	94810	105778	84510	75957	71626	44499	71959
2319	taurodeoxycholate	Lipid	Secondary Bile Acid Metabolism	12261	LC/MS Neg	1668	5257.4	498.289	207737-97-1	2733768	C05463	HMDB00896	751220	237355	329145	63132.2	560174	799314	385902	2.05881e+06	654892	2887789	1492760	818776	4.12167e+06	1048965	809034	754833	1257169	1.91822e+06
2341	taurohyodeoxycholic acid	Lipid	Secondary Bile Acid Metabolism	43588	LC/MS Neg	100003869	5073	498.289	38411-85-7	119046			1951258	864295	1353784	118078	688663	1513822	451104	1289582	696257	3.44203e+06	2467905	1089029	3.77599e+06	2911179	303757	1.61641e+06	1496512	1282062
2331	tauroursodeoxycholate	Lipid	Secondary Bile Acid Metabolism	39378	LC/MS Neg	100002912	5025	498.289	14605-22-2	9848818		HMDB00874	31571	11498	65190	48005	18186	47296	23314	67250	26859	141473	80206	48017	114214	82613	23461	79012	11498	65595
1250	tetradecanedioate	Lipid	Fatty Acid, Dicarboxylate	35669	LC/MS Neg	100001613	4000	257.176	821-38-5	13185		HMDB00872	79311	58911	106987	97857	117492	101111	101007	87333	88692	147181	90393	140190	127183	76555	93716	102059	87636	60691
3167	thiamin (Vitamin B1)	Cofactors and Vitamins	Thiamine Metabolism	5341	LC/MS Pos Early	873	3050	265.112	59-43-8	1130	C00378	HMDB00235	312642	483863	370806	294215	364225	252251	147540	383403	181414	482773	353172	318385	320304	157927	421569	438982	306006	280826
3168	thiamin monophosphate	Cofactors and Vitamins	Thiamine Metabolism	15798	LC/MS Pos Early	523	2378	345.078	532-40-1	3382778	C01081	HMDB02666	386978	518156	748475	340690	450863	520785	252192	262788	528788	325173	579051	287929	520164	252192	475007	510369	305167	357492
266	thioproline	Amino Acid	Tryptophan Metabolism	53231	LC/MS Pos Early	100009232	1250	134.027	34592-47-4	93176;6973609			8546560	9981139	10310616	10220957	6934679	4329396	7239747	6048820	5054107	5139704	8851700	7.61664e+06	10723382	6353271	7.76874e+06	8.28444e+06	6601900	6491412
3115	threonate	Cofactors and Vitamins	Ascorbate and Aldarate Metabolism	27738	LC/MS Polar	100001022	2384	135.03	70753-61-6	151152	C01620	HMDB00943	44428440	50323128	48056740	59471796	64560604	30134744	55678664	62089184	35731828	81951184	54144200	95952560	89458504	49184656	65301264	50146176	51179940	53628728
15	threonine	Amino Acid	Glycine, Serine and Threonine Metabolism	1284	LC/MS Pos Early	564	1514	120.066	72-19-5	6288	C00188	HMDB00167	775837504	710072256	751087936	642091328	717218816	940148928	816696320	760864768	699118208	711808256	776394816	755107712	590360064	616123136	710178688	633555072	705607104	738314048
3065	thymidine	Nucleotide	Pyrimidine Metabolism, Thymine containing	2183	LC/MS Neg	872	1963.7	241.083	50-89-5	5789	C00214	HMDB00273	664655	729275	886385	1181717	896293	1357109	665577	976279	1011480	1.80155e+06	1288111	943308	847040	775694	845981	674978	725977	733474
3066	thymine	Nucleotide	Pyrimidine Metabolism, Thymine containing	604	LC/MS Neg	882	1654	125.036	65-71-4	1135	C00178	HMDB00262	37193	52438	32587	32587	46976	100345	34947	53976	45047	119249	122578	63511	53507	57459	50057	39408	54579	42309
196	thyroxine	Amino Acid	Phenylalanine and Tyrosine Metabolism	2761	LC/MS Neg	1094	4808	775.679	51-48-9	5819	C01829	HMDB01918	123431	116444	132803	115347	97622	152378	133202	107461	84710	74677	123332	76500	81874	124525	128527	110984	120376	84297
310	tigloylglycine	Amino Acid	Leucine, Isoleucine and Valine Metabolism	1598	LC/MS Pos Early	1161	1926	158.081	35842-45-6	6441567		HMDB00959	205936	179846	261635	179846	245081	425985	423958	751046	489159	486588	606329	525044	608336	505492	455552	463262	358148	462090
309	tiglylcarnitine (C5:1-DC)	Amino Acid	Leucine, Isoleucine and Valine Metabolism	35428	LC/MS Pos Early	100001597	2962	244.154	64191-86-2	22833596		HMDB02366	795350	791196	839282	686418	738042	753065	675238	947064	870062	567494	711355	827521	686961	363727	730635	687482	582779	539805
391	trans-4-hydroxyproline	Amino Acid	Urea cycle; Arginine and Proline Metabolism	32306	LC/MS Pos Early	1001	1064	132.066	51-35-4	5810	C01157	HMDB00725	275283840	279010912	211494880	216641584	205577072	443329024	279027712	310857312	202678112	247895264	206207488	188556160	185111792	216164576	264705344	178542848	195460672	201776496
1085	tricarballylate	Energy	TCA Cycle	15729	LC/MS Polar	2053	4200	175.025	99-14-9	14925	C19806	HMDB31193	8687152	9925772	7460929	13928057	12836736	7109757	4687744	8811253	4562284	5449089	13030731	16087163	9435292	6837657	10228334	12784948	5183223	3915669
2042	tricosanoyl sphingomyelin (d18:1/23:0)*	Lipid	Sphingolipid Metabolism	52436	LC/MS Pos Late	100008955	3200	801.684					108752832	105933840	87873736	96653904	120928264	144603008	142049936	103864424	122917264	115164800	135174304	108862880	173014192	96993848	106769296	118698008	124248872	111113056
3093	trigonelline (N'-methylnicotinate)	Cofactors and Vitamins	Nicotinate and Nicotinamide Metabolism	32401	LC/MS Pos Early	100001092	1388	138.055	535-83-1	5570	C01004	HMDB00875	228375296	191804976	205418240	248004544	139886688	206369136	147636848	202620096	154889088	72298240	140684096	93648768	116673424	56052944	147702864	65256328	72811296	66791332
1586	trimethylamine N-oxide	Lipid	Phospholipid Metabolism	40406	LC/MS Pos Early	100003397	2100	76.0757	1184-78-7	1145	C01104	HMDB00925	40748652	82005696	71830864	73263304	49214640	50836048	47592768	47230464	41077536	45394136	52812388	33105876	42092320	32927986	40980884	39869108	33956228	50408140
4154	trizma acetate	Xenobiotics	Chemical	20710	LC/MS Pos Early	100000856	1884	122.081	6850-28-8	6503	C07182		786422912	786422912	786422912	786422912	786422912	786422912	786422912	786422912	786422912	786422912	786422912	786422912	786422912	786422912	786422912	786422912	786422912	786422912
219	tryptophan	Amino Acid	Tryptophan Metabolism	54	LC/MS Pos Early	565	2986	205.097	73-22-3	6305	C00078	HMDB00929	1193427840	1048357184	1106702848	1238629632	1074801792	1161703296	1203744384	965476288	1155169408	654446464	957386176	943832000	817072640	1184958720	1150190464	1212474496	1117997696	1098698112
125	tyrosine	Amino Acid	Phenylalanine and Tyrosine Metabolism	1299	LC/MS Pos Early	815	2430	182.081	60-18-4	6057	C00082	HMDB00158	423813088	438008416	375635232	420948128	358450176	483378112	355156672	386648032	411587104	321123840	320426816	289376800	245473984	302695456	324481088	282005792	274269856	325876192
3022	uracil	Nucleotide	Pyrimidine Metabolism, Uracil containing	605	LC/MS Pos Early	825	827	113.035	66-22-8	1174	C00106	HMDB00300	1212236	1423795	1181353	1110956	1284645	2120735	1440795	1945177	1620878	2369831	1518420	1500175	1572444	1150330	1309062	1086886	1294084	1.56513e+06
2942	urate	Nucleotide	Purine Metabolism, (Hypo)Xanthine/Inosine containing	1604	LC/MS Neg	1134	757.1	167.021	69-93-2;120K5305	1175	C00366	HMDB00289	3516076	3970188	3787899	3710290	3878120	6318550	4423846	7320448	3844546	6986559	4699618	4923754	3689810	3329466	4425269	4125368	4995272	4150775
370	urea	Amino Acid	Urea cycle; Arginine and Proline Metabolism	1670	LC/MS Pos Early	533	700	121.072	57-13-6	1176	C00086	HMDB00294	461434752	389710080	387170016	485192512	461404832	451545408	417686208	716962432	507426848	626643456	589758720	601467648	491575584	361808608	516943392	479608928	443038400	512596864
3021	uridine	Nucleotide	Pyrimidine Metabolism, Uracil containing	606	LC/MS Neg	535	1457.6	243.062	58-96-8	6029	C00299	HMDB00296	1128273	1242651	1411099	1528587	1185157	2322202	1.28296e+06	1794545	1272577	1734831	1585302	1141297	1314519	1.38646e+06	1022257	1293496	1190311	1251168
2328	ursodeoxycholate	Lipid	Secondary Bile Acid Metabolism	1605	LC/MS Neg	1135	5055	391.285	128-13-2	31401	C07880	HMDB00946	97815	627778	386305	18987	588370	66661	166291	413880	422800	184522	1.57904e+06	483907	128811	78356	357693	149968	96647	59717
315	valine	Amino Acid	Leucine, Isoleucine and Valine Metabolism	1649	LC/MS Pos Early	566	2479	118.086	72-18-4	6287	C00183	HMDB00883	1419315072	1187586560	1190730240	1219157760	977580608	1313117824	1189425920	1141086592	1150617984	1094336128	1275635200	1284126080	1059555520	923836160	1277053312	1207759616	1190124288	1113665024
237	xanthurenate	Amino Acid	Tryptophan Metabolism	15679	LC/MS Neg	100000015	1476	204.03	59-007	5699	C02470	HMDB00881	21830	26061	21830	21830	21830	26288	21830	28403	21830	48945	28039	21830	21830	21830	25150	45366	38326	28710
922	xylose	Carbohydrate	Pentose Metabolism	15581	LC/MS Polar	826	1727	195.051	609-06-3	135191	C00181	HMDB00098	230990	292793	111393	355464	442677	289590	111393	180923	319037	111393	406196	152538	111393	332601	264345	111393	111393	111393
