# Supplementary material for: Network Modeling of Liver Metabolism to Predict Plasma Metabolite Changes During Short-Term Fasting in the Laboratory Rat
Source: Front Physiol. 2019 Mar 1;10:161. doi: 10.3389/fphys.2019.00161 (PMC6405515; doi:10.3389/fphys.2019.00161)
Supplement: DATA SHEET S3 — Computer code to reproduce TIMBR analysis results in Figure 1 and Supplementary Figures S1–S3. [file Data_Sheet_3.ZIP › TIMBR_AnalysisCodeForPublication/timbr.m]

function [timbr_network_demand, timbr_parsimonious_solution] = ...
    timbr(model, production_rxn, production_required, timbr_weights)

if (strcmp(production_rxn,''))
    timbr_model = model;
else
    timbr_model = changeRxnBounds(model,production_rxn,production_required,'l');
    timbr_model = changeRxnBounds(timbr_model,production_rxn,1000000,'u');
end

reverse_rxn = regexprep(production_rxn,'_f','_r');
if (any(strcmp(reverse_rxn,timbr_model.rxns)) && ...
        ~any(strcmp(reverse_rxn,production_rxn)) && ...
        any(strcmp(production_rxn,timbr_model.rxns)))
     if (strcmp(reverse_rxn, 'RCR30327_r')) % glycerol exchange reversible =RCR30327_r
         timbr_model = changeRxnBounds(timbr_model,reverse_rxn,0,'l');
     else
    timbr_model = changeRxnBounds(timbr_model,reverse_rxn,0,'l');
    timbr_model = changeRxnBounds(timbr_model,reverse_rxn,0,'u');
     end
end

if (istable(timbr_weights))
    timbr_weights = table2array(timbr_weights);
end

timbr_model.c = timbr_weights;
timbr_parsimonious_solution = optimizeCbModel(timbr_model,'min');
timbr_network_demand = timbr_parsimonious_solution.f;

end

%%
