# Supplementary material for: Network Modeling of Liver Metabolism to Predict Plasma Metabolite Changes During Short-Term Fasting in the Laboratory Rat
Source: Front Physiol. 2019 Mar 1;10:161. doi: 10.3389/fphys.2019.00161 (PMC6405515; doi:10.3389/fphys.2019.00161)
Supplement: DATA SHEET S3 — Computer code to reproduce TIMBR analysis results in Figure 1 and Supplementary Figures S1–S3. [file Data_Sheet_3.ZIP › TIMBR_AnalysisCodeForPublication/TIMBR_analysis_control_AllStudies.m]

%% Preliminaries
% Physiological boundary condition and gene expression driven TIMBR analysis

% Model setup and testing 
initialize_model_wFastingBoundaryConditions_Orig

% TIMBR weight calculation
compute_TIMBRweights
tic
%% Convert 5 hour model to irreversible form for TIMBR analysis and compute required TIMBR production fluxes
model_5hAPAP.c = 0*model_5hAPAP.c;
[modelIrrev5h,matchRev5h,rev2irrev5h,irrev2rev5h] = ncomm_blais_model2irrev(model_5hAPAP);
[rno_exchange, rno_demand] = findExcRxns(modelIrrev5h);

% use fast_fva to compute the max and min fluxes from the irreversible
% version of iRno
cd C:\Users\kvinnakota\Documents\MATLAB\codeFastFVA
[minfluxirrev5h, maxfluxirrev5h] = fastFVA(modelIrrev5h);% this function refers to an older version of fastFVA that utilizes GLPKmex. Access to CPLEX solver will enable the use of the COBRA fastFVA function
cd C:\Users\kvinnakota\Documents\MATLAB\FASTING\analysiswgexp
% identify exchange fluxes above TIMBR threshold
threshold_fva = 1e-4
exchange_flux_names = modelIrrev5h.rxnNames(rno_exchange);
exchange_flux_names_abT = exchange_flux_names(maxfluxirrev5h(rno_exchange)>threshold_fva);
rxnnamesnoempties = modelIrrev5h.rxnNames;
for i = 1:length(rxnnamesnoempties) 
    if(isempty(modelIrrev5h.rxnNames{i})),rxnnamesnoempties{i}='';end
    if(isempty(modelIrrev5h.rxns{i})),modelIrrev5h.rxns{i}='';end
end
modelIrrev5h.rxnNames = rxnnamesnoempties;
[C,IA, IB] = intersect(exchange_flux_names(maxfluxirrev5h(rno_exchange)>threshold_fva),rxnnamesnoempties,'stable');
rno_production_ok = zeros(length(rxnnamesnoempties),1);
rno_production_ok(IB) = ones(length(IB),1);
rno_production_requirement = min(0.9*maxfluxirrev5h(rno_production_ok==1),100);

rno_production_id5 = modelIrrev5h.rxns(rno_production_ok==1);
rno_production_count5 = length(rno_production_id5);
%% TIMBR analysis for 5 hour model

% No differential gene expression
rno_timbr_weights = ones(length(modelIrrev5h.rxns),1);

for rno_production_index = 1:rno_production_count5
    disp(rno_production_id5(rno_production_index));
    rno_timbr_network_demand5(rno_production_index,1) = ...
        timbr(modelIrrev5h, ...
        rno_production_id5(rno_production_index,1), ...
        rno_production_requirement(rno_production_index,1), ...
        rno_timbr_weights);
end

rno_timbr_table5h =  table(...
    rno_production_id5,...
    rno_timbr_network_demand5,...
    'VariableNames',{'timbr_id' 'timbr_value'});

% Study 1
rno_timbr_weights = ones(length(modelIrrev5h.rxns),1);
for i = 1:length(rev2irrev5h)
    rno_timbr_weights(rev2irrev5h{i})=TmbrWt1(i);
end

for rno_production_index = 1:rno_production_count5
    disp(rno_production_id5(rno_production_index));
    rno_timbr_network_demand5(rno_production_index,1) = ...
        timbr(modelIrrev5h, ...
        rno_production_id5(rno_production_index,1), ...
        rno_production_requirement(rno_production_index,1), ...
        rno_timbr_weights);
end

rno_timbr_table5h1 =  table(...
    rno_production_id5,...
    rno_timbr_network_demand5,...
    'VariableNames',{'timbr_id' 'timbr_value'});

% Study 2
rno_timbr_weights = ones(length(modelIrrev5h.rxns),1);
for i = 1:length(rev2irrev5h)
    rno_timbr_weights(rev2irrev5h{i})=TmbrWt2(i);
end

for rno_production_index = 1:rno_production_count5
    disp(rno_production_id5(rno_production_index));
    rno_timbr_network_demand5(rno_production_index,1) = ...
        timbr(modelIrrev5h, ...
        rno_production_id5(rno_production_index,1), ...
        rno_production_requirement(rno_production_index,1), ...
        rno_timbr_weights);
end

rno_timbr_table5h2 =  table(...
    rno_production_id5,...
    rno_timbr_network_demand5,...
    'VariableNames',{'timbr_id' 'timbr_value'});

% Study 3
rno_timbr_weights = ones(length(modelIrrev5h.rxns),1);
for i = 1:length(rev2irrev5h)
    rno_timbr_weights(rev2irrev5h{i})=TmbrWt3(i);
end

for rno_production_index = 1:rno_production_count5
    disp(rno_production_id5(rno_production_index));
    rno_timbr_network_demand5(rno_production_index,1) = ...
        timbr(modelIrrev5h, ...
        rno_production_id5(rno_production_index,1), ...
        rno_production_requirement(rno_production_index,1), ...
        rno_timbr_weights);
end

rno_timbr_table5h3 =  table(...
    rno_production_id5,...
    rno_timbr_network_demand5,...
    'VariableNames',{'timbr_id' 'timbr_value'});

%% Convert 10 hour model to irreversible form for TIMBR analysis and compute required TIMBR production fluxes
model.c = 0*model.c;
[modelIrrev,matchRev,rev2irrev,irrev2rev] = ncomm_blais_model2irrev(model);
[rno_exchange, rno_demand] = findExcRxns(modelIrrev);

% use fast_fva to compute the max and min fluxes from the irreversible
% version of iRno
cd C:\Users\kvinnakota\Documents\MATLAB\codeFastFVA
[minfluxirrev, maxfluxirrev] = fastFVA(modelIrrev);% this function refers to an older version of fastFVA that utilizes GLPKmex. Access to CPLEX solver will enable the use of the COBRA fastFVA function
cd C:\Users\kvinnakota\Documents\MATLAB\FASTING\analysiswgexp
% identify exchange fluxes above TIMBR threshold
threshold_fva = 1e-4;
exchange_flux_names = modelIrrev.rxnNames(rno_exchange);
exchange_flux_names_abT = exchange_flux_names(maxfluxirrev(rno_exchange)>threshold_fva);
rxnnamesnoempties = modelIrrev.rxnNames;
for i = 1:length(rxnnamesnoempties), 
    if(isempty(modelIrrev.rxnNames{i})),rxnnamesnoempties{i}='';end;
    if(isempty(modelIrrev.rxns{i})),modelIrrev.rxns{i}='';end;
end
modelIrrev.rxnNames = rxnnamesnoempties;
[C,IA, IB] = intersect(exchange_flux_names(maxfluxirrev(rno_exchange)>threshold_fva),...
    rxnnamesnoempties,'stable');
rno_production_ok = zeros(length(rxnnamesnoempties),1);
rno_production_ok(IB) = ones(length(IB),1);
rno_production_requirement = min(0.9*maxfluxirrev(rno_production_ok==1),100);

rno_production_id = modelIrrev.rxns(rno_production_ok==1);
rno_production_count = length(rno_production_id);  

%% TIMBR analysis for 10 hour model

% No differential gene expression
rno_timbr_weights = ones(length(modelIrrev.rxns),1);

for rno_production_index = 1:rno_production_count
    disp(rno_production_id(rno_production_index));
    rno_timbr_network_demand(rno_production_index,1) = ...
        timbr(modelIrrev, ...
        rno_production_id(rno_production_index,1), ...
        rno_production_requirement(rno_production_index,1), ...
        rno_timbr_weights);
end

rno_timbr_table10h =  table(...
    rno_production_id,...
    rno_timbr_network_demand,...
    'VariableNames',{'timbr_id' 'timbr_value'});

% Study 1
rno_timbr_weights = ones(length(modelIrrev.rxns),1);
for i = 1:length(rev2irrev)
    rno_timbr_weights(rev2irrev{i})=1/TmbrWt1(i);
end
for rno_production_index = 1:rno_production_count
    disp(rno_production_id(rno_production_index));
    rno_timbr_network_demand(rno_production_index,1) = ...
        timbr(modelIrrev, ...
        rno_production_id(rno_production_index,1), ...
        rno_production_requirement(rno_production_index,1), ...
        rno_timbr_weights);
end

rno_timbr_table10h1 =  table(...
    rno_production_id,...
    rno_timbr_network_demand,...
    'VariableNames',{'timbr_id' 'timbr_value'});

% Study 2
rno_timbr_weights = ones(length(modelIrrev.rxns),1);
for i = 1:length(rev2irrev)
    rno_timbr_weights(rev2irrev{i})=1/TmbrWt2(i);
end
for rno_production_index = 1:rno_production_count
    disp(rno_production_id(rno_production_index));
    rno_timbr_network_demand(rno_production_index,1) = ...
        timbr(modelIrrev, ...
        rno_production_id(rno_production_index,1), ...
        rno_production_requirement(rno_production_index,1), ...
        rno_timbr_weights);
end

rno_timbr_table10h2 =  table(...
    rno_production_id,...
    rno_timbr_network_demand,...
    'VariableNames',{'timbr_id' 'timbr_value'});

% Study 3
rno_timbr_weights = ones(length(modelIrrev.rxns),1);
for i = 1:length(rev2irrev)
    rno_timbr_weights(rev2irrev{i})=1/TmbrWt3(i);
end
for rno_production_index = 1:rno_production_count
    disp(rno_production_id(rno_production_index));
    rno_timbr_network_demand(rno_production_index,1) = ...
        timbr(modelIrrev, ...
        rno_production_id(rno_production_index,1), ...
        rno_production_requirement(rno_production_index,1), ...
        rno_timbr_weights);
end

rno_timbr_table10h3 =  table(...
    rno_production_id,...
    rno_timbr_network_demand,...
    'VariableNames',{'timbr_id' 'timbr_value'});

%% Tabulate results

% No differential gene expression
[C,IA,IB]=intersect(table2cell(rno_timbr_table10h(:,1)),table2cell(rno_timbr_table5h(:,1)),'stable');
Raw_score = -(table2array(rno_timbr_table10h(IA,2))-table2array(rno_timbr_table5h(IB,2)))./...
    (table2array(rno_timbr_table10h(IA,2))+table2array(rno_timbr_table5h(IB,2)));
Prod_score = (Raw_score(~isnan(Raw_score)) - mean(Raw_score(~isnan(Raw_score))))./std(Raw_score(~isnan(Raw_score)));

for i = 1:length(C)
    rn(i) = find(strcmp(C{i},modelIrrev.rxns));
end

rnames = modelIrrev.rxnNames(rn);
Table_control = sortrows(table(rnames(~isnan(Raw_score)),Prod_score),2);

% Study 1
[C,IA,IB]=intersect(table2cell(rno_timbr_table10h1(:,1)),table2cell(rno_timbr_table5h1(:,1)),'stable');
Raw_score = -(table2array(rno_timbr_table10h1(IA,2))-table2array(rno_timbr_table5h1(IB,2)))./...
    (table2array(rno_timbr_table10h1(IA,2))+table2array(rno_timbr_table5h1(IB,2)));
Prod_score = (Raw_score(~isnan(Raw_score)) - mean(Raw_score(~isnan(Raw_score))))./std(Raw_score(~isnan(Raw_score)));

for i = 1:length(C)
    rn(i) = find(strcmp(C{i},modelIrrev.rxns));
end

rnames = modelIrrev.rxnNames(rn);
Table_control_gexp1 = sortrows(table(rnames(~isnan(Raw_score)),Prod_score),2);

% Study 2
[C,IA,IB]=intersect(table2cell(rno_timbr_table10h2(:,1)),table2cell(rno_timbr_table5h2(:,1)),'stable');
Raw_score = -(table2array(rno_timbr_table10h2(IA,2))-table2array(rno_timbr_table5h2(IB,2)))./...
    (table2array(rno_timbr_table10h2(IA,2))+table2array(rno_timbr_table5h2(IB,2)));
Prod_score = (Raw_score(~isnan(Raw_score)) - mean(Raw_score(~isnan(Raw_score))))./std(Raw_score(~isnan(Raw_score)));

for i = 1:length(C)
    rn(i) = find(strcmp(C{i},modelIrrev.rxns));
end

rnames = modelIrrev.rxnNames(rn);
Table_control_gexp2 = sortrows(table(rnames(~isnan(Raw_score)),Prod_score),2);

% Study 3
[C,IA,IB]=intersect(table2cell(rno_timbr_table10h3(:,1)),table2cell(rno_timbr_table5h3(:,1)),'stable');
Raw_score = -(table2array(rno_timbr_table10h3(IA,2))-table2array(rno_timbr_table5h3(IB,2)))./...
    (table2array(rno_timbr_table10h3(IA,2))+table2array(rno_timbr_table5h3(IB,2)));
Prod_score = (Raw_score(~isnan(Raw_score)) - mean(Raw_score(~isnan(Raw_score))))./std(Raw_score(~isnan(Raw_score)));

for i = 1:length(C)
    rn(i) = find(strcmp(C{i},modelIrrev.rxns));
end

rnames = modelIrrev.rxnNames(rn);
Table_control_gexp3 = sortrows(table(rnames(~isnan(Raw_score)),Prod_score),2);

%% Save results

save controlTimbr Table_control
save controlTimbr_gexpStd1 Table_control_gexp1
save controlTimbr_gexpStd2 Table_control_gexp2
save controlTimbr_gexpStd3 Table_control_gexp3

%% Analyze metabolomic data and display comparison with TIMBR

Metabolite_analysis_TIMBR_comparison
toc
